# Supplementary material for: Alternative splicing–triggered mRNA decay informs splice-switching targets for neurodevelopmental disorders
Source: J Clin Invest. 2026 Feb 12;136(8):e197271. doi: 10.1172/JCI197271 (PMC13078869; doi:10.1172/JCI197271)
Supplement: Supplemental table 1 [file jci-136-197271-s060.xlsx]

## Sheet: S1a.Mouse28SE
Supplemental Table 1a. The 28 known skipped exons - EANMD prediction
Gene	Position (mm10)	Raw NMD_status	AS_events	EANMD_Flag
1300007B12Rik	chr1:134352974-134353136	NMD_in	chr1:134352974:134353137:-@chr1:134352354:134352435:-@chr1:134354660:134354841:-	NMD_in
AK031374	chrX:151836222-151836329	NMD_in	chrX:151836221:151836329:+@chrX:151835223:151835292:+@chrX:151840055:151840154:+	NMD_in
AK035230	chr10:108273395-108273425	coding	chr10:108273394:108273425:+@chr10:108271721:108271769:+@chr10:108274137:108274188:+	ORF_changing
Brd2	chr17:34116598-34116689	NMD_in	chr17:34116597:34116689:-@chr17:34115667:34115806:-@chr17:34116597:34116689:-	NMD_in
Brd8	chr18:34610410-34610628	coding	chr18:34610409:34610628:-@chr18:34609804:34609949:-@chr18:34611131:34611268:-	ORF_preserving
Ccar1	chr10:62764324-62764534		chr10:62764323:62764534:-@chr10:62763439:62763523:-@chr10:62765266:62765433:-	NMD_ex
Cct8	chr16:87494337-87494427	NMD_ex	chr16:87486432:87486520:-@chr16:87486235:87486351:-@chr16:87486594:87486661:-	NMD_ex
Cdc16	chr8:13758998-13759052	NMD_ex	chr8:13758997:13759052:+@chr8:13757675:13757854:+@chr8:13759139:13759237:+	NMD_ex
D4Ertd196e	chr4:133270669-133270813	NMD_in	chr4:133270669:133270814:-@chr4:133269777:133269809:-@chr4:133270962:133271047:-	NMD_in
Dlgh4	chr11:70043658-70043767	NMD_ex	chr11:70043657:70043767:+@chr11:70042570:70042743:+@chr11:70044275:70044367:+	NMD_ex
Farslb	chr1:78465011-78465086	NMD_in	chr1:78465010:78465086:-@chr1:78463271:78463333:-@chr1:78466966:78467018:-	NMD_in
G430041M01Rik|Tra2a	chr6:49252803-49253108	NMD_in	chr6:49252802:49253108:-@chr6:49252381:49252515:-@chr6:49263837:49264011:-	NMD_in
Hnrpd	chr5:99962098-99962204	NMD_in	chr5:99962097:99962204:-@chr5:99961001:99961333:-@chr5:99962514:99962612:-	NMD_in
Hsf1	chr15:76496836-76496960	NMD_ex	chr15:76496835:76496960:+@chr15:76496452:76496589:+@chr15:76497618:76497694:+	NMD_ex
Mrpl13	chr15:55548142-55548235	NMD_ex	chr15:55548141:55548235:-@chr15:55543323:55543384:-@chr15:55555319:55555443:-	NMD_ex
Nfyb	chr10:82754965-82755095	NMD_ex	chr10:82754964:82755095:-@chr10:82752406:82752604:-@chr10:82756701:82756795:-	NMD_ex
Nipsnap1	chr11:4889533-4889564	coding	chr11:4889532:4889564:+@chr11:4889096:4889237:+@chr11:4889891:4889986:+	ORF_changing
Nkiras1	chr14:18277844-18278101	NMD_in	chr14:18277843:18278101:+@chr14:18276695:18276806:+@chr14:18278303:18278545:+	NMD_in
Nol5	chr1:59692611-59692727	NMD_in	chr1:59692611:59692728:+@chr1:59692336:59692389:+@chr1:59695977:59696099:+	NMD_in
Rnpc2	chr2:156178879-156178951	NMD_in	chr2:156178879:156178952:-@chr2:156177335:156177385:-@chr2:156179176:156179240:-	NMD_in
Rpa1	chr11:75310133-75310265	NMD_ex	chr11:75310132:75310265:-@chr11:75307114:75307291:-@chr11:75312299:75312448:-	NMD_ex
Rpn1	chr6:88088350-88088414	NMD_ex	chr6:88088349:88088414:+@chr6:88084481:88084794:+@chr6:88089988:88090295:+	NMD_ex
Srsf4	chr4:131884275-131884481		chr4:131884275:131884482:+@chr4:131873616:131873870:+@chr4:131891206:131891349:+	NMD_in
Srsf9	chr5:115331450-115331539	NMD_in	chr5:115331449:115331539:+@chr5:115330497:115330658:+@chr5:115332116:115332289:+	NMD_in
Srrm1	chr4:135346316-135346444	NMD_in	chr4:135346315:135346444:-@chr4:135344498:135344669:-@chr4:135346734:135346857:-	NMD_in
Tlk1	chr2:70768861-70768930	NMD_in	chr2:70768861:70768930:-@chr2:70757473:70757549:-@chr2:70770003:70770075:-	NMD_in
Wbscr22	chr5:135061073-135061155	NMD_ex	chr5:135061072:135061155:-@chr5:135060733:135060830:-@chr5:135061248:135061344:-	NMD_ex
Zcchc6	chr13:59802991-59803110	NMD_in	chr13:59802991:59803111:-@chr13:59802015:59802196:-@chr13:59805222:59805375:-	NMD_in

## Sheet: S1b.Upf1KDSE
Supplemental Table 1b. Upf1 knockdown dynamic skipped exon PSI, TPM, and EANMD annotaions
	AS_events	∆PSI_Upf1-Ctrl	EANMD.Flag	NMD_efficiency	NMD_positive_count	NMD_Score_Pred.Transcript	NMD_Score.Pred.Median(0.2683)	EANMD.NMD.filtered(Median NMD Score as cutoff: 0.2683)	AS.suppa	In.gencodeM25.suppa	LR.E14.5	LR.E18.5	MISO.MXE	UCSC_Alt	GENCODE_M25_REF_NMD_isoform	NMD_Classifier	SE_donor_acceptor (SpliceTools)	SpliceTools	splicetools_Pos.Neg
223	Neil1_chr9:57143757:57143819:-@chr9:57143450:57143613:-@chr9:57143978:57144006:-	-0.635118	NMD_ex	0.272211	1	0.452189	0.505074	NMD	chr9:57143613-57143757:57143819-57143978:-	0	0	1	0	#N/A	#N/A	#N/A	chr9:57143613:57143978:-	NMD_ex	NMD_Pos
32	Naga_chr15:82336769:82336941:-@chr15:82335842:82336020:-@chr15:82337386:82337496:-	-0.390555	NMD_ex	0.602697	1.33333	0.536751	0.380774	NMD	chr15:82336020-82336769:82336941-82337386:-	1	1	1	0	cassetteExon	ENSMUST00000229948.1	NMD_ex	chr15:82336020:82337386:-	NMD_ex	NMD_Pos
253	Slc9a5_chr8:105357580:105357651:+@chr8:105357393:105357483:+@chr8:105358373:105358503:+	-0.3639	NMD_ex	0.550739	1.33333	0.489089	0.489089	NMD	chr8:105357483-105357580:105357651-105358373:+	1	1	1	0	cassetteExon	#N/A	#N/A	chr8:105357483:105358373:+	NMD_ex	NMD_Pos
132	Cep63_chr9:102590327:102590533:-@chr9:102588707:102588987:-@chr9:102594507:102594594:-	-0.352126	NMD_ex	0.195417	1	0.369185	0.369185	NMD	chr9:102588987-102590327:102590533-102594507:-	0	0	0	0	cassetteExon	#N/A	#N/A	chr9:102588987:102594507:-	NMD_ex	NMD_Pos
31	Naga_chr15:82335496:82335591:-@chr15:82334616:82334947:-@chr15:82335842:82336020:-	-0.259619	NMD_ex	0.602697	1.33333	0.40344	0.37976	NMD	chr15:82334947-82335496:82335591-82335842:-	1	1	1	0	cassetteExon	#N/A	#N/A	chr15:82334947:82335842:-	NMD_ex	NMD_Pos
191	Micu3_chr8:40340297:40340329:+@chr8:40335809:40335963:+@chr8:40348939:40349018:+	-0.255561	NMD_ex	0.890558	2	0.726502	0.726502	NMD	chr8:40335963-40340297:40340329-40348939:+	0	1	0	0	#N/A	#N/A	#N/A	chr8:40335963:40348939:+	NMD_ex	NMD_Pos
63	Dlg4_chr11:70043657:70043767:+@chr11:70042570:70042743:+@chr11:70044275:70044367:+	-0.251674	NMD_ex	0.649351	1.33333	0.490595	0.500958	NMD	chr11:70042743-70043657:70043767-70044275:+	1	1	1	0	cassetteExon	ENSMUST00000123687.2	NMD_ex	chr11:70042743:70044275:+	NMD_ex	NMD_Pos
93	Nexn_chr3:152253050:152253129:-@chr3:152252807:152252956:-@chr3:152255284:152255365:-	-0.237645	NMD_ex	0.359854	0.666667	0.366132	0.412012	NMD	chr3:152252956-152253050:152253129-152255284:-	1	0	0	0	cassetteExon	ENSMUST00000196815.4	NMD_ex	chr3:152252956:152255284:-	NMD_ex	NMD_Pos
153	Rbck1_chr2:152323171:152323332:-@chr2:152322159:152322271:-@chr2:152324266:152324364:-	-0.233848	NMD_ex	0.586588	1.66667	0.401982	0.421624	NMD	chr2:152322271-152323171:152323332-152324266:-	0	1	1	0	#N/A	#N/A	#N/A	chr2:152322271:152324266:-	NMD_ex	NMD_Pos
111	Polh_chr17:46194201:46194416:-@chr17:46190606:46190776:-@chr17:46198633:46198768:-	-0.23174	NMD_ex	0.517156	2	0.424346	0.356555	NMD	chr17:46190776-46194201:46194416-46198633:-	1	1	1	0	cassetteExon	ENSMUST00000233438.1	NMD_ex	chr17:46190776:46198633:-	NMD_ex	NMD_Pos
17	Eva1c_chr16:90866254:90866451:+@chr16:90830858:90831432:+@chr16:90869565:90869689:+	-0.208722	NMD_ex	1.04823	1	0.591422	0.294912	NMD	chr16:90831432-90866254:90866451-90869565:+	1	0	0	0	cassetteExon	ENSMUST00000130868.7	NMD_ex	chr16:90831432:90869565:+	NMD_ex	NMD_Pos
126	Ptbp2_chr3:119724611:119724645:-@chr3:119724093:119724186:-@chr3:119726065:119726205:-	-0.202069	NMD_ex	0.200521	1.33333	0.362123	0.362123	NMD	chr3:119724186-119724611:119724645-119726065:-	1	1	0	0	cassetteExon	ENSMUST00000197833.4	NMD_ex	chr3:119724186:119726065:-	NMD_ex	NMD_Pos
163	Rcor3_chr1:192108643:192108701:-@chr1:192101387:192101867:-@chr1:192116268:192116346:-	-0.196388	NMD_ex	0.953877	1.66667	0.811105	0.274355	NMD	chr1:192101867-192108643:192108701-192116268:-	1	1	1	0	cassetteExon	#N/A	#N/A	chr1:192101867:192116268:-	NMD_ex	NMD_Pos
168	Mpdu1_chr11:69657935:69658021:-@chr11:69657724:69657843:-@chr11:69658565:69658698:-	-0.195187	NMD_ex	0.534353	2	0.403212	0.403212	NMD	chr11:69657843-69657935:69658021-69658565:-	1	1	1	0	cassetteExon	#N/A	A5SS,A3SS	chr11:69657843:69658565:-	NMD_ex	NMD_Pos
216	Htra2_chr6:83052697:83052803:-@chr6:83052472:83052542:-@chr6:83053037:83053070:-	-0.191128	NMD_ex	0.301224	2	0.452387	0.318537	NMD	chr6:83052542-83052697:83052803-83053037:-	1	1	0	0	cassetteExon	ENSMUST00000122955.7	NMD_ex	chr6:83052542:83053037:-	NMD_ex	NMD_Pos
237	Uhrf2_chr19:30056234:30056494:+@chr19:30039063:30039297:+@chr19:30071242:30071461:+	-0.190247	NMD_ex	0.446793	1.33333	0.379017	0.379017	NMD	chr19:30039297-30056234:30056494-30071242:+	0	1	1	0	#N/A	#N/A	#N/A	chr19:30039297:30071242:+	NMD_ex	NMD_Pos
186	Arfrp1_chr2:181361000:181361071:-@chr2:181359638:181359739:-@chr2:181361390:181361472:-	-0.177136	NMD_ex	0.637403	2	0.52485	0.52009	NMD	chr2:181359739-181361000:181361071-181361390:-	1	1	1	0	cassetteExon	ENSMUST00000185118.7	NMD_ex	chr2:181359739:181361390:-	NMD_ex	NMD_Pos
25	Septin5_chr16:18623320:18623453:-@chr16:18623104:18623240:-@chr16:18624110:18624212:-	-0.176752	NMD_ex	#N/A	#N/A	#N/A	0.496166	NMD	chr16:18623240-18623320:18623453-18624110:-	1	1	1	0	cassetteExon	ENSMUST00000231244.1	#N/A	chr16:18623240:18624110:-	NMD_ex	NMD_Pos
220	Map2k5_chr9:63357992:63358060:-@chr9:63343386:63343456:-@chr9:63371736:63371785:-	-0.173942	NMD_ex	0.469039	1.33333	0.373428	0.373428	NMD	chr9:63343456-63357992:63358060-63371736:-	0	1	1	0	#N/A	#N/A	#N/A	chr9:63343456:63371736:-	NMD_ex	NMD_Pos
170	Hnrnph3_chr10:63018759:63018898:-@chr10:63018040:63018225:-@chr10:63019392:63019527:-	-0.173776	NMD_ex	0.312313	2	0.278589	0.172357	NMD	chr10:63018225-63018759:63018898-63019392:-	1	1	1	0	cassetteExon	ENSMUST00000140743.7	#N/A	chr10:63018225:63019392:-	NMD_ex	NMD_Pos
75	Htt_chr5:34790266:34790387:+@chr5:34782741:34782825:+@chr5:34794104:34794164:+	-0.169124	NMD_ex	0.319133	0	0.380707	0.380707	NMD	chr5:34782825-34790266:34790387-34794104:+	1	1	0	0	cassetteExon	#N/A	#N/A	chr5:34782825:34794104:+	NMD_ex	NMD_Pos
232	Snrpa1_chr7:66070118:66070198:+@chr7:66069423:66069526:+@chr7:66070589:66070665:+	-0.163634	NMD_ex	0.499508	2	0.560021	0.559409	NMD	chr7:66069526-66070118:66070198-66070589:+	1	1	1	0	cassetteExon	ENSMUST00000032723.8	NMD_ex	chr7:66069526:66070589:+	NMD_ex	NMD_Pos
55	Unk_chr11:116058242:116058424:+@chr11:116056190:116056379:+@chr11:116058988:116059246:+	-0.162629	NMD_ex	0.847956	1.66667	0.677486	0.677486	NMD	chr11:116056379-116058242:116058424-116058988:+	1	1	0	0	cassetteExon	#N/A	#N/A	chr11:116056379:116058988:+	NMD_ex	NMD_Pos
90	Nt5c_chr11:115491137:115491198:-@chr11:115490770:115490967:-@chr11:115491270:115491371:-	-0.157277	NMD_ex	0.341368	1.33333	0.381226	0.331102	NMD	chr11:115490967-115491137:115491198-115491270:-	0	1	1	0	#N/A	#N/A	#N/A	chr11:115490967:115491270:-	NMD_ex	NMD_Pos
72	Plekhj1_chr10:80797909:80797977:-@chr10:80797772:80797839:-@chr10:80798080:80798626:-	-0.15545	NMD_ex	0.462531	1.66667	0.419959	0.318164	NMD	chr10:80797839-80797909:80797977-80798080:-	1	1	0	0	cassetteExon	ENSMUST00000219378.1	NMD_ex	chr10:80797839:80798080:-	NMD_ex	NMD_Pos
256	Zfp346_chr13:55115482:55115624:+@chr13:55113677:55113770:+@chr13:55122329:55122515:+	-0.150133	NMD_ex	1.3495	2	0.882217	0.60397	NMD	chr13:55113770-55115482:55115624-55122329:+	0	0	0	2	cassetteExon	ENSMUST00000162428.7	NMD_ex	chr13:55113770:55122329:+	NMD_ex	NMD_Pos
115	Gpatch2_chr1:187316523:187316563:+@chr1:187304329:187304397:+@chr1:187322283:187322354:+	-0.1456	NMD_ex	0.327068	1	0.34375	0.268482	NMD	chr1:187304397-187316523:187316563-187322283:+	0	1	0	0	cassetteExon	#N/A	#N/A	chr1:187304397:187322283:+	NMD_ex	NMD_Pos
138	Dpp7_chr2:25353607:25353726:-@chr2:25353359:25353516:-@chr2:25354232:25354293:-	-0.143293	NMD_ex	0.241936	1.33333	0.495707	0.495707	NMD	chr2:25353516-25353607:25353726-25354232:-	1	1	1	0	cassetteExon	#N/A	#N/A	chr2:25353516:25354232:-	NMD_ex	NMD_Pos
7	Oga_chr19:45762184:45762270:-@chr19:45761103:45761208:-@chr19:45765449:45765624:-	-0.142035	NMD_ex	0.798989	1	0.649531	0.649531	NMD	chr19:45761208-45762184:45762270-45765449:-	1	1	0	0	cassetteExon	#N/A	#N/A	chr19:45761208:45765449:-	NMD_ex	NMD_Pos
181	Abcb1b_chr5:8810557:8810615:+@chr5:8806007:8806170:+@chr5:8812654:8812846:+	-0.139907	NMD_ex	0.170207	1.33333	0.359667	0.311686	NMD	chr5:8806170-8810557:8810615-8812654:+	1	0	0	0	cassetteExon	ENSMUST00000196580.4	NMD_ex	chr5:8806170:8812654:+	NMD_ex	NMD_Pos
23	Alg3_chr16:20608986:20609086:-@chr16:20608741:20608889:-@chr16:20610542:20610755:-	-0.134402	NMD_ex	0.291122	2	0.276143	0.244789	NMD	chr16:20608889-20608986:20609086-20610542:-	1	1	1	0	cassetteExon	ENSMUST00000123774.1	NMD_ex	chr16:20608889:20610542:-	NMD_ex	NMD_Pos
102	Terf1_chr1:15833400:15833489:+@chr1:15831506:15831566:+@chr1:15838181:15838288:+	-0.132192	NMD_ex	1.09869	1.33333	0.666426	0.550206	NMD	chr1:15831566-15833400:15833489-15838181:+	0	1	1	0	#N/A	#N/A	#N/A	chr1:15831566:15838181:+	NMD_ex	NMD_Pos
231	Armc5_chr7:128242179:128242676:+@chr7:128240082:128240869:+@chr7:128243339:128243472:+	-0.128575	NMD_ex	0.596598	2	0.592483	0.592483	NMD	chr7:128240869-128242179:128242676-128243339:+	0	1	1	0	#N/A	#N/A	#N/A	chr7:128240869:128243339:+	NMD_ex	NMD_Pos
22	Alg3_chr16:20608485:20608646:-@chr16:20607763:20607884:-@chr16:20608741:20608889:-	-0.126397	NMD_ex	0.291122	2	0.287052	0.267451	NMD	chr16:20607884-20608485:20608646-20608741:-	1	1	1	0	cassetteExon	ENSMUST00000231387.1	NMD_ex	chr16:20607884:20608741:-	NMD_ex	NMD_Pos
103	Gm20498_chr12:81510828:81510965:-@chr12:81504543:81504639:-@chr12:81532715:81532877:-	-0.124149	NMD_ex	0.178758	2	0.277478	0.236872	NMD	chr12:81504639-81510828:81510965-81532715:-	2	1	1	0	cassetteExon	ENSMUST00000171459.7	#N/A	chr12:81504639:81532715:-	NMD_ex	NMD_Pos
235	Tsr3_chr17:25240443:25240663:+@chr17:25240169:25240364:+@chr17:25241063:25241257:+	-0.123778	NMD_ex	0.604517	1	0.386059	0.386059	NMD	chr17:25240364-25240443:25240663-25241063:+	0	1	1	0	#N/A	#N/A	#N/A	chr17:25240364:25241063:+	NMD_ex	NMD_Pos
206	Rnf149_chr1:39558314:39558411:-@chr1:39555477:39555670:-@chr1:39560692:39560775:-	-0.116634	NMD_ex	0.506928	1	0.454687	0.481368	NMD	chr1:39555670-39558314:39558411-39560692:-	1	1	1	0	cassetteExon	ENSMUST00000195136.1	#N/A	chr1:39555670:39560692:-	NMD_ex	NMD_Pos
128	Tomm34_chr2:164058665:164058813:-@chr2:164054700:164054827:-@chr2:164060838:164061008:-	-0.110432	NMD_ex	0.22298	1.33333	0.483465	0.483465	NMD	chr2:164054827-164058665:164058813-164060838:-	1	1	1	0	cassetteExon	#N/A	#N/A	chr2:164054827:164060838:-	NMD_ex	NMD_Pos
140	Tmem222_chr4:133270962:133271047:-@chr4:133269777:133269809:-@chr4:133277530:133277618:-	-0.107543	NMD_ex	0.749017	1.66667	0.696292	0.464093	NMD	chr4:133269809-133270962:133271047-133277530:-	1	1	1	1	cassetteExon	ENSMUST00000139030.1	NMD_ex	chr4:133269809:133277530:-	NMD_ex	NMD_Pos
255	Zfp346_chr13:55115479:55115624:+@chr13:55113677:55113770:+@chr13:55122329:55122515:+	-0.106066	NMD_ex	1.3495	2	0.873304	0.331598	NMD	chr13:55113770-55115479:55115624-55122329:+	1	0	1	0	cassetteExon	ENSMUST00000162428.7	NMD_ex	chr13:55113770:55122329:+	NMD_ex	NMD_Pos
218	Ift57_chr16:49701853:49702016:+@chr16:49699232:49699549:+@chr16:49703149:49703268:+	-0.103779	NMD_ex	0.449858	1.66667	0.354508	0.354508	NMD	chr16:49699549-49701853:49702016-49703149:+	1	1	1	0	cassetteExon	#N/A	#N/A	chr16:49699549:49703149:+	NMD_ex	NMD_Pos
257	Ddx19a_chr8:110989473:110989609:-@chr8:110983580:110983673:-@chr8:110990476:110990527:-	-0.102638	NMD_ex	0.433961	0.666667	0.427534	0.427534	NMD	chr8:110983673-110989473:110989609-110990476:-	0	0	0	0	#N/A	#N/A	#N/A	chr8:110983673:110990476:-	NMD_ex	NMD_Pos
254	Acd_chr8:105699578:105699730:-@chr8:105699394:105699491:-@chr8:105699860:105699895:-	-0.100839	NMD_ex	0.46717	1.66667	0.348599	0.185469	NMD	chr8:105699491-105699578:105699730-105699860:-	1	1	1	0	cassetteExon	#N/A	#N/A	chr8:105699491:105699860:-	NMD_ex	NMD_Pos
24	Septin5_chr16:18623320:18623417:-@chr16:18623104:18623240:-@chr16:18624110:18624212:-	-0.100045	NMD_ex	0.246601	1.33333	0.40311	0.370856	NMD	chr16:18623240-18623320:18623417-18624110:-	1	1	1	0	cassetteExon	ENSMUST00000231244.1	NMD_ex	chr16:18623240:18624110:-	NMD_ex	NMD_Pos
100	Stx18_chr5:38092512:38092580:+@chr5:38038741:38039499:+@chr5:38104877:38104993:+	-0.134815	NMD_ex_in	#N/A	#N/A	#N/A	0.426239	NMD	chr5:38039499-38092512:38092580-38104877:+	1	1	1	0	cassetteExon	#N/A	#N/A	chr5:38039499:38104877:+	NMD_ex	NMD_Pos
39	Serp2_chr14:76539905:76540054:-@chr14:76532815:76533246:-@chr14:76549981:76550054:-	0.306359	NMD_in	0.499338	1	0.499675	0.517812	NMD	chr14:76533246-76539905:76540054-76549981:-	1	1	0	1	cassetteExon	ENSMUST00000227076.1	NMD_in	chr14:76533246:76549981:-	NMD_in	noNMD_Neg
62	Mettl16_chr11:74795751:74795817:+@chr11:74792202:74792318:+@chr11:74795981:74796124:+	0.304409	NMD_in	0.702944	1.66667	0.391586	0.470504	NMD	chr11:74792318-74795751:74795817-74795981:+	1	1	1	0	cassetteExon	#N/A	NMD_in	chr11:74792318:74795981:+	NMD_in	noNMD_Neg
41	Eif4a2_chr16:23112350:23112457:+@chr16:23111816:23111896:+@chr16:23113166:23113184:+	0.248704	NMD_in	0.398882	1.66667	0.396003	0.456036	NMD	chr16:23111896-23112350:23112457-23113166:+	1	1	1	0	cassetteExon	ENSMUST00000123413.7	#N/A	chr16:23111896:23113166:+	NMD_in	noNMD_Neg
60	Flot2_chr11:78053362:78053453:+@chr11:78049477:78049559:+@chr11:78054784:78054875:+	0.233115	NMD_in	0.501605	2	0.424525	0.418258	NMD	chr11:78049559-78053362:78053453-78054784:+	1	1	0	2	cassetteExon	ENSMUST00000148162.8	#N/A	chr11:78049559:78054784:+	NMD_in	noNMD_Neg
76	Rbbp9_chr2:144545183:144545375:-@chr2:144544373:144544459:-@chr2:144547993:144548099:-	0.211837	NMD_in	#N/A	0	0.418674	0.418674	NMD	chr2:144544459-144545183:144545375-144547993:-	1	1	1	0	cassetteExon	#N/A	#N/A	chr2:144544459:144547993:-	NMD_in	noNMD_Neg
205	Rhbdd2_chr5:135635103:135635223:+@chr5:135632653:135632918:+@chr5:135635994:135636402:+	0.202023	NMD_in	0.587394	2	0.520142	0.436389	NMD	chr5:135632918-135635103:135635223-135635994:+	1	1	1	0	cassetteExon	ENSMUST00000136748.5	NMD_in	chr5:135632918:135635994:+	NMD_in	noNMD_Neg
47	Tra2b_chr16:22258985:22259261:-@chr16:22254983:22255117:-@chr16:22265740:22265900:-	0.19279	NMD_in	0.653022	1.66667	0.651786	0.568793	NMD	chr16:22255117-22258985:22259261-22265740:-	1	1	1	0	cassetteExon	ENSMUST00000162413.8	NMD_in	chr16:22255117:22265740:-	NMD_in	noNMD_Neg
274	Ddx50_chr10:62647533:62647643:-@chr10:62645990:62647201:-@chr10:62651024:62651203:-	0.183738	NMD_in	0.158905	0.333333	0.268525	0.268525	NMD	chr10:62647201-62647533:62647643-62651024:-	1	1	1	0	cassetteExon	#N/A	#N/A	chr10:62647201:62651024:-	NMD_in	noNMD_Neg
78	Icmt_chr4:152299136:152299245:+@chr4:152298684:152298773:+@chr4:152299670:152299840:+	0.176805	NMD_in	0.287466	1.33333	0.322922	0.385221	NMD	chr4:152298773-152299136:152299245-152299670:+	1	1	0	0	cassetteExon	ENSMUST00000151372.7	NMD_in	chr4:152298773:152299670:+	NMD_in	noNMD_Neg
16	Luc7l_chr17:26253973:26254044:+@chr17:26252998:26253091:+@chr17:26255030:26255125:+	0.174919	NMD_in	0.987905	2	0.726449	0.585102	NMD	chr17:26253091-26253973:26254044-26255030:+	1	1	1	0	cassetteExon	ENSMUST00000148894.1	NMD_in	chr17:26253091:26255030:+	NMD_in	noNMD_Neg
150	Tmem183a_chr1:134352974:134353137:-@chr1:134352354:134352435:-@chr1:134354660:134354841:-	0.172155	NMD_in	0.0985929	1.33333	0.27924	0.266028	NMD	chr1:134352435-134352974:134353137-134354660:-	1	1	1	0	cassetteExon	ENSMUST00000191237.6	NMD_in	chr1:134352435:134354660:-	NMD_in	noNMD_Neg
267	Rbm39_chr2:156177632:156177906:-@chr2:156177360:156177385:-@chr2:156178879:156178952:-	-0.169414	NMD_in	0.792144	0	0.536683	0.516306	NMD	chr2:156177385-156177632:156177906-156178879:-	1	1	0	1	cassetteExon	ENSMUST00000152919.2	#N/A	chr2:156177385:156178879:-	#N/A	#N/A
46	Tra2b_chr16:22258864:22259261:-@chr16:22255051:22255117:-@chr16:22265740:22265909:-	0.157178	NMD_in	0.653022	1	0.485799	0.503798	NMD	chr16:22255117-22258864:22259261-22265740:-	1	1	1	0	cassetteExon	ENSMUST00000232471.1	NMD_in	chr16:22255117:22265740:-	NMD_in	noNMD_Neg
85	Deaf1_chr7:141324441:141324616:-@chr7:141324081:141324179:-@chr7:141327278:141327584:-	0.156935	NMD_in	0.23293	0.666667	0.277753	0.391667	NMD	chr7:141324179-141324441:141324616-141327278:-	1	1	1	0	cassetteExon	ENSMUST00000209608.1	NMD_in	chr7:141324179:141327278:-	NMD_in	noNMD_Neg
192	Srsf6_chr2:162932814:162933082:+@chr2:162931993:162932142:+@chr2:162933425:162933550:+	0.156814	NMD_in	0.315631	1.66667	0.385844	0.361616	NMD	chr2:162932142-162932814:162933082-162933425:+	1	1	1	0	cassetteExon	ENSMUST00000017065.14	#N/A	chr2:162932142:162933425:+	NMD_in	noNMD_Neg
230	Sergef_chr7:46511954:46513060:-@chr7:46443170:46443535:-@chr7:46515667:46515704:-	0.156046	NMD_in	0.514741	2	0.639261	0.696118	NMD	chr7:46443535-46511954:46513060-46515667:-	1	0	0	0	cassetteExon	ENSMUST00000216505.1	NMD_in	chr7:46443535:46515667:-	NMD_in	noNMD_Neg
162	Nop58_chr1:59692611:59692728:+@chr1:59692336:59692389:+@chr1:59695977:59696077:+	0.153815	NMD_in	0.731732	1	0.564578	0.440037	NMD	chr1:59692389-59692611:59692728-59695977:+	1	1	1	0	cassetteExon	#N/A	#N/A	chr1:59692389:59695977:+	NMD_in	noNMD_Neg
203	Rsrc2_chr5:123742778:123742856:-@chr5:123740671:123740862:-@chr5:123743637:123743645:-	0.152395	NMD_in	0.96205	1.33333	0.732028	0.732028	NMD	chr5:123740862-123742778:123742856-123743637:-	1	1	1	0	cassetteExon	ENSMUST00000182241.1	NMD_in	chr5:123740862:123743637:-	NMD_in	noNMD_Neg
156	2410004B18Rik_chr3:145938542:145938669:+@chr3:145938041:145938328:+@chr3:145938897:145939096:+	0.149698	NMD_in	0.365624	2	0.440722	0.406807	NMD	chr3:145938328-145938542:145938669-145938897:+	1	1	1	0	cassetteExon	ENSMUST00000134575.7	NMD_in	chr3:145938328:145938897:+	NMD_in	noNMD_Neg
183	Ccdc91_chr6:147533275:147533363:+@chr6:147510823:147510902:+@chr6:147534028:147534101:+	0.145619	NMD_in	0.564889	1.66667	0.604342	0.462859	NMD	chr6:147510902-147533275:147533363-147534028:+	1	1	0	0	cassetteExon	ENSMUST00000156106.1	NMD_in	chr6:147510902:147534028:+	NMD_in	noNMD_Neg
268	Rbm39_chr2:156178879:156178952:-@chr2:156177160:156177385:-@chr2:156179176:156179240:-	0.145105	NMD_in	0.792144	1	0.647873	0.36148	NMD	chr2:156177385-156178879:156178952-156179176:-	1	1	1	2	cassetteExon	ENSMUST00000137566.7	NMD_in	chr2:156177385:156179176:-	NMD_in	noNMD_Neg
147	Crb2_chr2:37792622:37792742:+@chr2:37792053:37792219:+@chr2:37793098:37793523:+	0.140676	NMD_in	0.0482015	1	0.32995	0.32995	NMD	chr2:37792219-37792622:37792742-37793098:+	1	0	0	0	cassetteExon	#N/A	#N/A	chr2:37792219:37793098:+	NMD_in	noNMD_Neg
29	Yaf2_chr15:93317538:93317608:-@chr15:93286409:93286562:-@chr15:93336339:93336465:-	0.13929	NMD_in	0.47218	1.33333	0.398477	0.358597	NMD	chr15:93286562-93317538:93317608-93336339:-	1	1	1	0	cassetteExon	ENSMUST00000133736.1	NMD_in	chr15:93286562:93336339:-	NMD_in	noNMD_Neg
79	Gstcd_chr3:133002507:133002632:-@chr3:132998830:132998958:-@chr3:133003663:133003792:-	0.139241	NMD_in	0.245127	1.33333	0.374464	0.31023	NMD	chr3:132998958-133002507:133002632-133003663:-	1	0	0	0	cassetteExon	#N/A	#N/A	chr3:132998958:133003663:-	NMD_in	noNMD_Neg
133	Dis3l2_chr1:86812511:86812589:+@chr1:86760287:86760389:+@chr1:86821221:86821450:+	0.138975	NMD_in	0.215104	1.33333	0.275411	0.34137	NMD	chr1:86760389-86812511:86812589-86821221:+	1	1	1	1	cassetteExon	ENSMUST00000190618.6	NMD_in	chr1:86760389:86821221:+	NMD_in	noNMD_Neg
273	Sirt1_chr10:63326659:63326784:-@chr10:63326038:63326186:-@chr10:63331744:63331897:-	0.137245	NMD_in	0.881144	1.66667	0.46621	0.461282	NMD	chr10:63326186-63326659:63326784-63331744:-	1	1	0	0	cassetteExon	#N/A	#N/A	chr10:63326186:63331744:-	NMD_in	noNMD_Neg
242	Snap25_chr2:136770056:136770174:+@chr2:136769742:136769860:+@chr2:136773894:136774020:+	-0.133053	NMD_in	#N/A	#N/A	#N/A	0.33846	NMD	chr2:136769860-136770056:136770174-136773894:+	0	1	0	1	cassetteExon	#N/A	#N/A	chr2:136769860:136773894:+	noNMD	noNMD_Pos
265	Tpm1_chr9:67032465:67032541:-@chr9:67031950:67032026:-@chr9:67032793:67032864:-	0.126702	NMD_in	#N/A	0.333333	0.518525	0.520907	NMD	chr9:67032026-67032465:67032541-67032793:-	0	1	1	1	cassetteExon	#N/A	#N/A	chr9:67032026:67032793:-	NMD_in	noNMD_Neg
261	Prmt1_chr7:44983734:44983875:-@chr7:44983485:44983587:-@chr7:44984079:44984133:-	0.12411	NMD_in	0.143019	1.66667	0.303855	0.39509	NMD	chr7:44983587-44983734:44983875-44984079:-	1	1	1	0	cassetteExon	ENSMUST00000207522.1	NMD_in	chr7:44983587:44984079:-	NMD_in	noNMD_Neg
246	Ankrd10_chr8:11620261:11620373:-@chr8:11619061:11619297:-@chr8:11628438:11628530:-	0.116356	NMD_in	0.516718	1.66667	0.325829	0.325829	NMD	chr8:11619297-11620261:11620373-11628438:-	1	1	1	1	cassetteExon	ENSMUST00000210530.1	NMD_in	chr8:11619297:11628438:-	NMD_in	noNMD_Neg
161	Nop58_chr1:59692551:59692728:+@chr1:59692336:59692389:+@chr1:59695977:59696099:+	0.112945	NMD_in	0.731732	1	0.701231	0.604616	NMD	chr1:59692389-59692551:59692728-59695977:+	1	1	0	0	cassetteExon	ENSMUST00000189327.6	NMD_in	chr1:59692389:59695977:+	NMD_in	noNMD_Neg
18	Ranbp3_chr17:56691744:56691882:+@chr17:56686005:56686061:+@chr17:56692520:56692721:+	0.111396	NMD_in	0.370057	1.66667	0.278175	0.278175	NMD	chr17:56686061-56691744:56691882-56692520:+	1	0	0	0	cassetteExon	#N/A	#N/A	chr17:56686061:56692520:+	#N/A	#N/A
193	Ipo9_chr1:135426930:135427041:-@chr1:135420291:135420353:-@chr1:135430267:135430419:-	0.106794	NMD_in	0.25084	2	0.484176	0.321647	NMD	chr1:135420353-135426930:135427041-135430267:-	1	1	1	0	cassetteExon	ENSMUST00000161189.7	NMD_in	chr1:135420353:135430267:-	NMD_in	noNMD_Neg
34	Kctd17_chr15:78436900:78436994:+@chr15:78435584:78435710:+@chr15:78437157:78437579:+	-0.183853	No_stop_codon	#N/A	#N/A	#N/A	0.393194	nonNMD	chr15:78435710-78436900:78436994-78437157:+	1	1	1	2	cassetteExon	#N/A	#N/A	chr15:78435710:78437157:+	noNMD	noNMD_Pos
83	Sgms1_chr19:32157322:32157379:-@chr19:32156569:32156647:-@chr19:32159523:32160363:-	-0.616189	ORF_changing	#N/A	#N/A	#N/A	0.320874	nonNMD	chr19:32156647-32157322:32157379-32159523:-	1	0	0	0	cassetteExon	#N/A	NMD_in	chr19:32156647:32159523:-	noNMD	noNMD_Pos
20	Heg1_chr16:33763441:33763616:+@chr16:33760757:33760845:+@chr16:33766660:33766813:+	0.288829	ORF_changing	#N/A	#N/A	#N/A	0.337081	nonNMD	chr16:33760845-33763441:33763616-33766660:+	0	0	0	0	#N/A	#N/A	#N/A	chr16:33760845:33766660:+	NMD_in	noNMD_Neg
143	Kifap3_chr1:163912071:163912137:+@chr1:163888205:163888305:+@chr1:163915724:163917109:+	-0.223103	ORF_changing	#N/A	#N/A	#N/A	0.315844	nonNMD	chr1:163888305-163912071:163912137-163915724:+	1	1	1	0	cassetteExon	#N/A	#N/A	chr1:163888305:163915724:+	noNMD	noNMD_Pos
207	Ydjc_chr16:17147796:17147974:+@chr16:17147597:17147697:+@chr16:17148155:17148329:+	-0.193783	ORF_changing	#N/A	#N/A	#N/A	0.587289	nonNMD	chr16:17147697-17147796:17147974-17148155:+	0	0	0	0	cassetteExon	#N/A	#N/A	chr16:17147697:17148155:+	noNMD	noNMD_Pos
136	Gnas_chr2:174288490:174288586:+@chr2:174284603:174285477:+@chr2:174334211:174334284:+	0.159848	ORF_changing	#N/A	#N/A	#N/A	0.361891	nonNMD	chr2:174285477-174288490:174288586-174334211:+	1	1	0	0	cassetteExon	#N/A	#N/A	chr2:174285477:174334211:+	#N/A	#N/A
190	Nadk_chr4:155587860:155588018:+@chr4:155587684:155587784:+@chr4:155588609:155588692:+	-0.152951	ORF_changing	#N/A	#N/A	#N/A	0.408138	nonNMD	chr4:155587784-155587860:155588018-155588609:+	1	1	0	0	cassetteExon	#N/A	#N/A	chr4:155587784:155588609:+	noNMD	noNMD_Pos
262	Atp5d_chr10:80145218:80145307:+@chr10:80143831:80143985:+@chr10:80145422:80145813:+	-0.141223	ORF_changing	0.139135	#N/A	#N/A	0.279231	nonNMD	chr10:80143985-80145218:80145307-80145422:+	1	1	1	0	cassetteExon	#N/A	#N/A	chr10:80143985:80145422:+	noNMD	noNMD_Pos
272	Frmd4a_chr2:4607998:4608070:+@chr2:4605969:4606066:+@chr2:4610966:4614041:+	-0.134829	ORF_changing	#N/A	#N/A	#N/A	0.448538	nonNMD	chr2:4606066-4607998:4608070-4610966:+	1	1	1	0	cassetteExon	#N/A	#N/A	chr2:4606066:4610966:+	noNMD	noNMD_Pos
28	Clec16a_chr16:10738391:10738515:+@chr16:10731660:10731819:+@chr16:10741613:10742465:+	-0.117143	ORF_changing	#N/A	#N/A	#N/A	0.548553	nonNMD	chr16:10731819-10738391:10738515-10741613:+	1	1	1	0	cassetteExon	#N/A	#N/A	chr16:10731819:10741613:+	noNMD	noNMD_Pos
166	Sult4a1_chr15:84078768:84078897:-@chr15:84077144:84077582:-@chr15:84080186:84080325:-	0.114736	ORF_changing	#N/A	#N/A	#N/A	0.456037	nonNMD	chr15:84077582-84078768:84078897-84080186:-	1	1	1	0	cassetteExon	#N/A	#N/A	chr15:84077582:84080186:-	NMD_in	noNMD_Neg
174	Cacna1b_chr2:24682975:24683038:-@chr2:24678875:24679640:-@chr2:24685767:24685868:-	-0.496798	ORF_preserving	0.851316	#N/A	#N/A	0.76077	nonNMD	chr2:24679640-24682975:24683038-24685767:-	0	0	0	0	cassetteExon	#N/A	#N/A	chr2:24679640:24685767:-	noNMD	noNMD_Pos
252	Ndrg4_chr8:95712324:95712363:+@chr8:95711092:95711144:+@chr8:95713177:95713918:+	-0.359494	ORF_preserving	0.370277	#N/A	#N/A	0.326205	nonNMD	chr8:95711144-95712324:95712363-95713177:+	1	0	0	0	cassetteExon	#N/A	#N/A	chr8:95711144:95713177:+	noNMD	noNMD_Pos
259	Cbfa2t3_chr8:122647700:122647778:-@chr8:122643291:122643533:-@chr8:122650329:122650476:-	0.320604	ORF_preserving	1.24576	#N/A	#N/A	0.627653	nonNMD	chr8:122643533-122647700:122647778-122650329:-	1	1	1	0	cassetteExon	#N/A	#N/A	chr8:122643533:122650329:-	NMD_in	noNMD_Neg
6	Cnnm2_chr19:46871655:46871721:+@chr19:46868537:46868631:+@chr19:46877207:46877392:+	-0.319326	ORF_preserving	0.168637	#N/A	#N/A	0.310714	nonNMD	chr19:46868631-46871655:46871721-46877207:+	1	1	0	0	cassetteExon	#N/A	#N/A	chr19:46868631:46877207:+	noNMD	noNMD_Pos
177	Plekha6_chr1:133279372:133279453:+@chr1:133275811:133275865:+@chr1:133280338:133280407:+	-0.309017	ORF_preserving	1.47441	#N/A	#N/A	1.22093	nonNMD	chr1:133275865-133279372:133279453-133280338:+	1	0	0	0	cassetteExon	#N/A	#N/A	chr1:133275865:133280338:+	noNMD	noNMD_Pos
176	Plekha6_chr1:133279372:133279453:+@chr1:133273857:133274374:+@chr1:133280338:133280407:+	-0.295982	ORF_preserving	1.47441	#N/A	#N/A	0.759241	nonNMD	chr1:133274374-133279372:133279453-133280338:+	0	0	0	0	cassetteExon	#N/A	#N/A	chr1:133274374:133280338:+	noNMD	noNMD_Pos
65	Tom1l2_chr11:60232897:60232957:-@chr11:60231100:60231137:-@chr11:60241817:60241893:-	0.278586	ORF_preserving	0.208742	#N/A	#N/A	0.314835	nonNMD	chr11:60231137-60232897:60232957-60241817:-	1	1	1	0	cassetteExon	#N/A	#N/A	chr11:60231137:60241817:-	NMD_in	noNMD_Neg
200	Golga2_chr2:32293314:32293395:+@chr2:32292092:32292215:+@chr2:32296625:32296721:+	-0.272912	ORF_preserving	0.430116	#N/A	#N/A	0.544531	nonNMD	chr2:32292215-32293314:32293395-32296625:+	1	1	0	1	cassetteExon	#N/A	#N/A	chr2:32292215:32296625:+	noNMD	noNMD_Pos
99	Dclk2_chr3:86830823:86830871:-@chr3:86824635:86824730:-@chr3:86831732:86831834:-	-0.249753	ORF_preserving	0.131997	#N/A	#N/A	0.289947	nonNMD	chr3:86824730-86830823:86830871-86831732:-	1	1	1	0	cassetteExon	#N/A	#N/A	chr3:86824730:86831732:-	noNMD	noNMD_Pos
10	Bbs1_chr19:4897279:4897438:-@chr19:4894961:4895031:-@chr19:4897573:4897694:-	-0.246425	ORF_preserving	0.36954	#N/A	#N/A	0.30317	nonNMD	chr19:4895031-4897279:4897438-4897573:-	0	0	0	0	cassetteExon	#N/A	#N/A	chr19:4895031:4897573:-	noNMD	noNMD_Pos
71	Synj1_chr16:90971563:90971587:-@chr16:90969182:90969374:-@chr16:90973909:90974066:-	-0.214198	ORF_preserving	0.939167	#N/A	#N/A	0.443767	nonNMD	chr16:90969374-90971563:90971587-90973909:-	1	1	1	0	cassetteExon	#N/A	#N/A	chr16:90969374:90973909:-	noNMD	noNMD_Pos
134	Sgip1_chr4:102921021:102921519:+@chr4:102918780:102918855:+@chr4:102927460:102927585:+	-0.210986	ORF_preserving	0.293873	#N/A	#N/A	0.273386	nonNMD	chr4:102918855-102921021:102921519-102927460:+	1	0	0	0	cassetteExon	#N/A	#N/A	chr4:102918855:102927460:+	noNMD	noNMD_Pos
61	Sgsm2_chr11:74863559:74863694:-@chr11:74859745:74859899:-@chr11:74865084:74865211:-	-0.203254	ORF_preserving	0.678693	#N/A	#N/A	0.416685	nonNMD	chr11:74859899-74863559:74863694-74865084:-	1	0	1	0	cassetteExon	#N/A	#N/A	chr11:74859899:74865084:-	noNMD	noNMD_Pos
108	Mapt_chr11:104298497:104299256:+@chr11:104294858:104294924:+@chr11:104302360:104302410:+	-0.197664	ORF_preserving	0.437882	#N/A	#N/A	0.500498	nonNMD	chr11:104294924-104298497:104299256-104302360:+	1	1	0	0	cassetteExon	#N/A	#N/A	chr11:104294924:104302360:+	noNMD	noNMD_Pos
109	Mapt_chr11:104298545:104299256:+@chr11:104294858:104294924:+@chr11:104302360:104302410:+	-0.195704	ORF_preserving	0.437882	#N/A	#N/A	0.500498	nonNMD	chr11:104294924-104298545:104299256-104302360:+	1	0	0	0	cassetteExon	#N/A	#N/A	chr11:104294924:104302360:+	noNMD	noNMD_Pos
217	Vav2_chr2:27284838:27284853:-@chr2:27283308:27283418:-@chr2:27285632:27285765:-	-0.195608	ORF_preserving	0.256355	#N/A	#N/A	0.321479	nonNMD	chr2:27283418-27284838:27284853-27285632:-	1	0	0	0	cassetteExon	#N/A	#N/A	chr2:27283418:27285632:-	noNMD	noNMD_Pos
110	Mapt_chr11:104318156:104318249:+@chr11:104310268:104310534:+@chr11:104321350:104321432:+	-0.193403	ORF_preserving	0.437882	#N/A	#N/A	0.339985	nonNMD	chr11:104310534-104318156:104318249-104321350:+	0	1	1	0	#N/A	#N/A	#N/A	chr11:104310534:104321350:+	noNMD	noNMD_Pos
157	Kansl3_chr1:36347216:36347294:-@chr1:36345837:36346029:-@chr1:36348524:36348681:-	-0.177241	ORF_preserving	0.569836	#N/A	#N/A	0.416733	nonNMD	chr1:36346029-36347216:36347294-36348524:-	1	1	1	0	cassetteExon	#N/A	#N/A	chr1:36346029:36348524:-	noNMD	noNMD_Pos
224	Cables2_chr2:180264402:180264474:-@chr2:180264213:180264306:-@chr2:180273099:180273446:-	-0.160969	ORF_preserving	0.276966	#N/A	#N/A	0.451717	nonNMD	chr2:180264306-180264402:180264474-180273099:-	1	1	1	0	cassetteExon	#N/A	#N/A	chr2:180264306:180273099:-	noNMD	noNMD_Pos
197	Rbks_chr5:31659906:31660071:-@chr5:31651808:31651900:-@chr5:31665718:31665781:-	0.149651	ORF_preserving	0.67009	#N/A	#N/A	0.478637	nonNMD	chr5:31651900-31659906:31660071-31665718:-	0	0	0	0	#N/A	#N/A	#N/A	chr5:31651900:31665718:-	NMD_in	noNMD_Neg
73	Palm_chr10:79816791:79816923:+@chr10:79815184:79815241:+@chr10:79819040:79819511:+	-0.148271	ORF_preserving	0.0853011	#N/A	#N/A	0.465543	nonNMD	chr10:79815241-79816791:79816923-79819040:+	1	1	0	0	cassetteExon	#N/A	#N/A	chr10:79815241:79819040:+	noNMD	noNMD_Pos
36	Rims2_chr15:39586533:39586785:+@chr15:39585184:39585762:+@chr15:39616268:39616300:+	0.129979	ORF_preserving	0.900666	#N/A	#N/A	0.58591	nonNMD	chr15:39585762-39586533:39586785-39616268:+	1	0	0	0	cassetteExon	#N/A	#N/A	chr15:39585762:39616268:+	NMD_in	noNMD_Neg
96	Wnk1_chr6:119929825:119929867:-@chr6:119927124:119927234:-@chr6:119934255:119934450:-	-0.123492	ORF_preserving	-0.0192396	#N/A	#N/A	0.275219	nonNMD	chr6:119927234-119929825:119929867-119934255:-	1	0	0	1	cassetteExon	#N/A	#N/A	chr6:119927234:119934255:-	noNMD	noNMD_Pos
229	Btrc_chr19:45456532:45456610:+@chr19:45423132:45423240:+@chr19:45471014:45471104:+	0.121037	ORF_preserving	0.258133	#N/A	#N/A	0.422878	nonNMD	chr19:45423240-45456532:45456610-45471014:+	0	1	1	0	cassetteExon	#N/A	#N/A	chr19:45423240:45471014:+	NMD_in	noNMD_Neg
204	Eif4h_chr5:134624440:134624500:-@chr5:134621948:134622086:-@chr5:134625365:134625462:-	-0.118376	ORF_preserving	0.295886	#N/A	#N/A	0.321167	nonNMD	chr5:134622086-134624440:134624500-134625365:-	1	1	1	0	cassetteExon	#N/A	#N/A	chr5:134622086:134625365:-	noNMD	noNMD_Pos
264	Epb41l1_chr2:156511784:156511820:+@chr2:156510732:156510881:+@chr2:156514027:156514210:+	-0.118214	ORF_preserving	0.272207	#N/A	#N/A	0.439801	nonNMD	chr2:156510881-156511784:156511820-156514027:+	1	1	1	0	cassetteExon	#N/A	#N/A	chr2:156510881:156514027:+	noNMD	noNMD_Pos
58	Zfp207_chr11:80393083:80393176:+@chr11:80391834:80391992:+@chr11:80394285:80394531:+	-0.110404	ORF_preserving	0.24352	#N/A	#N/A	0.336464	nonNMD	chr11:80391992-80393083:80393176-80394285:+	1	1	1	0	cassetteExon	#N/A	#N/A	chr11:80391992:80394285:+	noNMD	noNMD_Pos
89	Selenoi_chr5:30252709:30252784:+@chr5:30248411:30248520:+@chr5:30256077:30256340:+	-0.104069	ORF_preserving	#N/A	#N/A	#N/A	0.372072	nonNMD	chr5:30248520-30252709:30252784-30256077:+	1	1	0	1	cassetteExon	#N/A	#N/A	chr5:30248520:30256077:+	noNMD	noNMD_Pos
182	Pde1c_chr6:56361744:56361860:-@chr6:56345003:56345152:-@chr6:56369540:56369602:-	0.538368	Start_codon	#N/A	#N/A	#N/A	0.29212	nonNMD	chr6:56345152-56361744:56361860-56369540:-	1	0	0	1	cassetteExon	#N/A	#N/A	chr6:56345152:56369540:-	NMD_in	noNMD_Neg
270	Aasdhppt_chr9:4303093:4303215:-@chr9:4302469:4302631:-@chr9:4308693:4308919:-	-0.110727	NMD_ex	0.386342	1	0.268565	0.28962	NMD	chr9:4302631-4303093:4303215-4308693:-	1	1	1	0	cassetteExon	#N/A	#N/A	chr9:4302631:4308693:-	NMD_ex	NMD_Pos
169	Mpdu1_chr11:69657935:69658056:-@chr11:69657724:69657843:-@chr11:69658565:69658698:-	-0.181062	ORF_changing	#N/A	#N/A	#N/A	0.403096	nonNMD	chr11:69657843-69657935:69658056-69658565:-	1	1	1	0	cassetteExon	#N/A	A5SS,A3SS	chr11:69657843:69658565:-	NMD_ex	NMD_Pos
194	Plec_chr15:76194558:76194573:-@chr15:76194340:76194430:-@chr15:76194750:76194812:-	-0.182379	5UTR	#N/A	#N/A	#N/A	-0.0161054	nonNMD	chr15:76194430-76194558:76194573-76194750:-	1	0	0	0	cassetteExon	#N/A	#N/A	chr15:76194430:76194750:-	noNMD	noNMD_Pos
91	Arfip1_chr3:84529169:84529265:-@chr3:84527685:84527798:-@chr3:84534586:84534695:-	-0.141821	5UTR	#N/A	#N/A	#N/A	0.0707331	nonNMD	chr3:84527798-84529169:84529265-84534586:-	1	0	0	0	cassetteExon	#N/A	#N/A	chr3:84527798:84534586:-	noNMD	noNMD_Pos
159	Cfap74_chr4:155424672:155424830:+@chr4:155423909:155424012:+@chr4:155425996:155426192:+	-0.829642	NMD_ex	0.188551	1	0.139284	0.139284	nonNMD	chr4:155424012-155424672:155424830-155425996:+	0	0	0	0	#N/A	#N/A	#N/A	chr4:155424012:155425996:+	NMD_ex	NMD_Pos
189	D430042O09Rik_chr7:125728308:125728364:+@chr7:125707914:125707948:+@chr7:125752972:125753049:+	0.656221	NMD_ex	0.0981702	1	0.120019	0.120019	nonNMD	chr7:125707948-125728308:125728364-125752972:+	1	1	0	0	cassetteExon	#N/A	#N/A	chr7:125707948:125752972:+	noNMD	NMD_neg
67	Clk4_chr11:51268164:51268231:+@chr11:51267170:51267331:+@chr11:51268768:51268846:+	-0.287667	NMD_ex	#N/A	#N/A	#N/A	0.187791	nonNMD	chr11:51267331-51268164:51268231-51268768:+	0	1	0	1	cassetteExon	#N/A	#N/A	chr11:51267331:51268768:+	NMD_ex	NMD_Pos
107	Mettl26_chr17:25875959:25876122:+@chr17:25875073:25875726:+@chr17:25876219:25876279:+	-0.203732	NMD_ex	-0.151324	1.33333	-0.17682	0.207704	nonNMD	chr17:25875726-25875959:25876122-25876219:+	1	1	1	0	cassetteExon	ENSMUST00000110456.2	NMD_ex	chr17:25875726:25876219:+	NMD_ex	NMD_Pos
82	Scamp5_chr9:57447076:57447233:-@chr9:57446071:57446173:-@chr9:57451355:57451484:-	-0.19849	NMD_ex	0.132179	1.33333	0.223396	0.223396	nonNMD	chr9:57446173-57447076:57447233-57451355:-	1	1	1	0	cassetteExon	ENSMUST00000215734.1	NMD_ex	chr9:57446173:57451355:-	NMD_ex	NMD_Pos
196	Eif2d_chr1:131164402:131164506:+@chr1:131163519:131163565:+@chr1:131165119:131165209:+	-0.156789	NMD_ex	-0.0766403	1.33333	0.220232	0.220232	nonNMD	chr1:131163565-131164402:131164506-131165119:+	0	0	1	0	#N/A	#N/A	#N/A	chr1:131163565:131165119:+	NMD_ex	NMD_Pos
180	Ciz1_chr2:32364218:32364334:+@chr2:32363804:32363979:+@chr2:32365802:32365874:+	-0.153121	NMD_ex	0.177833	1.33333	0.255432	0.279542	nonNMD	chr2:32363979-32364218:32364334-32365802:+	1	0	0	1	cassetteExon	#N/A	multi_NMD_ex	chr2:32363979:32365802:+	NMD_ex	NMD_Pos
14	Flot1_chr17:35824278:35824369:+@chr17:35823995:35824202:+@chr17:35824565:35824709:+	-0.147569	NMD_ex	-0.0827864	1.33333	0.0513904	0.135406	nonNMD	chr17:35824202-35824278:35824369-35824565:+	1	1	1	1	cassetteExon	ENSMUST00000173628.7	NMD_ex	chr17:35824202:35824565:+	NMD_ex	NMD_Pos
81	Ehmt2_chr17:34911362:34911478:+@chr17:34910977:34911055:+@chr17:34911578:34911665:+	-0.142375	NMD_ex	0.182997	1	0.038726	0.038726	nonNMD	chr17:34911055-34911362:34911478-34911578:+	1	1	0	0	cassetteExon	#N/A	#N/A	chr17:34911055:34911578:+	NMD_ex	NMD_Pos
19	Iqcb1_chr16:36851184:36851294:+@chr16:36849626:36849736:+@chr16:36856290:36856433:+	-0.142346	NMD_ex	0.17548	1.33333	0.143233	0.261726	nonNMD	chr16:36849736-36851184:36851294-36856290:+	0	1	0	0	#N/A	#N/A	#N/A	chr16:36849736:36856290:+	NMD_ex	NMD_Pos
15	Rpp21_chr17:36257605:36257706:-@chr17:36257441:36257524:-@chr17:36257782:36258069:-	-0.134484	NMD_ex	-0.0652191	1.66667	0.141346	0.299522	nonNMD	chr17:36257524-36257605:36257706-36257782:-	1	1	1	0	cassetteExon	#N/A	#N/A	chr17:36257524:36257782:-	NMD_ex	NMD_Pos
173	Stk25_chr1:93625033:93625148:-@chr1:93624552:93624624:-@chr1:93625460:93625606:-	-0.118057	NMD_ex	0.0282012	1	0.178913	0.178913	nonNMD	chr1:93624624-93625033:93625148-93625460:-	1	1	1	0	cassetteExon	#N/A	#N/A	chr1:93624624:93625460:-	NMD_ex	NMD_Pos
135	Fis1_chr5:136962998:136963131:+@chr5:136953274:136953590:+@chr5:136965092:136965169:+	-0.121276	NMD_ex_in	#N/A	#N/A	#N/A	0.142046	nonNMD	chr5:136953590-136962998:136963131-136965092:+	1	1	1	0	cassetteExon	#N/A	#N/A	chr5:136953590:136965092:+	NMD_ex	NMD_Pos
195	U2af1_chr17:31652501:31652568:-@chr17:31651645:31651712:-@chr17:31654978:31655066:-	0.223763	NMD_in	0.131287	1.33333	0.209694	0.374672	nonNMD	chr17:31651712-31652501:31652568-31654978:-	1	1	1	1	cassetteExon	ENSMUST00000237323.1	#N/A	chr17:31651712:31654978:-	NMD_in	noNMD_Neg
49	Tent2_chr13:93177094:93177258:-@chr13:93175697:93175812:-@chr13:93184078:93184316:-	0.188106	NMD_in	0.169225	1	0.237863	0.237863	nonNMD	chr13:93175812-93177094:93177258-93184078:-	0	1	1	0	cassetteExon	#N/A	NMD_in	chr13:93175812:93184078:-	NMD_in	noNMD_Neg
187	Rab12_chr17:66504988:66505178:-@chr17:66500348:66500448:-@chr17:66506032:66506093:-	0.138741	NMD_in	0.125403	1.33333	0.218448	0.245271	nonNMD	chr17:66500448-66504988:66505178-66506032:-	1	1	0	0	cassetteExon	#N/A	#N/A	chr17:66500448:66506032:-	NMD_in	noNMD_Neg
130	Cenpa_chr5:30669691:30669828:+@chr5:30666896:30667113:+@chr5:30672463:30672570:+	0.135703	NMD_in	0.0875482	1.66667	0.0952096	0.119741	nonNMD	chr5:30667113-30669691:30669828-30672463:+	1	1	1	2	cassetteExon	ENSMUST00000133316.7	#N/A	chr5:30667113:30672463:+	NMD_in	noNMD_Neg
164	Chpf_chr1:75478269:75478412:-@chr1:75477244:75477818:-@chr1:75478791:75479114:-	0.131204	NMD_in	0.368992	1	0.222676	0.222676	nonNMD	chr1:75477818-75478269:75478412-75478791:-	1	1	1	0	cassetteExon	#N/A	NMD_in	chr1:75477818:75478791:-	NMD_in	noNMD_Neg
45	Wdr41_chr13:95002359:95002519:+@chr13:94999866:94999928:+@chr13:95005730:95005842:+	0.128503	NMD_in	-0.017343	1	0.258339	0.230491	nonNMD	chr13:94999928-95002359:95002519-95005730:+	1	0	0	0	cassetteExon	#N/A	#N/A	chr13:94999928:95005730:+	NMD_in	noNMD_Neg
114	Rabggtb_chr3:153910063:153910161:-@chr3:153909545:153909598:-@chr3:153910260:153910303:-	0.120006	NMD_in	#N/A	1.33333	0.211123	0.306098	nonNMD	chr3:153909598-153910063:153910161-153910260:-	1	1	1	0	cassetteExon	ENSMUST00000196565.4	NMD_in	chr3:153909598:153910260:-	NMD_in	noNMD_Neg
50	Zkscan8_chr13:21522223:21522315:-@chr13:21513221:21520962:-@chr13:21525137:21525306:-	0.502962	ORF_changing	-0.330158	#N/A	#N/A	-0.104878	nonNMD	chr13:21520962-21522223:21522315-21525137:-	0	1	0	0	cassetteExon	#N/A	#N/A	chr13:21520962:21525137:-	NMD_in	noNMD_Neg
221	Dnm1_chr2:32310450:32310487:-@chr2:32308470:32309064:-@chr2:32312126:32312342:-	0.433551	ORF_changing	#N/A	#N/A	#N/A	0.124824	nonNMD	chr2:32309064-32310450:32310487-32312126:-	1	1	1	1	cassetteExon	#N/A	#N/A	chr2:32309064:32312126:-	NMD_in	noNMD_Neg
240	Irf7_chr7:141264222:141264315:-@chr7:141263658:141264048:-@chr7:141264492:141264559:-	0.405675	ORF_changing	-0.190209	#N/A	#N/A	0.255714	nonNMD	chr7:141264048-141264222:141264315-141264492:-	1	0	1	0	cassetteExon	#N/A	#N/A	chr7:141264048:141264492:-	NMD_in	noNMD_Neg
275	Sgce_chr6:4677162:4677197:-@chr6:4674353:4674632:-@chr6:4678066:4678110:-	-0.158217	ORF_changing	0.263278	#N/A	#N/A	0.0557149	nonNMD	chr6:4674632-4677162:4677197-4678066:-	1	1	1	0	cassetteExon	#N/A	#N/A	chr6:4674632:4678066:-	noNMD	noNMD_Pos
70	Synj1_chr16:90940472:90940496:-@chr16:90936100:90939034:-@chr16:90944354:90944575:-	-0.154782	ORF_changing	#N/A	#N/A	#N/A	0.24045	nonNMD	chr16:90939034-90940472:90940496-90944354:-	1	1	0	0	cassetteExon	#N/A	#N/A	chr16:90939034:90944354:-	noNMD	noNMD_Pos
131	Itga6_chr2:71853533:71853663:+@chr2:71849380:71849506:+@chr2:71855853:71856758:+	-0.147738	ORF_changing	#N/A	#N/A	#N/A	0.135398	nonNMD	chr2:71849506-71853533:71853663-71855853:+	1	0	1	0	cassetteExon	#N/A	#N/A	chr2:71849506:71855853:+	noNMD	noNMD_Pos
54	Cenpx_chr11:120711389:120711478:-@chr11:120710941:120711306:-@chr11:120711702:120711756:-	-0.13107	ORF_changing	#N/A	#N/A	#N/A	0.165943	nonNMD	chr11:120711306-120711389:120711478-120711702:-	0	1	0	0	#N/A	#N/A	#N/A	chr11:120711306:120711702:-	noNMD	noNMD_Pos
244	Tnnt3_chr7:142502739:142502757:+@chr7:142501828:142501842:+@chr7:142504047:142504065:+	-0.814465	ORF_preserving	-0.310318	#N/A	#N/A	0.0281273	nonNMD	chr7:142501842-142502739:142502757-142504047:+	1	0	0	1	cassetteExon	#N/A	#N/A	chr7:142501842:142504047:+	noNMD	noNMD_Pos
160	Cfap74_chr4:155466061:155466196:+@chr4:155465710:155465841:+@chr4:155466303:155466480:+	-0.560774	ORF_preserving	#N/A	#N/A	#N/A	-0.199765	nonNMD	chr4:155465841-155466061:155466196-155466303:+	1	0	0	0	cassetteExon	#N/A	#N/A	chr4:155465841:155466303:+	noNMD	noNMD_Pos
202	Vps29_chr5:122356793:122356805:+@chr5:122354384:122354476:+@chr5:122360028:122360204:+	-0.364536	ORF_preserving	#N/A	#N/A	#N/A	-0.0532288	nonNMD	chr5:122354476-122356793:122356805-122360028:+	0	0	0	1	cassetteExon	#N/A	#N/A	chr5:122354476:122360028:+	noNMD	noNMD_Pos
105	Ppfibp1_chr6:146999661:146999694:+@chr6:146998166:146998281:+@chr6:147000940:147001002:+	-0.336394	ORF_preserving	0.146279	#N/A	#N/A	0.214683	nonNMD	chr6:146998281-146999661:146999694-147000940:+	1	0	1	0	cassetteExon	#N/A	#N/A	chr6:146998281:147000940:+	noNMD	noNMD_Pos
137	Btbd19_chr4:117120970:117121096:-@chr4:117120174:117120861:-@chr4:117121197:117121329:-	-0.309754	ORF_preserving	0.362579	#N/A	#N/A	0.150143	nonNMD	chr4:117120861-117120970:117121096-117121197:-	1	0	0	0	cassetteExon	#N/A	#N/A	chr4:117120861:117121197:-	noNMD	noNMD_Pos
151	Creb1_chr1:64559726:64559768:+@chr1:64558502:64558649:+@chr1:64561752:64561865:+	-0.304732	ORF_preserving	#N/A	#N/A	#N/A	0.231387	nonNMD	chr1:64558649-64559726:64559768-64561752:+	0	1	1	0	cassetteExon	#N/A	#N/A	chr1:64558649:64561752:+	noNMD	noNMD_Pos
69	Mdm1_chr10:118156833:118156863:+@chr10:118152174:118152274:+@chr10:118157194:118157370:+	-0.297711	ORF_preserving	-0.381818	#N/A	#N/A	-0.0777147	nonNMD	chr10:118152274-118156833:118156863-118157194:+	1	1	1	0	cassetteExon	#N/A	#N/A	chr10:118152274:118157194:+	noNMD	noNMD_Pos
30	Pacsin2_chr15:83383622:83383628:-@chr15:83381761:83381883:-@chr15:83384986:83385091:-	-0.290527	ORF_preserving	-0.168788	#N/A	#N/A	0.0689137	nonNMD	chr15:83381883-83383622:83383628-83384986:-	1	0	0	0	cassetteExon	#N/A	#N/A	chr15:83381883:83384986:-	noNMD	noNMD_Pos
215	Lman2l_chr1:36429422:36429455:-@chr1:36428299:36428461:-@chr1:36438749:36438832:-	-0.275615	ORF_preserving	0.323828	#N/A	#N/A	0.254723	nonNMD	chr1:36428461-36429422:36429455-36438749:-	1	1	1	0	cassetteExon	#N/A	#N/A	chr1:36428461:36438749:-	noNMD	noNMD_Pos
13	Slc25a27_chr17:43664073:43664265:-@chr17:43661613:43661698:-@chr17:43666899:43667214:-	-0.274682	ORF_preserving	0.253813	#N/A	#N/A	0.23607	nonNMD	chr17:43661698-43664073:43664265-43666899:-	0	0	0	0	#N/A	#N/A	#N/A	chr17:43661698:43666899:-	noNMD	noNMD_Pos
185	Clmn_chr12:104773181:104773274:-@chr12:104771479:104771963:-@chr12:104773772:104773843:-	-0.271797	ORF_preserving	-0.260973	#N/A	#N/A	0.200484	nonNMD	chr12:104771963-104773181:104773274-104773772:-	1	0	0	0	cassetteExon	#N/A	#N/A	chr12:104771963:104773772:-	noNMD	noNMD_Pos
12	Epb41l3_chr17:69283884:69284007:+@chr17:69274703:69274895:+@chr17:69284538:69284890:+	-0.267341	ORF_preserving	0.0204178	#N/A	#N/A	0.0159592	nonNMD	chr17:69274895-69283884:69284007-69284538:+	1	1	1	0	cassetteExon	#N/A	#N/A	chr17:69274895:69284538:+	noNMD	noNMD_Pos
21	Lrch3_chr16:32995805:32995913:+@chr16:32994947:32994996:+@chr16:32997381:32997488:+	0.251846	ORF_preserving	0.314141	#N/A	#N/A	-0.0600718	nonNMD	chr16:32994996-32995805:32995913-32997381:+	1	1	1	0	cassetteExon	#N/A	#N/A	chr16:32994996:32997381:+	NMD_in	noNMD_Neg
158	Ptprf_chr4:118218011:118218044:-@chr4:118217091:118217189:-@chr4:118220492:118220608:-	-0.234447	ORF_preserving	0.232894	#N/A	#N/A	0.268146	nonNMD	chr4:118217189-118218011:118218044-118220492:-	1	1	1	0	cassetteExon	#N/A	#N/A	chr4:118217189:118220492:-	noNMD	noNMD_Pos
148	Atg16l1_chr1:87774812:87774869:+@chr1:87774144:87774231:+@chr1:87775756:87775859:+	-0.232828	ORF_preserving	0.189602	#N/A	#N/A	0.204248	nonNMD	chr1:87774231-87774812:87774869-87775756:+	1	1	1	0	cassetteExon	#N/A	#N/A	chr1:87774231:87775756:+	noNMD	noNMD_Pos
184	Dync1i2_chr2:71233648:71233708:+@chr2:71228599:71228690:+@chr2:71235914:71236030:+	-0.232283	ORF_preserving	-0.282145	#N/A	#N/A	-0.263873	nonNMD	chr2:71228690-71233648:71233708-71235914:+	1	1	1	0	cassetteExon	#N/A	#N/A	chr2:71228690:71235914:+	noNMD	noNMD_Pos
263	Phldb1_chr9:44698826:44698871:-@chr9:44697925:44698220:-@chr9:44699346:44699449:-	-0.220317	ORF_preserving	0.050747	#N/A	#N/A	0.0667281	nonNMD	chr9:44698220-44698826:44698871-44699346:-	1	1	0	0	cassetteExon	#N/A	#N/A	chr9:44698220:44699346:-	noNMD	noNMD_Pos
234	Arap1_chr7:101404932:101404965:+@chr7:101404279:101404425:+@chr7:101408046:101408129:+	-0.218934	ORF_preserving	-0.869968	#N/A	#N/A	-0.200333	nonNMD	chr7:101404425-101404932:101404965-101408046:+	1	0	0	0	cassetteExon	#N/A	#N/A	chr7:101404425:101408046:+	noNMD	noNMD_Pos
142	Plod2_chr9:92601984:92602047:+@chr9:92600740:92600882:+@chr9:92602947:92603061:+	-0.217456	ORF_preserving	-0.311332	#N/A	#N/A	-0.0388368	nonNMD	chr9:92600882-92601984:92602047-92602947:+	1	1	0	0	cassetteExon	#N/A	#N/A	chr9:92600882:92602947:+	noNMD	noNMD_Pos
4	L1cam_chrX:73855651:73855663:-@chrX:73853954:73855266:-@chrX:73855758:73855831:-	-0.212579	ORF_preserving	-0.0787661	#N/A	#N/A	0.0731174	nonNMD	chrX:73855266-73855651:73855663-73855758:-	1	0	0	0	cassetteExon	#N/A	#N/A	chrX:73855266:73855758:-	noNMD	noNMD_Pos
117	Clasp2_chr9:113878749:113878773:+@chr9:113876243:113876350:+@chr9:113879941:113880186:+	-0.209448	ORF_preserving	0.442869	#N/A	#N/A	0.114264	nonNMD	chr9:113876350-113878749:113878773-113879941:+	0	1	0	0	cassetteExon	#N/A	#N/A	chr9:113876350:113879941:+	noNMD	noNMD_Pos
233	Mbnl1_chr3:60614682:60614736:+@chr3:60613262:60613520:+@chr3:60615619:60615772:+	0.20866	ORF_preserving	-0.374268	#N/A	#N/A	0.0480353	nonNMD	chr3:60613520-60614682:60614736-60615619:+	1	0	1	0	cassetteExon	#N/A	#N/A	chr3:60613520:60615619:+	NMD_in	noNMD_Neg
260	Sipa1l2_chr8:125423192:125423246:-@chr8:125422578:125422702:-@chr8:125433177:125433309:-	-0.208386	ORF_preserving	0.480402	#N/A	#N/A	0.150031	nonNMD	chr8:125422702-125423192:125423246-125433177:-	1	0	0	0	cassetteExon	#N/A	#N/A	chr8:125422702:125433177:-	noNMD	noNMD_Pos
56	Spag9_chr11:94080739:94080754:+@chr11:94079198:94079210:+@chr11:94081339:94081397:+	-0.207053	ORF_preserving	-0.102249	#N/A	#N/A	0.116433	nonNMD	chr11:94079210-94080739:94080754-94081339:+	0	0	0	1	cassetteExon	#N/A	#N/A	chr11:94079210:94081339:+	noNMD	noNMD_Pos
112	Map4k4_chr1:40001429:40001591:+@chr1:40000530:40000749:+@chr1:40003756:40003987:+	-0.206217	ORF_preserving	-0.0323648	#N/A	#N/A	0.156289	nonNMD	chr1:40000749-40001429:40001591-40003756:+	1	1	1	1	cassetteExon	#N/A	#N/A	chr1:40000749:40003756:+	noNMD	noNMD_Pos
94	Adgrl2_chr3:148860426:148860438:-@chr3:148858732:148859533:-@chr3:148865599:148865709:-	-0.200637	ORF_preserving	0.0615216	#N/A	#N/A	0.254011	nonNMD	chr3:148859533-148860426:148860438-148865599:-	1	0	0	0	cassetteExon	#N/A	#N/A	chr3:148859533:148865599:-	noNMD	noNMD_Pos
266	Myo5a_chr9:75192383:75192464:+@chr9:75189899:75190000:+@chr9:75193938:75194100:+	0.200064	ORF_preserving	-0.0774916	#N/A	#N/A	-0.0128364	nonNMD	chr9:75190000-75192383:75192464-75193938:+	1	1	1	0	cassetteExon	#N/A	#N/A	chr9:75190000:75193938:+	NMD_in	noNMD_Neg
37	Mbnl2_chr14:120403335:120403371:+@chr14:120396450:120396604:+@chr14:120404637:120404666:+	-0.194429	ORF_preserving	0.0303152	#N/A	#N/A	0.0781992	nonNMD	chr14:120396604-120403335:120403371-120404637:+	1	1	1	0	cassetteExon	#N/A	#N/A	chr14:120396604:120404637:+	noNMD	noNMD_Pos
146	Kif23_chr9:61923904:61924216:-@chr9:61921018:61921246:-@chr9:61924631:61924811:-	0.19356	ORF_preserving	-0.796632	#N/A	#N/A	-0.570568	nonNMD	chr9:61921246-61923904:61924216-61924631:-	1	1	1	0	cassetteExon	#N/A	#N/A	chr9:61921246:61924631:-	NMD_in	noNMD_Neg
248	Tenm3_chr8:48313237:48313264:-@chr8:48310622:48310769:-@chr8:48335588:48335774:-	-0.192672	ORF_preserving	-0.556209	#N/A	#N/A	-0.236885	nonNMD	chr8:48310769-48313237:48313264-48335588:-	1	1	1	0	cassetteExon	#N/A	#N/A	chr8:48310769:48335588:-	noNMD	noNMD_Pos
77	Gapvd1_chr2:34722937:34723018:-@chr2:34720567:34720728:-@chr2:34725042:34725232:-	-0.191783	ORF_preserving	0.235186	#N/A	#N/A	0.167787	nonNMD	chr2:34720728-34722937:34723018-34725042:-	1	1	1	0	cassetteExon	#N/A	#N/A	chr2:34720728:34725042:-	noNMD	noNMD_Pos
271	Epb41l2_chr10:25501577:25501631:+@chr10:25488950:25489093:+@chr10:25501823:25501911:+	-0.188699	ORF_preserving	-0.0571192	#N/A	#N/A	-0.0113116	nonNMD	chr10:25489093-25501577:25501631-25501823:+	0	0	0	0	cassetteExon	#N/A	#N/A	chr10:25489093:25501823:+	noNMD	noNMD_Pos
178	Acbd5_chr2:23080667:23080700:+@chr2:23080338:23080453:+@chr2:23087484:23087619:+	-0.185249	ORF_preserving	0.229753	#N/A	#N/A	0.197797	nonNMD	chr2:23080453-23080667:23080700-23087484:+	1	1	1	0	cassetteExon	#N/A	#N/A	chr2:23080453:23087484:+	noNMD	noNMD_Pos
33	Pla2g6_chr15:79306283:79306466:-@chr15:79305670:79305811:-@chr15:79307312:79307409:-	-0.184478	ORF_preserving	-0.526522	#N/A	#N/A	-0.188338	nonNMD	chr15:79305811-79306283:79306466-79307312:-	0	1	0	0	#N/A	#N/A	#N/A	chr15:79305811:79307312:-	noNMD	noNMD_Pos
214	Mgrn1_chr16:4926308:4926374:+@chr16:4924422:4924532:+@chr16:4927674:4927901:+	-0.183007	ORF_preserving	0.317292	#N/A	#N/A	0.121674	nonNMD	chr16:4924532-4926308:4926374-4927674:+	1	1	1	0	cassetteExon	#N/A	#N/A	chr16:4924532:4927674:+	noNMD	noNMD_Pos
172	Ergic3_chr2:156015376:156015391:+@chr2:156011348:156011406:+@chr2:156015988:156016020:+	-0.182918	ORF_preserving	-0.0535063	#N/A	#N/A	-0.0422946	nonNMD	chr2:156011406-156015376:156015391-156015988:+	1	0	0	0	cassetteExon	#N/A	#N/A	chr2:156011406:156015988:+	noNMD	noNMD_Pos
52	Kif2a_chr13:106969703:106969817:-@chr13:106968637:106968788:-@chr13:106974494:106974562:-	-0.177701	ORF_preserving	0.368374	#N/A	#N/A	0.012018	nonNMD	chr13:106968788-106969703:106969817-106974494:-	1	1	1	0	cassetteExon	#N/A	#N/A	chr13:106968788:106974494:-	noNMD	noNMD_Pos
141	Dlg2_chr7:91997165:91997321:+@chr7:91968117:91968256:+@chr7:92040797:92040866:+	0.172983	ORF_preserving	-0.500625	#N/A	#N/A	-0.0788238	nonNMD	chr7:91968256-91997165:91997321-92040797:+	1	0	0	0	cassetteExon	#N/A	#N/A	chr7:91968256:92040797:+	NMD_in	noNMD_Neg
26	Afdn_chr17:13848354:13848375:+@chr17:13846433:13846639:+@chr17:13849107:13849253:+	-0.169752	ORF_preserving	0.312678	#N/A	#N/A	0.218421	nonNMD	chr17:13846639-13848354:13848375-13849107:+	1	0	0	0	cassetteExon	#N/A	#N/A	chr17:13846639:13849107:+	noNMD	noNMD_Pos
101	Slain2_chr5:72965803:72965881:+@chr5:72958148:72958286:+@chr5:72974530:72974702:+	-0.169653	ORF_preserving	0.15983	#N/A	#N/A	0.263917	nonNMD	chr5:72958286-72965803:72965881-72974530:+	1	1	0	0	cassetteExon	#N/A	#N/A	chr5:72958286:72974530:+	noNMD	noNMD_Pos
155	Ptpre_chr7:135674247:135674382:+@chr7:135672744:135672821:+@chr7:135678204:135678330:+	-0.166658	ORF_preserving	0.0726946	#N/A	#N/A	0.127587	nonNMD	chr7:135672821-135674247:135674382-135678204:+	0	0	0	0	#N/A	#N/A	#N/A	chr7:135672821:135678204:+	noNMD	noNMD_Pos
226	Usf2_chr7:30955799:30956000:-@chr7:30955289:30955440:-@chr7:30956148:30956239:-	-0.165758	ORF_preserving	0.363517	#N/A	#N/A	0.263326	nonNMD	chr7:30955440-30955799:30956000-30956148:-	1	1	1	1	cassetteExon	#N/A	#N/A	chr7:30955440:30956148:-	noNMD	noNMD_Pos
86	Ckap5_chr2:91599603:91599627:+@chr2:91599205:91599378:+@chr2:91600640:91600693:+	-0.164092	ORF_preserving	0.196987	#N/A	#N/A	-0.0203788	nonNMD	chr2:91599378-91599603:91599627-91600640:+	1	1	1	0	cassetteExon	#N/A	#N/A	chr2:91599378:91600640:+	noNMD	noNMD_Pos
104	Dctn1_chr6:83197318:83197333:+@chr6:83195940:83196107:+@chr6:83197490:83197624:+	-0.163645	ORF_preserving	0.197967	#N/A	#N/A	-0.0219269	nonNMD	chr6:83196107-83197318:83197333-83197490:+	1	0	0	0	cassetteExon	#N/A	#N/A	chr6:83196107:83197490:+	noNMD	noNMD_Pos
68	Aftph_chr11:20696750:20696831:-@chr11:20692464:20692588:-@chr11:20698312:20698373:-	-0.162974	ORF_preserving	0.157503	#N/A	#N/A	0.129233	nonNMD	chr11:20692588-20696750:20696831-20698312:-	1	1	1	0	cassetteExon	#N/A	#N/A	chr11:20692588:20698312:-	noNMD	noNMD_Pos
80	Ehmt2_chr17:34905609:34905711:+@chr17:34905341:34905456:+@chr17:34905909:34906058:+	-0.162453	ORF_preserving	0.182997	#N/A	#N/A	0.174574	nonNMD	chr17:34905456-34905609:34905711-34905909:+	1	1	1	0	cassetteExon	#N/A	#N/A	chr17:34905456:34905909:+	noNMD	noNMD_Pos
249	Nfya_chr17:48398981:48399065:-@chr17:48395649:48395796:-@chr17:48400437:48400580:-	-0.157866	ORF_preserving	0.140188	#N/A	#N/A	0.198188	nonNMD	chr17:48395796-48398981:48399065-48400437:-	1	0	0	0	cassetteExon	#N/A	#N/A	chr17:48395796:48400437:-	noNMD	noNMD_Pos
95	Sh3glb1_chr3:144699853:144699877:-@chr3:144697377:144697467:-@chr3:144705512:144705605:-	-0.156119	ORF_preserving	0.377688	#N/A	#N/A	0.117455	nonNMD	chr3:144697467-144699853:144699877-144705512:-	0	1	0	0	cassetteExon	#N/A	#N/A	chr3:144697467:144705512:-	noNMD	noNMD_Pos
87	Pus7_chr5:23763333:23763351:-@chr5:23762362:23762474:-@chr5:23768767:23768912:-	-0.148577	ORF_preserving	0.0138714	#N/A	#N/A	-0.0477234	nonNMD	chr5:23762474-23763333:23763351-23768767:-	1	1	1	0	cassetteExon	#N/A	#N/A	chr5:23762474:23768767:-	noNMD	noNMD_Pos
247	Tenm3_chr8:48287132:48287153:-@chr8:48278957:48279190:-@chr8:48287790:48288040:-	-0.147553	ORF_preserving	-0.556209	#N/A	#N/A	-0.339677	nonNMD	chr8:48279190-48287132:48287153-48287790:-	1	1	0	0	cassetteExon	#N/A	#N/A	chr8:48279190:48287790:-	noNMD	noNMD_Pos
152	Sptan1_chr2:30014157:30014172:+@chr2:30013675:30013838:+@chr2:30015588:30015720:+	-0.140011	ORF_preserving	-0.209699	#N/A	#N/A	-0.353065	nonNMD	chr2:30013838-30014157:30014172-30015588:+	1	1	0	0	cassetteExon	#N/A	#N/A	chr2:30013838:30015588:+	noNMD	noNMD_Pos
144	Picalm_chr7:90194272:90194296:+@chr7:90191653:90191753:+@chr7:90195654:90195714:+	-0.138312	ORF_preserving	0.13469	#N/A	#N/A	0.110299	nonNMD	chr7:90191753-90194272:90194296-90195654:+	1	1	0	0	cassetteExon	#N/A	#N/A	chr7:90191753:90195654:+	noNMD	noNMD_Pos
250	Nfya_chr17:48398981:48399068:-@chr17:48395649:48395796:-@chr17:48400437:48400580:-	-0.136581	ORF_preserving	0.140188	#N/A	#N/A	0.110196	nonNMD	chr17:48395796-48398981:48399068-48400437:-	1	0	0	0	cassetteExon	#N/A	#N/A	chr17:48395796:48400437:-	noNMD	noNMD_Pos
44	Erbin_chr13:103830187:103830331:-@chr13:103827906:103828023:-@chr13:103833497:103835028:-	-0.13378	ORF_preserving	-0.233622	#N/A	#N/A	-0.113845	nonNMD	chr13:103828023-103830187:103830331-103833497:-	1	0	1	1	cassetteExon	#N/A	#N/A	chr13:103828023:103833497:-	noNMD	noNMD_Pos
1	Kdm5c_chrX:152270693:152270831:+@chrX:152270351:152270531:+@chrX:152271011:152271593:+	-0.130637	ORF_preserving	0.573709	#N/A	#N/A	-0.0922521	nonNMD	chrX:152270531-152270693:152270831-152271011:+	1	1	1	0	cassetteExon	#N/A	#N/A	chrX:152270531:152271011:+	noNMD	noNMD_Pos
119	Pomt1_chr2:32247536:32247629:+@chr2:32246014:32246110:+@chr2:32248614:32248691:+	-0.125505	ORF_preserving	0.122122	#N/A	#N/A	0.0258078	nonNMD	chr2:32246110-32247536:32247629-32248614:+	0	1	0	0	#N/A	#N/A	#N/A	chr2:32246110:32248614:+	noNMD	noNMD_Pos
129	Fbln2_chr6:91259629:91259770:+@chr6:91257724:91257826:+@chr6:91263338:91263473:+	-0.120518	ORF_preserving	-0.174968	#N/A	#N/A	-0.0506249	nonNMD	chr6:91257826-91259629:91259770-91263338:+	1	0	0	0	cassetteExon	#N/A	#N/A	chr6:91257826:91263338:+	noNMD	noNMD_Pos
245	Ppfia1_chr7:144514871:144514946:-@chr7:144514440:144514524:-@chr7:144515985:144516120:-	-0.118857	ORF_preserving	0.189965	#N/A	#N/A	0.212695	nonNMD	chr7:144514524-144514871:144514946-144515985:-	1	1	0	0	cassetteExon	#N/A	#N/A	chr7:144514524:144515985:-	noNMD	noNMD_Pos
92	Mpdz_chr4:81284576:81284699:-@chr4:81282989:81283437:-@chr4:81285462:81285506:-	-0.109892	ORF_preserving	-0.357159	#N/A	#N/A	-0.204021	nonNMD	chr4:81283437-81284576:81284699-81285462:-	1	1	0	0	cassetteExon	#N/A	#N/A	chr4:81283437:81285462:-	noNMD	noNMD_Pos
145	Scrib_chr15:76047921:76047996:-@chr15:76047620:76047672:-@chr15:76048114:76048152:-	-0.109336	ORF_preserving	0.167194	#N/A	#N/A	0.115002	nonNMD	chr15:76047672-76047921:76047996-76048114:-	1	1	1	0	cassetteExon	#N/A	#N/A	chr15:76047672:76048114:-	noNMD	noNMD_Pos
51	Mark3_chr12:111653389:111653434:+@chr12:111647470:111647728:+@chr12:111655269:111655615:+	-0.107369	ORF_preserving	0.149127	#N/A	#N/A	0.135756	nonNMD	chr12:111647728-111653389:111653434-111655269:+	1	0	1	0	cassetteExon	#N/A	#N/A	chr12:111647728:111655269:+	noNMD	noNMD_Pos
167	Fn1_chr1:71603659:71603929:-@chr1:71602309:71602497:-@chr1:71604969:71605083:-	0.107309	ORF_preserving	-0.393301	#N/A	#N/A	-0.336326	nonNMD	chr1:71602497-71603659:71603929-71604969:-	1	1	0	0	cassetteExon	#N/A	#N/A	chr1:71602497:71604969:-	NMD_in	noNMD_Neg
66	Anxa6_chr11:54987050:54987068:-@chr11:54986121:54986215:-@chr11:54991390:54991444:-	-0.105574	ORF_preserving	-1.0495	#N/A	#N/A	-0.580323	nonNMD	chr11:54986215-54987050:54987068-54991390:-	1	1	1	0	cassetteExon	#N/A	#N/A	chr11:54986215:54991390:-	noNMD	noNMD_Pos
165	Rapgef1_chr2:29710155:29710308:+@chr2:29707197:29707400:+@chr2:29722223:29722309:+	-0.102192	ORF_preserving	0.233679	#N/A	#N/A	0.203617	nonNMD	chr2:29707400-29710155:29710308-29722223:+	1	0	0	0	cassetteExon	#N/A	#N/A	chr2:29707400:29722223:+	noNMD	noNMD_Pos
188	Cttn_chr7:144450977:144451088:-@chr7:144449559:144449615:-@chr7:144452026:144452137:-	-0.101586	ORF_preserving	0.114775	#N/A	#N/A	0.258944	nonNMD	chr7:144449615-144450977:144451088-144452026:-	1	1	1	1	cassetteExon	#N/A	#N/A	chr7:144449615:144452026:-	noNMD	noNMD_Pos
113	Map4k4_chr1:40008330:40008339:+@chr1:40007432:40007530:+@chr1:40009687:40009863:+	-0.09998	ORF_preserving	-0.0323648	#N/A	#N/A	0.0857592	nonNMD	chr1:40007530-40008330:40008339-40009687:+	1	0	0	0	cassetteExon	#N/A	#N/A	chr1:40007530:40009687:+	noNMD	noNMD_Pos
219	Srgap3_chr6:112750380:112750411:-@chr6:112749361:112749422:-@chr6:112759748:112759776:-	-0.419724	NMD_ex	#N/A	0	0.228468	0.228468	nonNMD	chr6:112749422-112750380:112750411-112759748:-	0	1	0	2	cassetteExon	#N/A	#N/A	chr6:112749422:112759748:-	NMD_ex	NMD_Pos
98	Oma1_chr4:103321639:103321868:+@chr4:103319021:103319528:+@chr4:103325018:103325192:+	-0.241435	NMD_ex	-0.242731	0.333333	0.0543569	0.0543569	nonNMD	chr4:103319528-103321639:103321868-103325018:+	0	1	0	0	#N/A	#N/A	#N/A	chr4:103319528:103325018:+	NMD_ex	NMD_Pos
269	Rnf14_chr18:38301655:38301807:+@chr18:38300428:38300590:+@chr18:38307864:38308108:+	-0.209519	NMD_ex	-0.238036	0.666667	0.0120295	0.0775957	nonNMD	chr18:38300590-38301655:38301807-38307864:+	1	1	1	0	cassetteExon	ENSMUST00000236649.1	NMD_ex	chr18:38300590:38307864:+	NMD_ex	NMD_Pos
243	Cracr2b_chr7:141463649:141463761:+@chr7:141463110:141463572:+@chr7:141464130:141464293:+	-0.188862	NMD_ex	-0.231247	0.333333	-0.0519645	0.273634	nonNMD	chr7:141463572-141463649:141463761-141464130:+	0	0	0	0	#N/A	#N/A	#N/A	chr7:141463572:141464130:+	NMD_ex	NMD_Pos
57	Myo19_chr11:84893324:84893394:+@chr11:84892075:84892208:+@chr11:84894549:84894652:+	-0.148971	NMD_ex	-0.0251024	0.666667	0.21648	0.21648	nonNMD	chr11:84892208-84893324:84893394-84894549:+	1	1	0	0	cassetteExon	#N/A	#N/A	chr11:84892208:84894549:+	NMD_ex	NMD_Pos
53	Slc29a2_chr19:5024510:5024592:+@chr19:5023859:5024277:+@chr19:5026027:5026188:+	0.138371	NMD_ex	-0.0797815	0	0.217284	0.236399	nonNMD	chr19:5024277-5024510:5024592-5026027:+	0	0	0	0	#N/A	#N/A	#N/A	chr19:5024277:5026027:+	noNMD	NMD_neg
139	Strada_chr11:106170953:106171077:-@chr11:106168308:106168480:-@chr11:106171155:106171264:-	-0.132781	NMD_ex	-0.185559	0.666667	0.22517	0.188651	nonNMD	chr11:106168480-106170953:106171077-106171155:-	1	0	0	0	cassetteExon	#N/A	#N/A	chr11:106168480:106171155:-	NMD_ex	NMD_Pos
209	Tk1_chr11:117825600:117825632:-@chr11:117822457:117824781:-@chr11:117825713:117825847:-	-0.116139	NMD_ex	-0.47786	0.666667	-0.197391	-0.197391	nonNMD	chr11:117824781-117825600:117825632-117825713:-	1	1	0	1	cassetteExon	#N/A	#N/A	chr11:117824781:117825713:-	NMD_ex	NMD_Pos
241	Snap25_chr2:136769742:136769860:+@chr2:136763572:136763621:+@chr2:136770056:136770174:+	0.274568	NMD_in	0.074906	0.666667	0.0884467	0.0884467	nonNMD	chr2:136763621-136769742:136769860-136770056:+	0	1	1	1	cassetteExon	#N/A	#N/A	chr2:136763621:136770056:+	NMD_in	noNMD_Neg
171	Fbxo36_chr1:84847879:84848078:+@chr1:84839852:84839968:+@chr1:84881091:84881200:+	0.189699	NMD_in	-0.565699	0	-0.131787	-0.131787	nonNMD	chr1:84839968-84847879:84848078-84881091:+	1	0	0	0	cassetteExon	#N/A	#N/A	chr1:84839968:84881091:+	NMD_in	noNMD_Neg
227	Mtf2_chr5:108069161:108069363:+@chr5:108065715:108065965:+@chr5:108080824:108081023:+	0.186687	NMD_in	0.113164	0.666667	0.204398	0.236409	nonNMD	chr5:108065965-108069161:108069363-108080824:+	0	1	1	0	cassetteExon	#N/A	#N/A	chr5:108065965:108080824:+	NMD_in	noNMD_Neg
228	Mtf2_chr5:108069161:108069523:+@chr5:108065715:108065965:+@chr5:108080824:108081023:+	0.142051	NMD_in	0.113164	0.666667	0.252298	0.284308	nonNMD	chr5:108065965-108069161:108069523-108080824:+	1	0	0	2	cassetteExon	#N/A	#N/A	chr5:108065965:108080824:+	NMD_in	noNMD_Neg
125	Mrps10_chr17:47372575:47372645:+@chr17:47372426:47372491:+@chr17:47374972:47375109:+	-0.110736	Start_codon	#N/A	#N/A	#N/A	0.10096	nonNMD	chr17:47372491-47372575:47372645-47374972:+	1	0	0	0	cassetteExon	#N/A	#N/A	chr17:47372491:47374972:+	NMD_ex	NMD_Pos
124	Mrps10_chr17:47372572:47372645:+@chr17:47372426:47372491:+@chr17:47374972:47375066:+	-0.109558	Start_codon	#N/A	#N/A	#N/A	0.116111	nonNMD	chr17:47372491-47372572:47372645-47374972:+	1	0	0	0	cassetteExon	#N/A	#N/A	chr17:47372491:47374972:+	NMD_ex	NMD_Pos
201	Cux2_chr5:122043769:122043844:-@chr5:121924804:121924915:-@chr5:122050015:122050102:-	-0.636364	5UTR	#N/A	#N/A	#N/A	NA	nonNMD	chr5:121924915-122043769:122043844-122050015:-	0	1	1	0	cassetteExon	#N/A	#N/A	chr5:121924915:122050015:-	#N/A	#N/A
88	Rnf38_chr4:44158902:44159052:-@chr4:44152359:44152553:-@chr4:44168242:44168339:-	-0.460705	5UTR	#N/A	#N/A	#N/A	NA	nonNMD	chr4:44152553-44158902:44159052-44168242:-	1	0	0	0	cassetteExon	#N/A	#N/A	chr4:44152553:44168242:-	#N/A	#N/A
64	Epn2_chr11:61553509:61553579:-@chr11:61546691:61546911:-@chr11:61565821:61565894:-	-0.455902	5UTR	#N/A	#N/A	#N/A	NA	nonNMD	chr11:61546911-61553509:61553579-61565821:-	0	0	0	0	cassetteExon	#N/A	#N/A	chr11:61546911:61565821:-	#N/A	#N/A
212	Luc7l2_chr6:38554979:38555063:+@chr6:38551333:38551908:+@chr6:38568846:38568917:+	-0.419189	5UTR	#N/A	#N/A	#N/A	NA	nonNMD	chr6:38551908-38554979:38555063-38568846:+	0	0	1	0	cassetteExon	#N/A	#N/A	chr6:38551908:38568846:+	#N/A	#N/A
48	Zfp322a_chr13:23362579:23362654:-@chr13:23357031:23357713:-@chr13:23362802:23362875:-	0.38537	5UTR	#N/A	#N/A	#N/A	NA	nonNMD	chr13:23357713-23362579:23362654-23362802:-	1	1	0	0	cassetteExon	#N/A	#N/A	chr13:23357713:23362802:-	#N/A	#N/A
40	Enox2_chrX:49168640:49168784:-@chrX:49080616:49080751:-@chrX:49286855:49286904:-	-0.373176	5UTR	#N/A	#N/A	#N/A	NA	nonNMD	chrX:49080751-49168640:49168784-49286855:-	0	0	0	2	cassetteExon	#N/A	#N/A	chrX:49080751:49286855:-	#N/A	#N/A
236	Pex2_chr3:5565132:5565198:-@chr3:5563619:5563729:-@chr3:5570486:5570629:-	0.364011	5UTR	#N/A	#N/A	#N/A	NA	nonNMD	chr3:5563729-5565132:5565198-5570486:-	0	0	0	1	cassetteExon	#N/A	#N/A	chr3:5563729:5570486:-	#N/A	#N/A
42	Zfp219_chr14:52014947:52015052:-@chr14:52009969:52010058:-@chr14:52019747:52019995:-	0.281152	5UTR	#N/A	#N/A	#N/A	NA	nonNMD	chr14:52010058-52014947:52015052-52019747:-	0	0	0	0	cassetteExon	#N/A	#N/A	chr14:52010058:52019747:-	#N/A	#N/A
149	Zcchc12_chrX:36196103:36196158:+@chrX:36195903:36196012:+@chrX:36196508:36196545:+	-0.25653	5UTR	#N/A	#N/A	#N/A	NA	nonNMD	chrX:36196012-36196103:36196158-36196508:+	0	1	0	0	cassetteExon	#N/A	#N/A	chrX:36196012:36196508:+	#N/A	#N/A
121	2410002F23Rik_chr7:44247237:44247416:+@chr7:44246786:44246823:+@chr7:44248251:44248295:+	0.248275	5UTR	#N/A	#N/A	#N/A	NA	nonNMD	chr7:44246823-44247237:44247416-44248251:+	1	1	1	0	cassetteExon	#N/A	#N/A	chr7:44246823:44248251:+	#N/A	#N/A
123	2410002F23Rik_chr7:44247250:44247416:+@chr7:44246786:44246823:+@chr7:44248251:44248295:+	0.241039	5UTR	#N/A	#N/A	#N/A	NA	nonNMD	chr7:44246823-44247250:44247416-44248251:+	0	1	1	0	cassetteExon	#N/A	#N/A	chr7:44246823:44248251:+	#N/A	#N/A
3	Huwe1_chrX:151806275:151806407:+@chrX:151803468:151803569:+@chrX:151806719:151806860:+	0.239622	5UTR	#N/A	#N/A	#N/A	NA	nonNMD	chrX:151803569-151806275:151806407-151806719:+	0	1	1	0	cassetteExon	#N/A	#N/A	chrX:151803569:151806719:+	#N/A	#N/A
2	Huwe1_chrX:151806271:151806407:+@chrX:151803346:151803569:+@chrX:151806719:151806860:+	0.236744	5UTR	#N/A	#N/A	#N/A	NA	nonNMD	chrX:151803569-151806271:151806407-151806719:+	1	1	1	2	cassetteExon	#N/A	#N/A	chrX:151803569:151806719:+	#N/A	#N/A
122	2410002F23Rik_chr7:44247250:44247416:+@chr7:44246753:44246808:+@chr7:44248251:44248295:+	0.23326	5UTR	#N/A	#N/A	#N/A	NA	nonNMD	chr7:44246808-44247250:44247416-44248251:+	1	1	0	0	cassetteExon	#N/A	#N/A	chr7:44246808:44248251:+	#N/A	#N/A
120	2410002F23Rik_chr7:44247237:44247416:+@chr7:44246734:44246808:+@chr7:44248251:44248295:+	0.230701	5UTR	#N/A	#N/A	#N/A	NA	nonNMD	chr7:44246808-44247237:44247416-44248251:+	1	1	0	0	cassetteExon	#N/A	#N/A	chr7:44246808:44248251:+	#N/A	#N/A
179	Ciz1_chr2:32363622:32363656:+@chr2:32363060:32363158:+@chr2:32363804:32363979:+	-0.212143	5UTR	#N/A	#N/A	#N/A	NA	nonNMD	chr2:32363158-32363622:32363656-32363804:+	1	1	1	0	cassetteExon	#N/A	#N/A	chr2:32363158:32363804:+	#N/A	#N/A
38	Sipa1_chr19:5661595:5661658:-@chr19:5660878:5661111:-@chr19:5663603:5663695:-	-0.186465	5UTR	#N/A	#N/A	#N/A	NA	nonNMD	chr19:5661111-5661595:5661658-5663603:-	1	0	1	0	cassetteExon	#N/A	#N/A	chr19:5661111:5663603:-	#N/A	#N/A
84	Sgms1_chr19:32259975:32260097:-@chr19:32247993:32248036:-@chr19:32289540:32289631:-	0.182639	5UTR	#N/A	#N/A	#N/A	NA	nonNMD	chr19:32248036-32259975:32260097-32289540:-	1	0	0	0	cassetteExon	#N/A	#N/A	chr19:32248036:32289540:-	#N/A	#N/A
258	Kars_chr8:112008481:112008539:-@chr8:112008206:112008386:-@chr8:112011209:112011266:-	0.137986	5UTR	#N/A	#N/A	#N/A	NA	nonNMD	chr8:112008386-112008481:112008539-112011209:-	1	0	1	0	cassetteExon	#N/A	#N/A	chr8:112008386:112011209:-	#N/A	#N/A
11	Prepl_chr17:85088339:85088442:-@chr17:85083192:85083315:-@chr17:85090105:85090241:-	0.107975	5UTR	#N/A	#N/A	#N/A	NA	nonNMD	chr17:85083315-85088339:85088442-85090105:-	1	0	0	0	cassetteExon	#N/A	#N/A	chr17:85083315:85090105:-	#N/A	#N/A
97	Ift46_chr9:44774182:44774231:+@chr9:44773687:44773784:+@chr9:44778561:44778638:+	0.106698	5UTR	#N/A	#N/A	#N/A	NA	nonNMD	chr9:44773784-44774182:44774231-44778561:+	1	1	0	1	cassetteExon	#N/A	#N/A	chr9:44773784:44778561:+	#N/A	#N/A
239	Ikzf5_chr7:131408930:131409078:-@chr7:131396740:131396851:-@chr7:131410386:131410405:-	0.105946	5UTR	#N/A	#N/A	#N/A	NA	nonNMD	chr7:131396851-131408930:131409078-131410386:-	1	0	0	0	cassetteExon	#N/A	#N/A	chr7:131396851:131410386:-	#N/A	#N/A
43	Pbrm1_chr14:31023066:31023170:+@chr14:31019148:31019293:+@chr14:31025497:31025650:+	-0.474974	Start_codon	#N/A	#N/A	#N/A	NA	nonNMD	chr14:31019293-31023066:31023170-31025497:+	0	1	0	1	cassetteExon	#N/A	#N/A	chr14:31019293:31025497:+	#N/A	#N/A
210	Uspl1_chr5:149187707:149187834:+@chr5:149184666:149184806:+@chr5:149188344:149188473:+	0.224814	Start_codon	#N/A	#N/A	#N/A	NA	nonNMD	chr5:149184806-149187707:149187834-149188344:+	1	0	0	0	cassetteExon	#N/A	#N/A	chr5:149184806:149188344:+	#N/A	#N/A
198	Oprl1_chr2:181715689:181715931:+@chr2:181715045:181715229:+@chr2:181718376:181718590:+	0.189625	Start_codon	#N/A	#N/A	#N/A	NA	nonNMD	chr2:181715229-181715689:181715931-181718376:+	0	0	0	0	cassetteExon	#N/A	#N/A	chr2:181715229:181718376:+	#N/A	#N/A
211	Uspl1_chr5:149187707:149187876:+@chr5:149184559:149184806:+@chr5:149188344:149188473:+	0.181278	Start_codon	#N/A	#N/A	#N/A	NA	nonNMD	chr5:149184806-149187707:149187876-149188344:+	1	0	1	0	cassetteExon	ENSMUST00000126168.7	#N/A	chr5:149184806:149188344:+	#N/A	#N/A
199	Oprl1_chr2:181715689:181715946:+@chr2:181715015:181715229:+@chr2:181718376:181718732:+	0.15574	Start_codon	#N/A	#N/A	#N/A	NA	nonNMD	chr2:181715229-181715689:181715946-181718376:+	0	1	0	4	cassetteExon	#N/A	#N/A	chr2:181715229:181718376:+	#N/A	#N/A
59	Rab34_chr11:78189177:78189390:+@chr11:78188429:78188511:+@chr11:78189570:78189662:+	-0.114545	Start_codon	#N/A	#N/A	#N/A	NA	nonNMD	chr11:78188511-78189177:78189390-78189570:+	1	0	0	0	cassetteExon	#N/A	#N/A	chr11:78188511:78189570:+	#N/A	#N/A
238	Papss1_chr3:131565591:131565643:+@chr3:131564898:131564983:+@chr3:131565947:131566060:+	0.613974	5UTR	#N/A	#N/A	#N/A	NA	nonNMD	chr3:131564983-131565591:131565643-131565947:+	1	0	0	0	cassetteExon	#N/A	#N/A	chr3:131564983:131565947:+	#N/A	#N/A
208	Ccz1_chr5:143998543:143998605:-@chr5:143993225:143993259:-@chr5:144004042:144004218:-	0.612558	#N/A	#N/A	#N/A	#N/A	#N/A	nonNMD	chr5:143993259-143998543:143998605-144004042:-	0	0	0	0	#N/A	#N/A	#N/A	chr5:143993259:144004042:-	noNMD	NMD_neg
118	Iffo1_chr6:125151794:125151803:+@chr6:125151384:125151525:+@chr6:125153409:125153502:+	-0.603533	#N/A	#N/A	#N/A	#N/A	#N/A	nonNMD	chr6:125151525-125151794:125151803-125153409:+	0	0	0	0	cassetteExon	#N/A	#N/A	chr6:125151525:125153409:+	noNMD	noNMD_Pos
127	Pax5_chr4:44697521:44697687:-@chr4:44691834:44692032:-@chr4:44703370:44703413:-	-0.475589	#N/A	#N/A	#N/A	#N/A	#N/A	nonNMD	chr4:44692032-44697521:44697687-44703370:-	0	0	0	2	cassetteExon	#N/A	#N/A	chr4:44692032:44703370:-	#N/A	#N/A
213	Luc7l2_chr6:38565654:38565722:+@chr6:38551513:38551908:+@chr6:38568846:38568917:+	-0.44116	#N/A	#N/A	#N/A	#N/A	#N/A	nonNMD	chr6:38551908-38565654:38565722-38568846:+	0	1	1	0	cassetteExon	#N/A	#N/A	chr6:38551908:38568846:+	#N/A	#N/A
116	Clasp2_chr9:113858580:113858604:+@chr9:113854172:113854346:+@chr9:113862185:113862287:+	-0.392524	#N/A	#N/A	#N/A	#N/A	#N/A	nonNMD	chr9:113854346-113858580:113858604-113862185:+	0	1	0	0	cassetteExon	#N/A	#N/A	chr9:113854346:113862185:+	noNMD	noNMD_Pos
175	Zfp961_chr8:71966099:71966160:+@chr8:71951076:71951160:+@chr8:71967898:71968053:+	0.158682	#N/A	#N/A	#N/A	#N/A	#N/A	nonNMD	chr8:71951160-71966099:71966160-71967898:+	0	0	1	1	cassetteExon	#N/A	#N/A	chr8:71951160:71967898:+	noNMD	NMD_neg
222	Epn1_chr7:5082017:5082121:+@chr7:5080267:5080638:+@chr7:5083729:5083982:+	-0.130685	#N/A	#N/A	#N/A	#N/A	#N/A	nonNMD	chr7:5080638-5082017:5082121-5083729:+	0	0	0	0	cassetteExon	#N/A	#N/A	chr7:5080638:5083729:+	#N/A	#N/A
154	Rev1_chr1:38074314:38075023:-@chr1:38071342:38071497:-@chr1:38079289:38079398:-	-0.124832	#N/A	#N/A	#N/A	#N/A	#N/A	nonNMD	chr1:38071497-38074314:38075023-38079289:-	0	0	1	0	#N/A	#N/A	#N/A	chr1:38071497:38079289:-	noNMD	noNMD_Pos
225	Catsperg1_chr7:29206804:29206949:-@chr7:29202263:29202435:-@chr7:29210641:29210695:-	0.855072	#N/A	#N/A	#N/A	#N/A	#N/A	nonNMD	chr7:29202435-29206804:29206949-29210641:-	0	0	0	3	cassetteExon	#N/A	multi_NMD_ex	chr7:29202435:29210641:-	NMD_in	noNMD_Neg
27	Fopnl_chr16:14311046:14311131:-@chr16:14299243:14300209:-@chr16:14317293:14317347:-	0.669736	#N/A	#N/A	#N/A	#N/A	#N/A	nonNMD	chr16:14300209-14311046:14311131-14317293:-	0	0	0	0	cassetteExon	#N/A	#N/A	chr16:14300209:14317293:-	NMD_in	noNMD_Neg
251	Gm11033_chr8:74833450:74833523:-@chr8:74828266:74828420:-@chr8:74833733:74833920:-	0.511878	#N/A	#N/A	#N/A	#N/A	#N/A	noncoding	chr8:74828420-74833450:74833523-74833733:-	0	0	0	0	cassetteExon	#N/A	#N/A	chr8:74828420:74833733:-	#N/A	#N/A
5	Slc25a14_chrX:48625595:48625640:+@chrX:48623577:48623828:+@chrX:48628135:48628183:+	0.312361	#N/A	#N/A	#N/A	#N/A	#N/A	nonNMD	chrX:48623828-48625595:48625640-48628135:+	0	1	0	0	cassetteExon	#N/A	NMD_in	chrX:48623828:48628135:+	#N/A	#N/A
106	4933431E20Rik_chr3:107894860:107894992:-@chr3:107894050:107894228:-@chr3:107895642:107895774:-	0.27652	#N/A	#N/A	#N/A	#N/A	#N/A	noncoding	chr3:107894228-107894860:107894992-107895642:-	0	1	0	2	cassetteExon	#N/A	#N/A	chr3:107894228:107895642:-	#N/A	#N/A
74	Zfp862-ps_chr6:48514151:48514326:+@chr6:48511814:48512512:+@chr6:48527444:48527549:+	0.233333	#N/A	#N/A	#N/A	#N/A	#N/A	noncoding	chr6:48512512-48514151:48514326-48527444:+	0	0	0	1	cassetteExon	#N/A	#N/A	chr6:48512512:48527444:+	#N/A	#N/A
8	Rnls_chr19:33389916:33390059:-@chr19:33382366:33382525:-@chr19:33391079:33391185:-	-0.196768	#N/A	#N/A	#N/A	#N/A	#N/A	noncoding	chr19:33382525-33389916:33390059-33391079:-	0	0	0	0	cassetteExon	#N/A	#N/A	chr19:33382525:33391079:-	NMD_ex	NMD_Pos
9	Catsperz_chr19:6923522:6923685:-@chr19:6923300:6923367:-@chr19:6924793:6925352:-	0.170765	#N/A	#N/A	#N/A	#N/A	#N/A	nonNMD	chr19:6923367-6923522:6923685-6924793:-	0	0	0	0	cassetteExon	#N/A	#N/A	chr19:6923367:6924793:-	NMD_in	noNMD_Neg
35	Phf20l1_chr15:66632705:66632901:+@chr15:66629799:66629981:+@chr15:66636683:66636761:+	-0.10635	#N/A	#N/A	#N/A	#N/A	#N/A	nonNMD	chr15:66629981-66632705:66632901-66636683:+	0	0	0	0	#N/A	#N/A	#N/A	chr15:66629981:66636683:+	NMD_ex	NMD_Pos
	EANMD Red: false positive 2		Red: false positive 2		Low True Pos Count NMD events										NMD Classifier	Red: false positive 1	SpliceTools	Red: false positive 18
	EANMD Blue: false negative 4		Blue: false negative 4													Blue: false negative 0		Blue: false negative 2
	EANMD Navy: not detected NMD: 5		Navy: not detected NMD 5													Navy: not detected NMD: 69		Navy: not detected NMD: 4
	Gray: non-coding 4		Gray: non-coding : 4		Before											Total predicted: 50		Total predicted: 238
	Total coding SE events: 271		Low True Pos Count		NMD_In: 44											NMD_in: 25		NMD_in: 61
	Total NMD events: 118		Total predicted: 258		NMD_ex: 65											NMD_ex: 23		NMD_ex: 70
	Total NonNMD events: 153		NMD_in: 44		Total NMD: 109											nonNMD: 0		nonNMD: 105
			NMD_ex: 65		High True positive counts(>0.7)
			NonNMD: 147		NMD_in: 34
					NMD_ex: 52
					Total NMD: 86

## Sheet: S1c.model_data
Supplemental Table 1c. EANMD Xgboost model dataset
ID	AS_events	NMD_efficiency	Min_stop_pos_F	Min_stop_pos_F.MaxDJ	SE_length	SE_Pos_2LE	UTR3_length	MaxDJ	Start_exon	Min_stop_Pos_to_End_nt	Ori_UTR3_seq_MFE_per_nt	AS_events_Transcript	NMD_Score_Pred.Transcript
1	Eif4h_chr5:134624440:134624500:-@chr5:134621948:134622086:-@chr5:134625365:134625462:-	0.295886	0.296248	-41.4748	60	1.5	1635	-140	1	1632	-0.39841	Eif4h_chr5:134624440:134624500:-@chr5:134621948:134622086:-@chr5:134625365:134625462:-@ENSMUST00000036125.9@4.5@USDS	0.335838
2	Atp5d_chr10:80145218:80145307:+@chr10:80143831:80143985:+@chr10:80145422:80145813:+	0.139135	0.534307	-37.9358	89	0.5	322	-71	1	319	-0.331056	Atp5d_chr10:80145218:80145307:+@chr10:80143831:80143985:+@chr10:80145422:80145813:+@ENSMUST00000105366.1@2.5@USDS	0.243129
3	Eif4a2_chr16:23112350:23112457:+@chr16:23111816:23111896:+@chr16:23113166:23113184:+	0.398882	0.558462	54.1708	107	1	864	97	1	861	-0.254167	Eif4a2_chr16:23112350:23112457:+@chr16:23111816:23111896:+@chr16:23113166:23113184:+@ENSMUST00000123413.7@11@USSEDS	0.396003
4	U2af1_chr17:31652501:31652568:-@chr17:31651645:31651712:-@chr17:31654978:31655066:-	0.131287	0.248908	103.048	67	6	691	414	1	688	-0.320695	U2af1_chr17:31652501:31652568:-@chr17:31651645:31651712:-@chr17:31654978:31655066:-@ENSMUST00000237323.1@3@USSEDS	0.209694
5	Zfp207_chr11:80393083:80393176:+@chr11:80391834:80391992:+@chr11:80394285:80394531:+	0.24352	0.666507	-107.308	93	2.5	701	-161	1	698	-0.240656	Zfp207_chr11:80393083:80393176:+@chr11:80391834:80391992:+@chr11:80394285:80394531:+@ENSMUST00000017567.13@8.5@USDS	0.0723729
6	Pacsin2_chr15:83383622:83383628:-@chr15:83381761:83381883:-@chr15:83384986:83385091:-	-0.168788	0.494082	-55.8312	6	3.5	1499	-113	2	1496	-0.308472	Pacsin2_chr15:83383622:83383628:-@chr15:83381761:83381883:-@chr15:83384986:83385091:-@ENSMUST00000231184.1@7.5@USDS	0.0584387
7	Snrpa1_chr7:66070118:66070198:+@chr7:66069423:66069526:+@chr7:66070589:66070665:+	0.499508	0.523649	85.8784	80	2.5	426	164	1	423	-0.301174	Snrpa1_chr7:66070118:66070198:+@chr7:66069423:66069526:+@chr7:66070589:66070665:+@ENSMUST00000032723.8@5.5@USDS	0.560021
8	Sptan1_chr2:30014157:30014172:+@chr2:30013675:30013838:+@chr2:30015588:30015720:+	-0.209699	0.953231	-120.107	15	20	352	-126	2	364	-0.21733	Sptan1_chr2:30014157:30014172:+@chr2:30013675:30013838:+@chr2:30015588:30015720:+@ENSMUST00000100225.8@37@USSEDS	-0.291483
9	Anxa6_chr11:54987050:54987068:-@chr11:54986121:54986215:-@chr11:54991390:54991444:-	-1.0495	0.843434	-50.6061	18	5	357	-60	2	372	-0.292997	Anxa6_chr11:54987050:54987068:-@chr11:54986121:54986215:-@chr11:54991390:54991444:-@ENSMUST00000108883.9@21@USSEDS	-0.622327
10	Fn1_chr1:71603659:71603929:-@chr1:71602309:71602497:-@chr1:71604969:71605083:-	-0.393301	0.882049	-63.5075	270	13	691	-72	1	958	-0.264399	Fn1_chr1:71603659:71603929:-@chr1:71602309:71602497:-@chr1:71604969:71605083:-@ENSMUST00000055226.12@33@USSEDS	-0.344799
11	Kansl3_chr1:36347216:36347294:-@chr1:36345837:36346029:-@chr1:36348524:36348681:-	0.569836	0.580816	-12.1971	78	6.5	1904	-21	2	1901	-0.341439	Kansl3_chr1:36347216:36347294:-@chr1:36345837:36346029:-@chr1:36348524:36348681:-@ENSMUST00000010597.9@14.5@USDS	0.494331
12	Ckap5_chr2:91599603:91599627:+@chr2:91599205:91599378:+@chr2:91600640:91600693:+	0.196987	0.932711	-226.649	24	10.5	443	-243	2	440	-0.270429	Ckap5_chr2:91599603:91599627:+@chr2:91599205:91599378:+@chr2:91600640:91600693:+@ENSMUST00000111338.9@33.5@USDS	-0.023142
13	Dync1i2_chr2:71233648:71233708:+@chr2:71228599:71228690:+@chr2:71235914:71236030:+	-0.282145	0.776277	-88.4956	60	11.5	533	-114	2	530	-0.173358	Dync1i2_chr2:71233648:71233708:+@chr2:71228599:71228690:+@chr2:71235914:71236030:+@ENSMUST00000112138.7@4.5@USDS	-0.263873
14	Cenpa_chr5:30669691:30669828:+@chr5:30666896:30667113:+@chr5:30672463:30672570:+	0.0875482	0.143493	61.5584	137	4	773	429	1	770	-0.326908	Cenpa_chr5:30669691:30669828:+@chr5:30666896:30667113:+@chr5:30672463:30672570:+@ENSMUST00000133316.7@2@USSEDS	0.0952096
15	Palm_chr10:79816791:79816923:+@chr10:79815184:79815241:+@chr10:79819040:79819511:+	0.0853011	0.433121	-225.656	132	0.5	1338	-521	1	1335	-0.411061	Palm_chr10:79816791:79816923:+@chr10:79815184:79815241:+@chr10:79819040:79819511:+@ENSMUST00000105379.2@7.5@USDS	0.445028
16	Cttn_chr7:144450977:144451088:-@chr7:144449559:144449615:-@chr7:144452026:144452137:-	0.114775	0.553946	-75.8907	111	6.5	1235	-137	3	1232	-0.349393	Cttn_chr7:144450977:144451088:-@chr7:144449559:144449615:-@chr7:144452026:144452137:-@ENSMUST00000033407.12@10.5@USDS	0.248533
17	Picalm_chr7:90194272:90194296:+@chr7:90191653:90191753:+@chr7:90195654:90195714:+	0.13469	0.595079	-8.92618	24	2.5	1336	-15	1	1333	-0.234132	Picalm_chr7:90194272:90194296:+@chr7:90191653:90191753:+@chr7:90195654:90195714:+@ENSMUST00000208742.1@17.5@USDS	0.114618
18	Yaf2_chr15:93317538:93317608:-@chr15:93286409:93286562:-@chr15:93336339:93336465:-	0.47218	0.120559	20.2539	70	2	1513	168	1	1510	-0.242498	Yaf2_chr15:93317538:93317608:-@chr15:93286409:93286562:-@chr15:93336339:93336465:-@ENSMUST00000133736.1@3@USSEDS	0.398477
19	Map4k4_chr1:40008330:40008339:+@chr1:40007432:40007530:+@chr1:40009687:40009863:+	-0.0323648	0.986246	-82.8447	9	12	45	-84	1	51	-0.317778	Map4k4_chr1:40008330:40008339:+@chr1:40007432:40007530:+@chr1:40009687:40009863:+@ENSMUST00000193682.5@19@USSEDS	0.0857592
20	Dctn1_chr6:83197318:83197333:+@chr6:83195940:83196107:+@chr6:83197490:83197624:+	0.197967	0.924224	-127.543	15	4.5	308	-138	2	305	-0.358117	Dctn1_chr6:83197318:83197333:+@chr6:83195940:83196107:+@chr6:83197490:83197624:+@ENSMUST00000077407.11@23.5@USDS	-0.0233085
21	Luc7l_chr17:26253973:26254044:+@chr17:26252998:26253091:+@chr17:26255030:26255125:+	0.987905	0.146341	93.2195	71	8	1403	637	1	1400	-0.299715	Luc7l_chr17:26253973:26254044:+@chr17:26252998:26253091:+@chr17:26255030:26255125:+@ENSMUST00000148894.1@2@USSEDS	0.726449
22	Ergic3_chr2:156015376:156015391:+@chr2:156011348:156011406:+@chr2:156015988:156016020:+	-0.0535063	0.899297	-71.9438	15	5.5	132	-80	1	129	-0.187879	Ergic3_chr2:156015376:156015391:+@chr2:156011348:156011406:+@chr2:156015988:156016020:+@ENSMUST00000006035.12@7.5@USDS	-0.0422946
23	Tra2b_chr16:22258985:22259261:-@chr16:22254983:22255117:-@chr16:22265740:22265900:-	0.653022	0.0761223	77.2642	276	8	1423	1015	1	1420	-0.263176	Tra2b_chr16:22258985:22259261:-@chr16:22254983:22255117:-@chr16:22265740:22265900:-@ENSMUST00000162413.8@2@USSEDS	0.651786
24	Pus7_chr5:23763333:23763351:-@chr5:23762362:23762474:-@chr5:23768767:23768912:-	0.0138714	0.624567	-85.5657	18	10.5	1195	-137	2	1192	-0.293473	Pus7_chr5:23763333:23763351:-@chr5:23762362:23762474:-@chr5:23768767:23768912:-@ENSMUST00000119946.7@5.5@USDS	-0.0176798
25	Srsf6_chr2:162932814:162933082:+@chr2:162931993:162932142:+@chr2:162933425:162933550:+	0.315631	0.262042	139.931	268	4	1152	534	1	1149	-0.288194	Srsf6_chr2:162932814:162933082:+@chr2:162931993:162932142:+@chr2:162933425:162933550:+@ENSMUST00000017065.14@3@USSEDS	0.385844
26	Ppfibp1_chr6:146999661:146999694:+@chr6:146998166:146998281:+@chr6:147000940:147001002:+	0.146279	0.641676	-55.8258	33	17.5	1628	-87	3	1625	-0.260872	Ppfibp1_chr6:146999661:146999694:+@chr6:146998166:146998281:+@chr6:147000940:147001002:+@ENSMUST00000016631.13@9.5@USDS	0.214683
27	Nfya_chr17:48398981:48399068:-@chr17:48395649:48395796:-@chr17:48400437:48400580:-	0.140188	0.278441	-15.0358	87	7	2396	-54	2	2480	-0.324862	Nfya_chr17:48398981:48399068:-@chr17:48395649:48395796:-@chr17:48400437:48400580:-@ENSMUST00000046719.13@3@USSEDS	0.191957
28	Sipa1l2_chr8:125423192:125423246:-@chr8:125422578:125422702:-@chr8:125433177:125433309:-	0.480402	0.826867	-121.549	54	2.5	1074	-147	3	1071	-0.326257	Sipa1l2_chr8:125423192:125423246:-@chr8:125422578:125422702:-@chr8:125433177:125433309:-@ENSMUST00000212168.1@19.5@USDS	0.151517
29	Kif2a_chr13:106969703:106969817:-@chr13:106968637:106968788:-@chr13:106974494:106974562:-	0.368374	0.402585	-34.6223	114	3.5	3146	-86	1	3143	-0.239828	Kif2a_chr13:106969703:106969817:-@chr13:106968637:106968788:-@chr13:106974494:106974562:-@ENSMUST00000022204.15@16.5@USDS	0.0960908
30	Sgce_chr6:4677162:4677197:-@chr6:4674353:4674632:-@chr6:4678066:4678110:-	0.263278	0.847268	-14.4036	35	0.5	235	-17	1	232	-0.142979	Sgce_chr6:4677162:4677197:-@chr6:4674353:4674632:-@chr6:4678066:4678110:-@ENSMUST00000090686.10@9.5@USDS	0.0686609
31	Wnk1_chr6:119929825:119929867:-@chr6:119927124:119927234:-@chr6:119934255:119934450:-	-0.0192396	0.790212	-251.288	42	1.5	1752	-318	1	1749	-0.269406	Wnk1_chr6:119929825:119929867:-@chr6:119927124:119927234:-@chr6:119934255:119934450:-@ENSMUST00000088646.11@24.5@USDS	0.232237
32	Prmt1_chr7:44983734:44983875:-@chr7:44983485:44983587:-@chr7:44984079:44984133:-	0.143019	0.244898	94.2857	141	4	521	385	1	518	-0.360653	Prmt1_chr7:44983734:44983875:-@chr7:44983485:44983587:-@chr7:44984079:44984133:-@ENSMUST00000207522.1@3@USSEDS	0.303855
33	Usf2_chr7:30955799:30956000:-@chr7:30955289:30955440:-@chr7:30956148:30956239:-	0.363517	1	-90	201	5.5	3	-90	1	0	0	Usf2_chr7:30955799:30956000:-@chr7:30955289:30955440:-@chr7:30956148:30956239:-@ENSMUST00000108119.9@3.5@USDS	0.261326
34	Erbin_chr13:103830187:103830331:-@chr13:103827906:103828023:-@chr13:103833497:103835028:-	-0.233622	0.688082	-74.3129	144	4.5	1911	-108	3	1908	-0.242648	Erbin_chr13:103830187:103830331:-@chr13:103827906:103828023:-@chr13:103833497:103835028:-@ENSMUST00000091269.10@21.5@USDS	-0.09766
35	Plekhj1_chr10:80797909:80797977:-@chr10:80797772:80797839:-@chr10:80798080:80798626:-	0.462531	0.479419	56.5714	68	3.5	218	118	1	215	-0.325688	Plekhj1_chr10:80797909:80797977:-@chr10:80797772:80797839:-@chr10:80798080:80798626:-@ENSMUST00000219378.1@1.5@USDS	0.419959
36	Kdm5c_chrX:152270693:152270831:+@chrX:152270351:152270531:+@chrX:152271011:152271593:+	0.573709	0.738597	-270.327	138	4	1464	-366	1	1599	-0.289208	Kdm5c_chrX:152270693:152270831:+@chrX:152270351:152270531:+@chrX:152271011:152271593:+@ENSMUST00000112588.8@22@USSEDS	0.457574
37	Map4k4_chr1:40001429:40001591:+@chr1:40000530:40000749:+@chr1:40003756:40003987:+	-0.0323648	0.677951	-56.9478	162	15	1601	-84	1	1760	-0.32005	Map4k4_chr1:40001429:40001591:+@chr1:40000530:40000749:+@chr1:40003756:40003987:+@ENSMUST00000163854.8@16@USSEDS	0.318751
38	Tom1l2_chr11:60232897:60232957:-@chr11:60231100:60231137:-@chr11:60241817:60241893:-	0.208742	0.298654	-44.4994	60	2	3381	-149	1	3438	-0.387637	Tom1l2_chr11:60232897:60232957:-@chr11:60231100:60231137:-@chr11:60241817:60241893:-@ENSMUST00000102683.10@13@USSEDS	0.33185
39	Ptprf_chr4:118218011:118218044:-@chr4:118217091:118217189:-@chr4:118220492:118220608:-	0.232894	0.779877	-53.8115	33	11.5	1611	-69	3	1608	-0.36946	Ptprf_chr4:118218011:118218044:-@chr4:118217091:118217189:-@chr4:118220492:118220608:-@ENSMUST00000049074.12@21.5@USDS	0.268146
40	Fbln2_chr6:91259629:91259770:+@chr6:91257724:91257826:+@chr6:91263338:91263473:+	-0.174968	0.842294	-301.541	141	8.5	663	-358	2	660	-0.324284	Fbln2_chr6:91259629:91259770:+@chr6:91257724:91257826:+@chr6:91263338:91263473:+@ENSMUST00000113498.8@8.5@USDS	-0.0964992
41	Epb41l1_chr2:156511784:156511820:+@chr2:156510732:156510881:+@chr2:156514027:156514210:+	0.272207	0.431555	-3.88399	36	9	3397	-9	2	3430	-0.343303	Epb41l1_chr2:156511784:156511820:+@chr2:156510732:156510881:+@chr2:156514027:156514210:+@ENSMUST00000029155.15@13@USSEDS	0.339152
42	Mdm1_chr10:118156833:118156863:+@chr10:118152174:118152274:+@chr10:118157194:118157370:+	-0.381818	0.718338	-81.1722	30	6.5	837	-113	1	834	-0.246595	Mdm1_chr10:118156833:118156863:+@chr10:118152174:118152274:+@chr10:118157194:118157370:+@ENSMUST00000020437.12@7.5@USDS	-0.0912888
43	Ndrg4_chr8:95712324:95712363:+@chr8:95711092:95711144:+@chr8:95713177:95713918:+	0.370277	0.385779	-59.7958	39	0.5	1627	-155	1	1624	-0.335894	Ndrg4_chr8:95712324:95712363:+@chr8:95711092:95711144:+@chr8:95713177:95713918:+@ENSMUST00000080666.7@13.5@USDS	0.306387
44	Rnf14_chr18:38301655:38301807:+@chr18:38300428:38300590:+@chr18:38307864:38308108:+	-0.238036	0.0946372	92.5552	152	4.5	2299	978	3	2296	-0.308786	Rnf14_chr18:38301655:38301807:+@chr18:38300428:38300590:+@chr18:38307864:38308108:+@ENSMUST00000236649.1@3.5@USDS	0.0120295
45	L1cam_chrX:73855651:73855663:-@chrX:73853954:73855266:-@chrX:73855758:73855831:-	-0.0787661	0.749851	-173.965	12	0.5	1260	-232	1	1257	-0.28746	L1cam_chrX:73855651:73855663:-@chrX:73853954:73855266:-@chrX:73855758:73855831:-@ENSMUST00000114430.7@26.5@USDS	0.0731174
46	Ehmt2_chr17:34905609:34905711:+@chr17:34905341:34905456:+@chr17:34905909:34906058:+	0.182997	0.913551	-165.353	102	18	234	-181	1	333	-0.326068	Ehmt2_chr17:34905609:34905711:+@chr17:34905341:34905456:+@chr17:34905909:34906058:+@ENSMUST00000114033.8@10@USSEDS	0.126308
47	Aftph_chr11:20696750:20696831:-@chr11:20692464:20692588:-@chr11:20698312:20698373:-	0.157503	0.737371	-109.131	81	1.5	970	-148	2	967	-0.242784	Aftph_chr11:20696750:20696831:-@chr11:20692464:20692588:-@chr11:20698312:20698373:-@ENSMUST00000035350.11@7.5@USDS	0.115001
48	Atg16l1_chr1:87774812:87774869:+@chr1:87774144:87774231:+@chr1:87775756:87775859:+	0.189602	0.613542	-57.6729	57	9.5	1116	-94	1	1113	-0.361022	Atg16l1_chr1:87774812:87774869:+@chr1:87774144:87774231:+@chr1:87775756:87775859:+@ENSMUST00000113186.7@7.5@USDS	0.207668
49	Gm20498_chr12:81510828:81510965:-@chr12:81504543:81504639:-@chr12:81532715:81532877:-	0.178758	0.380805	41.5077	137	2.5	203	109	1	200	-0.221675	Gm20498_chr12:81510828:81510965:-@chr12:81504543:81504639:-@chr12:81532715:81532877:-@ENSMUST00000171459.7@1.5@USDS	0.277478
50	Rapgef1_chr2:29710155:29710308:+@chr2:29707197:29707400:+@chr2:29722223:29722309:+	0.233679	0.528611	-79.8202	153	12.5	2911	-151	1	2908	-0.392923	Rapgef1_chr2:29710155:29710308:+@chr2:29707197:29707400:+@chr2:29722223:29722309:+@ENSMUST00000102872.10@11.5@USDS	0.341164
51	Htra2_chr6:83052697:83052803:-@chr6:83052472:83052542:-@chr6:83053037:83053070:-	0.301224	0.676027	79.7712	106	2.5	476	118	1	473	-0.337605	Htra2_chr6:83052697:83052803:-@chr6:83052472:83052542:-@chr6:83053037:83053070:-@ENSMUST00000122955.7@4.5@USDS	0.452387
52	Mapt_chr11:104318156:104318249:+@chr11:104310268:104310534:+@chr11:104321350:104321432:+	0.437882	0.204301	-44.129	93	3	3906	-216	2	3996	-0.360599	Mapt_chr11:104318156:104318249:+@chr11:104310268:104310534:+@chr11:104321350:104321432:+@ENSMUST00000106992.9@7@USSEDS	0.339985
53	Mapt_chr11:104298497:104299256:+@chr11:104294858:104294924:+@chr11:104302360:104302410:+	0.437882	0.22282	-48.129	759	6.5	3906	-216	2	3903	-0.360599	Mapt_chr11:104298497:104299256:+@chr11:104294858:104294924:+@chr11:104302360:104302410:+@ENSMUST00000106992.9@3.5@USDS	0.500498
54	Mapt_chr11:104298545:104299256:+@chr11:104294858:104294924:+@chr11:104302360:104302410:+	0.437882	0.22282	-48.129	711	6.5	3906	-216	2	3903	-0.360599	Mapt_chr11:104298545:104299256:+@chr11:104294858:104294924:+@chr11:104302360:104302410:+@ENSMUST00000106992.9@3.5@USDS	0.500498
55	Plod2_chr9:92601984:92602047:+@chr9:92600740:92600882:+@chr9:92602947:92603061:+	-0.311332	0.648886	-101.226	63	5.5	1201	-156	1	1198	-0.24055	Plod2_chr9:92601984:92602047:+@chr9:92600740:92600882:+@chr9:92602947:92603061:+@ENSMUST00000070522.13@13.5@USDS	-0.0439319
56	Myo5a_chr9:75192383:75192464:+@chr9:75189899:75190000:+@chr9:75193938:75194100:+	-0.0774916	0.851094	-130.217	81	9.5	963	-153	1	960	-0.251298	Myo5a_chr9:75192383:75192464:+@chr9:75189899:75190000:+@chr9:75193938:75194100:+@ENSMUST00000136731.7@30.5@USDS	-0.0128364
57	Hnrnph3_chr10:63018759:63018898:-@chr10:63018040:63018225:-@chr10:63019392:63019527:-	0.312313	0.194245	118.295	139	6.5	899	609	2	896	-0.276418	Hnrnph3_chr10:63018759:63018898:-@chr10:63018040:63018225:-@chr10:63019392:63019527:-@ENSMUST00000140743.7@2.5@USDS	0.278589
58	Rbm39_chr2:156178879:156178952:-@chr2:156177160:156177385:-@chr2:156179176:156179240:-	0.792144	0.067694	97.6147	73	15	1697	1442	2	1694	-0.266058	Rbm39_chr2:156178879:156178952:-@chr2:156177160:156177385:-@chr2:156179176:156179240:-@ENSMUST00000155837.7@3@USSEDS	0.647873
59	Scamp5_chr9:57447076:57447233:-@chr9:57446071:57446173:-@chr9:57451355:57451484:-	0.132179	0.264368	57.6322	157	2.5	387	218	2	384	-0.356589	Scamp5_chr9:57447076:57447233:-@chr9:57446071:57446173:-@chr9:57451355:57451484:-@ENSMUST00000215734.1@3.5@USDS	0.223396
60	Mgrn1_chr16:4926308:4926374:+@chr16:4924422:4924532:+@chr16:4927674:4927901:+	0.317292	0.564909	-63.8347	66	4.5	1290	-113	1	1287	-0.350543	Mgrn1_chr16:4926308:4926374:+@chr16:4924422:4924532:+@chr16:4927674:4927901:+@ENSMUST00000023159.9@11.5@USDS	0.207833
61	Golga2_chr2:32293314:32293395:+@chr2:32292092:32292215:+@chr2:32296625:32296721:+	0.430116	0.683422	-146.936	81	24	1295	-215	1	1373	-0.386332	Golga2_chr2:32293314:32293395:+@chr2:32292092:32292215:+@chr2:32296625:32296721:+@ENSMUST00000100194.9@3@USSEDS	0.544531
62	Epb41l2_chr10:25501577:25501631:+@chr10:25488950:25489093:+@chr10:25501823:25501911:+	-0.0571192	0.693585	0.693585	54	5.5	1221	1	2	1218	-0.24955	Epb41l2_chr10:25501577:25501631:+@chr10:25488950:25489093:+@chr10:25501823:25501911:+@ENSMUST00000218903.1@12.5@USDS	-0.0229295
63	Ankrd10_chr8:11620261:11620373:-@chr8:11619061:11619297:-@chr8:11628438:11628530:-	0.516718	0.221583	87.5254	112	3	1763	395	1	1760	-0.339308	Ankrd10_chr8:11620261:11620373:-@chr8:11619061:11619297:-@chr8:11628438:11628530:-@ENSMUST00000210530.1@4@USSEDS	0.325829
64	Icmt_chr4:152299136:152299245:+@chr4:152298684:152298773:+@chr4:152299670:152299840:+	0.287466	0.0651639	30.1709	109	3	4565	463	1	4562	-0.375268	Icmt_chr4:152299136:152299245:+@chr4:152298684:152298773:+@chr4:152299670:152299840:+@ENSMUST00000151372.7@3@USSEDS	0.322922
65	Gapvd1_chr2:34722937:34723018:-@chr2:34720567:34720728:-@chr2:34725042:34725232:-	0.235186	0.803951	-113.357	81	19.5	1055	-141	2	1052	-0.279431	Gapvd1_chr2:34722937:34723018:-@chr2:34720567:34720728:-@chr2:34725042:34725232:-@ENSMUST00000028224.14@6.5@USDS	0.167787
66	Mbnl2_chr14:120403335:120403371:+@chr14:120396450:120396604:+@chr14:120404637:120404666:+	0.0303152	0.612034	-9.18052	36	1.5	680	-15	2	677	-0.244559	Mbnl2_chr14:120403335:120403371:+@chr14:120396450:120396604:+@chr14:120404637:120404666:+@ENSMUST00000227012.1@6.5@USDS	0.0396481
67	Pla2g6_chr15:79306283:79306466:-@chr15:79305670:79305811:-@chr15:79307312:79307409:-	-0.526522	0.746226	-108.203	183	9	526	-145	2	706	-0.331369	Pla2g6_chr15:79306283:79306466:-@chr15:79305670:79305811:-@chr15:79307312:79307409:-@ENSMUST00000166977.8@7@USSEDS	-0.220023
68	Sh3glb1_chr3:144699853:144699877:-@chr3:144697377:144697467:-@chr3:144705512:144705605:-	0.377688	0.298451	-32.2327	24	3.5	2584	-108	1	2581	-0.252864	Sh3glb1_chr3:144699853:144699877:-@chr3:144697377:144697467:-@chr3:144705512:144705605:-@ENSMUST00000163279.5@5.5@USDS	0.0871833
69	Ppfia1_chr7:144514871:144514946:-@chr7:144514440:144514524:-@chr7:144515985:144516120:-	0.189965	0.749698	8.99638	75	21.5	1247	12	2	1244	-0.247394	Ppfia1_chr7:144514871:144514946:-@chr7:144514440:144514524:-@chr7:144515985:144516120:-@ENSMUST00000168134.9@9.5@USDS	0.20583
70	Phldb1_chr9:44698826:44698871:-@chr9:44697925:44698220:-@chr9:44699346:44699449:-	0.050747	0.761057	-107.309	45	6.5	1251	-141	1	1248	-0.401279	Phldb1_chr9:44698826:44698871:-@chr9:44697925:44698220:-@chr9:44699346:44699449:-@ENSMUST00000134465.7@13.5@USDS	0.0285606
71	Rpp21_chr17:36257605:36257706:-@chr17:36257441:36257524:-@chr17:36257782:36258069:-	-0.0652191	0.514286	25.7143	101	2.5	207	50	1	204	-0.23913	Rpp21_chr17:36257605:36257706:-@chr17:36257441:36257524:-@chr17:36257782:36258069:-@ENSMUST00000077535.4@1.5@USDS	0.141346
72	Lrch3_chr16:32995805:32995913:+@chr16:32994947:32994996:+@chr16:32997381:32997488:+	0.314141	0.405715	-60.8573	108	4	3160	-150	1	3265	-0.30769	Lrch3_chr16:32995805:32995913:+@chr16:32994947:32994996:+@chr16:32997381:32997488:+@ENSMUST00000023491.12@17@USSEDS	0.217856
73	Mbnl1_chr3:60614682:60614736:+@chr3:60613262:60613520:+@chr3:60615619:60615772:+	-0.374268	0.252701	4.54862	54	4.5	3392	18	2	3389	-0.229098	Mbnl1_chr3:60614682:60614736:+@chr3:60613262:60613520:+@chr3:60615619:60615772:+@ENSMUST00000099087.7@5.5@USDS	-0.0932911
74	Mark3_chr12:111653389:111653434:+@chr12:111647470:111647728:+@chr12:111655269:111655615:+	0.149127	0.784103	-271.3	45	0.5	606	-346	1	603	-0.264686	Mark3_chr12:111653389:111653434:+@chr12:111647470:111647728:+@chr12:111655269:111655615:+@ENSMUST00000075281.7@15.5@USDS	0.135756
75	Kif23_chr9:61923904:61924216:-@chr9:61921018:61921246:-@chr9:61924631:61924811:-	-0.796632	0.785582	-12.5693	312	5	387	-16	1	696	-0.203101	Kif23_chr9:61923904:61924216:-@chr9:61921018:61921246:-@chr9:61924631:61924811:-@ENSMUST00000034815.8@18@USSEDS	-0.570568
76	Lman2l_chr1:36429422:36429455:-@chr1:36428299:36428461:-@chr1:36438749:36438832:-	0.323828	0.463588	-66.2931	33	4	1178	-143	1	1208	-0.336503	Lman2l_chr1:36429422:36429455:-@chr1:36428299:36428461:-@chr1:36438749:36438832:-@ENSMUST00000115011.7@5@USSEDS	0.151641
77	Dclk2_chr3:86830823:86830871:-@chr3:86824635:86824730:-@chr3:86831732:86831834:-	0.131997	0.682927	-137.268	48	11.5	1056	-201	1	1053	-0.341761	Dclk2_chr3:86830823:86830871:-@chr3:86824635:86824730:-@chr3:86831732:86831834:-@ENSMUST00000195561.5@4.5@USDS	0.289947
78	Vav2_chr2:27284838:27284853:-@chr2:27283308:27283418:-@chr2:27285632:27285765:-	0.256355	0.558603	-26.8129	15	13.5	2063	-48	1	2060	-0.373679	Vav2_chr2:27284838:27284853:-@chr2:27283308:27283418:-@chr2:27285632:27285765:-@ENSMUST00000056176.7@14.5@USDS	0.263778
79	Scrib_chr15:76047921:76047996:-@chr15:76047620:76047672:-@chr15:76048114:76048152:-	0.167194	0.953873	-139.266	75	1.5	237	-146	1	234	-0.262025	Scrib_chr15:76047921:76047996:-@chr15:76047620:76047672:-@chr15:76048114:76048152:-@ENSMUST00000063747.11@34.5@USDS	0.192043
80	2410004B18Rik_chr3:145938542:145938669:+@chr3:145938041:145938328:+@chr3:145938897:145939096:+	0.365624	0.182545	54.5808	127	2	1333	299	1	1330	-0.297749	2410004B18Rik_chr3:145938542:145938669:+@chr3:145938041:145938328:+@chr3:145938897:145939096:+@ENSMUST00000134575.7@2@USSEDS	0.440722
81	Nop58_chr1:59692551:59692728:+@chr1:59692336:59692389:+@chr1:59695977:59696099:+	0.731732	0.318815	92.7753	177	2	394	291	1	391	-0.238832	Nop58_chr1:59692551:59692728:+@chr1:59692336:59692389:+@chr1:59695977:59696099:+@ENSMUST00000189327.6@4@USSEDS	0.701231
82	Adgrl2_chr3:148860426:148860438:-@chr3:148858732:148859533:-@chr3:148865599:148865709:-	0.0615216	0.795768	-600.805	12	15.5	1084	-755	2	1081	-0.262362	Adgrl2_chr3:148860426:148860438:-@chr3:148858732:148859533:-@chr3:148865599:148865709:-@ENSMUST00000200543.4@4.5@USDS	-0.003374
83	Slain2_chr5:72965803:72965881:+@chr5:72958148:72958286:+@chr5:72974530:72974702:+	0.15983	0.386968	-25.9269	78	1.5	2769	-67	1	2766	-0.25139	Slain2_chr5:72965803:72965881:+@chr5:72958148:72958286:+@chr5:72974530:72974702:+@ENSMUST00000144843.7@6.5@USDS	0.263917
84	Alg3_chr16:20608986:20609086:-@chr16:20608741:20608889:-@chr16:20610542:20610755:-	0.291122	0.249423	182.079	100	6.5	978	730	1	975	-0.292025	Alg3_chr16:20608986:20609086:-@chr16:20608741:20608889:-@chr16:20610542:20610755:-@ENSMUST00000123774.1@1.5@USDS	0.276143
85	Plekha6_chr1:133279372:133279453:+@chr1:133273857:133274374:+@chr1:133280338:133280407:+	1.47441	0.462203	3.69762	81	13.5	3738	8	3	3735	-0.353424	Plekha6_chr1:133279372:133279453:+@chr1:133273857:133274374:+@chr1:133280338:133280407:+@ENSMUST00000105082.8@9.5@USDS	1.20336
86	Cables2_chr2:180264402:180264474:-@chr2:180264213:180264306:-@chr2:180273099:180273446:-	0.276966	0.46319	-65.3098	72	8	1506	-141	1	1575	-0.314675	Cables2_chr2:180264402:180264474:-@chr2:180264213:180264306:-@chr2:180273099:180273446:-@ENSMUST00000108891.1@2@USSEDS	0.451717
87	Abcb1b_chr5:8810557:8810615:+@chr5:8806007:8806170:+@chr5:8812654:8812846:+	0.170207	0.586837	86.8519	58	1.5	229	148	2	226	-0.262009	Abcb1b_chr5:8810557:8810615:+@chr5:8806007:8806170:+@chr5:8812654:8812846:+@ENSMUST00000196580.4@4.5@USDS	0.359667
88	Nfya_chr17:48398981:48399065:-@chr17:48395649:48395796:-@chr17:48400437:48400580:-	0.140188	0.285076	-15.3941	84	6.5	2403	-54	2	2400	-0.324082	Nfya_chr17:48398981:48399065:-@chr17:48395649:48395796:-@chr17:48400437:48400580:-@ENSMUST00000162460.7@2.5@USDS	0.198188
89	Afdn_chr17:13848354:13848375:+@chr17:13846433:13846639:+@chr17:13849107:13849253:+	0.312678	0.983064	-147.46	21	15.5	89	-150	1	86	-0.191011	Afdn_chr17:13848354:13848375:+@chr17:13846433:13846639:+@chr17:13849107:13849253:+@ENSMUST00000137708.7@15.5@USDS	0.218421
90	Acbd5_chr2:23080667:23080700:+@chr2:23080338:23080453:+@chr2:23087484:23087619:+	0.229753	0.416033	-5.40843	33	7.5	1999	-13	2	1996	-0.211156	Acbd5_chr2:23080667:23080700:+@chr2:23080338:23080453:+@chr2:23087484:23087619:+@ENSMUST00000028121.14@5.5@USDS	0.119566
91	Pomt1_chr2:32247536:32247629:+@chr2:32246014:32246110:+@chr2:32248614:32248691:+	0.122122	0.766595	-131.854	93	8	564	-172	1	654	-0.328014	Pomt1_chr2:32247536:32247629:+@chr2:32246014:32246110:+@chr2:32248614:32248691:+@ENSMUST00000036473.15@12@USSEDS	0.0258078
92	Rbks_chr5:31659906:31660071:-@chr5:31651808:31651900:-@chr5:31665718:31665781:-	0.67009	0.794291	-138.207	165	3	47	-174	1	209	-0.0212766	Rbks_chr5:31659906:31660071:-@chr5:31651808:31651900:-@chr5:31665718:31665781:-@ENSMUST00000031018.9@5@USSEDS	0.478637
93	Rims2_chr15:39586533:39586785:+@chr15:39585184:39585762:+@chr15:39616268:39616300:+	0.900666	0.963095	-210.918	252	5.5	179	-219	1	176	-0.231285	Rims2_chr15:39586533:39586785:+@chr15:39585184:39585762:+@chr15:39616268:39616300:+@ENSMUST00000082054.11@21.5@USDS	0.610318
94	Epb41l3_chr17:69283884:69284007:+@chr17:69274703:69274895:+@chr17:69284538:69284890:+	0.0204178	0.677764	4.06658	123	6	1148	6	2	1268	-0.17892	Epb41l3_chr17:69283884:69284007:+@chr17:69274703:69274895:+@chr17:69284538:69284890:+@ENSMUST00000080208.6@16@USSEDS	-0.0106586
95	Tmem183a_chr1:134352974:134353137:-@chr1:134352354:134352435:-@chr1:134354660:134354841:-	0.0985929	0.437577	173.718	163	3	913	397	1	910	-0.290252	Tmem183a_chr1:134352974:134353137:-@chr1:134352354:134352435:-@chr1:134354660:134354841:-@ENSMUST00000191237.6@6@USSEDS	0.27924
96	Mpdz_chr4:81284576:81284699:-@chr4:81282989:81283437:-@chr4:81285462:81285506:-	-0.357159	0.829673	-121.962	123	4	1121	-147	2	1241	-0.228457	Mpdz_chr4:81284576:81284699:-@chr4:81282989:81283437:-@chr4:81285462:81285506:-@ENSMUST00000102830.9@43@USSEDS	-0.260371
97	Rsrc2_chr5:123742778:123742856:-@chr5:123740671:123740862:-@chr5:123743637:123743645:-	0.96205	0.327116	146.875	78	3	472	449	1	469	-0.210805	Rsrc2_chr5:123742778:123742856:-@chr5:123740671:123740862:-@chr5:123743637:123743645:-@ENSMUST00000182241.1@4@USSEDS	0.732028
98	Clasp2_chr9:113878749:113878773:+@chr9:113876243:113876350:+@chr9:113879941:113880186:+	0.442869	0.70249	-61.1166	24	14	1604	-87	1	1625	-0.255125	Clasp2_chr9:113878749:113878773:+@chr9:113876243:113876350:+@chr9:113879941:113880186:+@ENSMUST00000111838.9@19@USSEDS	0.228779
99	Sgip1_chr4:102921021:102921519:+@chr4:102918780:102918855:+@chr4:102927460:102927585:+	0.293873	0.546462	-12.5686	498	9	1101	-23	1	1596	-0.235332	Sgip1_chr4:102921021:102921519:+@chr4:102918780:102918855:+@chr4:102927460:102927585:+@ENSMUST00000080728.12@15@USSEDS	0.195393
100	Arap1_chr7:101404932:101404965:+@chr7:101404279:101404425:+@chr7:101408046:101408129:+	-0.869968	0.883037	-15.8947	33	4.5	576	-18	3	573	-0.380729	Arap1_chr7:101404932:101404965:+@chr7:101404279:101404425:+@chr7:101408046:101408129:+@ENSMUST00000107010.8@29.5@USDS	-0.16522
101	Ipo9_chr1:135426930:135427041:-@chr1:135420291:135420353:-@chr1:135430267:135430419:-	0.25084	0.0406977	120.262	111	23	3963	2955	1	3960	-0.327782	Ipo9_chr1:135426930:135427041:-@chr1:135420291:135420353:-@chr1:135430267:135430419:-@ENSMUST00000161189.7@2@USSEDS	0.484176
102	Plekha6_chr1:133279372:133279453:+@chr1:133275811:133275865:+@chr1:133280338:133280407:+	1.47441	0.474163	3.7933	81	15	3738	8	3	3816	-0.353424	Plekha6_chr1:133279372:133279453:+@chr1:133275811:133275865:+@chr1:133280338:133280407:+@ENSMUST00000038295.14@12@USSEDS	1.22093
103	Cbfa2t3_chr8:122647700:122647778:-@chr8:122643291:122643533:-@chr8:122650329:122650476:-	1.24576	0.66482	-179.501	78	9	772	-270	2	847	-0.294948	Cbfa2t3_chr8:122647700:122647778:-@chr8:122643291:122643533:-@chr8:122650329:122650476:-@ENSMUST00000064674.12@3@USSEDS	0.796574
104	Naga_chr15:82336769:82336941:-@chr15:82335842:82336020:-@chr15:82337386:82337496:-	0.602697	0.291312	73.9932	172	2.5	419	254	2	416	-0.379952	Naga_chr15:82336769:82336941:-@chr15:82335842:82336020:-@chr15:82337386:82337496:-@ENSMUST00000229948.1@3.5@USDS	0.536751
105	Btbd19_chr4:117120970:117121096:-@chr4:117120174:117120861:-@chr4:117121197:117121329:-	0.362579	0.521186	-70.3602	126	1	555	-135	1	678	-0.297477	Btbd19_chr4:117120970:117121096:-@chr4:117120174:117120861:-@chr4:117121197:117121329:-@ENSMUST00000183310.1@7@USSEDS	0.150143
106	Rhbdd2_chr5:135635103:135635223:+@chr5:135632653:135632918:+@chr5:135635994:135636402:+	0.587394	0.0687558	38.7095	120	3	3985	563	1	3982	-0.354329	Rhbdd2_chr5:135635103:135635223:+@chr5:135632653:135632918:+@chr5:135635994:135636402:+@ENSMUST00000136748.5@2@USSEDS	0.520142
107	Rbm39_chr2:156177632:156177906:-@chr2:156177360:156177385:-@chr2:156178879:156178952:-	0.792144	0.29078	79.9645	274	1	303	275	2	300	-0.226403	Rbm39_chr2:156177632:156177906:-@chr2:156177360:156177385:-@chr2:156178879:156178952:-@ENSMUST00000152919.2@4@USSEDS	0.536683
108	Ccdc91_chr6:147533275:147533363:+@chr6:147510823:147510902:+@chr6:147534028:147534101:+	0.564889	0.422222	35.0444	88	1	159	83	2	156	-0.259119	Ccdc91_chr6:147533275:147533363:+@chr6:147510823:147510902:+@chr6:147534028:147534101:+@ENSMUST00000156106.1@4@USSEDS	0.604342
109	Serp2_chr14:76539905:76540054:-@chr14:76532815:76533246:-@chr14:76549981:76550054:-	0.499338	0.21981	31.6526	149	1	578	144	2	575	-0.348789	Serp2_chr14:76539905:76540054:-@chr14:76532815:76533246:-@chr14:76549981:76550054:-@ENSMUST00000227076.1@4@USSEDS	0.499675
110	Sgsm2_chr11:74863559:74863694:-@chr11:74859745:74859899:-@chr11:74865084:74865211:-	0.678693	0.661262	-58.8523	135	11.5	1549	-89	1	1546	-0.395997	Sgsm2_chr11:74863559:74863694:-@chr11:74859745:74859899:-@chr11:74865084:74865211:-@ENSMUST00000057631.11@11.5@USDS	0.426612
111	Btrc_chr19:45456532:45456610:+@chr19:45423132:45423240:+@chr19:45471014:45471104:+	0.258133	0.602076	18.6644	78	12	1075	31	1	1150	-0.363256	Btrc_chr19:45456532:45456610:+@chr19:45423132:45423240:+@chr19:45471014:45471104:+@ENSMUST00000065601.12@3@USSEDS	0.422878
112	Bbs1_chr19:4897279:4897438:-@chr19:4894961:4895031:-@chr19:4897573:4897694:-	0.36954	0.291069	-25.323	159	6	3797	-87	1	3953	-0.339874	Bbs1_chr19:4897279:4897438:-@chr19:4894961:4895031:-@chr19:4897573:4897694:-@ENSMUST00000053506.7@11@USSEDS	0.336832
113	Tenm3_chr8:48287132:48287153:-@chr8:48278957:48279190:-@chr8:48287790:48288040:-	-0.556209	0.939675	-710.394	21	8.5	523	-756	1	520	-0.208795	Tenm3_chr8:48287132:48287153:-@chr8:48278957:48279190:-@chr8:48287790:48288040:-@ENSMUST00000190840.7@18.5@USDS	-0.378198
114	Tenm3_chr8:48313237:48313264:-@chr8:48310622:48310769:-@chr8:48335588:48335774:-	-0.556209	0.939675	-710.394	27	15.5	523	-756	1	520	-0.208795	Tenm3_chr8:48313237:48313264:-@chr8:48310622:48310769:-@chr8:48335588:48335774:-@ENSMUST00000190840.7@11.5@USDS	-0.270582
115	Alg3_chr16:20608485:20608646:-@chr16:20607763:20607884:-@chr16:20608741:20608889:-	0.291122	0.526007	192.518	161	4.5	568	366	1	565	-0.274296	Alg3_chr16:20608485:20608646:-@chr16:20607763:20607884:-@chr16:20608741:20608889:-@ENSMUST00000231471.1@3.5@USDS	0.287052
116	Polh_chr17:46194201:46194416:-@chr17:46190606:46190776:-@chr17:46198633:46198768:-	0.517156	0.162803	116.73	215	6.5	1592	717	2	1589	-0.33593	Polh_chr17:46194201:46194416:-@chr17:46190606:46190776:-@chr17:46198633:46198768:-@ENSMUST00000233438.1@3.5@USDS	0.424346
117	Ptpre_chr7:135674247:135674382:+@chr7:135672744:135672821:+@chr7:135678204:135678330:+	0.0726946	0.915657	-68.6743	135	4	49	-75	2	181	-0.108163	Ptpre_chr7:135674247:135674382:+@chr7:135672744:135672821:+@chr7:135678204:135678330:+@ENSMUST00000210833.1@16@USSEDS	0.0515008
118	Sergef_chr7:46511954:46513060:-@chr7:46443170:46443535:-@chr7:46515667:46515704:-	0.514741	0.46447	457.039	1106	1	1352	984	1	1349	-0.342973	Sergef_chr7:46511954:46513060:-@chr7:46443170:46443535:-@chr7:46515667:46515704:-@ENSMUST00000216505.1@11@USSEDS	0.639261
119	Slc25a27_chr17:43664073:43664265:-@chr17:43661613:43661698:-@chr17:43666899:43667214:-	0.253813	0.289601	-20.8513	192	7	1717	-72	1	1906	-0.308561	Slc25a27_chr17:43664073:43664265:-@chr17:43661613:43661698:-@chr17:43666899:43667214:-@ENSMUST00000024705.5@2@USSEDS	0.23607
120	Eva1c_chr16:90866254:90866451:+@chr16:90830858:90831432:+@chr16:90869565:90869689:+	1.04823	0.139125	74.5709	197	5.5	1321	536	1	1318	-0.346631	Eva1c_chr16:90866254:90866451:+@chr16:90830858:90831432:+@chr16:90869565:90869689:+@ENSMUST00000152223.2@1.5@USDS	0.591422
121	Dlg2_chr7:91997165:91997321:+@chr7:91968117:91968256:+@chr7:92040797:92040866:+	-0.500625	0.356663	-38.163	156	14	4544	-107	1	4697	-0.278609	Dlg2_chr7:91997165:91997321:+@chr7:91968117:91968256:+@chr7:92040797:92040866:+@ENSMUST00000238467.1@9@USSEDS	-0.0788238
122	Clmn_chr12:104773181:104773274:-@chr12:104771479:104771963:-@chr12:104773772:104773843:-	-0.260973	0.261136	-44.9154	93	0.5	8678	-172	1	8675	-0.343167	Clmn_chr12:104773181:104773274:-@chr12:104771479:104771963:-@chr12:104773772:104773843:-@ENSMUST00000109936.2@12.5@USDS	0.137335
123	Spag9_chr11:94080739:94080754:+@chr11:94079198:94079210:+@chr11:94081339:94081397:+	-0.102249	0.519556	-60.2684	15	20.5	3246	-116	1	3243	-0.264757	Spag9_chr11:94080739:94080754:+@chr11:94079198:94079210:+@chr11:94081339:94081397:+@ENSMUST00000075695.12@6.5@USDS	0.116433
124	Flot1_chr17:35824278:35824369:+@chr17:35823995:35824202:+@chr17:35824565:35824709:+	-0.0827864	0.151106	76.9128	91	4.5	694	509	2	691	-0.370029	Flot1_chr17:35824278:35824369:+@chr17:35823995:35824202:+@chr17:35824565:35824709:+@ENSMUST00000173628.7@3.5@USDS	0.0513904
125	Nexn_chr3:152253050:152253129:-@chr3:152252807:152252956:-@chr3:152255284:152255365:-	0.359854	0.302059	70.3799	79	2.5	308	233	2	305	-0.155844	Nexn_chr3:152253050:152253129:-@chr3:152252807:152252956:-@chr3:152255284:152255365:-@ENSMUST00000196815.4@2.5@USDS	0.366132
126	Irf7_chr7:141264222:141264315:-@chr7:141263658:141264048:-@chr7:141264492:141264559:-	-0.190209	0.904661	-141.127	93	3	45	-156	2	135	-0.00444444	Irf7_chr7:141264222:141264315:-@chr7:141263658:141264048:-@chr7:141264492:141264559:-@ENSMUST00000026571.10@7@USSEDS	0.208796
127	Cacna1b_chr2:24682975:24683038:-@chr2:24678875:24679640:-@chr2:24685767:24685868:-	0.851316	0.719058	-381.82	63	27.5	2686	-531	1	2683	-0.319546	Cacna1b_chr2:24682975:24683038:-@chr2:24678875:24679640:-@chr2:24685767:24685868:-@ENSMUST00000070864.13@18.5@USDS	0.76077
128	Tmem222_chr4:133270962:133271047:-@chr4:133269777:133269809:-@chr4:133277530:133277618:-	0.749017	0.732	64.416	85	3.5	137	88	1	134	-0.219708	Tmem222_chr4:133270962:133271047:-@chr4:133269777:133269809:-@chr4:133277530:133277618:-@ENSMUST00000139030.1@1.5@USDS	0.696292
129	Zfp346_chr13:55115479:55115624:+@chr13:55113677:55113770:+@chr13:55122329:55122515:+	1.3495	0.475	75.525	145	1.5	444	159	1	441	-0.324775	Zfp346_chr13:55115479:55115624:+@chr13:55113677:55113770:+@chr13:55122329:55122515:+@ENSMUST00000162428.7@3.5@USDS	0.873304
130	Zfp346_chr13:55115482:55115624:+@chr13:55113677:55113770:+@chr13:55122329:55122515:+	1.3495	0.475	75.525	142	1.5	444	159	1	441	-0.324775	Zfp346_chr13:55115482:55115624:+@chr13:55113677:55113770:+@chr13:55122329:55122515:+@ENSMUST00000162428.7@3.5@USDS	0.882217
131	Cnnm2_chr19:46871655:46871721:+@chr19:46868537:46868631:+@chr19:46877207:46877392:+	0.168637	0.888966	-186.683	66	1.5	323	-210	1	320	-0.280186	Cnnm2_chr19:46871655:46871721:+@chr19:46868537:46868631:+@chr19:46877207:46877392:+@ENSMUST00000077666.5@5.5@USDS	0.197049
132	Tnnt3_chr7:142502739:142502757:+@chr7:142501828:142501842:+@chr7:142504047:142504065:+	-0.310318	0.815926	-44.8759	18	12.5	181	-55	2	178	-0.291713	Tnnt3_chr7:142502739:142502757:+@chr7:142501828:142501842:+@chr7:142504047:142504065:+@ENSMUST00000105953.9@3.5@USDS	-0.0944848
133	Synj1_chr16:90971563:90971587:-@chr16:90969182:90969374:-@chr16:90973909:90974066:-	0.939167	0.688468	-547.332	24	19	2151	-795	1	2172	-0.265225	Synj1_chr16:90971563:90971587:-@chr16:90969182:90969374:-@chr16:90973909:90974066:-@ENSMUST00000121759.7@13@USSEDS	0.709796
134	Zkscan8_chr13:21522223:21522315:-@chr13:21513221:21520962:-@chr13:21525137:21525306:-	-0.330158	0.121397	-18.5738	92	0.5	5322	-153	1	6036	-0.255411	Zkscan8_chr13:21522223:21522315:-@chr13:21513221:21520962:-@chr13:21525137:21525306:-@ENSMUST00000224362.1@2.5@USDS	-0.104878
135	Tk1_chr11:117825600:117825632:-@chr11:117822457:117824781:-@chr11:117825713:117825847:-	-0.47786	0.135759	44.5288	32	5	428	328	1	974	-0.336682	Tk1_chr11:117825600:117825632:-@chr11:117822457:117824781:-@chr11:117825713:117825847:-@ENSMUST00000026661.3@2@USSEDS	-0.197391
136	Uhrf2_chr19:30056234:30056494:+@chr19:30039063:30039297:+@chr19:30071242:30071461:+	0.446793	0.129358	204.644	260	13	861	1582	1	2847	-0.266202	Uhrf2_chr19:30056234:30056494:+@chr19:30039063:30039297:+@chr19:30071242:30071461:+@ENSMUST00000025739.13@3@USSEDS	0.379017
137	Snap25_chr2:136769742:136769860:+@chr2:136763572:136763621:+@chr2:136770056:136770174:+	0.074906	0.157398	58.2371	118	3.5	1288	370	2	1606	-0.209472	Snap25_chr2:136769742:136769860:+@chr2:136763572:136763621:+@chr2:136770056:136770174:+@ENSMUST00000028727.10@4.5@USDS	0.0884467
138	Rnf149_chr1:39558314:39558411:-@chr1:39555477:39555670:-@chr1:39560692:39560775:-	0.506928	0.39136	46.9632	97	2	1179	120	1	1437	-0.255556	Rnf149_chr1:39558314:39558411:-@chr1:39555477:39555670:-@chr1:39560692:39560775:-@ENSMUST00000062525.10@5@USSEDS	0.454687
139	Ddx19a_chr8:110989473:110989609:-@chr8:110983580:110983673:-@chr8:110990476:110990527:-	0.433961	0.0959514	96.1433	136	8	1036	1002	1	2233	-0.288417	Ddx19a_chr8:110989473:110989609:-@chr8:110983580:110983673:-@chr8:110990476:110990527:-@ENSMUST00000040416.7@4@USSEDS	0.427534
140	Nop58_chr1:59692611:59692728:+@chr1:59692336:59692389:+@chr1:59695977:59696077:+	0.731732	0.12931	153.879	117	9.5	176	1190	1	1313	-0.189773	Nop58_chr1:59692611:59692728:+@chr1:59692336:59692389:+@chr1:59695977:59696077:+@ENSMUST00000027174.9@3.5@USDS	0.564578
141	Tsr3_chr17:25240443:25240663:+@chr17:25240169:25240364:+@chr17:25241063:25241257:+	0.604517	0.132552	52.6231	220	4	140	397	1	962	-0.275714	Tsr3_chr17:25240443:25240663:+@chr17:25240169:25240364:+@chr17:25241063:25241257:+@ENSMUST00000063574.6@2@USSEDS	0.386059
142	Ddx50_chr10:62647533:62647643:-@chr10:62645990:62647201:-@chr10:62651024:62651203:-	0.158905	0.0642504	120.791	110	13.5	226	1880	1	2272	-0.115044	Ddx50_chr10:62647533:62647643:-@chr10:62645990:62647201:-@chr10:62651024:62651203:-@ENSMUST00000020270.5@1.5@USDS	0.268525
143	Arfrp1_chr2:181361000:181361071:-@chr2:181359638:181359739:-@chr2:181361390:181361472:-	0.637403	0.373469	30.251	71	2	377	81	2	614	-0.310875	Arfrp1_chr2:181361000:181361071:-@chr2:181359638:181359739:-@chr2:181361390:181361472:-@ENSMUST00000108808.7@6@USSEDS	0.52485
144	Rab12_chr17:66504988:66505178:-@chr17:66500348:66500448:-@chr17:66506032:66506093:-	0.125403	0.197906	85.0995	190	3.5	1181	430	1	1532	-0.262828	Rab12_chr17:66504988:66505178:-@chr17:66500348:66500448:-@chr17:66506032:66506093:-@ENSMUST00000167962.1@2.5@USDS	0.218448
145	Ranbp3_chr17:56691744:56691882:+@chr17:56686005:56686061:+@chr17:56692520:56692721:+	0.370057	0.0507474	83.3273	138	14.5	868	1642	1	2413	-0.383756	Ranbp3_chr17:56691744:56691882:+@chr17:56686005:56686061:+@chr17:56692520:56692721:+@ENSMUST00000233319.1@2.5@USDS	0.278175
146	Tomm34_chr2:164058665:164058813:-@chr2:164054700:164054827:-@chr2:164060838:164061008:-	0.22298	0.319576	33.2359	148	2	866	104	1	1220	-0.31582	Tomm34_chr2:164058665:164058813:-@chr2:164054700:164054827:-@chr2:164060838:164061008:-@ENSMUST00000109384.9@5@USSEDS	0.483465
147	Rbck1_chr2:152323171:152323332:-@chr2:152322159:152322271:-@chr2:152324266:152324364:-	0.586588	0.401085	189.312	161	5	503	472	2	1214	-0.335984	Rbck1_chr2:152323171:152323332:-@chr2:152322159:152322271:-@chr2:152324266:152324364:-@ENSMUST00000028964.13@8@USSEDS	0.401982
148	Oga_chr19:45762184:45762270:-@chr19:45761103:45761208:-@chr19:45765449:45765624:-	0.798989	0.431622	227.465	86	5	1888	527	1	2635	-0.293697	Oga_chr19:45762184:45762270:-@chr19:45761103:45761208:-@chr19:45765449:45765624:-@ENSMUST00000026243.4@11@USSEDS	0.649531
149	Nt5c_chr11:115491137:115491198:-@chr11:115490770:115490967:-@chr11:115491270:115491371:-	0.341368	0.429668	25.7801	61	2	182	60	1	446	-0.265385	Nt5c_chr11:115491137:115491198:-@chr11:115490770:115490967:-@chr11:115491270:115491371:-@ENSMUST00000021082.6@3@USSEDS	0.381226
150	Cracr2b_chr7:141463649:141463761:+@chr7:141463110:141463572:+@chr7:141464130:141464293:+	-0.231247	0.131429	90.4229	112	7	393	688	2	1368	-0.357761	Cracr2b_chr7:141463649:141463761:+@chr7:141463110:141463572:+@chr7:141464130:141464293:+@ENSMUST00000053670.11@3@USSEDS	-0.0519645
151	Mpdu1_chr11:69657935:69658021:-@chr11:69657724:69657843:-@chr11:69658565:69658698:-	0.534353	0.3528	32.1048	86	3	509	91	1	809	-0.360511	Mpdu1_chr11:69657935:69658021:-@chr11:69657724:69657843:-@chr11:69658565:69658698:-@ENSMUST00000018905.11@4@USSEDS	0.403212
152	Terf1_chr1:15833400:15833489:+@chr1:15831506:15831566:+@chr1:15838181:15838288:+	1.09869	0.407871	42.0107	89	2	973	103	1	1324	-0.241829	Terf1_chr1:15833400:15833489:+@chr1:15831506:15831566:+@chr1:15838181:15838288:+@ENSMUST00000188371.6@8@USSEDS	0.666426
153	Chpf_chr1:75478269:75478412:-@chr1:75477244:75477818:-@chr1:75478791:75479114:-	0.368992	0.125459	109.023	143	2.5	404	869	1	2384	-0.369307	Chpf_chr1:75478269:75478412:-@chr1:75477244:75477818:-@chr1:75478791:75479114:-@ENSMUST00000079205.13@1.5@USDS	0.222676
154	Flot2_chr11:78053362:78053453:+@chr11:78049477:78049559:+@chr11:78054784:78054875:+	0.501605	0.104904	113.086	91	8.5	1204	1078	1	2227	-0.334302	Flot2_chr11:78053362:78053453:+@chr11:78049477:78049559:+@chr11:78054784:78054875:+@ENSMUST00000072289.11@2.5@USDS	0.424525
155	Mtf2_chr5:108069161:108069363:+@chr5:108065715:108065965:+@chr5:108080824:108081023:+	0.113164	0.00390523	6.29133	202	13.5	2062	1611	1	3826	-0.229534	Mtf2_chr5:108069161:108069363:+@chr5:108065715:108065965:+@chr5:108080824:108081023:+@ENSMUST00000081567.10@1.5@USDS	0.204398
156	Rcor3_chr1:192108643:192108701:-@chr1:192101387:192101867:-@chr1:192116268:192116346:-	0.953877	0.628571	123.829	58	2	27	197	1	624	-0.0666667	Rcor3_chr1:192108643:192108701:-@chr1:192101387:192101867:-@chr1:192116268:192116346:-@ENSMUST00000192866.5@10@USSEDS	0.811105
157	Tent2_chr13:93177094:93177258:-@chr13:93175697:93175812:-@chr13:93184078:93184316:-	0.169225	0.172638	184.205	164	10.5	1311	1067	2	2286	-0.228833	Tent2_chr13:93177094:93177258:-@chr13:93175697:93175812:-@chr13:93184078:93184316:-@ENSMUST00000048702.6@4.5@USDS	0.237863
158	Dpp7_chr2:25353607:25353726:-@chr2:25353359:25353516:-@chr2:25354232:25354293:-	0.241936	0.6	158.4	119	4	132	264	1	660	-0.188636	Dpp7_chr2:25353607:25353726:-@chr2:25353359:25353516:-@chr2:25354232:25354293:-@ENSMUST00000028332.7@9@USSEDS	0.495707
159	Unk_chr11:116058242:116058424:+@chr11:116056190:116056379:+@chr11:116058988:116059246:+	0.847956	0.502862	125.715	182	2	1239	250	1	1824	-0.341727	Unk_chr11:116058242:116058424:+@chr11:116056190:116056379:+@chr11:116058988:116059246:+@ENSMUST00000021116.11@14@USSEDS	0.677486
160	Dlg4_chr11:70043657:70043767:+@chr11:70042570:70042743:+@chr11:70044275:70044367:+	0.649351	0.623506	49.8805	110	2	840	80	1	1134	-0.423333	Dlg4_chr11:70043657:70043767:+@chr11:70042570:70042743:+@chr11:70044275:70044367:+@ENSMUST00000108588.8@18@USSEDS	0.490595
161	Ptbp2_chr3:119724611:119724645:-@chr3:119724093:119724186:-@chr3:119726065:119726205:-	0.200521	0.336581	121.506	34	4	1589	361	1	2111	-0.244682	Ptbp2_chr3:119724611:119724645:-@chr3:119724093:119724186:-@chr3:119726065:119726205:-@ENSMUST00000200097.4@10@USSEDS	0.362123
162	Crb2_chr2:37792622:37792742:+@chr2:37792053:37792219:+@chr2:37793098:37793523:+	0.0482015	0.416561	469.88	120	3.5	2434	1128	1	3664	-0.37387	Crb2_chr2:37792622:37792742:+@chr2:37792053:37792219:+@chr2:37793098:37793523:+@ENSMUST00000050372.9@9.5@USDS	0.32995
163	Stk25_chr1:93625033:93625148:-@chr1:93624552:93624624:-@chr1:93625460:93625606:-	0.0282012	0.241225	37.8723	115	3	2739	157	2	3048	-0.315699	Stk25_chr1:93625033:93625148:-@chr1:93624552:93624624:-@chr1:93625460:93625606:-@ENSMUST00000027498.13@9@USSEDS	0.178913
164	Micu3_chr8:40340297:40340329:+@chr8:40335809:40335963:+@chr8:40348939:40349018:+	0.890558	0.317343	324.959	32	12	57	1024	1	1110	-0.15614	Micu3_chr8:40340297:40340329:+@chr8:40335809:40335963:+@chr8:40348939:40349018:+@ENSMUST00000068999.13@3@USSEDS	0.726502
165	Myo19_chr11:84893324:84893394:+@chr11:84892075:84892208:+@chr11:84894549:84894652:+	-0.0251024	0.155963	332.514	70	18	708	2132	2	3036	-0.265395	Myo19_chr11:84893324:84893394:+@chr11:84892075:84892208:+@chr11:84894549:84894652:+@ENSMUST00000093969.10@7@USSEDS	0.21648
166	Strada_chr11:106170953:106171077:-@chr11:106168308:106168480:-@chr11:106171155:106171264:-	-0.185559	0.243448	130.488	124	5	691	536	2	1501	-0.341534	Strada_chr11:106170953:106171077:-@chr11:106168308:106168480:-@chr11:106171155:106171264:-@ENSMUST00000007444.13@8@USSEDS	0.22517
167	Iqcb1_chr16:36851184:36851294:+@chr16:36849626:36849736:+@chr16:36856290:36856433:+	0.17548	0.422212	242.772	110	5	295	575	3	1207	-0.24678	Iqcb1_chr16:36851184:36851294:+@chr16:36849626:36849736:+@chr16:36856290:36856433:+@ENSMUST00000023535.3@10@USSEDS	0.143233
168	Gstcd_chr3:133002507:133002632:-@chr3:132998830:132998958:-@chr3:133003663:133003792:-	0.245127	0.503399	132.897	125	3.5	1334	264	2	1607	-0.276012	Gstcd_chr3:133002507:133002632:-@chr3:132998830:132998958:-@chr3:133003663:133003792:-@ENSMUST00000029651.10@8.5@USDS	0.374464
169	Sirt1_chr10:63326659:63326784:-@chr10:63326038:63326186:-@chr10:63331744:63331897:-	0.881144	0.242779	261.473	125	4.5	1632	1077	1	2910	-0.220098	Sirt1_chr10:63326659:63326784:-@chr10:63326038:63326186:-@chr10:63331744:63331897:-@ENSMUST00000020257.12@4.5@USDS	0.46621
170	Mettl26_chr17:25875959:25876122:+@chr17:25875073:25875726:+@chr17:25876219:25876279:+	-0.151324	0.24674	19.4925	163	3	394	79	1	751	-0.256345	Mettl26_chr17:25875959:25876122:+@chr17:25875073:25875726:+@chr17:25876219:25876279:+@ENSMUST00000169308.7@2@USSEDS	-0.17682
171	Deaf1_chr7:141324441:141324616:-@chr7:141324081:141324179:-@chr7:141327278:141327584:-	0.23293	0.178554	251.404	175	10.5	335	1408	1	1670	-0.32209	Deaf1_chr7:141324441:141324616:-@chr7:141324081:141324179:-@chr7:141327278:141327584:-@ENSMUST00000080553.8@1.5@USDS	0.277753
172	Mettl16_chr11:74795751:74795817:+@chr11:74792202:74792318:+@chr11:74795981:74796124:+	0.702944	0.0521361	25.0253	66	4.5	10770	480	2	11781	-0.308319	Mettl16_chr11:74795751:74795817:+@chr11:74792202:74792318:+@chr11:74795981:74796124:+@ENSMUST00000141755.7@5.5@USDS	0.391586
173	Map2k5_chr9:63357992:63358060:-@chr9:63343386:63343456:-@chr9:63371736:63371785:-	0.469039	0.218018	176.813	68	19	321	811	1	1302	-0.396573	Map2k5_chr9:63357992:63358060:-@chr9:63343386:63343456:-@chr9:63371736:63371785:-@ENSMUST00000034920.10@3@USSEDS	0.373428
174	Neil1_chr9:57143757:57143819:-@chr9:57143450:57143613:-@chr9:57143978:57144006:-	0.272211	0.575646	58.1402	62	2	459	101	2	690	-0.289978	Neil1_chr9:57143757:57143819:-@chr9:57143450:57143613:-@chr9:57143978:57144006:-@ENSMUST00000190245.6@8@USSEDS	0.452189
175	Cep63_chr9:102590327:102590533:-@chr9:102588707:102588987:-@chr9:102594507:102594594:-	0.195417	0.649824	164.405	206	2	279	253	1	894	-0.294265	Cep63_chr9:102590327:102590533:-@chr9:102588707:102588987:-@chr9:102594507:102594594:-@ENSMUST00000093791.9@15@USSEDS	0.369185
176	Htt_chr5:34790266:34790387:+@chr5:34782741:34782825:+@chr5:34794104:34794164:+	0.319133	0.0225253	196.736	121	64	3692	8734	1	12758	-0.348781	Htt_chr5:34790266:34790387:+@chr5:34782741:34782825:+@chr5:34794104:34794164:+@ENSMUST00000080036.2@3@USSEDS	0.380707
177	Wdr41_chr13:95002359:95002519:+@chr13:94999866:94999928:+@chr13:95005730:95005842:+	-0.017343	0.151515	144.242	160	7.5	1491	952	1	2436	-0.303689	Wdr41_chr13:95002359:95002519:+@chr13:94999866:94999928:+@chr13:95005730:95005842:+@ENSMUST00000160801.7@6.5@USDS	0.258339
178	Armc5_chr7:128242179:128242676:+@chr7:128240082:128240869:+@chr7:128243339:128243472:+	0.596598	0.455287	43.7076	497	2	286	96	1	1669	-0.337063	Armc5_chr7:128242179:128242676:+@chr7:128240082:128240869:+@chr7:128243339:128243472:+@ENSMUST00000044660.5@4@USSEDS	0.592483
179	Ehmt2_chr17:34911362:34911478:+@chr17:34910977:34911055:+@chr17:34911578:34911665:+	0.182997	0.798452	184.442	116	4	230	231	1	755	-0.331739	Ehmt2_chr17:34911362:34911478:+@chr17:34910977:34911055:+@chr17:34911578:34911665:+@ENSMUST00000078061.12@23@USSEDS	0.038726
180	Ciz1_chr2:32364218:32364334:+@chr2:32363804:32363979:+@chr2:32365802:32365874:+	0.177833	0.082503	152.301	116	15	136	1846	2	2302	-0.300735	Ciz1_chr2:32364218:32364334:+@chr2:32363804:32363979:+@chr2:32365802:32365874:+@ENSMUST00000113332.7@3@USSEDS	0.255432
181	Septin5_chr16:18623320:18623417:-@chr16:18623104:18623240:-@chr16:18624110:18624212:-	0.246601	0.366356	76.5684	97	3	932	209	1	1292	-0.359764	Septin5_chr16:18623320:18623417:-@chr16:18623104:18623240:-@chr16:18624110:18624212:-@ENSMUST00000096987.6@9@USSEDS	0.40311
182	Tra2b_chr16:22258864:22259261:-@chr16:22255051:22255117:-@chr16:22265740:22265909:-	0.653022	0.036862	41.8752	397	7.5	2310	1136	1	3057	-0.248052	Tra2b_chr16:22258864:22259261:-@chr16:22255051:22255117:-@chr16:22265740:22265909:-@ENSMUST00000161286.7@1.5@USDS	0.485799
183	Slc29a2_chr19:5024510:5024592:+@chr19:5023859:5024277:+@chr19:5026027:5026188:+	-0.0797815	0.0215247	24.3013	82	10	862	1129	1	2182	-0.366473	Slc29a2_chr19:5024510:5024592:+@chr19:5023859:5024277:+@chr19:5026027:5026188:+@ENSMUST00000236152.1@2@USSEDS	0.217284
184	Dis3l2_chr1:86812511:86812589:+@chr1:86760287:86760389:+@chr1:86821221:86821450:+	0.215104	0.125676	275.984	78	15.5	350	2196	2	2588	-0.336771	Dis3l2_chr1:86812511:86812589:+@chr1:86760287:86760389:+@chr1:86821221:86821450:+@ENSMUST00000065694.7@5.5@USDS	0.275411
185	Ift57_chr16:49701853:49702016:+@chr16:49699232:49699549:+@chr16:49703149:49703268:+	0.449858	0.0985577	69.1875	163	9	1209	702	1	2250	-0.275848	Ift57_chr16:49701853:49702016:+@chr16:49699232:49699549:+@chr16:49703149:49703268:+@ENSMUST00000046777.10@2@USSEDS	0.354508
186	Gpatch2_chr1:187316523:187316563:+@chr1:187304329:187304397:+@chr1:187322283:187322354:+	0.327068	0.265223	38.9878	40	3	2853	147	1	3258	-0.297511	Gpatch2_chr1:187316523:187316563:+@chr1:187304329:187304397:+@chr1:187322283:187322354:+@ENSMUST00000065573.13@7@USSEDS	0.34375
187	Aasdhppt_chr9:4303093:4303215:-@chr9:4302469:4302631:-@chr9:4308693:4308919:-	0.386342	0.163229	30.0341	122	3	1885	184	1	2353	-0.225995	Aasdhppt_chr9:4303093:4303215:-@chr9:4302469:4302631:-@chr9:4308693:4308919:-@ENSMUST00000051589.8@3@USSEDS	0.268565
188	Slc9a5_chr8:105357580:105357651:+@chr8:105357393:105357483:+@chr8:105358373:105358503:+	0.550739	0.488702	345.512	71	7	271	707	1	1516	-0.41845	Slc9a5_chr8:105357580:105357651:+@chr8:105357393:105357483:+@chr8:105358373:105358503:+@ENSMUST00000073149.6@9@USSEDS	0.489089
189	Mtf2_chr5:108069161:108069523:+@chr5:108065715:108065965:+@chr5:108080824:108081023:+	0.113164	0.00390523	6.91617	362	13.5	2062	1771	1	3826	-0.229534	Mtf2_chr5:108069161:108069523:+@chr5:108065715:108065965:+@chr5:108080824:108081023:+@ENSMUST00000081567.10@1.5@USDS	0.252298
190	Fbxo36_chr1:84847879:84848078:+@chr1:84839852:84839968:+@chr1:84881091:84881200:+	-0.565699	0.120829	57.0311	199	2.5	305	472	1	764	-0.242951	Fbxo36_chr1:84847879:84848078:+@chr1:84839852:84839968:+@chr1:84881091:84881200:+@ENSMUST00000097672.3@1.5@USDS	-0.131787
191	D430042O09Rik_chr7:125728308:125728364:+@chr7:125707914:125707948:+@chr7:125752972:125753049:+	0.0981702	0.0029407	13.8213	56	26	1291	4700	1	6103	-0.364524	D430042O09Rik_chr7:125728308:125728364:+@chr7:125707914:125707948:+@chr7:125752972:125753049:+@ENSMUST00000069660.12@2@USSEDS	0.120019
192	Naga_chr15:82335496:82335591:-@chr15:82334616:82334947:-@chr15:82335842:82336020:-	0.602697	0.310636	141.029	95	4	532	454	2	1225	-0.345489	Naga_chr15:82335496:82335591:-@chr15:82334616:82334947:-@chr15:82335842:82336020:-@ENSMUST00000023088.7@6@USSEDS	0.40344
193	Oma1_chr4:103321639:103321868:+@chr4:103319021:103319528:+@chr4:103325018:103325192:+	-0.242731	0.297697	172.962	229	6	261	581	2	1281	-0.196552	Oma1_chr4:103321639:103321868:+@chr4:103319021:103319528:+@chr4:103325018:103325192:+@ENSMUST00000035780.3@3@USSEDS	0.0543569
194	Cfap74_chr4:155424672:155424830:+@chr4:155423909:155424012:+@chr4:155425996:155426192:+	0.188551	0.17226	618.241	158	28	421	3589	2	4267	-0.177435	Cfap74_chr4:155424672:155424830:+@chr4:155423909:155424012:+@chr4:155425996:155426192:+@ENSMUST00000151083.7@10@USSEDS	0.139284
195	Eif2d_chr1:131164402:131164506:+@chr1:131163519:131163565:+@chr1:131165119:131165209:+	-0.0766403	0.29645	85.6741	104	4	1768	289	1	2200	-0.333428	Eif2d_chr1:131164402:131164506:+@chr1:131163519:131163565:+@chr1:131165119:131165209:+@ENSMUST00000068791.10@9@USSEDS	0.220232
196	Acd_chr8:105699578:105699730:-@chr8:105699394:105699491:-@chr8:105699860:105699895:-	0.46717	0.172927	85.0803	152	4	1840	492	1	2554	-0.391196	Acd_chr8:105699578:105699730:-@chr8:105699394:105699491:-@chr8:105699860:105699895:-@ENSMUST00000042608.7@7@USSEDS	0.348599

## Sheet: Sheet1
	EANMD					SpliceTools					NMD Classifier
		NMD	non-NMD				NMD	non-NMD				NMD	non-NMD
	Positive	107	4	TP	FP	Positive	112	19	131		Positive	49	1	50
	Negative	5	142	FN	TN	Negative	2	103	105		Negative	0	0	0
	Sensitive	0.955357				Sensitive	0.982456				Sensitive	1
	Specificity	0.972603				Specificity	0.844262				Specificity	0
	PPV	0.963964				PPV	0.854962				PPV	0.98
	NPV	0.965986				NPV	0.980952				NPV	#DIV/0!
	LRs+	34.8705				LRs+	6.3084				LRs+	1
	LRs-	0.0459004				LRs-	0.0207801				LRs-	#DIV/0!
	Presision	0.963964				Presision	0.854962				Presision	0.98
	Recall	0.955357				Recall	0.982456				Recall	1
	F1 score	0.959641				F1 score	0.914286				F1 score	0.989899
		Specificity	sensitivity
	0	0	0
	1	0.972603	0.955357
	2	1	1

## Sheet: S1d.A5SS
Supplemental Table 1d. EANMD annotaions of Upf1 knockdown A5SS events
AS_events	deltaPSI	PValue	FDR	EANMD.Finalflag	Note
Arfrp1_chr2:181361000:181361390:-@chr2:181359638:181359739:-@chr2:181361390:181361472:-	0.212	4.75488e-07	8.55244e-05	ORF_changing
Bicd1_chr6:149519113:149519223:+@chr6:149518905:149519113:+@chr6:149520352:149520546:+	0.335	3.17443e-05	0.00237906	NMD_ex	NMD_ex, Low_Cov
C330007P06Rik_chrX:36856816:36856851:-@chrX:36853329:36853419:-@chrX:36856851:36856893:-	0.5	0.00151916	0.0432501	NMD_in	IR
Ccnt2_chr1:127797886:127798196:+@chr1:127797840:127797886:+@chr1:127799389:127799553:+	-0.191	0.000388552	0.0156572	NMD_in	NMD_in
Cenpk_chr13:104234219:104234232:+@chr13:104234146:104234219:+@chr13:104236178:104236225:+	-0.138	4.1291e-06	0.000419192	NMD_in	NMD_in
Chrd_chr16:20739510:20740056:+@chr16:20739406:20739510:+@chr16:20741189:20741344:+	0.748	5.33562e-05	0.0035111	3UTR
Clspn_chr4:126573308:126573347:+@chr4:126573135:126573308:+@chr4:126574640:126574816:+	0.173	0.000367953	0.0156572	ORF_preserving
Ctla2a_chr13:60936385:60936490:-@chr13:60935546:60935669:-@chr13:60936490:60936571:-	0.245	9.17806e-07	0.000145661	NMD_in	NMD_in, Complex
Ctla2a_chr13:60936469:60936490:-@chr13:60935546:60935669:-@chr13:60936490:60936557:-	0.182	0.00153722	0.0432501	ORF_changing
Cyb561d1_chr3:108200626:108200759:-@chr3:108200124:108200162:-@chr3:108200759:108200834:-	-0.359	0.000375645	0.0156572	5UTR
Dnase1l2_chr17:24442404:24442457:-@chr17:24442232:24442316:-@chr17:24442457:24442493:-	-0.605	0.000199857	0.0101738	NMD_ex	NMD_ex, Low_Cov
Enox2_chrX:49286844:49286855:-@chrX:49080616:49080751:-@chrX:49286855:49286904:-	0.79	2.74503e-07	5.697e-05	5UTR
Ermard_chr17:15044424:15044430:+@chr17:15044322:15044424:+@chr17:15045046:15045136:+	0.465	4.19502e-06	0.000419192	ORF_preserving
Fam92b_chr8:120171605:120171739:-@chr8:120169704:120169809:-@chr8:120171739:120171745:-	0.159	0.000864859	0.0288073	NMD_in	Low_Cov
Gnas_chr2:174328131:174330434:+@chr2:174328107:174328131:+@chr2:174334211:174334284:+	-0.133	1.76092e-06	0.000215953	5UTR
Gorab_chr1:163396807:163396811:-@chr1:163394590:163394692:-@chr1:163396811:163397169:-	-0.289	1.50802e-05	0.00123292	NMD_in	NMD_in
Hdac5_chr11:102195947:102195951:-@chr11:102195750:102195868:-@chr11:102195951:102196117:-	0.15	1.88752e-05	0.00149781	ORF_changing
Hsd3b7_chr7:127802113:127802201:+@chr7:127802013:127802113:+@chr7:127802328:127802398:+	0.469	0.000188258	0.00995922	NMD_in	Events_error
Htra2_chr6:83052697:83053037:-@chr6:83052472:83052542:-@chr6:83053037:83053070:-	0.177	9.32791e-06	0.00083889	ORF_changing
Htra2_chr6:83053000:83053037:-@chr6:83052472:83052542:-@chr6:83053037:83053070:-	0.18	0.000169902	0.00916792	NMD_ex_in
Mapk7_chr11:61493505:61493646:-@chr11:61492903:61493069:-@chr11:61493646:61493954:-	-0.175	0.000321962	0.0142402	NMD_in	NMD_in, Complex
Mapk7_chr11:61493523:61493646:-@chr11:61492903:61493069:-@chr11:61493646:61493954:-	-0.17	0.000803043	0.0274254	NMD_in	NMD_in, Complex
Mapk7_chr11:61493596:61493646:-@chr11:61492903:61493069:-@chr11:61493646:61493954:-	-0.206	0.000393489	0.0156572	NMD_in	NMD_in, Complex
Mib2_chr4:155658893:155659122:-@chr4:155657854:155657959:-@chr4:155659122:155659265:-	-0.22	0.000384179	0.0156572	NMD_in	IR, ASE
Mis12_chr11:71019723:71020189:+@chr11:71019610:71019723:+@chr11:71024549:71024711:+	0.13	0.000768179	0.0269162	5UTR
Mpc1_chr17:8293418:8293495:+@chr17:8293414:8293418:+@chr17:8296534:8296631:+	-0.129	2.14507e-09	8.90976e-07	NMD_in	NMD_in
Mrps10_chr17:47372491:47372645:+@chr17:47372426:47372491:+@chr17:47374972:47375109:+	0.181	2.1155e-09	8.90976e-07	5UTR
Mtss1_chr15:58968827:58968838:-@chr15:58956432:58956590:-@chr15:58968838:58968913:-	0.135	0.000313569	0.0141002	NMD_in	Following_Exon
Ndufaf6_chr4:11073139:11073143:-@chr4:11070199:11070322:-@chr4:11073143:11073243:-	-0.171	4.30525e-05	0.00297835	NMD_in	NMD_in, 4bp
Nktr_chr9:121738415:121740075:+@chr9:121738387:121738415:+@chr9:121741121:121741151:+	0.328	7.68803e-05	0.00471416	3UTR
Nop56_chr2:130277132:130277314:+@chr2:130277031:130277132:+@chr2:130277475:130277624:+	-0.12	1.35052e-05	0.00113865	NMD_in	Complex
Ntmt1_chr2:30819768:30819832:+@chr2:30819628:30819768:+@chr2:30820448:30820701:+	0.169	5.19473e-08	1.27413e-05	NMD_ex	NMD_ex
Oas1g_chr5:120881823:120881884:-@chr5:120879099:120879332:-@chr5:120881884:120882069:-	-0.432	0.000118492	0.00694981	NMD_in	Low_Cov
Pabpc4_chr4:123289074:123289213:+@chr4:123288958:123289074:+@chr4:123290198:123290338:+	-0.132	1.07893e-07	2.42578e-05	NMD_in	NMD_in
Palb2_chr7:122127048:122128137:-@chr7:122124256:122124927:-@chr7:122128137:122128443:-	0.164	0.000255712	0.0121037	ORF_preserving
Pgap2_chr7:102235759:102235872:+@chr7:102235661:102235759:+@chr7:102236093:102236346:+	0.583	0.000568822	0.0209771	Other
Pofut2_chr10:77265961:77266032:+@chr10:77265835:77265961:+@chr10:77266912:77267093:+	-0.147	2.31165e-09	8.90976e-07	NMD_in	NMD_in
Ppy_chr11:102100165:102100169:-@chr11:102099929:102100066:-@chr11:102100169:102100283:-	0.375	0.00096123	0.0312458	Other
Prmt1_chr7:44983770:44984079:-@chr7:44983485:44983587:-@chr7:44984079:44984133:-	-0.114	8.15993e-09	2.44616e-06	NMD_in	IR,SE
Ptpdc1_chr13:48592485:48592552:-@chr13:48590625:48590706:-@chr13:48592552:48592657:-	-0.1	0.0010525	0.0338054	NMD_ex	Low_Cov
Rrp1b_chr17:32046011:32046229:+@chr17:32045928:32046011:+@chr17:32047673:32047731:+	-0.13	3.00651e-06	0.000337982	NMD_in	NMD_in
Smc4_chr3:69006213:69006224:+@chr3:69006075:69006213:+@chr3:69007928:69008120:+	0.314	0.000377097	0.0156572	NMD_in	NMD_in
Smim8_chr4:34771873:34771877:-@chr4:34771257:34771414:-@chr4:34771877:34772053:-	0.474	0.000261348	0.0121572	5UTR
Snhg4_chr18:35557391:35557405:+@chr18:35557336:35557391:+@chr18:35577557:35577619:+	0.252	0.000156001	0.00865731	5UTR
Tacc2_chr7:130735150:130735228:+@chr7:130734948:130735150:+@chr7:130739811:130739873:+	0.196	1.53792e-06	0.000202948	ORF_preserving
Tacc2_chr7:130735150:130735243:+@chr7:130734948:130735150:+@chr7:130739811:130739873:+	0.15	1.16203e-05	0.00101134	ORF_preserving
Tle1_chr4:72169091:72169121:-@chr4:72145309:72145420:-@chr4:72169121:72169196:-	-0.795	7.1588e-07	0.000120715	ORF_preserving
Tmem208_chr8:105328458:105328484:+@chr8:105328321:105328458:+@chr8:105328607:105328692:+	-0.102	5.80703e-05	0.00373032	NMD_in	NMD_in
Trim9_chr12:70250956:70251010:-@chr12:70248264:70248427:-@chr12:70251010:70251260:-	-0.283	5.09134e-05	0.00343411	ORF_preserving
Tyw5_chr1:57401368:57401387:-@chr1:57396726:57396796:-@chr1:57401387:57401523:-	0.197	0.00113699	0.0356698	NMD_ex	NMD_ex
Ufc1_chr1:171289854:171289883:-@chr1:171289517:171289594:-@chr1:171289883:171289947:-	-0.119	0	0	NMD_in	NMD_in
Ufd1_chr16:18814936:18814962:+@chr16:18814829:18814936:+@chr16:18815328:18815361:+	0.216	4.44089e-16	5.99076e-13	NMD_ex	NMD_ex
Wdr55_chr18:36762757:36762767:+@chr18:36762657:36762757:+@chr18:36762848:36763018:+	-0.151	3.65676e-06	0.000394637	NMD_in	NMD_in
Whamm_chr7:81574702:81574719:+@chr7:81574545:81574702:+@chr7:81578150:81578301:+	0.111	0.000842365	0.0284088	NMD_ex	NMD_ex
Xlr3a_chrX:73094823:73094960:-@chrX:73094182:73094252:-@chrX:73094960:73095082:-	-0.278	3.80189e-05	0.00272276	NMD_in	NMD_in, Low_Cov
Zfp820_chr17:21840604:21840623:-@chr17:21823843:21823891:-@chr17:21840623:21840714:-	0.592	0.000157231	0.00865731	5UTR
Zkscan17_chr11:59503383:59503676:-@chr11:59502919:59503100:-@chr11:59503676:59503810:-	0.125	2.23901e-06	0.000262646	5UTR

## Sheet: S1e.A3SS
Supplemental Table 1e. EANMD annotaions of Upf1 knockdown A3SS events
AS_events	deltaPSI	PValue	FDR	EANMD.Finalflag
1110004F10Rik_chr7:116103194:116103210:+@chr7:116101943:116102004:+@chr7:116103210:116103320:+	-0.112	8.34111e-12	1.18138e-08	NMD_in
2810408A11Rik_chr11:69899810:69899926:-@chr11:69899705:69899810:-@chr11:69900302:69900957:-	-0.632	2.1958e-05	0.00282726	NMD_in
Adssl1_chr12:112632999:112633068:+@chr12:112632694:112632745:+@chr12:112633068:112633135:+	0.165	0.000796799	0.0380404	ORF_preserving
Ahdc1_chr4:133060661:133060675:+@chr4:133055012:133055203:+@chr4:133060675:133060892:+	-0.568	0.000102411	0.0088805	5UTR
Alkbh6_chr7:30312505:30312590:+@chr7:30312236:30312388:+@chr7:30312590:30312707:+	-0.229	6.5269e-05	0.00616285	NMD_in
Ankrd17_chr5:90278388:90278391:-@chr5:90278242:90278388:-@chr5:90282850:90283603:-	0.192	0.000283566	0.0185365	ORF_preserving
Aup1_chr6:83057213:83057275:+@chr6:83056977:83057093:+@chr6:83057275:83057394:+	-0.108	4.8334e-08	2.05371e-05	NMD_in
Bmp1_chr14:70486272:70486930:-@chr14:70486146:70486272:-@chr14:70490019:70490200:-	0.105	0.000991978	0.0442824	NMD_in
Brpf3_chr17:28817470:28817485:+@chr17:28817064:28817193:+@chr17:28817485:28817798:+	-0.214	5.62506e-05	0.00569068	NMD_in
Cacna1b_chr2:24679640:24679643:-@chr2:24678875:24679640:-@chr2:24685767:24685874:-	0.199	0.000253036	0.0170659	ORF_preserving
Carf_chr1:60109221:60109326:+@chr1:60105310:60105434:+@chr1:60109326:60109449:+	0.494	0.000565462	0.0293986	5UTR
Cdc25c_chr18:34744969:34745024:-@chr18:34744870:34744969:-@chr18:34747223:34747313:-	-0.202	9.12612e-05	0.00825041	NMD_in
Cept1_chr3:106512870:106512887:-@chr3:106512802:106512870:-@chr3:106533354:106533502:-	0.165	0.000640025	0.0319937	NMD_in
Chuk_chr19:44078985:44079266:-@chr19:44078888:44078985:-@chr19:44081945:44081995:-	-0.233	2.09306e-06	0.000468075	NMD_in
Crem_chr18:3276729:3276775:-@chr18:3276693:3276729:-@chr18:3287903:3288092:-	0.276	0.00104203	0.0451794	NMD_in
Depdc5_chr5:32864009:32864157:+@chr5:32863712:32863743:+@chr5:32864157:32864312:+	-0.49	0.000636735	0.0319937	5UTR
Dmtf1_chr5:9130652:9130693:-@chr5:9130367:9130652:-@chr5:9131275:9131308:-	-0.793	8.43494e-08	2.83089e-05	ORF_changing
Dync1i2_chr2:71227750:71227826:+@chr2:71219300:71219418:+@chr2:71227826:71227844:+	-0.555	0.00113705	0.0464551	NMD_in
Ehmt2_chr17:34905609:34905909:+@chr17:34905341:34905456:+@chr17:34905909:34906058:+	0.101	0.00044374	0.0254791	NMD_in
Engase_chr11:118479085:118479089:+@chr11:118478882:118478953:+@chr11:118479089:118479287:+	0.151	0.00018941	0.0143715	NMD_ex
Gng8_chr7:16894697:16894941:+@chr7:16893120:16893219:+@chr7:16894941:16895027:+	-0.483	5.772e-05	0.00570354	5UTR
H3f3a_chr1:180812746:180812786:-@chr1:180812689:180812746:-@chr1:180813470:180813603:-	0.448	0.000793226	0.0380404	5UTR
Hsd3b7_chr7:127802235:127802328:+@chr7:127802013:127802113:+@chr7:127802328:127802398:+	0.159	0.00011582	0.00984239	ORF_preserving
Iffo1_chr6:125153406:125153409:+@chr6:125151384:125151525:+@chr6:125153409:125153502:+	0.423	8.79091e-06	0.00143664	ORF_preserving
Ivns1abp_chr1:151355166:151356128:+@chr1:151354633:151354759:+@chr1:151356128:151356236:+	-0.119	0.000567354	0.0293986	NMD_in
Mmp28_chr11:83451739:83451839:-@chr11:83451659:83451739:-@chr11:83462747:83463071:-	-0.243	0.00113131	0.0464551	NMD_in
Mrps10_chr17:47372575:47374972:+@chr17:47372426:47372491:+@chr17:47374972:47375109:+	0.198	1.00106e-07	3.03823e-05	5UTR
Msh3_chr13:92351360:92351451:-@chr13:92351230:92351360:-@chr13:92353224:92353342:-	0.105	0.000833652	0.0393577	ORF_changing
Myl6_chr10:128492402:128492535:-@chr10:128492228:128492402:-@chr10:128493538:128493566:-	-0.157	4.65451e-06	0.000898955	NMD_in
Ogg1_chr6:113329145:113329228:+@chr6:113328364:113328612:+@chr6:113329228:113329408:+	-0.208	1.1532e-05	0.00168963	NMD_in
P3h3_chr6:124854447:124854452:-@chr6:124854310:124854447:-@chr6:124855080:124855276:-	0.756	1.42458e-05	0.00189157	NMD_in
Pcnp_chr16:56024386:56024438:-@chr16:56024223:56024386:-@chr16:56029602:56029696:-	0.286	6.26589e-06	0.00106495	NMD_ex
Pcnx_chr12:81928241:81928244:+@chr12:81917664:81919380:+@chr12:81928244:81928374:+	0.164	0.000440363	0.0254791	ORF_preserving
Pidd1_chr7:141441316:141441374:-@chr7:141441172:141441316:-@chr7:141441474:141441529:-	0.293	3.52077e-05	0.00364872	NMD_ex
Ppp6r2_chr15:89256662:89256708:+@chr15:89253018:89253250:+@chr15:89256708:89256849:+	-0.131	0.00092672	0.0423402	NMD_in
Rtca_chr3:116504446:116504468:-@chr3:116504344:116504446:-@chr3:116506834:116506978:-	0.119	5.17528e-09	2.74872e-06	NMD_ex
Sdr39u1_chr14:55898386:55898477:-@chr14:55898242:55898386:-@chr14:55899183:55899305:-	-0.235	5.98559e-07	0.000141293	NMD_in
Slc35b1_chr11:95386485:95386510:+@chr11:95385800:95385904:+@chr11:95386510:95386616:+	0.158	1.41241e-05	0.00189157	NMD_ex_in
Surf1_chr2:26915729:26915769:-@chr2:26915595:26915729:-@chr2:26915954:26916006:-	-0.165	0.000201096	0.0148255	NMD_in
Surf1_chr2:26915729:26915784:-@chr2:26915595:26915729:-@chr2:26915954:26916006:-	-0.112	0.00106641	0.0453117	NMD_in
Sys1_chr2:164464357:164467147:+@chr2:164463300:164463368:+@chr2:164467147:164467327:+	0.262	2.68778e-07	6.71787e-05	ORF_changing
Tma16_chr8:66482543:66482599:-@chr8:66482505:66482543:-@chr8:66484057:66484170:-	-0.229	0	0	NMD_in
Trmt1_chr8:84690772:84690784:+@chr8:84690516:84690572:+@chr8:84690784:84690947:+	0.305	3.14529e-05	0.00334108	ORF_preserving
Ube2f_chr1:91254214:91254259:+@chr1:91253759:91253827:+@chr1:91254259:91254393:+	0.499	9.53971e-06	0.00144765	5UTR
Vps9d1_chr8:123248054:123248071:-@chr8:123247966:123248054:-@chr8:123248153:123248206:-	-0.106	0.00101339	0.0443904	NMD_in
Zdhhc16_chr19:41938719:41938807:+@chr19:41938363:41938452:+@chr19:41938807:41938836:+	-0.197	1.15567e-07	3.27363e-05	NMD_in
Zfp946_chr17:22451078:22451096:+@chr17:22446796:22446893:+@chr17:22451096:22451152:+	0.117	0.000157571	0.0126325	5UTR
Zmiz1_chr14:25646716:25646734:+@chr14:25645658:25645857:+@chr14:25646734:25647007:+	-0.361	0.000152069	0.0126325	ORF_preserving

## Sheet: S1f.IR
Supplemental Table 1f. EANMD annotaions of Upf1 knockdown IR events
Chr	Start	End	Intron-GeneName/GeneID	Direction	p-diff	Upf1KD-Ctrl-IRRatio	AS_events	EANMD.flag
chr2	119758661	119758755	Ltk/ENSMUSG00000027297.14/clean	-	0.0130278	0.802575	Ltk_chr2:119758661:119758755:-@chr2:119758561:119758661:-@chr2:119758755:119758855:-	NMD_in
chr11	116070359	116070429	Unc13d/ENSMUSG00000057948.12/clean	-	0.0118371	0.55	Unc13d_chr11:116070359:116070429:-@chr11:116070259:116070359:-@chr11:116070429:116070529:-	NMD_in
chr10	80704194	80704417	Izumo4/ENSMUSG00000055862.7/clean	+	0.0473386	0.540898	Izumo4_chr10:80704194:80704417:+@chr10:80704094:80704194:+@chr10:80704417:80704517:+	NMD_in
chr12	110808121	110808204	Mok/ENSMUSG00000056458.16/clean	-	0.0250348	0.48161	Mok_chr12:110808121:110808204:-@chr12:110808021:110808121:-@chr12:110808204:110808304:-	#N/A
chr10	127173381	127173481	Slc26a10/ENSMUSG00000040441.12/clean	-	0.0271709	0.333071	Slc26a10_chr10:127173381:127173481:-@chr10:127173281:127173381:-@chr10:127173481:127173581:-	NMD_in
chr8	105472881	105472990	Zdhhc1/ENSMUSG00000039199.6/clean	-	0.0153856	0.315262	Zdhhc1_chr8:105472881:105472990:-@chr8:105472781:105472881:-@chr8:105472990:105473090:-	#N/A
chr2	181015462	181015542	Col20a1/ENSMUSG00000016356.18/clean	+	0.042875	0.285714	Col20a1_chr2:181015462:181015542:+@chr2:181015362:181015462:+@chr2:181015542:181015642:+	NMD_in
chr3	95171250	95171333	Sema6c/ENSMUSG00000038777.19/clean	+	0.0188168	0.271812	Sema6c_chr3:95171250:95171333:+@chr3:95171150:95171250:+@chr3:95171333:95171433:+	NMD_in
chr17	33645234	33645312	Gm20507/ENSMUSG00000092412.1/clean	+	0.0301408	0.261734	Gm20507_chr17:33645234:33645312:+@chr17:33645134:33645234:+@chr17:33645312:33645412:+	No_info
chr9	108570971	108571044	Dalrd3/ENSMUSG00000019039.14/clean	+	0.0223405	0.255223	Dalrd3_chr9:108570971:108571044:+@chr9:108570871:108570971:+@chr9:108571044:108571144:+	NMD_in
chr2	181687685	181687876	Tcea2/ENSMUSG00000059540.15/clean	+	0.0161365	0.249871	Tcea2_chr2:181687685:181687876:+@chr2:181687585:181687685:+@chr2:181687876:181687976:+	#N/A
chr10	127174168	127174283	Slc26a10/ENSMUSG00000040441.12/clean	-	0.042081	0.243691	Slc26a10_chr10:127174168:127174283:-@chr10:127174068:127174168:-@chr10:127174283:127174383:-	NMD_in
chr9	40802623	40802738	Hspa8/ENSMUSG00000015656.17/clean	+	0.0259158	0.242653	Hspa8_chr9:40802623:40802738:+@chr9:40802523:40802623:+@chr9:40802738:40802838:+	NMD_in
chr7	27365760	27366407	Sptbn4/ENSMUSG00000011751.16/clean	-	0.0332939	0.238537	Sptbn4_chr7:27365760:27366407:-@chr7:27365660:27365760:-@chr7:27366407:27366507:-	NMD_in
chr4	43568338	43568437	Gba2/ENSMUSG00000028467.15/clean	-	0.00216022	0.237632	Gba2_chr4:43568338:43568437:-@chr4:43568238:43568338:-@chr4:43568437:43568537:-	NMD_in
chr7	141071114	141071207	B4galnt4/ENSMUSG00000055629.5/clean	+	0.000114443	0.236681	B4galnt4_chr7:141071114:141071207:+@chr7:141071014:141071114:+@chr7:141071207:141071307:+	NMD_in
chr3	108393510	108393649	Celsr2/ENSMUSG00000068740.13/clean	-	0.0231534	0.232659	Celsr2_chr3:108393510:108393649:-@chr3:108393410:108393510:-@chr3:108393649:108393749:-	NMD_in
chr17	25868543	25868624	Mcrip2/ENSMUSG00000025732.6/clean	-	0.00253306	0.218352	Mcrip2_chr17:25868543:25868624:-@chr17:25868443:25868543:-@chr17:25868624:25868724:-	NMD_in
chr2	71544924	71545383	Dlx2/ENSMUSG00000023391.8/clean	-	0.0409673	0.218063	Dlx2_chr2:71544924:71545383:-@chr2:71544824:71544924:-@chr2:71545383:71545483:-	#N/A
chr8	71584770	71584841	Slc27a1/ENSMUSG00000031808.7/clean	+	0.0110355	0.21674	Slc27a1_chr8:71584770:71584841:+@chr8:71584670:71584770:+@chr8:71584841:71584941:+	NMD_in
chr17	24426742	24426852	Eci1/ENSMUSG00000024132.6/known-exon	+	0.000739778	0.208992	Eci1_chr17:24426742:24426852:+@chr17:24426642:24426742:+@chr17:24426852:24426952:+	NMD_in
chr19	5483558	5483634	Mus81/ENSMUSG00000024906.10/clean	-	0.0083823	0.199739	Mus81_chr19:5483558:5483634:-@chr19:5483458:5483558:-@chr19:5483634:5483734:-	NMD_in
chr8	85079837	85080119	Wdr83/ENSMUSG00000005150.16/clean	-	0.00012416	0.199614	Wdr83_chr8:85079837:85080119:-@chr8:85079737:85079837:-@chr8:85080119:85080219:-	NMD_in
chr3	94956606	94956720	Rfx5/ENSMUSG00000005774.12/clean	+	0.0331907	0.197767	Rfx5_chr3:94956606:94956720:+@chr3:94956506:94956606:+@chr3:94956720:94956820:+	NMD_in
chr14	21847927	21848001	Comtd1/ENSMUSG00000021773.11/clean	-	0.000311745	0.196966	Comtd1_chr14:21847927:21848001:-@chr14:21847827:21847927:-@chr14:21848001:21848101:-	NMD_in
chr17	56777074	56777431	Rfx2/ENSMUSG00000024206.15/clean	-	0.0260123	0.195963	Rfx2_chr17:56777074:56777431:-@chr17:56776974:56777074:-@chr17:56777431:56777531:-	#N/A
chr19	5463850	5464128	Fibp/ENSMUSG00000024911.7/clean	+	0.0190311	0.192045	Fibp_chr19:5463850:5464128:+@chr19:5463750:5463850:+@chr19:5464128:5464228:+	NMD_in
chr17	25784368	25784454	Haghl/ENSMUSG00000061046.9/clean	-	0.0330579	0.191919	Haghl_chr17:25784368:25784454:-@chr17:25784268:25784368:-@chr17:25784454:25784554:-	NMD_in
chr10	80014332	80014467	Abca7/ENSMUSG00000035722.15/clean	+	0.00369659	0.190767	Abca7_chr10:80014332:80014467:+@chr10:80014232:80014332:+@chr10:80014467:80014567:+	NMD_in
chr2	30090175	30090330	Pkn3/ENSMUSG00000026785.14/clean	+	0.0437821	0.188269	Pkn3_chr2:30090175:30090330:+@chr2:30090075:30090175:+@chr2:30090330:30090430:+	NMD_in
chr6	113417225	113417303	Rpusd3/ENSMUSG00000051169.14/clean	-	0.0144212	0.1806	Rpusd3_chr6:113417225:113417303:-@chr6:113417125:113417225:-@chr6:113417303:113417403:-	NMD_in
chr7	16892356	16892449	Gng8/ENSMUSG00000063594.5/clean	+	0.00667168	0.180476	Gng8_chr7:16892356:16892449:+@chr7:16892256:16892356:+@chr7:16892449:16892549:+	-
chr2	26399348	26399412	Inpp5e/ENSMUSG00000026925.16/known-exon	-	0.0162653	0.1791	Inpp5e_chr2:26399348:26399412:-@chr2:26399248:26399348:-@chr2:26399412:26399512:-	NMD_in
chr8	105945730	105945844	Slc12a4/ENSMUSG00000017765.17/clean	-	0.00189784	0.177956	Slc12a4_chr8:105945730:105945844:-@chr8:105945630:105945730:-@chr8:105945844:105945944:-	NMD_in
chr16	20712787	20712879	Clcn2/ENSMUSG00000022843.17/clean	-	0.0168219	0.176167	Clcn2_chr16:20712787:20712879:-@chr16:20712687:20712787:-@chr16:20712879:20712979:-	NMD_in
chr17	25852284	25852397	Wdr90/ENSMUSG00000073434.12/clean	-	0.0335672	0.17506	Wdr90_chr17:25852284:25852397:-@chr17:25852184:25852284:-@chr17:25852397:25852497:-	NMD_in
chr8	105697945	105698030	Carmil2/ENSMUSG00000050357.9/known-exon	+	0.0383936	0.16767	Carmil2_chr8:105697945:105698030:+@chr8:105697845:105697945:+@chr8:105698030:105698130:+	#N/A
chr17	46251227	46251363	Yipf3/ENSMUSG00000071074.9/clean	+	0.000399654	0.166521	Yipf3_chr17:46251227:46251363:+@chr17:46251127:46251227:+@chr17:46251363:46251463:+	NMD_in
chr17	25876562	25876660	Mettl26/ENSMUSG00000025731.16/clean	+	0.000161605	0.165699	Mettl26_chr17:25876562:25876660:+@chr17:25876462:25876562:+@chr17:25876660:25876760:+	NMD_in
chr19	8736093	8736175	Wdr74/ENSMUSG00000042729.11/clean	+	3.70585e-10	0.16506	Wdr74_chr19:8736093:8736175:+@chr19:8735993:8736093:+@chr19:8736175:8736275:+	NMD_in
chr2	25355721	25355813	Dpp7/ENSMUSG00000026958.13/known-exon	-	0.00308525	0.16398	Dpp7_chr2:25355721:25355813:-@chr2:25355621:25355721:-@chr2:25355813:25355913:-	NMD_in
chr12	112174000	112174100	Kif26a/ENSMUSG00000021294.7/clean	+	0.00175173	0.162021	Kif26a_chr12:112174000:112174100:+@chr12:112173900:112174000:+@chr12:112174100:112174200:+	NMD_in
chr11	105126606	105126775	Mettl2/ENSMUSG00000020691.13/known-exon	+	0.0113662	0.161945	Mettl2_chr11:105126606:105126775:+@chr11:105126506:105126606:+@chr11:105126775:105126875:+	NMD_in
chr16	93800016	93800100	Dop1b/ENSMUSG00000022946.10/clean	+	0.0283284	0.16129	Dop1b_chr16:93800016:93800100:+@chr16:93799916:93800016:+@chr16:93800100:93800200:+	NMD_in
chr18	36676622	36676864	Apbb3/ENSMUSG00000117679.1/clean	-	0.0265412	0.159424	Apbb3_chr18:36676622:36676864:-@chr18:36676522:36676622:-@chr18:36676864:36676964:-	NMD_in
chr14	20724563	20724710	Ndst2/ENSMUSG00000039308.6/known-exon	-	0.0333985	0.159391	Ndst2_chr14:20724563:20724710:-@chr14:20724463:20724563:-@chr14:20724710:20724810:-	NMD_in
chr17	33932218	33932320	Rgl2/ENSMUSG00000041354.16/clean	+	0.0137388	0.158058	Rgl2_chr17:33932218:33932320:+@chr17:33932118:33932218:+@chr17:33932320:33932420:+	NMD_in
chr11	59209200	59209307	2310033P09Rik/ENSMUSG00000020441.6/clean	+	0.00114453	0.154576	2310033P09Rik_chr11:59209200:59209307:+@chr11:59209100:59209200:+@chr11:59209307:59209407:+	NMD_in
chr3	96579911	96580015	Polr3gl/ENSMUSG00000028104.14/clean	-	0.036707	0.153902	Polr3gl_chr3:96579911:96580015:-@chr3:96579811:96579911:-@chr3:96580015:96580115:-	NMD_in
chr10	80013760	80013845	Abca7/ENSMUSG00000035722.15/clean	+	0.00217714	0.150415	Abca7_chr10:80013760:80013845:+@chr10:80013660:80013760:+@chr10:80013845:80013945:+	NMD_in
chr8	70332479	70332619	Upf1/ENSMUSG00000058301.8/clean	-	0.00640615	0.14537	Upf1_chr8:70332479:70332619:-@chr8:70332379:70332479:-@chr8:70332619:70332719:-	#N/A
chr4	156249122	156249194	Samd11/ENSMUSG00000096351.2/clean	-	0.0389707	0.143204	Samd11_chr4:156249122:156249194:-@chr4:156249022:156249122:-@chr4:156249194:156249294:-	NMD_in
chr17	56769438	56769533	Dus3l/ENSMUSG00000007603.9/clean	+	0.00203399	0.142824	Dus3l_chr17:56769438:56769533:+@chr17:56769338:56769438:+@chr17:56769533:56769633:+	NMD_in
chr11	70452063	70452207	Med11/ENSMUSG00000018923.13/clean	+	0.000540914	0.142659	Med11_chr11:70452063:70452207:+@chr11:70451963:70452063:+@chr11:70452207:70452307:+	NMD_in
chr17	29373297	29373383	Fgd2/ENSMUSG00000024013.15/clean	+	0.0492738	0.142563	Fgd2_chr17:29373297:29373383:+@chr17:29373197:29373297:+@chr17:29373383:29373483:+	NMD_in
chr5	142470556	142472202	Ap5z1/ENSMUSG00000039623.13/clean	+	0.034622	0.139973	Ap5z1_chr5:142470556:142472202:+@chr5:142470456:142470556:+@chr5:142472202:142472302:+	NMD_in
chr11	98768419	98769048	Nr1d1/ENSMUSG00000020889.11/clean	-	0.0410963	0.136968	Nr1d1_chr11:98768419:98769048:-@chr11:98768319:98768419:-@chr11:98769048:98769148:-	#N/A
chr2	130564227	130564307	Mrps26/ENSMUSG00000037740.8/clean	+	9.25769e-06	0.136577	Mrps26_chr2:130564227:130564307:+@chr2:130564127:130564227:+@chr2:130564307:130564407:+	NMD_in
chr2	26913505	26913576	Surf1/ENSMUSG00000015790.16/clean	-	0.00417359	0.136563	Surf1_chr2:26913505:26913576:-@chr2:26913405:26913505:-@chr2:26913576:26913676:-	No_info
chr8	70338320	70338396	Upf1/ENSMUSG00000058301.8/clean	-	4.47838e-05	0.136145	Upf1_chr8:70338320:70338396:-@chr8:70338220:70338320:-@chr8:70338396:70338496:-	NMD_in
chr9	21419548	21419624	Qtrt1/ENSMUSG00000002825.8/clean	+	0.00114834	0.13595	Qtrt1_chr9:21419548:21419624:+@chr9:21419448:21419548:+@chr9:21419624:21419724:+	NMD_in
chr1	74598597	74598692	Rnf25/ENSMUSG00000026171.12/clean	-	0.00696759	0.13585	Rnf25_chr1:74598597:74598692:-@chr1:74598497:74598597:-@chr1:74598692:74598792:-	NMD_in
chrX	74341748	74341920	Plxna3/ENSMUSG00000031398.13/clean	+	0.041429	0.134045	Plxna3_chrX:74341748:74341920:+@chrX:74341648:74341748:+@chrX:74341920:74342020:+	NMD_in
chr12	69372223	69372323	Arf6/ENSMUSG00000044147.8/clean	+	0.00941989	0.131331	Arf6_chr12:69372223:69372323:+@chr12:69372123:69372223:+@chr12:69372323:69372423:+	#N/A
chr17	24207443	24207565	Ntn3/ENSMUSG00000117406.1/clean	-	0.00916981	0.127786	Ntn3_chr17:24207443:24207565:-@chr17:24207343:24207443:-@chr17:24207565:24207665:-	NMD_in
chr19	6925106	6925291	Catsperz/ENSMUSG00000050623.5/known-exon	-	0.0103244	0.127025	Catsperz_chr19:6925106:6925291:-@chr19:6925006:6925106:-@chr19:6925291:6925391:-	NMD_in
chr8	70340099	70340549	Upf1/ENSMUSG00000058301.8/clean	-	0.000277269	0.126196	Upf1_chr8:70340099:70340549:-@chr8:70339999:70340099:-@chr8:70340549:70340649:-	NMD_in
chr17	56769662	56769735	Dus3l/ENSMUSG00000007603.9/clean	+	0.000135859	0.125469	Dus3l_chr17:56769662:56769735:+@chr17:56769562:56769662:+@chr17:56769735:56769835:+	#N/A
chr8	85065969	85066055	Fbxw9/ENSMUSG00000008167.14/clean	+	0.0210929	0.124634	Fbxw9_chr8:85065969:85066055:+@chr8:85065869:85065969:+@chr8:85066055:85066155:+	-
chr8	70339432	70339742	Upf1/ENSMUSG00000058301.8/clean	-	0.00298048	0.124515	Upf1_chr8:70339432:70339742:-@chr8:70339332:70339432:-@chr8:70339742:70339842:-	NMD_in
chr19	8871756	8871858	Ubxn1/ENSMUSG00000071655.12/known-exon	+	1.95174e-08	0.124443	Ubxn1_chr19:8871756:8871858:+@chr19:8871656:8871756:+@chr19:8871858:8871958:+	NMD_in
chr11	101085887	101085997	Coasy/ENSMUSG00000001755.12/clean	+	0.000359559	0.123151	Coasy_chr11:101085887:101085997:+@chr11:101085787:101085887:+@chr11:101085997:101086097:+	NMD_in
chr8	85076132	85076216	Wdr83/ENSMUSG00000005150.16/clean	-	0.00458212	0.12162	Wdr83_chr8:85076132:85076216:-@chr8:85076032:85076132:-@chr8:85076216:85076316:-	NMD_in
chrX	74338368	74338458	Plxna3/ENSMUSG00000031398.13/clean	+	0.0363166	0.120686	Plxna3_chrX:74338368:74338458:+@chrX:74338268:74338368:+@chrX:74338458:74338558:+	NMD_in
chr7	140945349	140945454	Pgghg/ENSMUSG00000062031.13/clean	+	0.0197754	0.118724	Pgghg_chr7:140945349:140945454:+@chr7:140945249:140945349:+@chr7:140945454:140945554:+	NMD_in
chr4	141021817	141022043	Crocc/ENSMUSG00000040860.16/clean	-	0.0417598	0.117647	Crocc_chr4:141021817:141022043:-@chr4:141021717:141021817:-@chr4:141022043:141022143:-	NMD_in
chr2	181187736	181187808	Ppdpf/ENSMUSG00000016344.14/clean	+	0.0152842	0.117447	Ppdpf_chr2:181187736:181187808:+@chr2:181187636:181187736:+@chr2:181187808:181187908:+	NMD_in
chr10	115431765	115431895	Zfc3h1/ENSMUSG00000034163.10/clean	+	0.0287753	0.115702	Zfc3h1_chr10:115431765:115431895:+@chr10:115431665:115431765:+@chr10:115431895:115431995:+	#N/A
chr1	97716604	97717441	Ppip5k2/ENSMUSG00000040648.14/clean	-	0.036568	0.115115	Ppip5k2_chr1:97716604:97717441:-@chr1:97716504:97716604:-@chr1:97717441:97717541:-	NMD_in
chr2	30091566	30091666	Zdhhc12/ENSMUSG00000015335.16/clean	-	0.00473931	0.114569	Zdhhc12_chr2:30091566:30091666:-@chr2:30091466:30091566:-@chr2:30091666:30091766:-	#N/A
chr2	25353217	25353359	Dpp7/ENSMUSG00000026958.13/known-exon	-	0.00359409	0.114076	Dpp7_chr2:25353217:25353359:-@chr2:25353117:25353217:-@chr2:25353359:25353459:-	NMD_in
chr8	119601022	119601110	Taf1c/ENSMUSG00000031832.15/clean	-	0.00171589	0.113251	Taf1c_chr8:119601022:119601110:-@chr8:119600922:119601022:-@chr8:119601110:119601210:-	NMD_in
chr16	20709315	20709569	Clcn2/ENSMUSG00000022843.17/clean	-	0.0408947	0.112236	Clcn2_chr16:20709315:20709569:-@chr16:20709215:20709315:-@chr16:20709569:20709669:-	NMD_in
chr9	107590422	107590504	Ifrd2/ENSMUSG00000010048.10/clean	+	0.0170918	0.111449	Ifrd2_chr9:107590422:107590504:+@chr9:107590322:107590422:+@chr9:107590504:107590604:+	NMD_in
chr3	95337265	95338345	Setdb1/ENSMUSG00000015697.14/clean	-	0.0398923	0.110957	Setdb1_chr3:95337265:95338345:-@chr3:95337165:95337265:-@chr3:95338345:95338445:-	NMD_in
chr8	11509372	11509452	Naxd/ENSMUSG00000031505.11/clean	+	0.000102929	0.109264	Naxd_chr8:11509372:11509452:+@chr8:11509272:11509372:+@chr8:11509452:11509552:+	NMD_in
chr9	106435014	106435095	Acy1/ENSMUSG00000023262.13/clean	-	0.00877725	0.108415	Acy1_chr9:106435014:106435095:-@chr9:106434914:106435014:-@chr9:106435095:106435195:-	NMD_in
chr7	45000546	45000644	Irf3/ENSMUSG00000003184.15/clean	+	0.0272965	0.107866	Irf3_chr7:45000546:45000644:+@chr7:45000446:45000546:+@chr7:45000644:45000744:+	NMD_in
chr3	10346026	10346109	Zfand1/ENSMUSG00000039795.14/clean	-	0.0164775	0.10763	Zfand1_chr3:10346026:10346109:-@chr3:10345926:10346026:-@chr3:10346109:10346209:-	NMD_in
chr17	56768150	56768347	Dus3l/ENSMUSG00000007603.9/clean	+	0.0043589	0.10739	Dus3l_chr17:56768150:56768347:+@chr17:56768050:56768150:+@chr17:56768347:56768447:+	NMD_in
chr2	25355953	25356028	Dpp7/ENSMUSG00000026958.13/known-exon	-	0.000693623	0.105987	Dpp7_chr2:25355953:25356028:-@chr2:25355853:25355953:-@chr2:25356028:25356128:-	No_info
chr7	45708471	45709664	Dbp/ENSMUSG00000059824.12/clean	+	0.00628724	0.105814	Dbp_chr7:45708471:45709664:+@chr7:45708371:45708471:+@chr7:45709664:45709764:+	#N/A
chr8	3531560	3531637	Pnpla6/ENSMUSG00000004565.15/clean	+	0.035584	0.103947	Pnpla6_chr8:3531560:3531637:+@chr8:3531460:3531560:+@chr8:3531637:3531737:+	NMD_in
chr6	88839230	88839330	Abtb1/ENSMUSG00000030083.11/known-exon	-	0.0430057	0.103047	Abtb1_chr6:88839230:88839330:-@chr6:88839130:88839230:-@chr6:88839330:88839430:-	NMD_in
chr2	25355028	25355557	Dpp7/ENSMUSG00000026958.13/known-exon	-	0.0494159	0.102562	Dpp7_chr2:25355028:25355557:-@chr2:25354928:25355028:-@chr2:25355557:25355657:-	NMD_in
chr15	76704656	76704733	Recql4/ENSMUSG00000033762.8/clean	-	0.00711321	0.101545	Recql4_chr15:76704656:76704733:-@chr15:76704556:76704656:-@chr15:76704733:76704833:-	NMD_in
chr5	121818679	121818759	Sh2b3/ENSMUSG00000042594.16/known-exon	-	0.0309533	0.100673	Sh2b3_chr5:121818679:121818759:-@chr5:121818579:121818679:-@chr5:121818759:121818859:-	NMD_in
chr4	129617180	129617357	Iqcc/ENSMUSG00000040795.12/clean	-	0.0149916	-0.105912	Iqcc_chr4:129617180:129617357:-@chr4:129617080:129617180:-@chr4:129617357:129617457:-	#N/A
chr1	13626904	13627355	Lactb2/ENSMUSG00000025937.6/clean	-	0.0215032	-0.106589	Lactb2_chr1:13626904:13627355:-@chr1:13626804:13626904:-@chr1:13627355:13627455:-	#N/A
chr1	183408763	183409234	Taf1a/ENSMUSG00000072258.10/clean	+	0.00731239	-0.108397	Taf1a_chr1:183408763:183409234:+@chr1:183408663:183408763:+@chr1:183409234:183409334:+	#N/A
chr2	35175372	35175537	Cntrl/ENSMUSG00000057110.15/clean	+	0.0390184	-0.10969	Cntrl_chr2:35175372:35175537:+@chr2:35175272:35175372:+@chr2:35175537:35175637:+	NMD_in
chr10	80027727	80027820	Arhgap45/ENSMUSG00000035697.14/clean	+	0.0200323	-0.111984	Arhgap45_chr10:80027727:80027820:+@chr10:80027627:80027727:+@chr10:80027820:80027920:+	NMD_in
chr2	26209793	26211273	Qsox2/ENSMUSG00000036327.18/known-exon	-	0.0311793	-0.117928	Qsox2_chr2:26209793:26211273:-@chr2:26209693:26209793:-@chr2:26211273:26211373:-	#N/A
chr5	90891380	90891469	Cxcl1/ENSMUSG00000029380.11/clean	+	0.0157739	-0.12788	Cxcl1_chr5:90891380:90891469:+@chr5:90891280:90891380:+@chr5:90891469:90891569:+	NMD_in
chr4	3604915	3605822	Tgs1/ENSMUSG00000028233.6/clean	+	0.0418237	-0.128963	Tgs1_chr4:3604915:3605822:+@chr4:3604815:3604915:+@chr4:3605822:3605922:+	NMD_in
chr7	126808236	126808869	Aldoa/ENSMUSG00000114515.2/clean	-	0.0455577	-0.135422	Aldoa_chr7:126808236:126808869:-@chr7:126808136:126808236:-@chr7:126808869:126808969:-	NMD_in
chr1	171277596	171277693	Ppox/ENSMUSG00000062729.11/clean	-	0.0121471	-0.135546	Ppox_chr1:171277596:171277693:-@chr1:171277496:171277596:-@chr1:171277693:171277793:-	NMD_in
chr5	148552050	148552156	Ubl3/ENSMUSG00000001687.15/known-exon	-	0.0462092	-0.14276	Ubl3_chr5:148552050:148552156:-@chr5:148551950:148552050:-@chr5:148552156:148552256:-	-
chr4	129181840	129181966	S100pbp/ENSMUSG00000040928.15/known-exon	-	0.0428623	-0.149161	S100pbp_chr4:129181840:129181966:-@chr4:129181740:129181840:-@chr4:129181966:129182066:-	No_info
chr4	156119239	156121932	9430015G10Rik/ENSMUSG00000059939.13/clean	+	0.0136857	-0.157243	9430015G10Rik_chr4:156119239:156121932:+@chr4:156119139:156119239:+@chr4:156121932:156122032:+	NMD_in
chr1	75243661	75244793	Dnajb2/ENSMUSG00000026203.16/known-exon	+	0.0115118	-0.211097	Dnajb2_chr1:75243661:75244793:+@chr1:75243561:75243661:+@chr1:75244793:75244893:+	No_info
chr1	171280001	171280139	Ppox/ENSMUSG00000062729.11/clean	-	0.0341853	-0.25667	Ppox_chr1:171280001:171280139:-@chr1:171279901:171280001:-@chr1:171280139:171280239:-	NMD_in

## Sheet: F1
EANMD				SpliceTools				NMD Classifier
	Predicted NMD	Predicted nonNMD			Predicted NMD	Predicted nonNMD			Predicted NMD	Predicted nonNMD
NMD	107	4		NMD	108	2		NMD	49	0		TP	FN
nonNMD	4	143		nonNMD	23	103		nonNMD	1	0		FP	TN
Precision	0.963964				0.824427				0.98
Recall	0.963964				0.981818				1
F1	0.963964				0.896266				0.989899
