# Supplementary material for: Alternative splicing–triggered mRNA decay informs splice-switching targets for neurodevelopmental disorders
Source: J Clin Invest. 2026 Feb 12;136(8):e197271. doi: 10.1172/JCI197271 (PMC13078869; doi:10.1172/JCI197271)
Supplement: Supplemental table 2 [file jci-136-197271-s061.xlsx]

## Sheet: TableS2a
Supplemental Table 2a Dynamic SE and NMD Prediction in Mouse Brain
AS_events	Gene	gene_name	gene_type	sig.E	sig.AdultBrain	Cluster (Fig. S4F)	EANMD.flag	MISO.MXE	UCSC_Alt (Fig. 2C)	gencodeM25	LR.E14.5	LR.E18.5	MinNMD_Score	Predict_flag		Yan et al., 2015 SE-NMD	Zhuravskaya et al., 2024 CHX SE-NMD	Li et al., 2014 Ptbp2 cKO	Linares et al., 2015	Kurosaki et al., 2021 NMD-target gene
Camk2d_chr3:126805856:126805916:+@chr3:126802939:126802969:+@chr3:126810638:126810687:+	ENSMUSG00000053819.16	Camk2d	protein_coding	NA	1	#N/A	ORF_preserving	2	cassetteExon	0	0	0	0.242056	NMD	chr3:126802939:126810687:60	NA	0	0	0	0
Itpr1_chr6:108423332:108423365:+@chr6:108417888:108418000:+@chr6:108431460:108431496:+	ENSMUSG00000030102.11	Itpr1	protein_coding	NA	1	#N/A	ORF_preserving	0	cassetteExon	1	0	0	-0.128538	nonNMD	chr6:108417888:108431496:33	NA	0	0	0	0
Otof_chr5:30370075:30370278:-@chr5:30367061:30368040:-@chr5:30370699:30370800:-	ENSMUSG00000062372.13	Otof	protein_coding	1	1	#N/A	Same_stop_codon_diff_from_annot	0	cassetteExon	1	0	0	0.155261	nonNMD	chr5:30367061:30370800:203	NA	0	0	0	0
Mef2c_chr13:83654597:83654621:+@chr13:83652813:83652986:+@chr13:83655506:83655636:+	ENSMUSG00000005583.16	Mef2c	protein_coding	1	1	1	ORF_preserving	0	cassetteExon	1	0	1	-0.0106068	nonNMD	chr13:83652813:83655636:24	NA	0	0	0	0
Kcnq5_chr1:21466382:21466409:-@chr1:21457403:21457624:-@chr1:21469469:21469564:-	ENSMUSG00000028033.16	Kcnq5	protein_coding	NA	1	#N/A	ORF_preserving	0	cassetteExon	1	0	0	0.174792	NMD	chr1:21457403:21469564:27	NA	0	0	0	0
Ank1_chr8:23110346:23110370:+@chr8:23109656:23109729:+@chr8:23111359:23111456:+	ENSMUSG00000031543.18	Ank1	protein_coding	1	1	3	ORF_preserving	0	cassetteExon	1	1	0	-0.203306	nonNMD	chr8:23109656:23111456:24	NA	0	0	0	0
Dock9_chr14:121592393:121592427:-@chr14:121591811:121591948:-@chr14:121594335:121594383:-	ENSMUSG00000025558.19	Dock9	protein_coding	1	1	1	NMD_in	0	cassetteExon	1	0	0	0.276531	NMD	chr14:121591811:121594383:34	NA	0	0	0	0
Reep6_chr10:80334712:80334793:+@chr10:80333965:80334134:+@chr10:80335109:80336440:+	ENSMUSG00000035504.16	Reep6	protein_coding	1	1	1	ORF_preserving	0	cassetteExon	1	0	0	0.0535116	nonNMD	chr10:80333965:80336440:81	NA	0	0	0	0
Enah_chr1:181931173:181931185:-@chr1:181930677:181930762:-@chr1:181935659:181935716:-	ENSMUSG00000022995.16	Enah	protein_coding	1	NA	1	ORF_preserving	2	cassetteExon	0	0	0	-0.377148	nonNMD	chr1:181930677:181935716:12	NA	0	1	0	0
Stum_chr1:180439105:180439114:-@chr1:180432386:180438363:-@chr1:180442543:180442723:-	ENSMUSG00000053963.7	Stum	protein_coding	NA	1	#N/A	ORF_preserving	0	cassetteExon	1	0	0	0.144636	nonNMD	chr1:180432386:180442723:9	NA	0	0	0	0
Ikzf1_chr11:11740949:11741009:+@chr11:11707784:11707904:+@chr11:11748310:11748571:+	ENSMUSG00000018654.17	Ikzf1	protein_coding	1	NA	#N/A	ORF_preserving	0	cassetteExon	1	0	0	0.346059	NMD	chr11:11707784:11748571:60	NA	0	0	0	0
Ryr3_chr2:112681734:112681749:-@chr2:112678376:112678547:-@chr2:112686574:112686667:-	ENSMUSG00000057378.15	Ryr3	protein_coding	1	1	1	ORF_preserving	0	cassetteExon	1	0	0	-0.445909	nonNMD	chr2:112678376:112686667:15	NA	0	0	0	0
Plch2_chr4:154985365:154985392:-@chr4:154983366:154984965:-@chr4:154986214:154987016:-	ENSMUSG00000029055.17	Plch2	protein_coding	NA	1	#N/A	ORF_changing	0	cassetteExon	0	0	0	0.43673	NMD	chr4:154983366:154987016:27	NA	0	1	0	0
Cadps2_chr6:23354193:23354202:-@chr6:23344206:23344363:-@chr6:23355823:23355927:-	ENSMUSG00000017978.18	Cadps2	protein_coding	1	1	1	ORF_preserving	1	cassetteExon	1	0	0	-0.256315	nonNMD	chr6:23344206:23355927:9	NA	0	0	0	0
Ppfia4_chr1:134311528:134311555:-@chr1:134309575:134309751:-@chr1:134312056:134312119:-	ENSMUSG00000026458.13	Ppfia4	protein_coding	1	1	#N/A	ORF_preserving	0	cassetteExon	1	0	0	0.178041	NMD	chr1:134309575:134312119:27	NA	0	0	0	0
Ank1_chr8:23141595:23141720:+@chr8:23141163:23141304:+@chr8:23148280:23148369:+	ENSMUSG00000031543.18	Ank1	protein_coding	1	NA	1	ORF_changing	0	cassetteExon	1	0	0	0.0829057	nonNMD	chr8:23141163:23148369:125	NA	0	0	0	0
Tenm4_chr7:96854716:96854737:+@chr7:96852332:96852582:+@chr7:96863449:96863682:+	ENSMUSG00000048078.16	Tenm4	protein_coding	1	1	1	ORF_preserving	0	cassetteExon	1	1	1	0.150663	nonNMD	chr7:96852332:96863682:21	NA	0	0	1	0
Ablim2_chr5:35843167:35843266:+@chr5:35841280:35841401:+@chr5:35848803:35848905:+	ENSMUSG00000029095.17	Ablim2	protein_coding	1	1	1	ORF_preserving	0	cassetteExon	1	0	0	0.0438659	nonNMD	chr5:35841280:35848905:99	NA	0	0	0	0
Itsn2_chr12:4640912:4640993:+@chr12:4639654:4639794:+@chr12:4649982:4650119:+	ENSMUSG00000020640.10	Itsn2	protein_coding	1	1	1	ORF_preserving	0	cassetteExon	1	0	1	-0.036295	nonNMD	chr12:4639654:4650119:81	NA	0	0	1	0
Ptpru_chr4:131794960:131794990:-@chr4:131793517:131793675:-@chr4:131797852:131797991:-	ENSMUSG00000028909.17	Ptpru	protein_coding	1	1	1	ORF_preserving	0	cassetteExon	1	1	1	-0.240853	nonNMD	chr4:131793517:131797991:30	NA	0	0	0	0
Prune2_chr19:17212291:17212330:+@chr19:17208230:17208329:+@chr19:17220783:17221809:+	ENSMUSG00000039126.10	Prune2	protein_coding	NA	1	#N/A	ORF_preserving	0	cassetteExon	0	0	0	0.0402031	nonNMD	chr19:17208230:17221809:39	NA	0	0	0	0
Ints10_chr8:68825051:68825129:+@chr8:68822156:68822250:+@chr8:68827276:68827501:+	ENSMUSG00000031864.16	Ints10	protein_coding	1	1	#N/A	ORF_preserving	1	cassetteExon	1	1	1	0.305597	NMD	chr8:68822156:68827501:78	NA	0	0	1	0
Piezo2_chr18:63099052:63099094:-@chr18:63092802:63093017:-@chr18:63102020:63102194:-	ENSMUSG00000041482.17	Piezo2	protein_coding	1	NA	1	ORF_preserving	0	cassetteExon	1	0	0	-0.0558188	nonNMD	chr18:63092802:63102194:42	NA	0	0	0	0
Cacna1g_chr11:94439708:94439777:-@chr11:94438104:94438189:-@chr11:94442729:94442885:-	ENSMUSG00000020866.17	Cacna1g	protein_coding	1	1	1	ORF_preserving	0	cassetteExon	1	0	0	0.0455837	nonNMD	chr11:94438104:94442885:69	NA	0	1	0	0
Arhgap23_chr11:97491643:97491666:+@chr11:97491133:97491230:+@chr11:97493050:97493082:+	ENSMUSG00000049807.16	Arhgap23	protein_coding	1	1	#N/A	5UTR	0	cassetteExon	1	1	0	0.319608	NMD	chr11:97491133:97493082:23	NA	0	0	0	0
Tenm3_chr8:48287132:48287153:-@chr8:48278957:48279190:-@chr8:48287790:48288040:-	ENSMUSG00000031561.16	Tenm3	protein_coding	1	1	1	ORF_preserving	0	cassetteExon	1	1	0	-0.378198	nonNMD	chr8:48278957:48288040:21	NA	0	0	1	0
Myh14_chr7:44635453:44635576:-@chr7:44634358:44634546:-@chr7:44637764:44637879:-	ENSMUSG00000030739.18	Myh14	protein_coding	NA	1	#N/A	ORF_preserving	0	cassetteExon	1	0	0	-0.125171	nonNMD	chr7:44634358:44637879:123	NA	0	0	0	0
Shank2_chr7:144408055:144408076:+@chr7:144407120:144407232:+@chr7:144409461:144411868:+	ENSMUSG00000037541.22	Shank2	protein_coding	1	NA	1	ORF_preserving	0	#N/A	0	1	1	-0.00958226	nonNMD	chr7:144407120:144411868:21	NA	0	0	0	0
Etl4_chr2:20759546:20759651:+@chr2:20743458:20744291:+@chr2:20760214:20760264:+	ENSMUSG00000036617.17	Etl4	protein_coding	1	1	1	ORF_preserving	0	cassetteExon	1	1	0	-0.119564	nonNMD	chr2:20743458:20760264:105	NA	0	0	0	0
Nin_chr12:70022280:70022341:-@chr12:70020833:70021031:-@chr12:70025379:70025481:-	ENSMUSG00000021068.17	Nin	protein_coding	1	1	1	NMD_in	0	cassetteExon	1	1	0	0.264604	NMD	chr12:70020833:70025481:61	NMD_in	0	0	0	0
Dock9_chr14:121559924:121559960:-@chr14:121558986:121559133:-@chr14:121560589:121560703:-	ENSMUSG00000025558.19	Dock9	protein_coding	NA	1	#N/A	ORF_preserving	0	cassetteExon	0	0	1	-0.112689	nonNMD	chr14:121558986:121560703:36	NA	0	0	0	0
Aff3_chr1:38538926:38539001:-@chr1:38536825:38536946:-@chr1:38627088:38627201:-	ENSMUSG00000037138.18	Aff3	protein_coding	1	1	#N/A	ORF_preserving	0	cassetteExon	1	1	1	0.375773	NMD	chr1:38536825:38627201:75	NA	0	0	0	0
Rapgef1_chr2:29719592:29719850:+@chr2:29707197:29707400:+@chr2:29722223:29722309:+	ENSMUSG00000039844.20	Rapgef1	protein_coding	1	NA	1	ORF_preserving	0	cassetteExon	0	0	0	0.159116	nonNMD	chr2:29707197:29722309:258	NA	0	0	0	0
Pus7_chr5:23763333:23763351:-@chr5:23762362:23762474:-@chr5:23768767:23768912:-	ENSMUSG00000057541.14	Pus7	protein_coding	1	1	1	ORF_preserving	0	cassetteExon	1	1	1	-0.0477234	nonNMD	chr5:23762362:23768912:18	NA	0	0	1	0
Bptf_chr11:107086711:107086897:-@chr11:107082512:107082700:-@chr11:107095715:107095925:-	ENSMUSG00000040481.17	Bptf	protein_coding	1	NA	1	ORF_preserving	1	cassetteExon	1	0	1	-0.00436749	nonNMD	chr11:107082512:107095925:186	NA	0	0	1	0
Pdlim7_chr13:55507863:55507880:-@chr13:55507487:55507624:-@chr13:55508207:55508326:-	ENSMUSG00000021493.15	Pdlim7	protein_coding	1	1	#N/A	NMD_in	1	cassetteExon	1	0	1	0.104596	nonNMD	chr13:55507487:55508326:17	NMD_in	1	0	1	0
Cacna1e_chr1:154473856:154473913:-@chr1:154472059:154472713:-@chr1:154477765:154477863:-	ENSMUSG00000004110.17	Cacna1e	protein_coding	1	1	#N/A	ORF_preserving	0	#N/A	0	1	1	0.436103	NMD	chr1:154472059:154477863:57	NA	0	0	0	0
Ptprk_chr10:28562106:28562142:+@chr10:28560004:28560165:+@chr10:28566494:28566679:+	ENSMUSG00000019889.10	Ptprk	protein_coding	1	1	#N/A	ORF_preserving	0	cassetteExon	1	1	0	0.181826	NMD	chr10:28560004:28566679:36	NA	0	0	0	0
Mast2_chr4:116333412:116333433:-@chr4:116330390:116330469:-@chr4:116337421:116337497:-	ENSMUSG00000003810.13	Mast2	protein_coding	1	1	#N/A	ORF_preserving	0	cassetteExon	1	1	1	0.241925	NMD	chr4:116330390:116337497:21	NA	0	0	0	1
Eif4g1_chr16:20674785:20674806:+@chr16:20674227:20674314:+@chr16:20675343:20675520:+	ENSMUSG00000045983.16	Eif4g1	protein_coding	1	1	1	ORF_preserving	0	cassetteExon	1	0	0	-0.0742424	nonNMD	chr16:20674227:20675520:21	NA	0	0	1	0
Kif2a_chr13:106969703:106969817:-@chr13:106968637:106968788:-@chr13:106974494:106974562:-	ENSMUSG00000021693.20	Kif2a	protein_coding	1	1	1	ORF_preserving	0	cassetteExon	1	1	1	-0.328549	nonNMD	chr13:106968637:106974562:114	NA	0	0	1	0
Vti1a_chr19:55387188:55387209:+@chr19:55380941:55381019:+@chr19:55391783:55391868:+	ENSMUSG00000024983.10	Vti1a	protein_coding	1	1	1	ORF_preserving	0	cassetteExon	1	1	1	-0.0779298	nonNMD	chr19:55380941:55391868:21	NA	0	0	0	0
Unc80_chr1:66685615:66685672:+@chr1:66683148:66683287:+@chr1:66692507:66692589:+	ENSMUSG00000055567.18	Unc80	protein_coding	1	1	#N/A	ORF_preserving	0	cassetteExon	1	0	0	0.444601	NMD	chr1:66683148:66692589:57	NA	0	0	0	0
Dock9_chr14:121544575:121544583:-@chr14:121542045:121543625:-@chr14:121545965:121546104:-	ENSMUSG00000025558.19	Dock9	protein_coding	1	1	1	ORF_changing	0	cassetteExon	1	0	0	-0.15612	nonNMD	chr14:121542045:121546104:8	NA	0	0	0	0
Carmil1_chr13:24102071:24102083:-@chr13:24099581:24099663:-@chr13:24106308:24106378:-	ENSMUSG00000021338.17	Carmil1	protein_coding	1	1	1	ORF_preserving	0	cassetteExon	1	0	0	-0.329557	nonNMD	chr13:24099581:24106378:12	NA	0	0	0	0
Fat1_chr8:45047649:45047709:+@chr8:45045030:45045168:+@chr8:45049841:45049877:+	ENSMUSG00000070047.14	Fat1	protein_coding	1	1	1	ORF_preserving	0	cassetteExon	1	0	0	0.0474694	nonNMD	chr8:45045030:45049877:60	NA	0	0	0	0
Fnbp1_chr2:31044881:31044896:-@chr2:31040404:31040514:-@chr2:31054023:31054218:-	ENSMUSG00000075415.13	Fnbp1	protein_coding	NA	1	#N/A	ORF_preserving	3	cassetteExon	1	0	0	-0.00401522	nonNMD	chr2:31040404:31054218:15	NA	0	1	1	1
Ptprd_chr4:76135544:76135556:-@chr4:76133062:76133332:-@chr4:76136810:76136921:-	ENSMUSG00000028399.18	Ptprd	protein_coding	1	1	1	ORF_preserving	0	cassetteExon	1	0	0	0.0407237	nonNMD	chr4:76133062:76136921:12	NA	0	0	1	0
Camk2d_chr3:126808207:126808249:+@chr3:126801723:126801761:+@chr3:126810638:126810687:+	ENSMUSG00000053819.16	Camk2d	protein_coding	1	NA	1	ORF_preserving	2	cassetteExon	1	0	1	-0.0902786	nonNMD	chr3:126801723:126810687:42	NA	0	0	0	0
Atp11b_chr3:35843570:35843696:+@chr3:35838720:35839214:+@chr3:35849433:35849564:+	ENSMUSG00000037400.17	Atp11b	protein_coding	1	1	1	NMD_in	1	cassetteExon	1	0	1	0.437538	NMD	chr3:35838720:35849564:126	NA	0	0	0	0
Flna_chrX:74240815:74240872:-@chrX:74240412:74240550:-@chrX:74241102:74241303:-	ENSMUSG00000031328.16	Flna	protein_coding	1	1	#N/A	NMD_in	0	#N/A	1	1	0	0.105924	nonNMD	chrX:74240412:74241303:57	NA	0	0	0	0
Fat3_chr9:15916203:15916239:-@chr9:15910188:15915621:-@chr9:15919163:15919277:-	ENSMUSG00000074505.6	Fat3	protein_coding	1	1	#N/A	ORF_preserving	0	cassetteExon	0	0	0	0.319638	NMD	chr9:15910188:15919277:36	NA	0	0	0	0
Lrch1_chr14:74793126:74793231:-@chr14:74786383:74786390:-@chr14:74794910:74794991:-	ENSMUSG00000068015.8	Lrch1	protein_coding	1	NA	3	ORF_preserving	0	cassetteExon	0	0	0	0.160778	nonNMD	chr14:74786383:74794991:105	NA	0	0	0	0
Pakap_chr4:57886288:57886327:+@chr4:57883023:57883202:+@chr4:57892868:57896982:+	ENSMUSG00000038729.24	Pakap	protein_coding	1	1	#N/A	ORF_preserving	0	cassetteExon	1	0	0	0.325955	NMD	chr4:57883023:57896982:39	NA	0	0	0	0
Tcf20_chr15:82814480:82814603:-@chr15:82808625:82809787:-@chr15:82815610:82815660:-	ENSMUSG00000041852.15	Tcf20	protein_coding	1	1	#N/A	ORF_changing	0	cassetteExon	1	1	1	0.220174	NMD	chr15:82808625:82815660:123	NA	0	0	1	1
Agap2_chr10:127090141:127090201:+@chr10:127089229:127089358:+@chr10:127090426:127090575:+	ENSMUSG00000025422.10	Agap2	protein_coding	1	1	#N/A	ORF_preserving	0	cassetteExon	1	1	1	0.383952	NMD	chr10:127089229:127090575:60	NA	0	0	0	0
Camk2g_chr14:20747818:20747851:-@chr14:20745791:20745860:-@chr14:20755658:20755702:-	ENSMUSG00000021820.18	Camk2g	protein_coding	1	1	1	ORF_preserving	0	cassetteExon	1	0	0	0.0797462	nonNMD	chr14:20745791:20755702:33	NA	0	0	0	0
Mtcl1_chr17:66340483:66340540:-@chr17:66336985:66338154:-@chr17:66342825:66344365:-	ENSMUSG00000052105.17	Mtcl1	protein_coding	1	1	1	ORF_changing	0	cassetteExon	1	0	0	-0.0403891	nonNMD	chr17:66336985:66344365:57	NA	0	0	1	1
Neo1_chr9:58902082:58902115:-@chr9:58899164:58899233:-@chr9:58902913:58903108:-	ENSMUSG00000032340.8	Neo1	protein_coding	1	1	1	ORF_preserving	0	cassetteExon	1	1	1	-0.253675	nonNMD	chr9:58899164:58903108:33	NA	0	0	1	0
Gripap1_chrX:7803593:7803686:+@chrX:7803322:7803400:+@chrX:7804359:7804494:+	ENSMUSG00000031153.16	Gripap1	protein_coding	1	1	1	ORF_preserving	0	cassetteExon	1	1	1	-0.210291	nonNMD	chrX:7803322:7804494:93	NA	0	0	1	1
Clec16a_chr16:10572917:10572923:+@chr16:10571493:10571599:+@chr16:10573299:10573423:+	ENSMUSG00000068663.14	Clec16a	protein_coding	1	1	1	ORF_preserving	1	cassetteExon	1	0	0	0.0416605	nonNMD	chr16:10571493:10573423:6	NA	0	0	0	1
Camsap1_chr2:25955259:25955292:-@chr2:25952677:25952819:-@chr2:25956246:25956327:-	ENSMUSG00000026933.17	Camsap1	protein_coding	1	1	#N/A	ORF_preserving	2	cassetteExon	1	1	1	0.460877	NMD	chr2:25952677:25956327:33	NA	0	0	1	1
Kansl3_chr1:36347216:36347294:-@chr1:36345837:36346029:-@chr1:36348524:36348681:-	ENSMUSG00000010453.12	Kansl3	protein_coding	1	1	#N/A	ORF_preserving	0	cassetteExon	1	1	1	0.265106	NMD	chr1:36345837:36348681:78	NA	0	0	1	0
Sh3glb2_chr2:30349225:30349237:-@chr2:30348067:30348617:-@chr2:30350287:30350380:-	ENSMUSG00000026860.16	Sh3glb2	protein_coding	1	1	1	ORF_preserving	0	cassetteExon	1	0	0	-0.0416272	nonNMD	chr2:30348067:30350380:12	NA	0	0	0	1
Nin_chr12:70022280:70022341:-@chr12:70020833:70021031:-@chr12:70025406:70025481:-	ENSMUSG00000021068.17	Nin	protein_coding	1	1	1	NMD_in	0	cassetteExon	1	1	0	0.387769	NMD	chr12:70020833:70025481:61	NMD_in	0	0	0	0
Tenm3_chr8:48313237:48313264:-@chr8:48310622:48310769:-@chr8:48335588:48335774:-	ENSMUSG00000031561.16	Tenm3	protein_coding	1	1	1	ORF_preserving	0	cassetteExon	1	1	1	-0.270582	nonNMD	chr8:48310622:48335774:27	NA	0	0	1	0
Bin1_chr18:32429699:32429723:+@chr18:32426223:32426352:+@chr18:32431670:32431742:+	ENSMUSG00000024381.16	Bin1	protein_coding	1	1	1	ORF_preserving	0	cassetteExon	0	0	1	-0.0685483	nonNMD	chr18:32426223:32431742:24	NA	0	0	0	0
Gnas_chr2:174328107:174328131:+@chr2:174327698:174327941:+@chr2:174334211:174334284:+	ENSMUSG00000027523.20	Gnas	protein_coding	1	1	#N/A	5UTR	0	cassetteExon	1	1	1	negInf	nonNMD	chr2:174327698:174334284:24	NA	0	0	0	1
Erc1_chr6:119618845:119618912:-@chr6:119594784:119594973:-@chr6:119620310:119620409:-	ENSMUSG00000030172.15	Erc1	protein_coding	1	1	1	NMD_in	0	cassetteExon	1	1	0	0.371405	NMD	chr6:119594784:119620409:67	NMD_in	0	0	1	0
Shf_chr2:122355474:122355615:-@chr2:122354028:122354197:-@chr2:122357082:122357289:-	ENSMUSG00000033256.14	Shf	protein_coding	1	1	#N/A	ORF_preserving	0	cassetteExon	1	1	1	0.171514	NMD	chr2:122354028:122357289:141	NA	0	0	0	1
Camk2g_chr14:20747818:20747851:-@chr14:20744603:20744648:-@chr14:20755658:20755702:-	ENSMUSG00000021820.18	Camk2g	protein_coding	1	1	#N/A	ORF_preserving	0	cassetteExon	1	1	1	0.4432	NMD	chr14:20744603:20755702:33	NA	0	0	0	0
Unc13c_chr9:73757951:73757957:-@chr9:73756334:73756406:-@chr9:73758598:73758677:-	ENSMUSG00000062151.13	Unc13c	protein_coding	NA	1	#N/A	ORF_preserving	0	#N/A	0	0	0	-0.020743	nonNMD	chr9:73756334:73758677:6	NA	0	0	0	0
Scrib_chr15:76047921:76047996:-@chr15:76047620:76047672:-@chr15:76048114:76048152:-	ENSMUSG00000022568.17	Scrib	protein_coding	1	1	1	ORF_preserving	0	cassetteExon	1	1	1	0.115002	nonNMD	chr15:76047620:76048152:75	NA	0	0	0	0
Ptprf_chr4:118218011:118218044:-@chr4:118217091:118217189:-@chr4:118220492:118220608:-	ENSMUSG00000033295.14	Ptprf	protein_coding	1	1	#N/A	ORF_preserving	0	cassetteExon	1	1	1	0.268146	NMD	chr4:118217091:118220608:33	NA	0	0	1	0
Snx21_chr2:164791557:164791568:+@chr2:164786697:164786855:+@chr2:164791712:164792487:+	ENSMUSG00000050373.13	Snx21	protein_coding	1	1	#N/A	ORF_changing	0	cassetteExon	1	0	0	0.183774	NMD	chr2:164786697:164792487:11	NA	0	0	0	0
Ap1b1_chr11:5033241:5033262:+@chr11:5032417:5032619:+@chr11:5033686:5033842:+	ENSMUSG00000009090.17	Ap1b1	protein_coding	1	1	1	ORF_preserving	0	cassetteExon	1	1	1	-0.136191	nonNMD	chr11:5032417:5033842:21	NA	0	0	1	0
Kif3a_chr11:53588688:53588760:+@chr11:53586834:53586930:+@chr11:53593373:53593530:+	ENSMUSG00000018395.19	Kif3a	protein_coding	NA	1	#N/A	ORF_preserving	0	cassetteExon	0	0	0	0.314066	NMD	chr11:53586834:53593530:72	NA	0	0	0	0
Clasp2_chr9:113860119:113860137:+@chr9:113854172:113854346:+@chr9:113862185:113862287:+	ENSMUSG00000033392.16	Clasp2	protein_coding	1	1	#N/A	NA	0	cassetteExon	0	0	1	#N/A	#N/A	chr9:113854172:113862287:18	NA	0	0	0	1
Lman2l_chr1:36429422:36429455:-@chr1:36428299:36428461:-@chr1:36438749:36438832:-	ENSMUSG00000001143.13	Lman2l	protein_coding	1	1	1	ORF_preserving	0	cassetteExon	1	1	1	0.151641	nonNMD	chr1:36428299:36438832:33	NA	0	0	0	1
Cers5_chr15:99737546:99737653:-@chr15:99734880:99736436:-@chr15:99738664:99738730:-	ENSMUSG00000023021.15	Cers5	protein_coding	1	1	1	ORF_changing	0	cassetteExon	1	1	1	0.130396	nonNMD	chr15:99734880:99738730:107	NA	0	0	1	0
Col11a1_chr3:114138170:114138186:+@chr3:114133135:114133189:+@chr3:114138399:114138453:+	ENSMUSG00000027966.20	Col11a1	protein_coding	1	1	1	NMD_in	0	cassetteExon	1	0	0	0.350623	NMD	chr3:114133135:114138453:16	NA	0	0	0	0
Meaf6_chr4:125107516:125107546:+@chr4:125102838:125103031:+@chr4:125108322:125108356:+	ENSMUSG00000028863.13	Meaf6	protein_coding	1	1	#N/A	ORF_preserving	1	cassetteExon	1	1	1	0.407481	NMD	chr4:125102838:125108356:30	NA	0	0	0	0
Nrcam_chr12:44578144:44578180:+@chr12:44576603:44576780:+@chr12:44590107:44590239:+	ENSMUSG00000020598.16	Nrcam	protein_coding	1	1	#N/A	ORF_preserving	0	cassetteExon	0	1	1	0.222255	NMD	chr12:44576603:44590239:36	NA	0	0	0	0
Map7d2_chrX:159460266:159460365:+@chrX:159459377:159459483:+@chrX:159462113:159462224:+	ENSMUSG00000041020.14	Map7d2	protein_coding	1	NA	1	ORF_preserving	0	cassetteExon	1	1	1	-0.110772	nonNMD	chrX:159459377:159462224:99	NA	0	0	1	0
Vps13d_chr4:145103613:145103688:-@chr4:145099964:145100070:-@chr4:145105798:145105921:-	ENSMUSG00000020220.16	Vps13d	protein_coding	1	1	#N/A	ORF_preserving	0	cassetteExon	1	0	0	0.231191	NMD	chr4:145099964:145105921:75	NA	0	0	2	0
Gria4_chr9:4432772:4432887:-@chr9:4424319:4424454:-@chr9:4456004:4456252:-	ENSMUSG00000025892.16	Gria4	protein_coding	1	NA	1	NMD_ex	1	cassetteExon	0	0	1	0.418661	NMD	chr9:4424319:4456252:115	NMD_ex	0	0	0	0
Asph_chr4:9637658:9637703:-@chr4:9635900:9635969:-@chr4:9639197:9639347:-	ENSMUSG00000028207.18	Asph	protein_coding	1	1	#N/A	ORF_preserving	0	cassetteExon	1	1	1	0.204575	NMD	chr4:9635900:9639347:45	NA	0	0	1	0
Nrcam_chr12:44578144:44578180:+@chr12:44576603:44576789:+@chr12:44590107:44590239:+	ENSMUSG00000020598.16	Nrcam	protein_coding	1	1	#N/A	ORF_preserving	0	cassetteExon	0	1	0	0.330212	NMD	chr12:44576603:44590239:36	NA	0	0	0	0
Lrch1_chr14:74793126:74793231:-@chr14:74786383:74786390:-@chr14:74795296:74795305:-	ENSMUSG00000068015.8	Lrch1	protein_coding	1	1	1	ORF_preserving	0	cassetteExon	1	1	0	-0.0692381	nonNMD	chr14:74786383:74795305:105	NA	0	0	0	0
Kif16b_chr2:142715061:142715094:-@chr2:142714678:142714732:-@chr2:142739522:142739611:-	ENSMUSG00000038844.10	Kif16b	protein_coding	1	1	1	ORF_preserving	0	cassetteExon	1	0	0	-0.0483241	nonNMD	chr2:142714678:142739611:33	NA	0	0	0	0
Exoc1_chr5:76540746:76540767:+@chr5:76537697:76537857:+@chr5:76542050:76542238:+	ENSMUSG00000036435.13	Exoc1	protein_coding	1	1	1	ORF_preserving	0	cassetteExon	1	1	1	-0.296002	nonNMD	chr5:76537697:76542238:21	NA	0	0	1	0
Ralgapa2_chr2:146418361:146418502:-@chr2:146412733:146412868:-@chr2:146421592:146421757:-	ENSMUSG00000037110.20	Ralgapa2	protein_coding	1	1	#N/A	ORF_preserving	0	cassetteExon	1	1	0	0.254076	NMD	chr2:146412733:146421757:141	NA	0	0	0	0
Camsap3_chr8:3600357:3600405:+@chr8:3598892:3598988:+@chr8:3600675:3600814:+	ENSMUSG00000044433.16	Camsap3	protein_coding	1	NA	#N/A	ORF_preserving	0	cassetteExon	1	1	0	0.406138	NMD	chr8:3598892:3600814:48	NA	0	0	0	0
Frmd4a_chr2:4607998:4608070:+@chr2:4605969:4606066:+@chr2:4610966:4614041:+	ENSMUSG00000026657.17	Frmd4a	protein_coding	1	1	#N/A	ORF_changing	0	cassetteExon	1	1	1	0.448255	NMD	chr2:4605969:4614041:72	NA	0	0	1	1
Dync2h1_chr9:7045348:7045369:-@chr9:7044329:7044428:-@chr9:7049082:7049192:-	ENSMUSG00000047193.16	Dync2h1	protein_coding	1	1	1	ORF_preserving	0	cassetteExon	1	0	0	-0.168463	nonNMD	chr9:7044329:7049192:21	NA	0	0	0	0
Mtss1_chr15:58948322:58948442:-@chr15:58945984:58946019:-@chr15:58951469:58951680:-	ENSMUSG00000022353.10	Mtss1	protein_coding	1	1	#N/A	NA	1	cassetteExon	1	1	1	#N/A	#N/A	chr15:58945984:58951680:120	NA	0	0	1	0
Med12l_chr3:59092693:59092798:+@chr3:59091406:59091621:+@chr3:59093518:59093695:+	ENSMUSG00000056476.13	Med12l	protein_coding	1	NA	#N/A	ORF_preserving	0	cassetteExon	1	1	0	0.184953	NMD	chr3:59091406:59093695:105	NA	0	0	0	0
Runx2_chr17:44638512:44638705:-@chr17:44495986:44497243:-@chr17:44639664:44639826:-	ENSMUSG00000039153.17	Runx2	protein_coding	NA	1	#N/A	NMD_in	0	cassetteExon	1	0	0	0.55107	NMD	chr17:44495986:44639826:193	NA	0	0	0	0
Epb41l3_chr17:69273881:69273917:+@chr17:69270610:69270664:+@chr17:69274703:69274895:+	ENSMUSG00000024044.19	Epb41l3	protein_coding	1	1	1	ORF_preserving	1	cassetteExon	1	1	0	-0.269838	nonNMD	chr17:69270610:69274895:36	NA	0	0	1	0
Nup54_chr5:92434221:92434383:-@chr5:92431038:92431122:-@chr5:92435003:92435123:-	ENSMUSG00000034826.14	Nup54	protein_coding	1	1	1	ORF_preserving	1	cassetteExon	1	1	1	-0.0970925	nonNMD	chr5:92431038:92435123:162	NA	0	0	0	0
Mycbp2_chr14:103177255:103177330:-@chr14:103174765:103174990:-@chr14:103182353:103182494:-	ENSMUSG00000033004.16	Mycbp2	protein_coding	1	1	1	ORF_preserving	0	cassetteExon	1	1	1	-0.14204	nonNMD	chr14:103174765:103182494:75	NA	0	1	1	0
Lrrfip1_chr1:91093559:91093637:+@chr1:91068562:91068649:+@chr1:91100576:91100581:+	ENSMUSG00000026305.15	Lrrfip1	protein_coding	1	NA	#N/A	ORF_preserving	0	cassetteExon	0	1	1	0.246862	NMD	chr1:91068562:91100581:78	NA	0	0	0	0
Rubcn_chr16:32841536:32841581:-@chr16:32838237:32838353:-@chr16:32842997:32843531:-	ENSMUSG00000035629.19	Rubcn	protein_coding	1	1	#N/A	ORF_preserving	0	cassetteExon	1	1	1	0.362625	NMD	chr16:32838237:32843531:45	NA	0	0	1	0
Wdr7_chr18:63791795:63791891:+@chr18:63779868:63779957:+@chr18:63794224:63794343:+	ENSMUSG00000040560.10	Wdr7	protein_coding	1	1	#N/A	ORF_preserving	0	cassetteExon	1	0	1	0.258095	NMD	chr18:63779868:63794343:96	NA	0	1	0	0
Pcgf6_chr19:47042121:47042139:-@chr19:47040043:47040142:-@chr19:47042765:47042793:-	ENSMUSG00000025050.8	Pcgf6	protein_coding	1	1	1	ORF_changing	0	cassetteExon	1	0	0	-0.118172	nonNMD	chr19:47040043:47042793:18	NA	0	0	0	0
Ablim3_chr18:61816921:61816969:-@chr18:61814197:61814332:-@chr18:61819790:61819917:-	ENSMUSG00000032735.15	Ablim3	protein_coding	NA	1	#N/A	NA	0	#N/A	0	0	0	#N/A	#N/A	chr18:61814197:61819917:48	NA	0	0	0	0
Slc38a10_chr11:120108466:120108490:-@chr11:120106433:120106610:-@chr11:120109431:120109536:-	ENSMUSG00000061306.16	Slc38a10	protein_coding	1	1	#N/A	ORF_preserving	1	cassetteExon	1	1	1	0.277209	NMD	chr11:120106433:120109536:24	NA	0	0	1	1
Atg13_chr2:91682025:91682136:-@chr2:91681558:91681695:-@chr2:91684668:91684759:-	ENSMUSG00000027244.14	Atg13	protein_coding	1	1	#N/A	ORF_preserving	0	cassetteExon	1	1	1	0.217405	NMD	chr2:91681558:91684759:111	NA	0	0	0	0
Plekha5_chr6:140580346:140580535:+@chr6:140579429:140579476:+@chr6:140581967:140582088:+	ENSMUSG00000030231.11	Plekha5	protein_coding	1	1	#N/A	ORF_preserving	0	cassetteExon	1	1	0	0.200644	NMD	chr6:140579429:140582088:189	NA	0	0	1	1
Anks6_chr4:47024505:47024679:-@chr4:47023743:47023860:-@chr4:47025685:47025753:-	ENSMUSG00000066191.12	Anks6	protein_coding	1	1	1	NMD_in	0	cassetteExon	1	0	0	0.306694	NMD	chr4:47023743:47025753:174	NA	0	0	0	0
Bcas1_chr2:170384188:170384326:-@chr2:170378722:170378929:-@chr2:170387162:170387207:-	ENSMUSG00000013523.13	Bcas1	protein_coding	1	1	1	ORF_preserving	0	cassetteExon	1	0	0	-0.0622757	nonNMD	chr2:170378722:170387207:138	NA	0	0	0	0
Lman2l_chr1:36429422:36429455:-@chr1:36428299:36428461:-@chr1:36439608:36439726:-	ENSMUSG00000001143.13	Lman2l	protein_coding	1	1	#N/A	ORF_preserving	0	cassetteExon	0	1	1	0.325417	NMD	chr1:36428299:36439726:33	NA	0	0	0	1
Bin1_chr18:32414944:32415037:+@chr18:32414182:32414290:+@chr18:32419842:32419928:+	ENSMUSG00000024381.16	Bin1	protein_coding	1	1	1	ORF_preserving	0	cassetteExon	1	1	1	-0.131471	nonNMD	chr18:32414182:32419928:93	NA	0	0	1	0
Smap1_chr1:23871437:23871518:-@chr1:23866216:23866297:-@chr1:23876373:23876449:-	ENSMUSG00000026155.13	Smap1	protein_coding	1	1	1	ORF_preserving	0	cassetteExon	1	1	1	-0.0356678	nonNMD	chr1:23866216:23876449:81	NA	0	0	0	1
Emc1_chr4:139364330:139364339:+@chr4:139363656:139363779:+@chr4:139365194:139365394:+	ENSMUSG00000078517.12	Emc1	protein_coding	1	1	#N/A	ORF_preserving	0	cassetteExon	1	0	0	0.254654	NMD	chr4:139363656:139365394:9	NA	0	0	1	1
Dync1i2_chr2:71233648:71233708:+@chr2:71228599:71228690:+@chr2:71235914:71236030:+	ENSMUSG00000027012.15	Dync1i2	protein_coding	1	1	1	ORF_preserving	0	cassetteExon	1	1	1	-0.263873	nonNMD	chr2:71228599:71236030:60	NA	0	0	1	0
Erc1_chr6:119734080:119734092:-@chr6:119722172:119722308:-@chr6:119743287:119743481:-	ENSMUSG00000030172.15	Erc1	protein_coding	1	1	1	ORF_preserving	0	cassetteExon	1	0	1	-0.0543397	nonNMD	chr6:119722172:119743481:12	NA	0	0	1	0
Herc4_chr10:63303844:63303868:+@chr10:63299119:63299239:+@chr10:63306347:63306446:+	ENSMUSG00000020064.9	Herc4	protein_coding	1	1	1	ORF_preserving	0	cassetteExon	1	1	0	-0.15967	nonNMD	chr10:63299119:63306446:24	NA	0	0	1	0
Carmil1_chr13:24049642:24049660:-@chr13:24045015:24045082:-@chr13:24064576:24064726:-	ENSMUSG00000021338.17	Carmil1	protein_coding	1	1	1	ORF_preserving	0	cassetteExon	1	0	0	-0.360185	nonNMD	chr13:24045015:24064726:18	NA	0	1	0	0
Git2_chr5:114753147:114753153:-@chr5:114752278:114752330:-@chr5:114753278:114753324:-	ENSMUSG00000041890.17	Git2	protein_coding	1	1	1	ORF_preserving	2	cassetteExon	1	0	0	-0.135938	nonNMD	chr5:114752278:114753324:6	NA	0	0	0	0
Baz2b_chr2:59933411:59933438:-@chr2:59932104:59932170:-@chr2:59933670:59933715:-	ENSMUSG00000026987.16	Baz2b	protein_coding	1	NA	1	ORF_preserving	0	cassetteExon	1	1	1	-0.162273	nonNMD	chr2:59932104:59933715:27	NA	0	0	0	0
Ergic3_chr2:156015376:156015391:+@chr2:156011348:156011406:+@chr2:156015988:156016020:+	ENSMUSG00000005881.13	Ergic3	protein_coding	1	1	1	ORF_preserving	0	cassetteExon	1	0	0	-0.0422946	nonNMD	chr2:156011348:156016020:15	NA	0	0	0	0
Dop1a_chr9:86506870:86506900:+@chr9:86506383:86506519:+@chr9:86507503:86507737:+	ENSMUSG00000034973.16	Dop1a	protein_coding	1	1	3	ORF_preserving	0	cassetteExon	1	1	1	0.094157	nonNMD	chr9:86506383:86507737:30	NA	0	0	1	0
Asap2_chr12:21214361:21214370:+@chr12:21213138:21213225:+@chr12:21217974:21218078:+	ENSMUSG00000052632.16	Asap2	protein_coding	1	1	1	ORF_preserving	0	cassetteExon	1	0	0	-0.547415	nonNMD	chr12:21213138:21218078:9	NA	0	0	0	0
Vav2_chr2:27268150:27268237:-@chr2:27267229:27267384:-@chr2:27268898:27269022:-	ENSMUSG00000009621.18	Vav2	protein_coding	1	1	#N/A	ORF_preserving	0	#N/A	0	1	0	0.414011	NMD	chr2:27267229:27269022:87	NA	0	0	1	1
Inpp4a_chr1:37374271:37374289:+@chr1:37372310:37372419:+@chr1:37377577:37377761:+	ENSMUSG00000026113.17	Inpp4a	protein_coding	1	1	1	ORF_preserving	0	cassetteExon	1	0	0	0.0676701	nonNMD	chr1:37372310:37377761:18	NA	0	0	0	0
Oxr1_chr15:41848669:41848750:+@chr15:41825889:41826052:+@chr15:41850458:41850584:+	ENSMUSG00000022307.16	Oxr1	protein_coding	1	1	1	ORF_preserving	0	cassetteExon	1	1	0	0.0833847	nonNMD	chr15:41825889:41850584:81	NA	0	1	0	0
Sidt2_chr9:45947540:45947552:-@chr9:45946983:45947055:-@chr9:45947835:45947888:-	ENSMUSG00000034908.16	Sidt2	protein_coding	1	1	#N/A	ORF_preserving	1	cassetteExon	1	0	0	0.233906	NMD	chr9:45946983:45947888:12	NA	0	0	0	0
Mtfr1_chr3:19208490:19208527:+@chr3:19206451:19206550:+@chr3:19211467:19211583:+	ENSMUSG00000027601.13	Mtfr1	protein_coding	1	1	#N/A	NMD_in	0	cassetteExon	1	1	1	-0.00924332	nonNMD	chr3:19206451:19211583:37	NA	0	0	1	0
Myrf_chr19:10215273:10215354:-@chr19:10215016:10215102:-@chr19:10215741:10215810:-	ENSMUSG00000036098.15	Myrf	protein_coding	NA	1	#N/A	ORF_preserving	0	cassetteExon	1	0	0	0.451036	NMD	chr19:10215016:10215810:81	NA	0	0	0	0
Atp2b1_chr10:99019277:99019431:+@chr10:99018714:99018897:+@chr10:99022807:99023455:+	ENSMUSG00000019943.10	Atp2b1	protein_coding	1	1	1	ORF_changing	0	cassetteExon	1	1	1	0.0277769	nonNMD	chr10:99018714:99023455:154	NA	0	1	1	1
Unc13b_chr4:43260992:43261049:+@chr4:43259461:43259609:+@chr4:43261681:43261774:+	ENSMUSG00000028456.18	Unc13b	protein_coding	1	1	1	ORF_preserving	0	cassetteExon	1	1	0	0.10631	nonNMD	chr4:43259461:43261774:57	NA	0	1	1	0
Kcnma1_chr14:23449199:23449211:-@chr14:23441992:23442079:-@chr14:23451598:23451667:-	ENSMUSG00000063142.15	Kcnma1	protein_coding	NA	1	#N/A	ORF_preserving	0	cassetteExon	1	0	0	-0.457287	nonNMD	chr14:23441992:23451667:12	NA	0	0	0	0
Myo5a_chr9:75187521:75187530:+@chr9:75185894:75186122:+@chr9:75189899:75190000:+	ENSMUSG00000034593.16	Myo5a	protein_coding	1	1	1	ORF_preserving	0	cassetteExon	1	0	0	-0.351277	nonNMD	chr9:75185894:75190000:9	NA	0	0	0	0
Tmem26_chr10:68741749:68741831:+@chr10:68740918:68740997:+@chr10:68748375:68748489:+	ENSMUSG00000060044.8	Tmem26	protein_coding	1	NA	1	NMD_in	0	cassetteExon	1	0	0	0.358658	NMD	chr10:68740918:68748489:82	NA	0	0	0	0
Tnnt3_chr7:142502739:142502757:+@chr7:142501828:142501842:+@chr7:142504047:142504065:+	ENSMUSG00000061723.18	Tnnt3	protein_coding	1	NA	1	ORF_preserving	1	cassetteExon	1	0	0	-0.102933	nonNMD	chr7:142501828:142504065:18	NA	0	0	0	0
Nav2_chr7:49552839:49552905:+@chr7:49551596:49552049:+@chr7:49556909:49557070:+	ENSMUSG00000052512.17	Nav2	protein_coding	1	1	#N/A	NA	0	cassetteExon	0	1	1	#N/A	#N/A	chr7:49551596:49557070:66	NA	0	0	0	0
Epb41l3_chr17:69283884:69284007:+@chr17:69274703:69274895:+@chr17:69284538:69284890:+	ENSMUSG00000024044.19	Epb41l3	protein_coding	1	1	1	ORF_preserving	0	cassetteExon	1	1	1	-0.331169	nonNMD	chr17:69274703:69284890:123	NA	0	0	1	0
Wdr35_chr12:8995639:8995672:+@chr12:8989904:8990090:+@chr12:8996068:8996129:+	ENSMUSG00000066643.12	Wdr35	protein_coding	1	1	1	ORF_preserving	0	cassetteExon	1	1	1	-0.179138	nonNMD	chr12:8989904:8996129:33	NA	0	0	0	0
Mettl25_chr10:105836126:105836220:-@chr10:105832850:105833015:-@chr10:105841075:105841371:-	ENSMUSG00000036009.16	Mettl25	protein_coding	1	1	1	NMD_in	1	cassetteExon	1	0	0	0.325406	NMD	chr10:105832850:105841371:94	NA	1	0	1	0
Abi1_chr2:22963213:22963228:-@chr2:22962400:22962501:-@chr2:22971082:22971259:-	ENSMUSG00000058835.14	Abi1	protein_coding	1	1	1	ORF_preserving	1	cassetteExon	1	1	0	-0.120794	nonNMD	chr2:22962400:22971259:15	NA	0	0	1	0
Syne1_chr10:5426254:5426275:-@chr10:5425667:5425760:-@chr10:5436738:5436822:-	ENSMUSG00000096054.3	Syne1	protein_coding	NA	1	#N/A	ORF_preserving	0	cassetteExon	1	0	0	-0.0597506	nonNMD	chr10:5425667:5436822:21	NA	0	0	0	0
Camsap3_chr8:3599216:3599249:+@chr8:3598892:3598988:+@chr8:3600675:3600814:+	ENSMUSG00000044433.16	Camsap3	protein_coding	1	1	#N/A	ORF_preserving	0	cassetteExon	1	1	1	0.406138	NMD	chr8:3598892:3600814:33	NA	0	0	0	0
Rapgef1_chr2:29710155:29710308:+@chr2:29707197:29707400:+@chr2:29722223:29722309:+	ENSMUSG00000039844.20	Rapgef1	protein_coding	1	1	1	ORF_preserving	0	cassetteExon	1	0	0	0.0660714	nonNMD	chr2:29707197:29722309:153	NA	0	0	1	0
Tmem245_chr4:56922386:56922410:-@chr4:56916701:56916806:-@chr4:56923338:56923508:-	ENSMUSG00000055296.14	Tmem245	protein_coding	1	NA	1	ORF_preserving	0	cassetteExon	1	1	1	0.143262	nonNMD	chr4:56916701:56923508:24	NA	0	0	0	0
Ipo11_chr13:106857498:106857525:-@chr13:106857228:106857308:-@chr13:106860860:106860937:-	ENSMUSG00000042590.17	Ipo11	protein_coding	1	1	#N/A	ORF_preserving	0	cassetteExon	1	1	0	0.165908	NMD	chr13:106857228:106860937:27	NA	0	0	1	0
Alg13_chrX:144364935:144364975:+@chrX:144363864:144364107:+@chrX:144367898:144367939:+	ENSMUSG00000041718.16	Alg13	protein_coding	1	NA	1	NMD_in	0	cassetteExon	1	1	0	0.312888	NMD	chrX:144363864:144367939:40	NA	0	0	0	0
Syne2_chr12:76100027:76100096:+@chr12:76099229:76099512:+@chr12:76100991:76101131:+	ENSMUSG00000063450.14	Syne2	protein_coding	1	1	#N/A	ORF_preserving	0	cassetteExon	1	1	1	0.206703	NMD	chr12:76099229:76101131:69	NA	0	0	1	1
Slc37a4_chr9:44401706:44401769:+@chr9:44401420:44401534:+@chr9:44402072:44402211:+	ENSMUSG00000032114.9	Slc37a4	protein_coding	1	1	#N/A	ORF_preserving	0	cassetteExon	1	0	1	0.184783	NMD	chr9:44401420:44402211:63	NA	0	0	0	1
Abi2_chr1:60438941:60438959:+@chr1:60437055:60437232:+@chr1:60443984:60444082:+	ENSMUSG00000026782.15	Abi2	protein_coding	1	1	1	ORF_preserving	0	cassetteExon	1	1	1	-0.0756831	nonNMD	chr1:60437055:60444082:18	NA	0	0	1	0
Bak1_chr17:27021662:27021682:-@chr17:27021166:27021347:-@chr17:27022438:27022582:-	ENSMUSG00000057789.14	Bak1	protein_coding	1	1	1	NMD_in	0	cassetteExon	1	1	1	0.208815	NMD	chr17:27021166:27022582:20	NA	1	0	1	0
Ehbp1_chr11:22151787:22151892:-@chr11:22151066:22151189:-@chr11:22169034:22169174:-	ENSMUSG00000042302.14	Ehbp1	protein_coding	1	1	1	ORF_preserving	0	cassetteExon	1	1	1	-0.152829	nonNMD	chr11:22151066:22169174:105	NA	0	0	1	0
Arhgef7_chr8:11824504:11824681:+@chr8:11821959:11822049:+@chr8:11831492:11831592:+	ENSMUSG00000031511.16	Arhgef7	protein_coding	1	1	#N/A	ORF_preserving	0	cassetteExon	1	1	1	0.293278	NMD	chr8:11821959:11831592:177	NA	0	0	1	0
Mapkbp1_chr2:120013300:120013318:+@chr2:120012911:120013094:+@chr2:120013618:120013779:+	ENSMUSG00000033902.12	Mapkbp1	protein_coding	1	1	#N/A	ORF_preserving	0	cassetteExon	1	1	0	0.308038	NMD	chr2:120012911:120013779:18	NA	0	1	1	0
Fnbp1_chr2:31044881:31044896:-@chr2:31040404:31040514:-@chr2:31052984:31053080:-	ENSMUSG00000075415.13	Fnbp1	protein_coding	1	1	1	ORF_preserving	3	cassetteExon	1	0	0	0.126619	nonNMD	chr2:31040404:31053080:15	NA	0	1	1	1
Ryr2_chr13:11634306:11634330:-@chr13:11622901:11623001:-@chr13:11635524:11635578:-	ENSMUSG00000021313.16	Ryr2	protein_coding	1	1	1	ORF_preserving	0	cassetteExon	1	0	0	-0.121916	nonNMD	chr13:11622901:11635578:24	NA	0	0	0	0
Asap1_chr15:64153843:64153852:-@chr15:64152829:64152930:-@chr15:64158881:64159004:-	ENSMUSG00000022377.16	Asap1	protein_coding	1	1	1	ORF_preserving	0	cassetteExon	1	0	0	-0.28756	nonNMD	chr15:64152829:64159004:9	NA	0	0	1	0
Ppip5k2_chr1:97717441:97717561:-@chr1:97713003:97713144:-@chr1:97719833:97719906:-	ENSMUSG00000040648.14	Ppip5k2	protein_coding	1	1	1	ORF_preserving	0	cassetteExon	0	1	0	0.0640903	nonNMD	chr1:97713003:97719906:120	NA	0	0	0	0
Cdc42bpa_chr1:180123923:180123962:+@chr1:180118735:180118783:+@chr1:180134296:180134380:+	ENSMUSG00000026490.18	Cdc42bpa	protein_coding	NA	1	#N/A	ORF_preserving	2	cassetteExon	1	0	0	0.331473	NMD	chr1:180118735:180134380:39	NA	0	0	0	0
Cyld_chr8:88718289:88718298:+@chr8:88709890:88709996:+@chr8:88719297:88719396:+	ENSMUSG00000036712.15	Cyld	protein_coding	1	1	1	ORF_preserving	0	cassetteExon	1	0	0	0.129974	nonNMD	chr8:88709890:88719396:9	NA	0	0	0	1
Ankrd12_chr17:66042532:66042601:-@chr17:66036797:66037639:-@chr17:66049785:66049933:-	ENSMUSG00000034647.15	Ankrd12	protein_coding	1	1	#N/A	ORF_preserving	0	cassetteExon	1	1	1	0.301775	NMD	chr17:66036797:66049933:69	NA	0	1	1	0
Dlg1_chr16:31854652:31854688:+@chr16:31853842:31853884:+@chr16:31856440:31856491:+	ENSMUSG00000022770.17	Dlg1	protein_coding	1	1	1	ORF_preserving	0	cassetteExon	1	1	0	-0.392085	nonNMD	chr16:31853842:31856491:36	NA	0	0	0	0
Ptprf_chr4:118252075:118252093:-@chr4:118248898:118249009:-@chr4:118257488:118257677:-	ENSMUSG00000033295.14	Ptprf	protein_coding	1	1	1	ORF_preserving	0	cassetteExon	1	0	0	0.142528	nonNMD	chr4:118248898:118257677:18	NA	0	0	0	0
Nsmf_chr2:25057964:25057970:+@chr2:25057100:25057176:+@chr2:25058252:25058321:+	ENSMUSG00000006476.19	Nsmf	protein_coding	1	1	1	ORF_preserving	3	cassetteExon	1	0	0	0.0717508	nonNMD	chr2:25057100:25058321:6	NA	0	0	0	0
Scn8a_chr15:101024260:101024383:+@chr15:101018350:101018524:+@chr15:101029577:101029862:+	ENSMUSG00000023033.14	Scn8a	protein_coding	1	NA	1	ORF_preserving	0	cassetteExon	1	1	0	-0.16052	nonNMD	chr15:101018350:101029862:123	NA	0	0	0	0
Git1_chr11:77502828:77502855:+@chr11:77500987:77501114:+@chr11:77503017:77503066:+	ENSMUSG00000011877.13	Git1	protein_coding	1	1	#N/A	ORF_preserving	0	cassetteExon	1	0	0	0.270918	NMD	chr11:77500987:77503066:27	NA	0	0	0	1
Add1_chr5:34629135:34629172:+@chr5:34628414:34628513:+@chr5:34630469:34632305:+	ENSMUSG00000029106.14	Add1	protein_coding	1	1	#N/A	ORF_changing	0	cassetteExon	1	1	1	0.393397	NMD	chr5:34628414:34632305:37	NA	0	0	1	1
Slc6a5_chr7:49914711:49914850:+@chr7:49911699:49912243:+@chr7:49917228:49917360:+	ENSMUSG00000039728.15	Slc6a5	protein_coding	1	NA	1	NMD_ex	0	cassetteExon	1	0	0	0.33224	NMD	chr7:49911699:49917360:139	NA	0	0	0	0
Snx14_chr9:88400722:88400749:-@chr9:88398238:88398371:-@chr9:88401919:88401978:-	ENSMUSG00000032422.18	Snx14	protein_coding	1	1	1	ORF_preserving	0	cassetteExon	1	1	0	0.0985391	nonNMD	chr9:88398238:88401978:27	NA	0	0	0	0
Tnrc6a_chr7:123180248:123180395:+@chr7:123179716:123179859:+@chr7:123180539:123180677:+	ENSMUSG00000052707.8	Tnrc6a	protein_coding	1	1	#N/A	ORF_preserving	0	cassetteExon	1	1	1	0.513595	NMD	chr7:123179716:123180677:147	NA	0	0	1	0
Mef2d_chr3:88161780:88161801:+@chr3:88161190:88161381:+@chr3:88162957:88163087:+	ENSMUSG00000001419.17	Mef2d	protein_coding	1	1	#N/A	ORF_preserving	0	cassetteExon	1	1	1	0.168724	NMD	chr3:88161190:88163087:21	NA	0	0	1	0
Fat1_chr8:45012018:45012087:+@chr8:45010400:45010611:+@chr8:45012963:45013103:+	ENSMUSG00000070047.14	Fat1	protein_coding	1	1	1	ORF_preserving	0	cassetteExon	1	0	0	0.0448582	nonNMD	chr8:45010400:45013103:69	NA	0	0	0	0
Adgrl2_chr3:148860426:148860438:-@chr3:148858732:148859533:-@chr3:148865599:148865709:-	ENSMUSG00000028184.12	Adgrl2	protein_coding	1	1	1	ORF_preserving	0	cassetteExon	1	0	0	-0.0422234	nonNMD	chr3:148858732:148865709:12	NA	0	0	0	1
Nav1_chr1:135457860:135457869:-@chr1:135455133:135455330:-@chr1:135458655:135458777:-	ENSMUSG00000009418.16	Nav1	protein_coding	1	1	1	ORF_preserving	0	cassetteExon	1	0	0	0.0667885	nonNMD	chr1:135455133:135458777:9	NA	0	0	0	1
Homer1_chr13:93386344:93386380:+@chr13:93355939:93356079:+@chr13:93387523:93387680:+	ENSMUSG00000007617.18	Homer1	protein_coding	1	1	1	ORF_preserving	0	cassetteExon	1	1	1	0.102206	nonNMD	chr13:93355939:93387680:36	NA	0	0	1	0
Sh3glb2_chr2:30346058:30346073:-@chr2:30345698:30345939:-@chr2:30346352:30346453:-	ENSMUSG00000026860.16	Sh3glb2	protein_coding	1	1	1	ORF_preserving	0	cassetteExon	1	0	0	0.105094	nonNMD	chr2:30345698:30346453:15	NA	0	0	0	1
Tpd52l1_chr10:31343011:31343026:-@chr10:31341139:31341178:-@chr10:31346610:31346712:-	ENSMUSG00000000296.8	Tpd52l1	protein_coding	1	1	1	ORF_preserving	0	cassetteExon	1	0	0	-0.0835887	nonNMD	chr10:31341139:31346712:15	NA	0	0	0	0
Rpn2_chr2:157323222:157323270:+@chr2:157321742:157321872:+@chr2:157325710:157325735:+	ENSMUSG00000027642.15	Rpn2	protein_coding	1	1	1	ORF_preserving	0	cassetteExon	1	1	1	0.00955299	nonNMD	chr2:157321742:157325735:48	NA	0	0	1	0
Dock7_chr4:98953865:98953923:-@chr4:98946628:98946754:-@chr4:98955315:98955447:-	ENSMUSG00000028556.15	Dock7	protein_coding	1	NA	#N/A	NA	0	cassetteExon	0	0	0	#N/A	#N/A	chr4:98946628:98955447:58	NA	0	0	0	0
Ppip5k2_chr1:97721105:97721279:-@chr1:97719833:97719906:-@chr1:97723669:97723834:-	ENSMUSG00000040648.14	Ppip5k2	protein_coding	1	1	1	ORF_preserving	0	cassetteExon	1	1	1	-0.051859	nonNMD	chr1:97719833:97723834:174	NA	0	0	0	0
Bbs9_chr9:22648019:22648034:+@chr9:22645963:22646068:+@chr9:22655224:22655365:+	ENSMUSG00000035919.16	Bbs9	protein_coding	1	1	1	ORF_preserving	0	cassetteExon	1	0	0	-0.481385	nonNMD	chr9:22645963:22655365:15	NA	0	0	0	0
Ralgapa1_chr12:55735033:55735174:-@chr12:55722773:55722941:-@chr12:55738210:55738372:-	ENSMUSG00000021027.17	Ralgapa1	protein_coding	1	1	1	ORF_preserving	0	cassetteExon	1	1	1	-0.181296	nonNMD	chr12:55722773:55738372:141	NA	0	0	1	1
Fryl_chr5:73024770:73024788:-@chr5:73023887:73023998:-@chr5:73027315:73027384:-	ENSMUSG00000070733.13	Fryl	protein_coding	1	1	1	ORF_preserving	0	cassetteExon	1	0	1	-0.0996674	nonNMD	chr5:73023887:73027384:18	NA	0	0	0	0
Mef2a_chr7:67244520:67244544:-@chr7:67240313:67240440:-@chr7:67251656:67251742:-	ENSMUSG00000030557.17	Mef2a	protein_coding	1	1	1	ORF_preserving	0	cassetteExon	1	1	1	0.0251923	nonNMD	chr7:67240313:67251742:24	NA	0	0	1	0
Kcnab2_chr4:152434781:152434823:-@chr4:152412816:152412860:-@chr4:152435804:152435937:-	ENSMUSG00000028931.12	Kcnab2	protein_coding	1	1	#N/A	ORF_preserving	0	cassetteExon	1	1	0	0.215446	NMD	chr4:152412816:152435937:42	NA	0	0	0	0
Vps13c_chr9:67983322:67983406:+@chr9:67982504:67982619:+@chr9:67987962:67988051:+	ENSMUSG00000035284.10	Vps13c	protein_coding	1	1	1	NMD_in	0	cassetteExon	1	0	0	0.209181	NMD	chr9:67982504:67988051:84	NA	0	0	0	0
Vav2_chr2:27300429:27300444:-@chr2:27299373:27299472:-@chr2:27302007:27302110:-	ENSMUSG00000009621.18	Vav2	protein_coding	1	1	#N/A	ORF_preserving	0	cassetteExon	1	0	0	0.263778	NMD	chr2:27299373:27302110:15	NA	0	0	1	1
Clasp1_chr1:118512704:118512728:+@chr1:118510205:118510376:+@chr1:118521826:118521934:+	ENSMUSG00000064302.13	Clasp1	protein_coding	1	1	1	ORF_preserving	1	cassetteExon	1	1	1	-0.251935	nonNMD	chr1:118510205:118521934:24	NA	0	0	0	0
Cacna1c_chr6:118674345:118674405:-@chr6:118670349:118670456:-@chr6:118674554:118674614:-	ENSMUSG00000051331.16	Cacna1c	protein_coding	1	NA	1	ORF_preserving	1	cassetteExon	1	0	0	0.136486	nonNMD	chr6:118670349:118674614:60	NA	0	0	0	1
R3hdm2_chr10:127481692:127481794:+@chr10:127476519:127476698:+@chr10:127483975:127484218:+	ENSMUSG00000025404.15	R3hdm2	protein_coding	1	1	1	ORF_preserving	0	cassetteExon	1	1	1	-0.0021665	nonNMD	chr10:127476519:127484218:102	NA	0	0	1	1
Gopc_chr10:52357341:52357365:-@chr10:52354571:52354747:-@chr10:52358772:52358937:-	ENSMUSG00000019861.15	Gopc	protein_coding	1	1	1	ORF_preserving	0	cassetteExon	1	1	1	0.0769139	nonNMD	chr10:52354571:52358937:24	NA	0	0	1	0
Ptprk_chr10:28554769:28554799:+@chr10:28551617:28551756:+@chr10:28560004:28560165:+	ENSMUSG00000019889.10	Ptprk	protein_coding	1	1	#N/A	ORF_preserving	0	cassetteExon	1	1	0	0.181826	NMD	chr10:28551617:28560165:30	NA	0	1	1	0
Exoc7_chr11:116293274:116293313:-@chr11:116292518:116292584:-@chr11:116293971:116294038:-	ENSMUSG00000020792.15	Exoc7	protein_coding	1	1	1	ORF_preserving	0	cassetteExon	1	1	1	0.125826	nonNMD	chr11:116292518:116294038:39	NA	0	0	1	0
Exoc7_chr11:116297570:116297663:-@chr11:116295543:116295689:-@chr11:116300265:116300433:-	ENSMUSG00000020792.15	Exoc7	protein_coding	1	1	#N/A	ORF_preserving	1	cassetteExon	1	1	1	0.167645	NMD	chr11:116295543:116300433:93	NA	0	0	1	0
Scn3a_chr2:65525694:65525786:-@chr2:65524603:65524876:-@chr2:65526496:65526625:-	ENSMUSG00000057182.15	Scn3a	protein_coding	1	NA	1	NMD_ex	1	cassetteExon	0	0	0	0.247108	NMD	chr2:65524603:65526625:92	NA	0	0	0	1
Clta_chr4:44030214:44030268:+@chr4:44025448:44025560:+@chr4:44032400:44032846:+	ENSMUSG00000028478.18	Clta	protein_coding	1	1	1	ORF_preserving	1	cassetteExon	1	1	1	0.148846	nonNMD	chr4:44025448:44032846:54	NA	0	0	1	0
Stx3_chr19:11790047:11790093:-@chr19:11789556:11789631:-@chr19:11791745:11791845:-	ENSMUSG00000041488.16	Stx3	protein_coding	1	1	1	NMD_in	1	cassetteExon	1	0	1	0.339114	NMD	chr19:11789556:11791845:46	NA	0	0	0	0
Mast4_chr13:102754055:102754256:-@chr13:102751380:102751610:-@chr13:102758501:102758737:-	ENSMUSG00000034751.17	Mast4	protein_coding	1	1	1	ORF_preserving	0	cassetteExon	1	0	0	0.0220094	nonNMD	chr13:102751380:102758737:201	NA	0	0	1	0
Pikfyve_chr1:65192530:65192566:+@chr1:65192144:65192294:+@chr1:65195655:65195774:+	ENSMUSG00000025949.16	Pikfyve	protein_coding	1	1	1	ORF_preserving	0	cassetteExon	1	1	0	-0.0200231	nonNMD	chr1:65192144:65195774:36	NA	0	0	0	0
Arhgef11_chr3:87695397:87695517:+@chr3:87688778:87688850:+@chr3:87697344:87697390:+	ENSMUSG00000041977.18	Arhgef11	protein_coding	1	1	1	ORF_preserving	0	cassetteExon	1	0	1	-0.144906	nonNMD	chr3:87688778:87697390:120	NA	0	0	1	0
Gpc6_chr14:117892341:117892371:+@chr14:117888521:117888665:+@chr14:117951137:117951274:+	ENSMUSG00000058571.11	Gpc6	protein_coding	1	1	1	ORF_preserving	0	cassetteExon	1	0	0	0.0958583	nonNMD	chr14:117888521:117951274:30	NA	0	0	0	0
Pls3_chrX:75799716:75799743:-@chrX:75799394:75799490:-@chrX:75800501:75800644:-	ENSMUSG00000016382.15	Pls3	protein_coding	1	1	1	ORF_preserving	0	cassetteExon	1	1	1	-0.0739048	nonNMD	chrX:75799394:75800644:27	NA	0	0	0	0
Mark4_chr7:19429105:19429185:-@chr7:19428073:19428118:-@chr7:19429325:19429604:-	ENSMUSG00000030397.11	Mark4	protein_coding	1	1	#N/A	ORF_changing	0	#N/A	1	1	1	0.384519	NMD	chr7:19428073:19429604:80	NA	0	0	1	0
Vps13d_chr4:145103613:145103688:-@chr4:145099964:145100067:-@chr4:145105798:145105921:-	ENSMUSG00000020220.16	Vps13d	protein_coding	1	1	#N/A	NA	0	cassetteExon	0	0	0	#N/A	#N/A	chr4:145099964:145105921:75	NA	0	0	2	0
Tmem184b_chr15:79363657:79363678:-@chr15:79360703:79362885:-@chr15:79365284:79365479:-	ENSMUSG00000009035.15	Tmem184b	protein_coding	1	1	#N/A	ORF_preserving	0	cassetteExon	1	1	1	0.210153	NMD	chr15:79360703:79365479:21	NA	0	0	1	1
Dnm1_chr2:32310450:32310487:-@chr2:32309474:32309637:-@chr2:32312126:32312342:-	ENSMUSG00000026825.17	Dnm1	protein_coding	1	1	#N/A	ORF_changing	1	cassetteExon	1	0	1	0.323243	NMD	chr2:32309474:32312342:37	NA	0	1	0	1
Zfp94_chr7:24311464:24311503:-@chr7:24308870:24309197:-@chr7:24312381:24312495:-	ENSMUSG00000074282.10	Zfp94	protein_coding	1	1	#N/A	Start_codon	0	cassetteExon	1	1	0	negInf	nonNMD	chr7:24308870:24312495:39	NA	0	0	0	0
Cadps2_chr6:23381056:23381077:-@chr6:23355823:23355927:-@chr6:23382880:23383004:-	ENSMUSG00000017978.18	Cadps2	protein_coding	1	1	1	ORF_preserving	0	cassetteExon	1	0	0	-0.242768	nonNMD	chr6:23355823:23383004:21	NA	0	0	0	0
Mical2_chr7:112345245:112345353:+@chr7:112331895:112332039:+@chr7:112346721:112346908:+	ENSMUSG00000038244.14	Mical2	protein_coding	1	NA	#N/A	ORF_preserving	0	cassetteExon	1	0	0	0.445265	NMD	chr7:112331895:112346908:108	NA	0	0	0	0
Cadps_chr14:12485640:12485658:-@chr14:12473408:12473515:-@chr14:12488980:12489104:-	ENSMUSG00000054423.14	Cadps	protein_coding	1	NA	1	ORF_preserving	2	cassetteExon	1	0	0	-0.0471962	nonNMD	chr14:12473408:12489104:18	NA	0	0	0	0
Dock11_chrX:36075916:36075934:+@chrX:36069847:36069986:+@chrX:36076098:36076227:+	ENSMUSG00000031093.14	Dock11	protein_coding	1	1	1	ORF_changing	0	cassetteExon	1	0	0	-0.0308807	nonNMD	chrX:36069847:36076227:18	NA	0	0	1	1
Arfgap1_chr2:180978411:180978441:+@chr2:180977319:180977352:+@chr2:180979170:180979227:+	ENSMUSG00000027575.19	Arfgap1	protein_coding	1	1	#N/A	ORF_preserving	0	cassetteExon	1	0	1	0.331783	NMD	chr2:180977319:180979227:30	NA	1	0	0	0
Hs6st2_chrX:51428657:51428744:-@chrX:51387211:51390361:-@chrX:51679889:51680408:-	ENSMUSG00000062184.11	Hs6st2	protein_coding	1	1	#N/A	ORF_preserving	0	cassetteExon	0	0	0	0.474042	NMD	chrX:51387211:51680408:87	NA	0	0	0	0
Add1_chr5:34629138:34629172:+@chr5:34628414:34628513:+@chr5:34630469:34630816:+	ENSMUSG00000029106.14	Add1	protein_coding	1	1	1	ORF_changing	0	cassetteExon	1	1	1	0.113318	nonNMD	chr5:34628414:34630816:34	NA	0	0	0	1
Rapgef6_chr11:54651748:54651763:+@chr11:54649181:54649339:+@chr11:54657245:54657486:+	ENSMUSG00000037533.20	Rapgef6	protein_coding	1	1	1	ORF_preserving	0	cassetteExon	1	0	0	-0.282419	nonNMD	chr11:54649181:54657486:15	NA	0	0	1	0
Rgs7_chr1:175076016:175076097:-@chr1:175059087:175059794:-@chr1:175078188:175078278:-	ENSMUSG00000026527.13	Rgs7	protein_coding	1	1	#N/A	ORF_changing	3	cassetteExon	1	0	0	0.257074	NMD	chr1:175059087:175078278:81	NA	0	0	0	0
Lpin1_chr12:16558643:16558721:-@chr12:16558408:16558501:-@chr12:16560981:16561051:-	ENSMUSG00000020593.16	Lpin1	protein_coding	1	1	#N/A	ORF_preserving	0	cassetteExon	1	1	1	0.414077	NMD	chr12:16558408:16561051:78	NA	0	0	0	0
Pmfbp1_chr8:109513743:109513965:+@chr8:109510532:109510781:+@chr8:109520175:109520346:+	ENSMUSG00000031727.8	Pmfbp1	protein_coding	1	NA	1	ORF_preserving	0	#N/A	0	0	0	-0.241444	nonNMD	chr8:109510532:109520346:222	NA	0	0	0	0
Usp34_chr11:23362576:23362612:+@chr11:23361586:23361716:+@chr11:23363057:23363188:+	ENSMUSG00000056342.16	Usp34	protein_coding	1	1	1	ORF_preserving	0	#N/A	0	1	1	0.063372	nonNMD	chr11:23361586:23363188:36	NA	0	0	1	0
Clasp2_chr9:113858580:113858604:+@chr9:113854172:113854346:+@chr9:113862185:113862287:+	ENSMUSG00000033392.16	Clasp2	protein_coding	1	1	#N/A	NA	0	cassetteExon	0	1	0	#N/A	#N/A	chr9:113854172:113862287:24	NA	0	0	0	1
Dock4_chr12:40794596:40794623:+@chr12:40790075:40790161:+@chr12:40794767:40794863:+	ENSMUSG00000035954.10	Dock4	protein_coding	1	1	#N/A	ORF_preserving	0	#N/A	0	0	0	0.183794	NMD	chr12:40790075:40794863:27	NA	0	0	1	0
Ntng1_chr3:109841509:109841575:-@chr3:109780039:109782911:-@chr3:109851764:109851791:-	ENSMUSG00000059857.15	Ntng1	protein_coding	1	1	#N/A	ORF_preserving	2	cassetteExon	1	0	0	0.255906	NMD	chr3:109780039:109851791:66	NA	0	0	0	0
Lrch2_chrX:147498287:147498365:-@chrX:147496766:147496832:-@chrX:147503383:147503470:-	ENSMUSG00000031290.14	Lrch2	protein_coding	1	1	#N/A	ORF_preserving	0	cassetteExon	1	1	1	0.27718	NMD	chrX:147496766:147503470:78	NA	0	0	0	0
Dvl1_chr4:155857495:155857534:+@chr4:155856613:155856820:+@chr4:155857992:155859303:+	ENSMUSG00000029071.16	Dvl1	protein_coding	1	1	#N/A	ORF_changing	0	cassetteExon	1	1	1	0.256112	NMD	chr4:155856613:155859303:39	NA	0	0	1	0
Ctnnal1_chr4:56838004:56838047:-@chr4:56837731:56837902:-@chr4:56838965:56839055:-	ENSMUSG00000038816.14	Ctnnal1	protein_coding	1	1	1	NMD_in	0	cassetteExon	1	0	0	0.390944	NMD	chr4:56837731:56839055:43	NMD_in	1	0	0	0
Tpd52_chr3:8936438:8936480:-@chr3:8934991:8935040:-@chr3:8944610:8944712:-	ENSMUSG00000027506.15	Tpd52	protein_coding	1	1	1	ORF_preserving	1	cassetteExon	1	1	1	0.0580813	nonNMD	chr3:8934991:8944712:42	NA	0	0	1	0
Cstf2_chrX:134072414:134072474:+@chrX:134069844:134069907:+@chrX:134073213:134073277:+	ENSMUSG00000031256.11	Cstf2	protein_coding	1	1	#N/A	ORF_preserving	0	cassetteExon	0	1	1	0.273565	NMD	chrX:134069844:134073277:60	NA	0	0	0	0
Lrrfip1_chr1:91110354:91110447:+@chr1:91107297:91107390:+@chr1:91112155:91112297:+	ENSMUSG00000026305.15	Lrrfip1	protein_coding	1	NA	1	ORF_preserving	0	cassetteExon	0	1	1	-0.0183542	nonNMD	chr1:91107297:91112297:93	NA	0	0	0	0
Zfp207_chr11:80393083:80393176:+@chr11:80391834:80391992:+@chr11:80394285:80394531:+	ENSMUSG00000017421.18	Zfp207	protein_coding	1	1	1	ORF_preserving	0	cassetteExon	1	1	1	0.0234521	nonNMD	chr11:80391834:80394531:93	NA	0	0	1	0
Camsap2_chr1:136297283:136297316:-@chr1:136293279:136293421:-@chr1:136297741:136297825:-	ENSMUSG00000041570.14	Camsap2	protein_coding	1	1	#N/A	ORF_preserving	0	cassetteExon	1	1	1	0.172388	NMD	chr1:136293279:136297825:33	NA	0	0	1	0
Pip5k1c_chr10:81315878:81315956:+@chr10:81314991:81315118:+@chr10:81317765:81319973:+	ENSMUSG00000034902.17	Pip5k1c	protein_coding	NA	1	#N/A	ORF_preserving	1	cassetteExon	0	1	0	0.528382	NMD	chr10:81314991:81319973:78	NA	0	0	0	1
Dctn1_chr6:83187763:83187784:+@chr6:83183298:83183333:+@chr6:83189076:83189153:+	ENSMUSG00000031865.16	Dctn1	protein_coding	1	1	1	ORF_preserving	0	cassetteExon	0	1	1	0.0526801	nonNMD	chr6:83183298:83189153:21	NA	0	0	0	0
Flnb_chr14:7886025:7886123:+@chr14:7884740:7884747:+@chr14:7887536:7887542:+	ENSMUSG00000025278.9	Flnb	protein_coding	1	1	1	NMD_in	0	cassetteExon	1	1	0	0.191383	NMD	chr14:7884740:7887542:98	NA	1	0	0	0
Tmem116_chr5:121482332:121482437:+@chr5:121467853:121467985:+@chr5:121487749:121487799:+	ENSMUSG00000029452.18	Tmem116	protein_coding	NA	1	#N/A	5UTR	3	cassetteExon	1	0	0	0.0662134	nonNMD	chr5:121467853:121487799:105	NA	0	0	0	0
Camk2d_chr3:126805856:126805916:+@chr3:126801716:126801761:+@chr3:126810638:126810687:+	ENSMUSG00000053819.16	Camk2d	protein_coding	1	1	1	ORF_preserving	2	cassetteExon	1	0	0	-0.0597324	nonNMD	chr3:126801716:126810687:60	NA	0	0	0	0
Plch1_chr3:63699779:63699807:-@chr3:63696236:63699480:-@chr3:63701783:63702138:-	ENSMUSG00000036834.16	Plch1	protein_coding	1	1	1	ORF_changing	1	cassetteExon	1	0	0	0.103275	nonNMD	chr3:63696236:63702138:28	NA	0	0	0	0
Mon2_chr10:123023085:123023088:-@chr10:123022833:123022944:-@chr10:123023909:123024011:-	ENSMUSG00000034602.15	Mon2	protein_coding	1	1	1	ORF_preserving	0	cassetteExon	1	0	0	-0.100228	nonNMD	chr10:123022833:123024011:3	NA	0	0	0	0
Plekha6_chr1:133274792:133274879:+@chr1:133273857:133274374:+@chr1:133280338:133280407:+	ENSMUSG00000041757.17	Plekha6	protein_coding	1	NA	#N/A	ORF_preserving	0	cassetteExon	1	0	0	0.599887	NMD	chr1:133273857:133280407:87	NA	0	0	0	1
Unc13b_chr4:43233903:43233909:+@chr4:43232529:43232608:+@chr4:43234665:43234740:+	ENSMUSG00000028456.18	Unc13b	protein_coding	1	1	1	ORF_preserving	0	cassetteExon	1	0	0	-0.0503362	nonNMD	chr4:43232529:43234740:6	NA	0	0	0	0
Ttc7_chr17:87294008:87294066:+@chr17:87292810:87292979:+@chr17:87306928:87307059:+	ENSMUSG00000036918.16	Ttc7	protein_coding	1	NA	1	NMD_in	0	cassetteExon	1	1	0	0.261931	NMD	chr17:87292810:87307059:58	NA	0	0	0	1
Ssr1_chr13:37983094:37983109:-@chr13:37979742:37979806:-@chr13:37983392:37983486:-	ENSMUSG00000021427.10	Ssr1	protein_coding	1	1	1	ORF_preserving	0	cassetteExon	1	0	1	0.00114373	nonNMD	chr13:37979742:37983486:15	NA	0	0	1	0
Camta2_chr11:70670890:70670911:-@chr11:70670548:70670736:-@chr11:70671007:70671079:-	ENSMUSG00000040712.16	Camta2	protein_coding	1	1	1	ORF_preserving	0	cassetteExon	1	0	0	-0.191733	nonNMD	chr11:70670548:70671079:21	NA	0	0	0	0
Dip2a_chr10:76271375:76271405:-@chr10:76270395:76270457:-@chr10:76272532:76272703:-	ENSMUSG00000020231.15	Dip2a	protein_coding	1	1	#N/A	ORF_preserving	0	cassetteExon	1	0	0	0.293669	NMD	chr10:76270395:76272703:30	NA	0	0	1	0
Cltb_chr13:54597025:54597079:-@chr13:54593584:54594042:-@chr13:54598721:54598833:-	ENSMUSG00000047547.14	Cltb	protein_coding	1	1	#N/A	ORF_preserving	0	cassetteExon	1	1	1	0.234237	NMD	chr13:54593584:54598833:54	NA	0	1	0	0
Mical2_chr7:112336848:112336974:+@chr7:112331895:112332039:+@chr7:112346721:112346908:+	ENSMUSG00000038244.14	Mical2	protein_coding	NA	1	#N/A	ORF_preserving	0	cassetteExon	0	0	0	0.437512	NMD	chr7:112331895:112346908:126	NA	0	0	0	0
Mtss1_chr15:58948322:58948442:-@chr15:58947325:58947520:-@chr15:58951469:58951680:-	ENSMUSG00000022353.10	Mtss1	protein_coding	1	NA	#N/A	ORF_preserving	1	cassetteExon	1	1	1	0.455355	NMD	chr15:58947325:58951680:120	NA	0	0	1	0
Slc12a5_chr2:164996863:164996878:+@chr2:164996321:164996518:+@chr2:164997109:164997243:+	ENSMUSG00000017740.17	Slc12a5	protein_coding	1	1	3	ORF_preserving	0	cassetteExon	1	0	0	0.154447	nonNMD	chr2:164996321:164997243:15	NA	0	0	0	1
Ptk2_chr15:73282217:73282235:-@chr15:73276856:73276913:-@chr15:73292034:73292087:-	ENSMUSG00000022607.18	Ptk2	protein_coding	1	1	1	ORF_preserving	0	cassetteExon	1	1	1	0.0771021	nonNMD	chr15:73276856:73292087:18	NA	0	0	0	0
Mink1_chr11:70606630:70606717:+@chr11:70605949:70606164:+@chr11:70606919:70607079:+	ENSMUSG00000020827.18	Mink1	protein_coding	1	1	1	ORF_preserving	0	cassetteExon	1	1	0	-0.00549133	nonNMD	chr11:70605949:70607079:87	NA	0	0	0	0
Map3k9_chr12:81727330:81727399:-@chr12:81725721:81725834:-@chr12:81729682:81729836:-	ENSMUSG00000042724.8	Map3k9	protein_coding	1	1	#N/A	ORF_preserving	0	cassetteExon	1	0	0	0.362066	NMD	chr12:81725721:81729836:69	NA	0	0	0	0
Atp8a1_chr5:67756649:67756694:-@chr5:67751012:67751085:-@chr5:67761113:67761202:-	ENSMUSG00000037685.15	Atp8a1	protein_coding	1	1	1	ORF_preserving	0	cassetteExon	1	1	1	0.152873	nonNMD	chr5:67751012:67761202:45	NA	0	0	0	1
Fez2_chr17:78386990:78387071:-@chr17:78384743:78384819:-@chr17:78400629:78400898:-	ENSMUSG00000056121.16	Fez2	protein_coding	1	1	#N/A	ORF_preserving	0	cassetteExon	1	1	1	0.196206	NMD	chr17:78384743:78400898:81	NA	0	0	1	0
Anxa7_chr14:20467457:20467523:-@chr14:20464843:20464946:-@chr14:20467870:20467935:-	ENSMUSG00000021814.17	Anxa7	protein_coding	1	1	1	ORF_preserving	0	cassetteExon	1	0	0	0.118434	nonNMD	chr14:20464843:20467935:66	NA	0	0	0	0
Ank1_chr8:23131437:23131554:+@chr8:23123831:23123978:+@chr8:23132096:23132634:+	ENSMUSG00000031543.18	Ank1	protein_coding	1	1	1	NMD_in	0	cassetteExon	1	0	0	0.168631	NMD	chr8:23123831:23132634:117	NA	0	0	0	0
Adgrl2_chr3:148849765:148849804:-@chr3:148846848:148847032:-@chr3:148850835:148851021:-	ENSMUSG00000028184.12	Adgrl2	protein_coding	1	1	1	ORF_preserving	0	cassetteExon	1	1	1	0.0718146	nonNMD	chr3:148846848:148851021:39	NA	0	0	1	1
Psap_chr10:60297536:60297545:+@chr10:60295945:60296002:+@chr10:60299097:60299229:+	ENSMUSG00000004207.14	Psap	protein_coding	1	1	1	ORF_preserving	0	cassetteExon	1	0	0	0.0166534	nonNMD	chr10:60295945:60299229:9	NA	0	0	0	0
Snx21_chr2:164791557:164791568:+@chr2:164786697:164786848:+@chr2:164791712:164792487:+	ENSMUSG00000050373.13	Snx21	protein_coding	1	1	1	ORF_changing	0	cassetteExon	0	0	0	0.155494	nonNMD	chr2:164786697:164792487:11	NA	0	0	0	0
Cacna1a_chr8:84615573:84615670:+@chr8:84612284:84612412:+@chr8:84617791:84617897:+	ENSMUSG00000034656.18	Cacna1a	protein_coding	1	NA	#N/A	NA	1	cassetteExon	0	0	0	#N/A	#N/A	chr8:84612284:84617897:97	NA	0	0	0	0
Myo9a_chr9:59912536:59912590:+@chr9:59910583:59910707:+@chr9:59921722:59921925:+	ENSMUSG00000039585.15	Myo9a	protein_coding	1	1	#N/A	ORF_preserving	0	cassetteExon	1	1	1	0.595875	NMD	chr9:59910583:59921925:54	NA	0	0	1	0
Prrc2b_chr2:32212886:32214947:+@chr2:32212074:32212291:+@chr2:32216045:32216233:+	ENSMUSG00000039262.16	Prrc2b	protein_coding	1	1	#N/A	ORF_preserving	0	cassetteExon	1	1	1	0.461252	NMD	chr2:32212074:32216233:2061	NA	0	0	1	1
Cstf2_chrX:134072414:134072474:+@chrX:134069844:134069907:+@chrX:134073135:134073277:+	ENSMUSG00000031256.11	Cstf2	protein_coding	1	1	#N/A	ORF_preserving	0	cassetteExon	1	1	1	0.20112	NMD	chrX:134069844:134073277:60	NA	0	0	0	0
Lrch1_chr14:74793126:74793184:-@chr14:74786381:74786390:-@chr14:74795296:74795305:-	ENSMUSG00000068015.8	Lrch1	protein_coding	1	1	1	NMD_in	0	cassetteExon	1	0	0	0.185698	NMD	chr14:74786381:74795305:58	NA	0	0	0	0
Plekha6_chr1:133279372:133279453:+@chr1:133273857:133274374:+@chr1:133280338:133280407:+	ENSMUSG00000041757.17	Plekha6	protein_coding	1	1	#N/A	ORF_preserving	0	cassetteExon	0	0	0	0.663294	NMD	chr1:133273857:133280407:81	NA	0	0	0	1
Eif4g3_chr4:138095908:138095929:+@chr4:138087532:138087565:+@chr4:138096751:138096931:+	ENSMUSG00000028760.16	Eif4g3	protein_coding	1	1	1	ORF_preserving	2	cassetteExon	1	0	0	-0.118838	nonNMD	chr4:138087532:138096931:21	NA	0	1	2	0
Dock3_chr9:106941497:106941524:-@chr9:106941282:106941378:-@chr9:106943906:106943992:-	ENSMUSG00000039716.12	Dock3	protein_coding	1	1	#N/A	ORF_preserving	0	cassetteExon	1	1	0	0.642517	NMD	chr9:106941282:106943992:27	NA	0	0	0	0
Bicdl1_chr5:115672143:115672155:-@chr5:115670184:115670300:-@chr5:115673079:115673196:-	ENSMUSG00000041609.16	Bicdl1	protein_coding	1	1	1	ORF_preserving	0	cassetteExon	1	0	0	0.0720022	nonNMD	chr5:115670184:115673196:12	NA	0	0	0	0
Epb41l1_chr2:156511784:156511820:+@chr2:156510732:156510881:+@chr2:156514027:156514210:+	ENSMUSG00000027624.20	Epb41l1	protein_coding	1	1	#N/A	ORF_preserving	0	cassetteExon	1	1	1	0.339152	NMD	chr2:156510732:156514210:36	NA	0	0	1	1
Apc_chr18:34266057:34266222:+@chr18:34261004:34261157:+@chr18:34268297:34268379:+	ENSMUSG00000005871.15	Apc	protein_coding	1	1	1	NMD_in	1	cassetteExon	0	1	1	0.281728	NMD	chr18:34261004:34268379:165	NA	0	0	0	0
Ppfia1_chr7:144502866:144502896:-@chr7:144500251:144500403:-@chr7:144504902:144505134:-	ENSMUSG00000037519.17	Ppfia1	protein_coding	1	1	1	ORF_preserving	0	cassetteExon	1	1	1	0.0675615	nonNMD	chr7:144500251:144505134:30	NA	0	0	1	1
Trappc9_chr15:73042176:73042203:-@chr15:73031521:73031643:-@chr15:73050594:73050723:-	ENSMUSG00000047921.17	Trappc9	protein_coding	1	1	1	ORF_preserving	0	cassetteExon	1	1	1	-0.0789358	nonNMD	chr15:73031521:73050723:27	NA	0	0	1	0
Ptprf_chr4:118227818:118227845:-@chr4:118226453:118226571:-@chr4:118230694:118230888:-	ENSMUSG00000033295.14	Ptprf	protein_coding	1	1	#N/A	ORF_preserving	0	cassetteExon	1	1	1	0.227251	NMD	chr4:118226453:118230888:27	NA	0	0	1	0
Bptf_chr11:107095001:107095190:-@chr11:107082512:107082700:-@chr11:107095715:107095925:-	ENSMUSG00000040481.17	Bptf	protein_coding	1	NA	1	ORF_preserving	1	cassetteExon	0	1	1	-0.00436749	nonNMD	chr11:107082512:107095925:189	NA	0	0	1	0
Ptprs_chr17:56427790:56427817:-@chr17:56426386:56426504:-@chr17:56427938:56428132:-	ENSMUSG00000013236.17	Ptprs	protein_coding	1	1	1	ORF_preserving	0	cassetteExon	1	1	1	-0.117309	nonNMD	chr17:56426386:56428132:27	NA	0	0	1	1
Kif21a_chr15:90976470:90976509:-@chr15:90972624:90972715:-@chr15:90980794:90980998:-	ENSMUSG00000022629.17	Kif21a	protein_coding	1	1	1	ORF_preserving	0	cassetteExon	1	1	1	-0.161253	nonNMD	chr15:90972624:90980998:39	NA	0	0	1	0
Adgrl2_chr3:148821279:148821408:-@chr3:148815585:148817928:-@chr3:148822954:148823051:-	ENSMUSG00000028184.12	Adgrl2	protein_coding	1	1	#N/A	5UTR	1	cassetteExon	1	1	1	0.0512565	nonNMD	chr3:148815585:148823051:129	NA	0	0	1	1
Nrcam_chr12:44594139:44594201:+@chr12:44590980:44591059:+@chr12:44597781:44597793:+	ENSMUSG00000020598.16	Nrcam	protein_coding	1	NA	1	NMD_in	0	cassetteExon	1	0	0	0.45744	NMD	chr12:44590980:44597793:62	NA	0	0	0	0
Apbb1_chr7:105568618:105568658:-@chr7:105567577:105567753:-@chr7:105568792:105568876:-	ENSMUSG00000037032.16	Apbb1	protein_coding	1	NA	1	NMD_in	0	cassetteExon	1	0	0	0.65116	NMD	chr7:105567577:105568876:40	NA	0	0	0	0
Ehbp1_chr11:22062779:22062887:-@chr11:22059136:22059261:-@chr11:22068358:22068506:-	ENSMUSG00000042302.14	Ehbp1	protein_coding	1	1	1	ORF_preserving	0	#N/A	0	1	0	-0.19332	nonNMD	chr11:22059136:22068506:108	NA	0	0	1	0
Dnajc13_chr9:104153267:104153376:-@chr9:104152095:104152423:-@chr9:104156813:104156913:-	ENSMUSG00000032560.14	Dnajc13	protein_coding	1	1	1	NMD_in	0	cassetteExon	1	0	1	0.228804	NMD	chr9:104152095:104156913:109	NA	0	0	0	0
Bicdl1_chr5:115651155:115651264:-@chr5:115649266:115649569:-@chr5:115651818:115651939:-	ENSMUSG00000041609.16	Bicdl1	protein_coding	1	1	1	NMD_in	0	cassetteExon	1	0	1	0.241102	NMD	chr5:115649266:115651939:109	NA	0	0	1	0
Osbpl6_chr2:76555889:76555982:+@chr2:76555013:76555117:+@chr2:76564783:76564949:+	ENSMUSG00000042359.18	Osbpl6	protein_coding	1	NA	#N/A	NA	1	cassetteExon	0	1	1	#N/A	#N/A	chr2:76555013:76564949:93	NA	0	0	0	0
Eml5_chr12:98819860:98819869:-@chr12:98817819:98817898:-@chr12:98821599:98821614:-	ENSMUSG00000051166.10	Eml5	protein_coding	1	NA	1	ORF_preserving	0	cassetteExon	1	0	0	-0.303554	nonNMD	chr12:98817819:98821614:9	NA	0	0	0	1
Ablim1_chr19:57051129:57051234:-@chr19:57049461:57049509:-@chr19:57061252:57061382:-	ENSMUSG00000025085.16	Ablim1	protein_coding	1	1	1	ORF_preserving	0	cassetteExon	1	1	1	-0.22093	nonNMD	chr19:57049461:57061382:105	NA	0	0	0	1
Mical3_chr6:120969354:120969492:-@chr6:120962754:120962865:-@chr6:120973402:120973647:-	ENSMUSG00000051586.17	Mical3	protein_coding	1	1	#N/A	ORF_preserving	0	cassetteExon	1	1	1	0.287408	NMD	chr6:120962754:120973647:138	NA	0	0	1	0
Meaf6_chr4:125107651:125107709:+@chr4:125102838:125103031:+@chr4:125108322:125108356:+	ENSMUSG00000028863.13	Meaf6	protein_coding	1	1	1	NMD_in	1	cassetteExon	1	1	1	0.352109	NMD	chr4:125102838:125108356:58	NMD_in	0	0	0	0
Atp2b1_chr10:99019277:99019364:+@chr10:99018714:99018897:+@chr10:99022807:99023569:+	ENSMUSG00000019943.10	Atp2b1	protein_coding	1	1	#N/A	ORF_preserving	0	cassetteExon	1	1	1	0.433888	NMD	chr10:99018714:99023569:87	NA	0	0	0	1
Ptprd_chr4:76138555:76138573:-@chr4:76136810:76136921:-@chr4:76140513:76140702:-	ENSMUSG00000028399.18	Ptprd	protein_coding	1	1	1	ORF_preserving	1	cassetteExon	1	0	0	0.0973823	nonNMD	chr4:76136810:76140702:18	NA	0	0	0	0
Slc4a10_chr2:62317475:62317514:+@chr2:62316564:62316681:+@chr2:62324724:62324823:+	ENSMUSG00000026904.17	Slc4a10	protein_coding	1	NA	#N/A	ORF_changing	0	cassetteExon	1	0	0	0.237126	NMD	chr2:62316564:62324823:39	NA	0	0	0	0
Fbxo25_chr8:13938921:13938948:+@chr8:13935145:13935289:+@chr8:13939562:13940521:+	ENSMUSG00000038365.8	Fbxo25	protein_coding	1	1	1	ORF_preserving	0	cassetteExon	1	1	0	0.0825649	nonNMD	chr8:13935145:13940521:27	NA	0	0	1	0
Sh3pxd2b_chr11:32408967:32409051:+@chr11:32407561:32407666:+@chr11:32411456:32411574:+	ENSMUSG00000040711.8	Sh3pxd2b	protein_coding	1	1	#N/A	ORF_preserving	0	cassetteExon	1	1	1	0.456221	NMD	chr11:32407561:32411574:84	NA	0	0	0	0
Fbxo16_chr14:65320104:65320140:+@chr14:65303099:65303202:+@chr14:65321233:65323973:+	ENSMUSG00000034532.9	Fbxo16	protein_coding	1	1	#N/A	ORF_changing	0	cassetteExon	1	1	1	0.203528	NMD	chr14:65303099:65323973:36	NA	0	0	0	0
Zfyve27_chr19:42185619:42185640:+@chr19:42184117:42184189:+@chr19:42185804:42185949:+	ENSMUSG00000018820.13	Zfyve27	protein_coding	1	1	1	ORF_preserving	0	cassetteExon	1	1	0	0.119838	nonNMD	chr19:42184117:42185949:21	NA	0	0	1	0
Cers6_chr2:69105742:69105766:+@chr2:69105002:69105159:+@chr2:69108441:69108644:+	ENSMUSG00000027035.10	Cers6	protein_coding	1	1	1	ORF_preserving	0	cassetteExon	1	1	0	-0.0157233	nonNMD	chr2:69105002:69108644:24	NA	0	0	0	0
Mta1_chr12:113133540:113133576:+@chr12:113133184:113133337:+@chr12:113135796:113135828:+	ENSMUSG00000021144.14	Mta1	protein_coding	1	1	1	ORF_preserving	0	cassetteExon	1	1	0	0.0317495	nonNMD	chr12:113133184:113135828:36	NA	0	0	0	0
Ppp1r9a_chr6:5157003:5157027:+@chr6:5156120:5156240:+@chr6:5158088:5158271:+	ENSMUSG00000032827.15	Ppp1r9a	protein_coding	1	1	#N/A	ORF_preserving	0	cassetteExon	1	0	1	0.194084	NMD	chr6:5156120:5158271:24	NA	0	0	1	0
Rapgef1_chr2:29719592:29719850:+@chr2:29710152:29710308:+@chr2:29722223:29722309:+	ENSMUSG00000039844.20	Rapgef1	protein_coding	1	1	1	ORF_preserving	0	cassetteExon	1	1	0	0.0865164	nonNMD	chr2:29710152:29722309:258	NA	0	0	0	0
Malt1_chr18:65456756:65456835:+@chr18:65453674:65453704:+@chr18:65458168:65458372:+	ENSMUSG00000032688.9	Malt1	protein_coding	1	1	1	NMD_in	0	cassetteExon	1	0	0	0.521325	NMD	chr18:65453674:65458372:79	NA	1	0	0	0
Cpeb3_chr19:37105790:37105814:-@chr19:37088419:37088587:-@chr19:37126331:37126388:-	ENSMUSG00000039652.16	Cpeb3	protein_coding	NA	1	#N/A	ORF_preserving	0	cassetteExon	1	1	1	0.0107783	nonNMD	chr19:37088419:37126388:24	NA	0	0	0	0
Tbc1d23_chr16:57181491:57181536:-@chr16:57177931:57178020:-@chr16:57182850:57182990:-	ENSMUSG00000022749.8	Tbc1d23	protein_coding	1	1	1	ORF_preserving	0	cassetteExon	1	1	1	0.0229504	nonNMD	chr16:57177931:57182990:45	NA	0	0	0	0
Pxk_chr14:8159998:8160031:+@chr14:8155282:8155345:+@chr14:8163934:8165111:+	ENSMUSG00000033885.15	Pxk	protein_coding	1	1	#N/A	ORF_changing	1	cassetteExon	1	1	0	0.192036	NMD	chr14:8155282:8165111:33	NA	0	0	1	0
Col25a1_chr3:130550036:130550081:+@chr3:130549174:130549243:+@chr3:130551959:130552004:+	ENSMUSG00000058897.18	Col25a1	protein_coding	1	1	#N/A	ORF_preserving	0	#N/A	0	0	0	0.294337	NMD	chr3:130549174:130552004:45	NA	0	0	0	0
Rock1_chr18:10073656:10073700:-@chr18:10073114:10073185:-@chr18:10079114:10079274:-	ENSMUSG00000024290.9	Rock1	protein_coding	1	1	#N/A	NMD_in	0	cassetteExon	1	0	0	0.156217	nonNMD	chr18:10073114:10079274:44	NMD_in	0	0	0	0
Ppm1b_chr17:85023031:85023079:+@chr17:85005508:85005566:+@chr17:85023695:85023779:+	ENSMUSG00000061130.13	Ppm1b	protein_coding	1	1	1	ORF_changing	0	cassetteExon	1	1	0	0.0946878	nonNMD	chr17:85005508:85023779:48	NA	0	0	0	0
Ryr1_chr7:29044918:29044936:-@chr7:29043848:29043929:-@chr7:29045603:29045677:-	ENSMUSG00000030592.18	Ryr1	protein_coding	1	NA	1	ORF_preserving	0	cassetteExon	1	0	1	0.0287825	nonNMD	chr7:29043848:29045677:18	NA	0	0	0	0
Afdn_chr17:13825942:13825987:+@chr17:13823290:13823458:+@chr17:13828928:13829023:+	ENSMUSG00000068036.16	Afdn	protein_coding	1	1	1	ORF_preserving	0	cassetteExon	1	1	1	0.150781	nonNMD	chr17:13823290:13829023:45	NA	0	0	1	0
Capn3_chr2:120498967:120498985:+@chr2:120496977:120497014:+@chr2:120502102:120502180:+	ENSMUSG00000079110.12	Capn3	protein_coding	NA	1	#N/A	ORF_preserving	0	cassetteExon	0	0	0	-0.490721	nonNMD	chr2:120496977:120502180:18	NA	0	0	0	0
Pla2g5_chr4:138804506:138804651:-@chr4:138801351:138801458:-@chr4:138806184:138806234:-	ENSMUSG00000041193.15	Pla2g5	protein_coding	NA	1	#N/A	ORF_changing	0	cassetteExon	1	0	0	0.32024	NMD	chr4:138801351:138806234:145	NA	0	0	0	0
Cask_chrX:13596685:13596703:-@chrX:13586843:13586965:-@chrX:13600356:13600456:-	ENSMUSG00000031012.17	Cask	protein_coding	1	1	1	ORF_preserving	0	cassetteExon	1	1	1	-0.0743638	nonNMD	chrX:13586843:13600456:18	NA	0	0	1	0
Sec24c_chr14:20685211:20685280:+@chr14:20683884:20684021:+@chr14:20686508:20686610:+	ENSMUSG00000039367.11	Sec24c	protein_coding	1	1	#N/A	ORF_preserving	0	cassetteExon	1	1	1	0.214711	NMD	chr14:20683884:20686610:69	NA	0	0	1	0
Kif21a_chr15:90949005:90949044:-@chr15:90943764:90943901:-@chr15:90951245:90951374:-	ENSMUSG00000022629.17	Kif21a	protein_coding	1	1	1	ORF_preserving	1	cassetteExon	1	0	0	-0.210969	nonNMD	chr15:90943764:90951374:39	NA	0	1	1	0
Faim_chr9:98990914:98990971:+@chr9:98986373:98986512:+@chr9:98992100:98992233:+	ENSMUSG00000032463.10	Faim	protein_coding	1	1	#N/A	Start_codon	0	cassetteExon	1	1	1	negInf	nonNMD	chr9:98986373:98992233:57	NA	0	0	1	0
Ptk2_chr15:73275620:73275641:-@chr15:73274486:73274584:-@chr15:73276856:73276913:-	ENSMUSG00000022607.18	Ptk2	protein_coding	1	1	1	ORF_preserving	0	cassetteExon	1	1	0	0.090649	nonNMD	chr15:73274486:73276913:21	NA	0	0	0	0
Tmem40_chr6:115741540:115741672:-@chr6:115736382:115736436:-@chr6:115742309:115742387:-	ENSMUSG00000059900.14	Tmem40	protein_coding	NA	1	#N/A	ORF_preserving	0	#N/A	0	0	0	0.192455	NMD	chr6:115736382:115742387:132	NA	0	0	0	0
Atg16l1_chr1:87774812:87774869:+@chr1:87774144:87774231:+@chr1:87775756:87775859:+	ENSMUSG00000026289.15	Atg16l1	protein_coding	1	1	#N/A	ORF_preserving	0	cassetteExon	1	1	1	0.200828	NMD	chr1:87774144:87775859:57	NA	0	0	1	0
Kcnt1_chr2:25912654:25912717:+@chr2:25911025:25911356:+@chr2:25915778:25915866:+	ENSMUSG00000058740.14	Kcnt1	protein_coding	1	1	1	ORF_preserving	0	cassetteExon	1	0	0	0.0347037	nonNMD	chr2:25911025:25915866:63	NA	0	1	0	0
Tenm4_chr7:96805104:96805131:+@chr7:96797319:96797505:+@chr7:96811832:96811979:+	ENSMUSG00000048078.16	Tenm4	protein_coding	1	1	#N/A	ORF_preserving	0	cassetteExon	1	1	1	0.316623	NMD	chr7:96797319:96811979:27	NA	0	0	0	0
Reln_chr5:21891561:21891567:-@chr5:21884453:21885569:-@chr5:21895988:21896087:-	ENSMUSG00000042453.14	Reln	protein_coding	1	1	3	ORF_preserving	0	cassetteExon	1	0	0	-0.218291	nonNMD	chr5:21884453:21896087:6	NA	0	0	0	0
Ppp6r3_chr19:3459746:3459764:-@chr19:3459360:3459480:-@chr19:3464544:3464695:-	ENSMUSG00000024908.15	Ppp6r3	protein_coding	1	1	1	ORF_preserving	0	cassetteExon	1	1	1	0.116069	nonNMD	chr19:3459360:3464695:18	NA	0	0	1	1
Efcab5_chr11:77121095:77121385:-@chr11:77117789:77117959:-@chr11:77129852:77130009:-	ENSMUSG00000050944.14	Efcab5	protein_coding	1	1	1	NMD_ex	0	#N/A	0	0	0	0.3529	NMD	chr11:77117789:77130009:290	NA	0	0	0	0
Pikfyve_chr1:65192533:65192566:+@chr1:65192144:65192294:+@chr1:65195655:65195774:+	ENSMUSG00000025949.16	Pikfyve	protein_coding	1	1	1	ORF_preserving	0	cassetteExon	1	0	1	-0.0200231	nonNMD	chr1:65192144:65195774:33	NA	0	0	0	0
Dctn1_chr6:83197318:83197333:+@chr6:83195940:83196107:+@chr6:83197490:83197624:+	ENSMUSG00000031865.16	Dctn1	protein_coding	1	1	1	ORF_preserving	0	cassetteExon	1	0	0	-0.130269	nonNMD	chr6:83195940:83197624:15	NA	0	0	1	0
Suco_chr1:161845559:161845580:-@chr1:161845302:161845358:-@chr1:161847204:161847310:-	ENSMUSG00000040297.12	Suco	protein_coding	1	1	#N/A	ORF_preserving	0	cassetteExon	1	1	0	0.454718	NMD	chr1:161845302:161847310:21	NA	0	0	0	0
Golga4_chr9:118579541:118579606:+@chr9:118577141:118577228:+@chr9:118581848:118582519:+	ENSMUSG00000038708.10	Golga4	protein_coding	1	1	#N/A	ORF_changing	0	cassetteExon	1	1	0	0.176755	NMD	chr9:118577141:118582519:65	NA	0	0	1	0
Chchd3_chr6:32893391:32893406:-@chr6:32892291:32892375:-@chr6:32968200:32968318:-	ENSMUSG00000053768.13	Chchd3	protein_coding	1	1	1	ORF_preserving	0	cassetteExon	1	1	1	-0.165938	nonNMD	chr6:32892291:32968318:15	NA	0	0	0	0
Porcn_chrX:8201657:8201672:-@chrX:8201443:8201569:-@chrX:8203158:8203289:-	ENSMUSG00000031169.13	Porcn	protein_coding	1	1	3	ORF_preserving	1	cassetteExon	1	0	0	-0.32442	nonNMD	chrX:8201443:8203289:15	NA	0	0	0	0
Daam1_chr12:71958746:71958773:+@chr12:71952451:71952559:+@chr12:71959805:71959912:+	ENSMUSG00000034574.10	Daam1	protein_coding	1	1	#N/A	ORF_preserving	0	cassetteExon	1	1	1	0.218899	NMD	chr12:71952451:71959912:27	NA	0	0	1	0
Clasp2_chr9:113878749:113878773:+@chr9:113876243:113876350:+@chr9:113879941:113880186:+	ENSMUSG00000033392.16	Clasp2	protein_coding	1	1	3	ORF_preserving	0	cassetteExon	0	1	0	0.0888717	nonNMD	chr9:113876243:113880186:24	NA	0	0	1	1
Kif21a_chr15:90964974:90964995:-@chr15:90959687:90959748:-@chr15:90965466:90965632:-	ENSMUSG00000022629.17	Kif21a	protein_coding	1	1	1	ORF_preserving	1	cassetteExon	1	1	1	-0.262582	nonNMD	chr15:90959687:90965632:21	NA	0	0	1	0
Atxn2_chr5:121806221:121806275:+@chr5:121802947:121803080:+@chr5:121810850:121810996:+	ENSMUSG00000042605.16	Atxn2	protein_coding	1	1	1	ORF_preserving	0	cassetteExon	1	1	1	-0.260452	nonNMD	chr5:121802947:121810996:54	NA	0	0	1	0
Nfya_chr17:48398984:48399065:-@chr17:48395649:48395796:-@chr17:48400437:48400580:-	ENSMUSG00000023994.13	Nfya	protein_coding	1	1	1	ORF_preserving	0	cassetteExon	1	0	0	-0.000438334	nonNMD	chr17:48395649:48400580:81	NA	0	1	1	0
Ank2_chr3:126941609:126947807:-@chr3:126940071:126940146:-@chr3:126950734:126950756:-	ENSMUSG00000032826.19	Ank2	protein_coding	1	1	1	ORF_preserving	0	cassetteExon	1	0	0	0.0540284	nonNMD	chr3:126940071:126950756:6198	NA	0	0	0	1
Ptprk_chr10:28570173:28570191:+@chr10:28569896:28569973:+@chr10:28573367:28573404:+	ENSMUSG00000019889.10	Ptprk	protein_coding	1	1	1	ORF_preserving	0	#N/A	0	0	1	0.0507439	nonNMD	chr10:28569896:28573404:18	NA	0	0	0	0
Acap2_chr16:31107527:31107632:-@chr16:31107049:31107142:-@chr16:31108026:31108187:-	ENSMUSG00000049076.12	Acap2	protein_coding	1	1	1	ORF_preserving	0	cassetteExon	1	1	1	-0.502442	nonNMD	chr16:31107049:31108187:105	NA	0	1	1	0
Plcd4_chr1:74562713:74562830:+@chr1:74560426:74560493:+@chr1:74564376:74564512:+	ENSMUSG00000026173.15	Plcd4	protein_coding	NA	1	#N/A	NA	0	#N/A	0	0	0	#N/A	#N/A	chr1:74560426:74564512:117	NA	0	0	0	0
Atg4a_chrX:140988279:140988365:+@chrX:140986278:140986389:+@chrX:140990157:140990256:+	ENSMUSG00000079418.3	Atg4a	protein_coding	NA	1	#N/A	NA	1	cassetteExon	0	0	0	#N/A	#N/A	chrX:140986278:140990256:86	NA	0	0	0	0
Afdn_chr17:13890962:13890998:+@chr17:13887981:13888977:+@chr17:13896087:13896222:+	ENSMUSG00000068036.16	Afdn	protein_coding	1	1	1	ORF_preserving	0	cassetteExon	1	1	0	0.0937682	nonNMD	chr17:13887981:13896222:36	NA	0	1	1	0
Rab11fip3_chr17:26011996:26012131:-@chr17:26008854:26008890:-@chr17:26013773:26013917:-	ENSMUSG00000037098.18	Rab11fip3	protein_coding	1	1	#N/A	ORF_preserving	0	cassetteExon	1	1	1	0.268747	NMD	chr17:26008854:26013917:135	NA	0	0	1	0
Gas2_chr7:51931363:51931426:+@chr7:51926435:51926544:+@chr7:51936553:51936617:+	ENSMUSG00000030498.15	Gas2	protein_coding	1	1	1	NMD_in	0	cassetteExon	1	1	1	0.26413	NMD	chr7:51926435:51936617:63	NA	0	0	0	0
Usp28_chr9:49033576:49033672:+@chr9:49032213:49032353:+@chr9:49035592:49035771:+	ENSMUSG00000032267.8	Usp28	protein_coding	1	1	1	ORF_preserving	0	cassetteExon	0	1	0	0.0322927	nonNMD	chr9:49032213:49035771:96	NA	0	0	0	0
Atp2c1_chr9:105493542:105493554:-@chr9:105469106:105470147:-@chr9:105494414:105494482:-	ENSMUSG00000032570.17	Atp2c1	protein_coding	1	1	1	ORF_preserving	0	cassetteExon	1	0	0	-0.0173703	nonNMD	chr9:105469106:105494482:12	NA	0	0	1	0
Car12_chr9:66762402:66762432:+@chr9:66753694:66753821:+@chr9:66763246:66763334:+	ENSMUSG00000032373.15	Car12	protein_coding	NA	1	#N/A	ORF_preserving	0	cassetteExon	1	0	0	0.239613	NMD	chr9:66753694:66763334:30	NA	0	0	0	1
Dtnb_chr12:3754095:3754116:+@chr12:3751810:3751907:+@chr12:3772586:3772746:+	ENSMUSG00000071454.13	Dtnb	protein_coding	1	1	1	ORF_preserving	0	cassetteExon	1	1	1	-0.215024	nonNMD	chr12:3751810:3772746:21	NA	0	0	1	0
Slmap_chr14:26453537:26453600:-@chr14:26442574:26442634:-@chr14:26459903:26459954:-	ENSMUSG00000021870.17	Slmap	protein_coding	1	1	#N/A	ORF_preserving	5	cassetteExon	1	0	0	0.200881	NMD	chr14:26442574:26459954:63	NA	0	0	0	0
Kdm1a_chr4:136563437:136563449:-@chr4:136561017:136561160:-@chr4:136568572:136568667:-	ENSMUSG00000036940.15	Kdm1a	protein_coding	1	1	1	ORF_preserving	0	cassetteExon	1	0	0	-0.0602668	nonNMD	chr4:136561017:136568667:12	NA	0	0	0	0
Dpf2_chr19:5903730:5903772:-@chr19:5902630:5902768:-@chr19:5904239:5904318:-	ENSMUSG00000024826.15	Dpf2	protein_coding	1	1	1	ORF_preserving	0	cassetteExon	1	1	1	0.0867071	nonNMD	chr19:5902630:5904318:42	NA	0	1	1	1
H13_chr2:152703994:152704194:+@chr2:152700182:152700268:+@chr2:152704621:152705036:+	ENSMUSG00000019188.16	H13	protein_coding	1	1	#N/A	ORF_changing	0	cassetteExon	1	1	1	0.528501	NMD	chr2:152700182:152705036:200	NA	0	1	1	0
Ap2a1_chr7:44903461:44903527:-@chr7:44903143:44903200:-@chr7:44903740:44903901:-	ENSMUSG00000060279.14	Ap2a1	protein_coding	1	1	1	ORF_preserving	0	cassetteExon	1	1	1	-0.183648	nonNMD	chr7:44903143:44903901:66	NA	0	1	1	1
Mtcl1_chr17:66371322:66371445:-@chr17:66368229:66368460:-@chr17:66377852:66378011:-	ENSMUSG00000052105.17	Mtcl1	protein_coding	1	1	1	ORF_preserving	0	cassetteExon	1	0	0	-0.296837	nonNMD	chr17:66368229:66378011:123	NA	0	0	0	1
Clip1_chr5:123586333:123586354:-@chr5:123583520:123583638:-@chr5:123590792:123590845:-	ENSMUSG00000049550.17	Clip1	protein_coding	1	NA	1	ORF_preserving	0	cassetteExon	1	1	1	-0.218101	nonNMD	chr5:123583520:123590845:21	NA	0	0	0	0
Hs6st2_chrX:51471373:51471406:-@chrX:51387211:51390361:-@chrX:51679889:51680408:-	ENSMUSG00000062184.11	Hs6st2	protein_coding	1	NA	#N/A	ORF_preserving	0	cassetteExon	0	0	0	0.399159	NMD	chrX:51387211:51680408:33	NA	0	0	0	0
Ccser2_chr14:36885750:36885790:-@chr14:36879095:36879762:-@chr14:36890341:36890426:-	ENSMUSG00000058690.14	Ccser2	protein_coding	1	1	1	ORF_changing	0	cassetteExon	1	0	0	0.0359656	nonNMD	chr14:36879095:36890426:40	NA	0	0	0	0
Map4k4_chr1:40001429:40001591:+@chr1:40000530:40000749:+@chr1:40003756:40003987:+	ENSMUSG00000026074.15	Map4k4	protein_coding	1	1	1	ORF_preserving	1	cassetteExon	1	1	1	0.0641489	nonNMD	chr1:40000530:40003987:162	NA	0	0	1	0
Slc25a14_chrX:48623961:48624197:+@chrX:48623577:48623828:+@chrX:48629251:48629345:+	ENSMUSG00000031105.16	Slc25a14	protein_coding	1	1	#N/A	Start_codon	0	cassetteExon	1	1	0	negInf	nonNMD	chrX:48623577:48629345:236	NA	0	0	0	0
Myo18a_chr11:77815855:77815891:+@chr11:77777292:77778314:+@chr11:77817618:77817706:+	ENSMUSG00000000631.20	Myo18a	protein_coding	1	1	1	ORF_preserving	0	cassetteExon	1	1	0	0.0176256	nonNMD	chr11:77777292:77817706:36	NA	0	1	1	0
Strada_chr11:106180954:106180983:-@chr11:106173678:106173781:-@chr11:106184561:106184619:-	ENSMUSG00000069631.14	Strada	protein_coding	1	1	1	NMD_ex	0	cassetteExon	0	1	1	0.188195	NMD	chr11:106173678:106184619:29	NMD_ex	0	0	0	0
Tnc_chr4:63984459:63984732:-@chr4:63982650:63982923:-@chr4:63993026:63993299:-	ENSMUSG00000028364.15	Tnc	protein_coding	1	NA	1	ORF_preserving	0	cassetteExon	1	0	0	-0.323995	nonNMD	chr4:63982650:63993299:273	NA	0	1	0	0
Ppip5k2_chr1:97716541:97716604:-@chr1:97713003:97713144:-@chr1:97719833:97719906:-	ENSMUSG00000040648.14	Ppip5k2	protein_coding	NA	1	#N/A	ORF_preserving	0	cassetteExon	0	0	0	0.0897162	nonNMD	chr1:97713003:97719906:63	NA	0	1	1	0
Nfya_chr17:48398981:48399065:-@chr17:48395649:48395796:-@chr17:48400437:48400580:-	ENSMUSG00000023994.13	Nfya	protein_coding	1	1	1	ORF_preserving	0	cassetteExon	1	0	0	-0.0291859	nonNMD	chr17:48395649:48400580:84	NA	0	0	1	0
Adgrl3_chr5:81509723:81509738:+@chr5:81465194:81465304:+@chr5:81511983:81512784:+	ENSMUSG00000037605.16	Adgrl3	protein_coding	1	1	1	ORF_preserving	0	cassetteExon	1	1	0	-0.429492	nonNMD	chr5:81465194:81512784:15	NA	0	0	0	0
Slc25a14_chrX:48623961:48624206:+@chrX:48623577:48623828:+@chrX:48629251:48629345:+	ENSMUSG00000031105.16	Slc25a14	protein_coding	1	1	#N/A	Start_codon	0	cassetteExon	1	0	0	negInf	nonNMD	chrX:48623577:48629345:245	NA	0	0	0	0
Ccdc136_chr6:29421990:29422097:+@chr6:29417931:29418153:+@chr6:29426624:29426948:+	ENSMUSG00000029769.16	Ccdc136	protein_coding	1	NA	1	ORF_changing	0	cassetteExon	0	0	1	0.139963	nonNMD	chr6:29417931:29426948:107	NA	0	0	0	0
Nfasc_chr1:132588073:132588310:-@chr1:132576285:132576417:-@chr1:132593350:132593365:-	ENSMUSG00000026442.14	Nfasc	protein_coding	1	NA	#N/A	ORF_preserving	0	cassetteExon	0	0	0	0.356793	NMD	chr1:132576285:132593365:237	NA	0	0	0	0
Stk3_chr15:35114937:35114958:-@chr15:35114528:35114657:-@chr15:35115564:35115645:-	ENSMUSG00000022329.15	Stk3	protein_coding	1	NA	#N/A	NMD_in	0	cassetteExon	1	0	0	0.0854987	nonNMD	chr15:35114528:35115645:21	NA	0	0	0	0
Nrcam_chr12:44578144:44578180:+@chr12:44576603:44576780:+@chr12:44583666:44583792:+	ENSMUSG00000020598.16	Nrcam	protein_coding	1	1	#N/A	NA	0	cassetteExon	0	0	0	#N/A	#N/A	chr12:44576603:44583792:36	NA	0	0	0	0
Plch1_chr3:63702563:63702623:-@chr3:63701783:63702138:-@chr3:63704133:63704213:-	ENSMUSG00000036834.16	Plch1	protein_coding	1	1	1	ORF_preserving	0	cassetteExon	1	0	0	-0.0468696	nonNMD	chr3:63701783:63704213:60	NA	0	0	1	0
Csnk1g3_chr18:53948644:53948668:+@chr18:53948047:53948154:+@chr18:53953244:53955548:+	ENSMUSG00000073563.3	Csnk1g3	protein_coding	1	1	1	ORF_preserving	0	cassetteExon	1	1	1	0.0617328	nonNMD	chr18:53948047:53955548:24	NA	0	0	1	1
Arrb1_chr7:99597035:99597059:+@chr7:99596022:99596106:+@chr7:99598490:99598561:+	ENSMUSG00000018909.15	Arrb1	protein_coding	1	1	3	ORF_preserving	0	cassetteExon	1	0	0	0.118722	nonNMD	chr7:99596022:99598561:24	NA	0	0	0	0
Piezo2_chr18:63045376:63045544:-@chr18:63042432:63042840:-@chr18:63050531:63050698:-	ENSMUSG00000041482.17	Piezo2	protein_coding	1	NA	1	ORF_preserving	0	cassetteExon	1	0	0	-0.128868	nonNMD	chr18:63042432:63050698:168	NA	0	0	0	0
Dync1i1_chr6:5784438:5784498:+@chr6:5769649:5769791:+@chr6:5800774:5800890:+	ENSMUSG00000029757.16	Dync1i1	protein_coding	NA	1	#N/A	ORF_preserving	0	cassetteExon	1	1	1	-0.17896	nonNMD	chr6:5769649:5800890:60	NA	0	0	0	0
Acbd5_chr2:23080667:23080700:+@chr2:23080338:23080453:+@chr2:23087484:23087619:+	ENSMUSG00000026781.17	Acbd5	protein_coding	1	1	1	ORF_preserving	0	cassetteExon	1	1	1	-0.358673	nonNMD	chr2:23080338:23087619:33	NA	0	0	1	0
Kif1b_chr4:149265344:149265362:-@chr4:149263614:149263690:-@chr4:149266251:149266317:-	ENSMUSG00000063077.15	Kif1b	protein_coding	1	1	1	ORF_preserving	0	cassetteExon	1	0	0	-0.447462	nonNMD	chr4:149263614:149266317:18	NA	0	0	0	1
Tnk2_chr16:32678668:32678713:+@chr16:32677893:32677985:+@chr16:32679458:32679635:+	ENSMUSG00000022791.19	Tnk2	protein_coding	1	1	1	ORF_preserving	0	cassetteExon	1	1	0	-0.0252893	nonNMD	chr16:32677893:32679635:45	NA	0	1	1	1
Nuak2_chr1:132326205:132326229:+@chr1:132324952:132325073:+@chr1:132327696:132327848:+	ENSMUSG00000009772.15	Nuak2	protein_coding	1	NA	#N/A	ORF_preserving	0	cassetteExon	1	0	0	0.381355	NMD	chr1:132324952:132327848:24	NA	0	0	0	0
Cobl_chr11:12306957:12307128:-@chr11:12266855:12267144:-@chr11:12309613:12309752:-	ENSMUSG00000020173.17	Cobl	protein_coding	1	1	1	ORF_preserving	0	cassetteExon	1	0	0	0.0603154	nonNMD	chr11:12266855:12309752:171	NA	0	0	0	0
Col4a3bp_chr13:96616993:96617071:+@chr13:96616456:96616549:+@chr13:96624694:96624790:+	ENSMUSG00000021669.15	Col4a3bp	protein_coding	1	1	1	ORF_preserving	0	cassetteExon	1	1	1	0.0850261	nonNMD	chr13:96616456:96624790:78	NA	0	0	1	0
Myo18a_chr11:77815855:77815999:+@chr11:77777292:77778314:+@chr11:77817618:77817706:+	ENSMUSG00000000631.20	Myo18a	protein_coding	1	1	1	ORF_preserving	0	cassetteExon	1	1	1	-0.0345717	nonNMD	chr11:77777292:77817706:144	NA	0	0	1	0
Atp13a3_chr16:30321805:30321895:-@chr16:30312422:30315901:-@chr16:30322871:30322952:-	ENSMUSG00000022533.14	Atp13a3	protein_coding	1	1	#N/A	ORF_preserving	0	cassetteExon	1	0	0	0.176635	NMD	chr16:30312422:30322952:90	NA	0	0	1	0
Arhgef1_chr7:24919183:24919351:+@chr7:24917894:24918000:+@chr7:24919630:24919776:+	ENSMUSG00000040940.18	Arhgef1	protein_coding	1	1	1	ORF_preserving	0	cassetteExon	1	1	0	-0.188596	nonNMD	chr7:24917894:24919776:168	NA	0	0	1	0
Pdlim7_chr13:55507863:55507880:-@chr13:55507487:55507624:-@chr13:55508779:55508810:-	ENSMUSG00000021493.15	Pdlim7	protein_coding	1	1	1	ORF_changing	1	cassetteExon	1	0	0	0.0477116	nonNMD	chr13:55507487:55508810:17	NA	1	0	1	0
Clip1_chr5:123635173:123635278:-@chr5:123630224:123631169:-@chr5:123640493:123640554:-	ENSMUSG00000049550.17	Clip1	protein_coding	1	1	1	ORF_preserving	0	cassetteExon	1	1	1	-0.0271498	nonNMD	chr5:123630224:123640554:105	NA	0	0	1	0
Madd_chr2:91155012:91155075:-@chr2:91154644:91154765:-@chr2:91155545:91155648:-	ENSMUSG00000040687.16	Madd	protein_coding	1	1	3	ORF_preserving	0	cassetteExon	1	0	0	-0.0693996	nonNMD	chr2:91154644:91155648:63	NA	0	0	1	0
Dock10_chr1:80503918:80503994:-@chr1:80501187:80501826:-@chr1:80505324:80505463:-	ENSMUSG00000038608.15	Dock10	protein_coding	1	1	1	ORF_changing	1	cassetteExon	1	0	0	-0.0891219	nonNMD	chr1:80501187:80505463:76	NA	0	0	0	0
Abi2_chr1:60450070:60450253:+@chr1:60448077:60448202:+@chr1:60453603:60453762:+	ENSMUSG00000026782.15	Abi2	protein_coding	1	1	1	ORF_preserving	0	cassetteExon	1	1	1	0.0114353	nonNMD	chr1:60448077:60453762:183	NA	0	0	1	0
Runx2_chr17:44638512:44638705:-@chr17:44610027:44610093:-@chr17:44639664:44639826:-	ENSMUSG00000039153.17	Runx2	protein_coding	NA	1	#N/A	NMD_in	0	cassetteExon	0	0	0	0.376338	NMD	chr17:44610027:44639826:193	NMD_in	0	0	0	0
Vav2_chr2:27284838:27284853:-@chr2:27283308:27283418:-@chr2:27285632:27285765:-	ENSMUSG00000009621.18	Vav2	protein_coding	1	1	#N/A	ORF_preserving	0	cassetteExon	1	0	0	0.263778	NMD	chr2:27283308:27285765:15	NA	0	0	1	1
Atp11b_chr3:35841029:35841115:+@chr3:35839048:35839214:+@chr3:35849433:35849564:+	ENSMUSG00000037400.17	Atp11b	protein_coding	1	1	#N/A	ORF_changing	1	cassetteExon	1	0	0	0.333305	NMD	chr3:35839048:35849564:86	NA	0	0	0	0
Septin6_chrX:36920368:36920413:-@chrX:36913445:36916545:-@chrX:36922839:36923030:-	ENSMUSG00000050379.15	Septin6	protein_coding	1	NA	#N/A	ORF_changing	0	cassetteExon	0	1	1	0.2373	NMD	chrX:36913445:36923030:45	NA	0	0	0	0
Pfkfb3_chr2:11478035:11478058:-@chr2:11474406:11474543:-@chr2:11480197:11480371:-	ENSMUSG00000026773.19	Pfkfb3	protein_coding	1	1	#N/A	ORF_changing	0	cassetteExon	1	1	1	0.186788	NMD	chr2:11474406:11480371:23	NA	0	0	1	0
Paqr5_chr9:61972625:61972831:-@chr9:61963727:61963824:-@chr9:61988992:61989138:-	ENSMUSG00000032278.11	Paqr5	protein_coding	NA	1	#N/A	NA	0	cassetteExon	0	0	0	#N/A	#N/A	chr9:61963727:61989138:206	NA	0	0	0	0
Scn3a_chr2:65525694:65525786:-@chr2:65524603:65524876:-@chr2:65525876:65525968:-	ENSMUSG00000057182.15	Scn3a	protein_coding	1	NA	#N/A	NA	1	cassetteExon	0	1	0	#N/A	#N/A	chr2:65524603:65525968:92	NA	0	0	0	1
Lrp8_chr4:107848280:107848403:+@chr4:107847440:107847566:+@chr4:107851307:107851362:+	ENSMUSG00000028613.15	Lrp8	protein_coding	1	1	1	ORF_preserving	1	cassetteExon	1	1	1	-0.375218	nonNMD	chr4:107847440:107851362:123	NA	0	0	0	0
Aftph_chr11:20696750:20696831:-@chr11:20692464:20692588:-@chr11:20698312:20698373:-	ENSMUSG00000049659.15	Aftph	protein_coding	1	1	1	ORF_preserving	0	cassetteExon	1	1	1	0.115001	nonNMD	chr11:20692464:20698373:81	NA	0	1	1	0
Sag_chr1:87837309:87837333:+@chr1:87834549:87834627:+@chr1:87840791:87840847:+	ENSMUSG00000056055.13	Sag	protein_coding	NA	1	#N/A	ORF_preserving	0	#N/A	0	0	0	0.0850297	nonNMD	chr1:87834549:87840847:24	NA	0	0	0	0
Nox4_chr7:87331695:87331742:+@chr7:87323932:87323995:+@chr7:87338956:87339017:+	ENSMUSG00000030562.17	Nox4	protein_coding	1	NA	1	NMD_in	0	cassetteExon	0	0	0	0.284107	NMD	chr7:87323932:87339017:47	NA	0	0	0	0
Arhgap21_chr2:20883199:20883229:-@chr2:20879960:20881851:-@chr2:20887105:20887160:-	ENSMUSG00000036591.16	Arhgap21	protein_coding	1	1	1	ORF_preserving	0	cassetteExon	1	1	1	-0.0697715	nonNMD	chr2:20879960:20887160:30	NA	0	0	0	0
Ppfia3_chr7:45343552:45343579:-@chr7:45342325:45342501:-@chr7:45343740:45343803:-	ENSMUSG00000003863.18	Ppfia3	protein_coding	1	NA	3	ORF_preserving	0	cassetteExon	1	1	0	-0.0255731	nonNMD	chr7:45342325:45343803:27	NA	0	0	0	0
Nfya_chr17:48398981:48399068:-@chr17:48395649:48395796:-@chr17:48400437:48400580:-	ENSMUSG00000023994.13	Nfya	protein_coding	1	1	1	ORF_preserving	0	cassetteExon	1	0	0	-0.0409786	nonNMD	chr17:48395649:48400580:87	NA	0	0	1	0
Unc13a_chr8:71666640:71666670:-@chr8:71665978:71666078:-@chr8:71671625:71671736:-	ENSMUSG00000034799.16	Unc13a	protein_coding	1	NA	1	ORF_preserving	0	cassetteExon	1	1	0	0.0375196	nonNMD	chr8:71665978:71671736:30	NA	0	0	1	1
Akap13_chr7:75683393:75683459:+@chr7:75677105:75677479:+@chr7:75685116:75685309:+	ENSMUSG00000066406.16	Akap13	protein_coding	1	1	#N/A	NA	1	cassetteExon	1	0	0	#N/A	#N/A	chr7:75677105:75685309:66	NA	0	0	0	1
Osbpl9_chr4:109107880:109107949:-@chr4:109102496:109102592:-@chr4:109117894:109118036:-	ENSMUSG00000028559.17	Osbpl9	protein_coding	NA	1	#N/A	ORF_preserving	0	cassetteExon	0	0	0	-0.163379	nonNMD	chr4:109102496:109118036:69	NA	0	0	1	0
Gpatch8_chr11:102537111:102537146:-@chr11:102531312:102531330:-@chr11:102538281:102538356:-	ENSMUSG00000034621.14	Gpatch8	protein_coding	1	NA	#N/A	NA	1	cassetteExon	0	0	0	#N/A	#N/A	chr11:102531312:102538356:35	NA	1	0	0	0
Robo2_chr16:73933045:73933171:-@chr16:73928023:73928177:-@chr16:73933586:73933868:-	ENSMUSG00000052516.19	Robo2	protein_coding	1	1	3	ORF_preserving	0	cassetteExon	1	1	1	0.152535	nonNMD	chr16:73928023:73933868:126	NA	0	0	0	0
Camk2b_chr11:5987056:5987131:-@chr11:5982720:5982758:-@chr11:5988100:5988143:-	ENSMUSG00000057897.14	Camk2b	protein_coding	1	NA	#N/A	ORF_preserving	0	cassetteExon	1	0	1	0.309462	NMD	chr11:5982720:5988143:75	NA	0	0	0	0
Dennd1a_chr2:37805071:37805200:-@chr2:37802014:37802273:-@chr2:37816915:37817004:-	ENSMUSG00000035392.17	Dennd1a	protein_coding	1	1	#N/A	ORF_preserving	0	cassetteExon	1	1	1	0.265363	NMD	chr2:37802014:37817004:129	NA	0	0	1	0
Apbb1_chr7:105565945:105565951:-@chr7:105565532:105565647:-@chr7:105566050:105566178:-	ENSMUSG00000037032.16	Apbb1	protein_coding	1	1	#N/A	5UTR	0	cassetteExon	1	0	0	-0.254551	nonNMD	chr7:105565532:105566178:6	NA	0	0	0	0
Hps5_chr7:46775153:46775284:-@chr7:46774813:46774937:-@chr7:46775764:46775951:-	ENSMUSG00000014418.16	Hps5	protein_coding	1	1	1	NMD_in	0	cassetteExon	1	1	1	0.276422	NMD	chr7:46774813:46775951:131	NA	1	0	1	0
Atp9b_chr18:80736811:80736844:-@chr18:80734140:80736149:-@chr18:80738652:80738781:-	ENSMUSG00000024566.10	Atp9b	protein_coding	1	1	#N/A	ORF_preserving	0	cassetteExon	1	1	0	0.333421	NMD	chr18:80734140:80738781:33	NA	0	0	1	1
Rnaset2b_chr17:6985055:6985113:+@chr17:6984138:6984191:+@chr17:6988721:6988792:+	ENSMUSG00000094724.8	Rnaset2b	protein_coding	1	1	#N/A	NMD_ex_in	0	cassetteExon	1	0	0	-0.0505337	nonNMD	chr17:6984138:6988792:58	NA	0	0	0	0
Cklf_chr8:104262167:104262281:+@chr8:104257284:104257443:+@chr8:104263270:104263444:+	ENSMUSG00000054400.16	Cklf	protein_coding	1	NA	3	NMD_in	0	cassetteExon	0	0	1	0.665719	NMD	chr8:104257284:104263444:114	NA	0	0	0	0
Srsf11_chr3:158024697:158024761:-@chr3:158023408:158024231:-@chr3:158026724:158026858:-	ENSMUSG00000055436.18	Srsf11	protein_coding	1	1	#N/A	ORF_changing	0	cassetteExon	1	1	1	0.372421	NMD	chr3:158023408:158026858:64	NA	0	0	0	0
Tcf7l2_chr19:55927729:55927754:+@chr19:55925976:55926049:+@chr19:55931433:55933229:+	ENSMUSG00000024985.20	Tcf7l2	protein_coding	1	1	3	ORF_changing	2	cassetteExon	1	1	1	0.0337533	nonNMD	chr19:55925976:55933229:25	NA	0	0	0	0
Tle2_chr10:81584012:81584089:+@chr10:81582412:81582886:+@chr10:81584659:81584741:+	ENSMUSG00000034771.15	Tle2	protein_coding	NA	1	#N/A	NA	0	cassetteExon	0	0	0	#N/A	#N/A	chr10:81582412:81584741:77	NA	0	0	0	0
Sipa1l2_chr8:125423192:125423246:-@chr8:125422578:125422702:-@chr8:125433177:125433309:-	ENSMUSG00000001995.9	Sipa1l2	protein_coding	1	1	1	ORF_preserving	0	cassetteExon	1	0	0	0.0981128	nonNMD	chr8:125422578:125433309:54	NA	0	0	0	0
Mapk8ip3_chr17:24908410:24908428:-@chr17:24907328:24907386:-@chr17:24909149:24909161:-	ENSMUSG00000024163.17	Mapk8ip3	protein_coding	1	1	1	ORF_preserving	0	cassetteExon	1	0	0	0.0908445	nonNMD	chr17:24907328:24909161:18	NA	0	0	0	1
Clasp2_chr9:113862435:113862462:+@chr9:113862185:113862287:+@chr9:113868547:113868718:+	ENSMUSG00000033392.16	Clasp2	protein_coding	NA	1	#N/A	ORF_preserving	0	cassetteExon	0	1	0	0.0781739	nonNMD	chr9:113862185:113868718:27	NA	0	0	0	1
Iqgap1_chr7:80729643:80729691:-@chr7:80728848:80729081:-@chr7:80730068:80730153:-	ENSMUSG00000030536.10	Iqgap1	protein_coding	1	1	1	NMD_in	0	cassetteExon	1	1	0	0.443418	NMD	chr7:80728848:80730153:48	NMD_in	1	0	0	0
Kidins220_chr12:25046202:25046235:+@chr12:25041245:25041302:+@chr12:25047893:25047926:+	ENSMUSG00000036333.11	Kidins220	protein_coding	NA	1	#N/A	ORF_preserving	0	cassetteExon	1	0	0	0.387269	NMD	chr12:25041245:25047926:33	NA	0	0	0	0
Ptprm_chr17:66814270:66814297:-@chr17:66809465:66809653:-@chr17:66814466:66814541:-	ENSMUSG00000033278.10	Ptprm	protein_coding	1	1	1	ORF_preserving	0	cassetteExon	1	1	0	-0.402669	nonNMD	chr17:66809465:66814541:27	NA	0	0	0	0
Dnm1_chr2:32310450:32310487:-@chr2:32309478:32309634:-@chr2:32312126:32312342:-	ENSMUSG00000026825.17	Dnm1	protein_coding	1	1	#N/A	ORF_changing	1	cassetteExon	0	0	1	0.331309	NMD	chr2:32309478:32312342:37	NA	0	1	0	1
Zfp655_chr5:145235305:145235391:+@chr5:145233440:145233602:+@chr5:145235736:145235863:+	ENSMUSG00000007812.16	Zfp655	protein_coding	1	1	#N/A	ORF_changing	0	cassetteExon	1	0	0	0.240486	NMD	chr5:145233440:145235863:86	NA	0	0	0	0
Itpr1_chr6:108431460:108431496:+@chr6:108417888:108418000:+@chr6:108432645:108432696:+	ENSMUSG00000030102.11	Itpr1	protein_coding	NA	1	#N/A	NA	0	cassetteExon	0	0	0	#N/A	#N/A	chr6:108417888:108432696:36	NA	0	0	0	0
Sorbs1_chr19:40325470:40326937:-@chr19:40324746:40324832:-@chr19:40327449:40327622:-	ENSMUSG00000025006.18	Sorbs1	protein_coding	1	1	3	ORF_preserving	0	cassetteExon	1	1	1	-0.114836	nonNMD	chr19:40324746:40327622:1467	NA	0	0	1	0
Mast4_chr13:103057840:103057915:-@chr13:103025521:103025553:-@chr13:103140162:103140287:-	ENSMUSG00000034751.17	Mast4	protein_coding	1	NA	#N/A	ORF_preserving	0	#N/A	0	0	0	0.220357	NMD	chr13:103025521:103140287:75	NA	0	0	0	0
Fmnl1_chr11:103198134:103198233:+@chr11:103197657:103197778:+@chr11:103198482:103198895:+	ENSMUSG00000055805.15	Fmnl1	protein_coding	1	1	1	ORF_changing	0	cassetteExon	1	0	0	0.0999567	nonNMD	chr11:103197657:103198895:99	NA	0	1	0	0
Rnf14_chr18:38301655:38301807:+@chr18:38300428:38300590:+@chr18:38307864:38308108:+	ENSMUSG00000060450.14	Rnf14	protein_coding	1	1	#N/A	NMD_ex	0	cassetteExon	1	1	1	0.0120295	nonNMD	chr18:38300428:38308108:152	NA	0	0	0	1
Myo9a_chr9:59790035:59790092:+@chr9:59788414:59788514:+@chr9:59801913:59802011:+	ENSMUSG00000039585.15	Myo9a	protein_coding	1	1	#N/A	ORF_preserving	0	#N/A	0	1	1	0.780222	NMD	chr9:59788414:59802011:57	NA	0	0	0	0
Atp8a1_chr5:67778959:67779033:-@chr5:67776128:67776198:-@chr5:67786625:67786666:-	ENSMUSG00000037685.15	Atp8a1	protein_coding	1	1	3	NMD_ex	1	cassetteExon	1	1	0	0.54055	NMD	chr5:67776128:67786666:74	NMD_ex	1	0	0	1
Ryr1_chr7:29065575:29065625:-@chr7:29064816:29064877:-@chr7:29066494:29066616:-	ENSMUSG00000030592.18	Ryr1	protein_coding	1	NA	3	NMD_ex	0	#N/A	0	1	0	0.399609	NMD	chr7:29064816:29066616:50	NA	0	0	0	0
Clasp1_chr1:118565142:118565259:+@chr1:118561010:118561117:+@chr1:118570848:118570999:+	ENSMUSG00000064302.13	Clasp1	protein_coding	1	1	1	ORF_preserving	0	cassetteExon	1	1	0	-0.327831	nonNMD	chr1:118561010:118570999:117	NA	0	0	0	0
Magi3_chr3:104016601:104016692:-@chr3:104013258:104016068:-@chr3:104017500:104017639:-	ENSMUSG00000052539.15	Magi3	protein_coding	1	1	#N/A	ORF_changing	0	cassetteExon	1	1	0	0.359651	NMD	chr3:104013258:104017639:91	NA	0	0	1	1
Stx2_chr5:128989378:128989406:-@chr5:128988907:128988912:-@chr5:128990963:128991101:-	ENSMUSG00000029428.13	Stx2	protein_coding	1	1	1	NMD_in	0	cassetteExon	1	1	0	0.286323	NMD	chr5:128988907:128991101:28	NA	0	0	0	0
Tpd52l1_chr10:31343011:31343026:-@chr10:31332626:31332969:-@chr10:31346610:31346712:-	ENSMUSG00000000296.8	Tpd52l1	protein_coding	1	1	1	ORF_preserving	0	cassetteExon	0	0	0	0.0292575	nonNMD	chr10:31332626:31346712:15	NA	0	0	0	0
Evi5l_chr8:4201933:4201966:+@chr8:4200799:4200921:+@chr8:4202935:4203076:+	ENSMUSG00000011832.16	Evi5l	protein_coding	1	1	#N/A	ORF_preserving	0	cassetteExon	1	1	1	0.24415	NMD	chr8:4200799:4203076:33	NA	0	0	0	1
Pisd-ps1_chr11:3127130:3127219:+@chr11:3125935:3126058:+@chr11:3127478:3127644:+	ENSMUSG00000082286.11	Pisd-ps1	transcribed_unprocessed_pseudogene	1	1	#N/A	NA	0	cassetteExon	1	0	0	#N/A	#N/A	chr11:3125935:3127644:89	NA	0	0	0	0
Ank2_chr3:126963382:126963481:-@chr3:126962250:126962405:-@chr3:126964937:126965162:-	ENSMUSG00000032826.19	Ank2	protein_coding	1	1	1	ORF_preserving	0	cassetteExon	1	1	1	-0.332271	nonNMD	chr3:126962250:126965162:99	NA	0	1	0	1
Ripk2_chr4:16131522:16131646:-@chr4:16129022:16129109:-@chr4:16132776:16132862:-	ENSMUSG00000041135.15	Ripk2	protein_coding	1	1	1	NMD_in	0	cassetteExon	1	1	0	0.450695	NMD	chr4:16129022:16132862:124	NA	0	0	1	0
Synj1_chr16:90940472:90940496:-@chr16:90936100:90939034:-@chr16:90944354:90944575:-	ENSMUSG00000022973.18	Synj1	protein_coding	1	1	#N/A	ORF_changing	0	cassetteExon	1	1	0	0.220047	NMD	chr16:90936100:90944575:24	NA	0	1	1	0
Slc22a17_chr14:54908822:54908863:-@chr14:54908501:54908647:-@chr14:54909670:54909825:-	ENSMUSG00000022199.12	Slc22a17	protein_coding	1	NA	#N/A	NA	0	cassetteExon	1	1	1	#N/A	#N/A	chr14:54908501:54909825:41	NA	0	0	0	0
Oxr1_chr15:41848669:41848750:+@chr15:41838251:41838279:+@chr15:41850458:41850584:+	ENSMUSG00000022307.16	Oxr1	protein_coding	1	NA	#N/A	No_stop_codon	0	cassetteExon	0	0	0	0.47302	NMD	chr15:41838251:41850584:81	NA	0	1	0	0
Adcyap1r1_chr6:55491226:55491310:+@chr6:55484941:55485033:+@chr6:55494076:55494206:+	ENSMUSG00000029778.12	Adcyap1r1	protein_coding	1	1	#N/A	ORF_preserving	1	cassetteExon	1	1	1	0.282545	NMD	chr6:55484941:55494206:84	NA	0	0	0	1
Asap1_chr15:64153843:64153852:-@chr15:64152829:64152930:-@chr15:64158917:64159004:-	ENSMUSG00000022377.16	Asap1	protein_coding	1	1	1	ORF_preserving	0	cassetteExon	1	0	0	-0.281804	nonNMD	chr15:64152829:64159004:9	NA	0	0	1	0
Macf1_chr4:123364056:123364074:-@chr4:123360909:123361027:-@chr4:123365272:123365347:-	ENSMUSG00000028649.21	Macf1	protein_coding	1	1	1	ORF_preserving	0	cassetteExon	1	1	1	-0.161345	nonNMD	chr4:123360909:123365347:18	NA	0	0	0	1
Dlg1_chr16:31854667:31854688:+@chr16:31853842:31853884:+@chr16:31856440:31856491:+	ENSMUSG00000022770.17	Dlg1	protein_coding	1	1	1	ORF_preserving	0	cassetteExon	1	1	0	-0.313812	nonNMD	chr16:31853842:31856491:21	NA	0	0	0	0
Atp6v0a1_chr11:101049458:101049476:+@chr11:101048417:101048525:+@chr11:101055025:101055143:+	ENSMUSG00000019302.16	Atp6v0a1	protein_coding	1	1	3	ORF_preserving	1	cassetteExon	1	1	0	0.120913	nonNMD	chr11:101048417:101055143:18	NA	0	0	1	0
Sipa1l2_chr8:125423192:125423246:-@chr8:125422578:125422702:-@chr8:125439263:125439483:-	ENSMUSG00000001995.9	Sipa1l2	protein_coding	1	1	#N/A	NA	0	cassetteExon	0	0	0	#N/A	#N/A	chr8:125422578:125439483:54	NA	0	0	0	0
Layn_chr9:51076321:51076345:-@chr9:51073847:51074145:-@chr9:51076885:51077047:-	ENSMUSG00000060594.6	Layn	protein_coding	NA	1	#N/A	ORF_preserving	0	cassetteExon	1	0	0	0.0263071	nonNMD	chr9:51073847:51077047:24	NA	0	0	0	0
Clip1_chr5:123581591:123581597:-@chr5:123579999:123580124:-@chr5:123582719:123582769:-	ENSMUSG00000049550.17	Clip1	protein_coding	1	1	1	ORF_preserving	0	cassetteExon	1	0	0	-0.0539505	nonNMD	chr5:123579999:123582769:6	NA	0	0	0	0
Cklf_chr8:104262167:104262281:+@chr8:104261473:104261569:+@chr8:104263270:104263444:+	ENSMUSG00000054400.16	Cklf	protein_coding	1	1	1	NMD_in	0	cassetteExon	1	1	0	0.468067	NMD	chr8:104261473:104263444:114	NA	0	0	0	0
Ap3b1_chr13:94543983:94544022:+@chr13:94542778:94542876:+@chr13:94547754:94547893:+	ENSMUSG00000021686.6	Ap3b1	protein_coding	1	1	1	ORF_preserving	0	cassetteExon	1	1	1	-0.0532592	nonNMD	chr13:94542778:94547893:39	NA	0	0	0	0
Ulk4_chr9:121246882:121246911:-@chr9:121244365:121244444:-@chr9:121248924:121248971:-	ENSMUSG00000040936.15	Ulk4	protein_coding	1	1	1	NMD_in	0	cassetteExon	1	1	0	0.275442	NMD	chr9:121244365:121248971:29	NA	0	0	0	0
Synj1_chr16:90948065:90948113:-@chr16:90947014:90947053:-@chr16:90949698:90949737:-	ENSMUSG00000022973.18	Synj1	protein_coding	1	1	1	ORF_preserving	0	cassetteExon	1	1	1	0.15503	nonNMD	chr16:90947014:90949737:48	NA	0	0	0	0
Agap1_chr1:89823856:89823934:+@chr1:89789162:89789324:+@chr1:89834433:89834588:+	ENSMUSG00000055013.16	Agap1	protein_coding	1	1	#N/A	ORF_preserving	0	cassetteExon	1	1	1	0.178982	NMD	chr1:89789162:89834588:78	NA	0	0	0	0
Klhl13_chrX:23294214:23294280:-@chrX:23261434:23261573:-@chrX:23315129:23315201:-	ENSMUSG00000036782.13	Klhl13	protein_coding	1	1	#N/A	5UTR	0	cassetteExon	1	1	1	0.354395	NMD	chrX:23261434:23315201:66	NA	0	1	0	0
Ntng1_chr3:109832467:109832635:-@chr3:109781114:109782911:-@chr3:109851764:109851791:-	ENSMUSG00000059857.15	Ntng1	protein_coding	1	NA	1	NMD_in	4	cassetteExon	1	0	0	0.165416	NMD	chr3:109781114:109851791:168	NA	0	0	0	0
Mycbp2_chr14:103169856:103170012:-@chr14:103155123:103156767:-@chr14:103172566:103172689:-	ENSMUSG00000033004.16	Mycbp2	protein_coding	1	1	1	ORF_preserving	0	cassetteExon	1	1	0	-0.395219	nonNMD	chr14:103155123:103172689:156	NA	0	0	0	0
Nfasc_chr1:132593350:132593365:-@chr1:132576285:132576417:-@chr1:132595483:132595657:-	ENSMUSG00000026442.14	Nfasc	protein_coding	1	1	1	ORF_preserving	0	#N/A	0	1	1	0.154521	nonNMD	chr1:132576285:132595657:15	NA	0	0	1	0
Kalrn_chr16:34049829:34049922:-@chr16:34039878:34040009:-@chr16:34053559:34053664:-	ENSMUSG00000061751.16	Kalrn	protein_coding	1	1	1	ORF_preserving	0	cassetteExon	1	1	0	-0.311747	nonNMD	chr16:34039878:34053664:93	NA	0	0	1	0
Hs6st2_chrX:51471373:51471406:-@chrX:51428657:51428744:-@chrX:51679889:51680408:-	ENSMUSG00000062184.11	Hs6st2	protein_coding	1	NA	#N/A	ORF_preserving	0	cassetteExon	0	0	0	0.458226	NMD	chrX:51428657:51680408:33	NA	0	0	0	0
Ppfibp1_chr6:146996808:146996901:+@chr6:146996389:146996482:+@chr6:146998166:146998281:+	ENSMUSG00000016487.15	Ppfibp1	protein_coding	1	1	#N/A	ORF_preserving	0	cassetteExon	1	1	0	0.237651	NMD	chr6:146996389:146998281:93	NA	0	0	0	0
Dclk2_chr3:86830823:86830871:-@chr3:86824635:86824730:-@chr3:86831732:86831834:-	ENSMUSG00000028078.14	Dclk2	protein_coding	1	1	1	ORF_preserving	0	cassetteExon	1	1	1	0.114698	nonNMD	chr3:86824635:86831834:48	NA	0	0	0	0
Synj1_chr16:90940472:90940493:-@chr16:90938802:90939034:-@chr16:90944354:90944575:-	ENSMUSG00000022973.18	Synj1	protein_coding	1	1	#N/A	ORF_changing	0	cassetteExon	1	0	0	0.189083	NMD	chr16:90938802:90944575:21	NA	0	0	0	0
Rps6ka3_chrX:159278109:159278203:+@chrX:159255781:159256188:+@chrX:159285265:159285322:+	ENSMUSG00000031309.15	Rps6ka3	protein_coding	1	1	1	NMD_in	0	cassetteExon	0	0	0	0.296866	NMD	chrX:159255781:159285322:94	NA	0	0	0	0
Pfkfb3_chr2:11475753:11475806:-@chr2:11471823:11474543:-@chr2:11478035:11478058:-	ENSMUSG00000026773.19	Pfkfb3	protein_coding	1	1	#N/A	ORF_changing	0	cassetteExon	1	1	1	0.324737	NMD	chr2:11471823:11478058:53	NA	0	0	0	0
Pbrm1_chr14:31023066:31023179:+@chr14:31022719:31022859:+@chr14:31025500:31025650:+	ENSMUSG00000042323.17	Pbrm1	protein_coding	1	NA	#N/A	NA	1	cassetteExon	0	0	0	#N/A	#N/A	chr14:31022719:31025650:113	NA	0	1	1	0
Clasp1_chr1:118536134:118536197:+@chr1:118525296:118525455:+@chr1:118539265:118539369:+	ENSMUSG00000064302.13	Clasp1	protein_coding	1	1	1	ORF_preserving	0	cassetteExon	1	1	1	-0.145633	nonNMD	chr1:118525296:118539369:63	NA	0	0	1	0
4932438A13Rik_chr3:36992676:36992727:+@chr3:36989794:36989888:+@chr3:36994774:36994981:+	ENSMUSG00000037270.18	4932438A13Rik	protein_coding	1	1	3	ORF_preserving	0	#N/A	0	0	0	-0.125018	nonNMD	chr3:36989794:36994981:51	NA	0	0	1	0
Flt3l_chr7:45133422:45133501:-@chr7:45132227:45132412:-@chr7:45133881:45133909:-	ENSMUSG00000110206.1	Flt3l	protein_coding	1	NA	1	NMD_in	0	cassetteExon	0	0	0	0.438604	NMD	chr7:45132227:45133909:79	NA	0	0	0	0
Synj1_chr16:90971563:90971587:-@chr16:90969182:90969374:-@chr16:90973909:90974066:-	ENSMUSG00000022973.18	Synj1	protein_coding	1	1	#N/A	ORF_preserving	0	cassetteExon	1	1	1	0.270856	NMD	chr16:90969182:90974066:24	NA	0	0	1	0
Spock3_chr8:63113433:63113442:+@chr8:62951799:62951988:+@chr8:63113542:63113588:+	ENSMUSG00000054162.15	Spock3	protein_coding	1	1	1	ORF_preserving	0	cassetteExon	1	0	0	0.0231542	nonNMD	chr8:62951799:63113588:9	NA	0	0	0	0
Cadps_chr14:12485640:12485658:-@chr14:12473408:12473515:-@chr14:12486524:12486593:-	ENSMUSG00000054423.14	Cadps	protein_coding	1	NA	1	ORF_preserving	2	cassetteExon	1	0	1	-0.0373459	nonNMD	chr14:12473408:12486593:18	NA	0	0	0	0
Slc25a25_chr2:32420655:32420691:-@chr2:32420304:32420416:-@chr2:32421302:32421390:-	ENSMUSG00000026819.15	Slc25a25	protein_coding	1	1	#N/A	ORF_preserving	0	cassetteExon	1	1	1	0.176372	NMD	chr2:32420304:32421390:36	NA	0	0	1	1
Gk_chrX:85739221:85739239:-@chrX:85737313:85737349:-@chrX:85740294:85740361:-	ENSMUSG00000025059.16	Gk	protein_coding	1	1	1	ORF_preserving	0	cassetteExon	1	0	0	0.111363	nonNMD	chrX:85737313:85740361:18	NA	0	0	0	0
Pclo_chr5:14778538:14778565:+@chr5:14775319:14775444:+@chr5:14788397:14788491:+	ENSMUSG00000061601.15	Pclo	protein_coding	1	NA	3	ORF_preserving	0	cassetteExon	1	1	0	-0.0895254	nonNMD	chr5:14775319:14788491:27	NA	0	0	1	0
2700054A10Rik_chr17:13540281:13540421:-@chr17:13496616:13496785:-@chr17:13548295:13548433:-	ENSMUSG00000117042.1	2700054A10Rik	lincRNA	1	NA	#N/A	NA	0	cassetteExon	1	0	0	#N/A	#N/A	chr17:13496616:13548433:140	NA	0	0	0	0
Prrc2b_chr2:32229262:32229344:+@chr2:32226944:32227036:+@chr2:32230610:32231162:+	ENSMUSG00000039262.16	Prrc2b	protein_coding	1	1	#N/A	ORF_changing	0	cassetteExon	1	1	1	0.556209	NMD	chr2:32226944:32231162:82	NA	0	0	1	1
Mink1_chr11:70609407:70609431:+@chr11:70609165:70609254:+@chr11:70609553:70609717:+	ENSMUSG00000020827.18	Mink1	protein_coding	1	1	1	ORF_preserving	0	cassetteExon	1	1	0	-0.17413	nonNMD	chr11:70609165:70609717:24	NA	0	0	1	0
Aplp2_chr9:31156189:31156225:-@chr9:31153413:31153499:-@chr9:31157694:31157847:-	ENSMUSG00000031996.17	Aplp2	protein_coding	1	1	1	ORF_preserving	0	cassetteExon	1	1	1	0.0787625	nonNMD	chr9:31153413:31157847:36	NA	0	0	1	0
Git2_chr5:114753147:114753153:-@chr5:114752278:114752327:-@chr5:114753278:114753324:-	ENSMUSG00000041890.17	Git2	protein_coding	1	1	#N/A	ORF_preserving	2	cassetteExon	1	0	0	0.261439	NMD	chr5:114752278:114753324:6	NA	0	0	0	0
Tnik_chr3:28625198:28625222:+@chr3:28623010:28623108:+@chr3:28630430:28630615:+	ENSMUSG00000027692.16	Tnik	protein_coding	1	1	3	ORF_preserving	0	cassetteExon	1	0	0	-0.0659857	nonNMD	chr3:28623010:28630615:24	NA	0	0	1	1
Syt14_chr1:192898850:192898907:-@chr1:192897209:192897620:-@chr1:192901751:192901941:-	ENSMUSG00000016200.14	Syt14	protein_coding	1	1	1	ORF_preserving	0	cassetteExon	1	0	0	0.0899752	nonNMD	chr1:192897209:192901941:57	NA	0	0	0	1
Ablim3_chr18:61818988:61819087:-@chr18:61814197:61814332:-@chr18:61819790:61819917:-	ENSMUSG00000032735.15	Ablim3	protein_coding	1	1	#N/A	NA	0	#N/A	0	0	0	#N/A	#N/A	chr18:61814197:61819917:99	NA	0	0	0	0
Dzip1_chr14:118923896:118924095:-@chr14:118923051:118923167:-@chr14:118924424:118924518:-	ENSMUSG00000042156.16	Dzip1	protein_coding	1	1	#N/A	5UTR	0	cassetteExon	1	1	1	negInf	nonNMD	chr14:118923051:118924518:199	NA	0	0	0	0
Rasgrf1_chr9:89970977:89971087:+@chr9:89970352:89970546:+@chr9:89974764:89974883:+	ENSMUSG00000032356.12	Rasgrf1	protein_coding	NA	1	#N/A	NMD_ex	0	#N/A	0	1	0	0.336497	NMD	chr9:89970352:89974883:110	NA	0	0	0	0
Ccdc149_chr5:52391088:52391121:-@chr5:52385104:52385221:-@chr5:52392670:52392747:-	ENSMUSG00000045790.10	Ccdc149	protein_coding	1	1	#N/A	ORF_preserving	0	cassetteExon	1	1	0	0.583782	NMD	chr5:52385104:52392747:33	NA	0	0	0	0
Ptprm_chr17:66912352:66912427:-@chr17:66890923:66891056:-@chr17:66919023:66919060:-	ENSMUSG00000033278.10	Ptprm	protein_coding	1	1	1	ORF_preserving	0	cassetteExon	1	1	0	-0.256077	nonNMD	chr17:66890923:66919060:75	NA	0	0	0	0
Slc38a10_chr11:120108466:120108553:-@chr11:120106433:120106610:-@chr11:120109431:120109536:-	ENSMUSG00000061306.16	Slc38a10	protein_coding	NA	1	#N/A	ORF_preserving	1	cassetteExon	1	0	0	0.309956	NMD	chr11:120106433:120109536:87	NA	0	0	1	1
Rbm26_chr14:105139090:105139162:-@chr14:105131881:105132007:-@chr14:105140315:105140438:-	ENSMUSG00000022119.15	Rbm26	protein_coding	1	1	1	ORF_preserving	0	cassetteExon	1	1	1	-0.0437388	nonNMD	chr14:105131881:105140438:72	NA	0	0	1	0
Adgrl3_chr5:81663385:81663424:+@chr5:81660261:81660447:+@chr5:81688508:81688692:+	ENSMUSG00000037605.16	Adgrl3	protein_coding	1	1	3	ORF_preserving	0	cassetteExon	1	0	0	-0.321683	nonNMD	chr5:81660261:81688692:39	NA	0	0	1	0
Tpd52l2_chr2:181510503:181510530:+@chr2:181508165:181508267:+@chr2:181511573:181511615:+	ENSMUSG00000000827.18	Tpd52l2	protein_coding	1	1	1	ORF_preserving	0	cassetteExon	1	1	1	-0.0135123	nonNMD	chr2:181508165:181511615:27	NA	1	0	0	0
Ccdc85a_chr11:28396045:28396165:-@chr11:28385684:28388948:-@chr11:28434080:28434157:-	ENSMUSG00000032878.16	Ccdc85a	protein_coding	1	1	1	ORF_preserving	0	cassetteExon	1	0	1	0.065738	nonNMD	chr11:28385684:28434157:120	NA	0	0	0	0
Sbf2_chr7:110341289:110341364:-@chr7:110339889:110340074:-@chr7:110348854:110348995:-	ENSMUSG00000038371.15	Sbf2	protein_coding	1	1	#N/A	ORF_preserving	1	cassetteExon	1	1	1	0.229117	NMD	chr7:110339889:110348995:75	NA	0	0	1	0
Ank2_chr3:127052225:127052249:-@chr3:127048181:127048280:-@chr3:127052687:127052873:-	ENSMUSG00000032826.19	Ank2	protein_coding	1	1	3	ORF_preserving	0	cassetteExon	1	1	0	-0.286078	nonNMD	chr3:127048181:127052873:24	NA	0	0	1	1
Sphkap_chr1:83384893:83384972:-@chr1:83362228:83362328:-@chr1:83407979:83408165:-	ENSMUSG00000026163.17	Sphkap	protein_coding	NA	1	#N/A	NMD_in	0	cassetteExon	1	1	1	0.431726	NMD	chr1:83362228:83408165:79	NA	0	0	0	0
Tbc1d5_chr17:50795925:50795991:-@chr17:50782260:50782424:-@chr17:50799866:50800195:-	ENSMUSG00000023923.10	Tbc1d5	protein_coding	1	1	#N/A	ORF_preserving	0	cassetteExon	1	1	1	0.511648	NMD	chr17:50782260:50800195:66	NA	0	0	0	0
Eif4g3_chr4:138095908:138095929:+@chr4:138082892:138082988:+@chr4:138096751:138096931:+	ENSMUSG00000028760.16	Eif4g3	protein_coding	1	1	#N/A	ORF_preserving	2	cassetteExon	1	0	0	0.278041	NMD	chr4:138082892:138096931:21	NA	0	1	2	0
Fchsd2_chr7:101246301:101246373:+@chr7:101244120:101244216:+@chr7:101250444:101250561:+	ENSMUSG00000030691.15	Fchsd2	protein_coding	1	1	#N/A	ORF_preserving	0	cassetteExon	1	1	1	0.420147	NMD	chr7:101244120:101250561:72	NA	0	1	1	0
Meaf6_chr4:125107516:125107546:+@chr4:125102838:125103031:+@chr4:125107651:125107709:+	ENSMUSG00000028863.13	Meaf6	protein_coding	1	1	#N/A	ORF_preserving	1	cassetteExon	1	1	1	0.215274	NMD	chr4:125102838:125107709:30	NA	0	0	0	0
Sh3pxd2a_chr19:47320275:47320320:-@chr19:47314034:47314166:-@chr19:47343439:47343468:-	ENSMUSG00000053617.12	Sh3pxd2a	protein_coding	1	1	#N/A	ORF_preserving	0	#N/A	0	0	0	0.396343	NMD	chr19:47314034:47343468:45	NA	0	0	0	0
Sidt1_chr16:44255966:44255981:-@chr16:44254950:44255027:-@chr16:44257932:44258041:-	ENSMUSG00000022696.17	Sidt1	protein_coding	NA	1	#N/A	ORF_preserving	0	cassetteExon	1	0	0	-0.0295523	nonNMD	chr16:44254950:44258041:15	NA	0	0	0	0
Arap2_chr5:62641327:62641396:-@chr5:62638961:62639036:-@chr5:62642794:62642942:-	ENSMUSG00000037999.13	Arap2	protein_coding	NA	1	#N/A	ORF_preserving	0	#N/A	0	0	0	0.622544	NMD	chr5:62638961:62642942:69	NA	0	0	0	0
Adgrl3_chr5:81792360:81792412:+@chr5:81771583:81771680:+@chr5:81794263:81795216:+	ENSMUSG00000037605.16	Adgrl3	protein_coding	1	1	3	ORF_changing	2	cassetteExon	1	0	0	-0.00691395	nonNMD	chr5:81771583:81795216:52	NA	0	1	0	0
Dctn4_chr18:60545356:60545377:+@chr18:60544038:60544146:+@chr18:60545747:60545821:+	ENSMUSG00000024603.8	Dctn4	protein_coding	1	1	1	ORF_preserving	0	cassetteExon	1	1	1	0.12263	nonNMD	chr18:60544038:60545821:21	NA	0	0	0	0
Ank3_chr10:69986082:69988632:+@chr10:69982115:69982197:+@chr10:69994371:69994446:+	ENSMUSG00000069601.14	Ank3	protein_coding	1	1	1	ORF_preserving	0	cassetteExon	1	0	0	-0.20619	nonNMD	chr10:69982115:69994446:2550	NA	0	0	0	1
Ptk2_chr15:73211986:73211995:-@chr15:73210741:73210897:-@chr15:73215978:73216085:-	ENSMUSG00000022607.18	Ptk2	protein_coding	1	1	1	ORF_preserving	0	cassetteExon	1	0	0	0.0679771	nonNMD	chr15:73210741:73216085:9	NA	0	0	1	0
Gyg_chr3:20123121:20123172:-@chr3:20122146:20122864:-@chr3:20125257:20125477:-	ENSMUSG00000019528.18	Gyg	protein_coding	1	1	1	ORF_preserving	0	cassetteExon	1	0	1	0.0527127	nonNMD	chr3:20122146:20125477:51	NA	0	1	1	0
Rnf112_chr11:61453427:61453496:-@chr11:61452627:61452947:-@chr11:61453618:61453659:-	ENSMUSG00000010086.17	Rnf112	protein_coding	1	1	#N/A	NA	0	cassetteExon	1	0	0	#N/A	#N/A	chr11:61452627:61453659:69	NA	0	0	0	0
Epha5_chr5:84117560:84117626:-@chr5:84107988:84108056:-@chr5:84142277:84142383:-	ENSMUSG00000029245.16	Epha5	protein_coding	1	NA	1	ORF_preserving	0	cassetteExon	1	1	1	0.0355795	nonNMD	chr5:84107988:84142383:66	NA	0	1	0	0
Usp54_chr14:20581456:20581627:-@chr14:20577454:20577586:-@chr14:20583321:20583490:-	ENSMUSG00000034235.17	Usp54	protein_coding	1	1	1	ORF_preserving	0	cassetteExon	1	1	1	0.0449534	nonNMD	chr14:20577454:20583490:171	NA	0	0	0	0
Trrap_chr5:144810331:144810352:+@chr5:144807322:144807391:+@chr5:144811894:144812014:+	ENSMUSG00000045482.16	Trrap	protein_coding	1	NA	1	ORF_preserving	0	cassetteExon	0	1	0	-0.0918797	nonNMD	chr5:144807322:144812014:21	NA	0	0	0	0
Kif21b_chr1:136173471:136173651:+@chr1:136172802:136173002:+@chr1:136174036:136177998:+	ENSMUSG00000041642.18	Kif21b	protein_coding	1	1	1	NMD_in	0	cassetteExon	1	1	1	0.730892	NMD	chr1:136172802:136177998:180	NA	0	1	1	0
Sorbs1_chr19:40340044:40340146:-@chr19:40336985:40337035:-@chr19:40349898:40350013:-	ENSMUSG00000025006.18	Sorbs1	protein_coding	1	1	1	ORF_preserving	1	cassetteExon	0	1	1	-0.173076	nonNMD	chr19:40336985:40350013:102	NA	0	0	0	0
Snap23_chr2:120590821:120590914:+@chr2:120586158:120586276:+@chr2:120594800:120594956:+	ENSMUSG00000027287.14	Snap23	protein_coding	1	1	1	NMD_in	1	cassetteExon	1	1	0	0.189018	NMD	chr2:120586158:120594956:93	NA	1	0	1	0
Ppfibp2_chr7:107728715:107728748:+@chr7:107727643:107727785:+@chr7:107729138:107729265:+	ENSMUSG00000036528.16	Ppfibp2	protein_coding	NA	1	#N/A	ORF_preserving	0	cassetteExon	1	0	0	-0.0618085	nonNMD	chr7:107727643:107729265:33	NA	0	0	0	1
Catsperz_chr19:6923522:6923599:-@chr19:6923300:6923367:-@chr19:6924793:6924912:-	ENSMUSG00000050623.5	Catsperz	protein_coding	NA	1	#N/A	ORF_changing	0	cassetteExon	1	0	0	0.501956	NMD	chr19:6923300:6924912:77	NA	0	0	0	0
Eif4g3_chr4:138095908:138095929:+@chr4:138084256:138084370:+@chr4:138096751:138096931:+	ENSMUSG00000028760.16	Eif4g3	protein_coding	1	1	1	ORF_preserving	2	cassetteExon	0	1	0	0.0478578	nonNMD	chr4:138084256:138096931:21	NA	0	1	2	0
Bcas1_chr2:170370449:170370491:-@chr2:170356247:170356313:-@chr2:170378722:170378929:-	ENSMUSG00000013523.13	Bcas1	protein_coding	NA	1	#N/A	NA	0	cassetteExon	0	0	0	#N/A	#N/A	chr2:170356247:170378929:42	NA	0	0	0	0
Baz2b_chr2:59983781:59983970:-@chr2:59978674:59978707:-@chr2:60001505:60001556:-	ENSMUSG00000026987.16	Baz2b	protein_coding	1	1	1	ORF_preserving	0	cassetteExon	1	1	1	-0.221956	nonNMD	chr2:59978674:60001556:189	NA	0	0	0	0
Dctn1_chr6:83183935:83183956:+@chr6:83183298:83183333:+@chr6:83187763:83187784:+	ENSMUSG00000031865.16	Dctn1	protein_coding	1	1	#N/A	NA	0	cassetteExon	0	1	0	#N/A	#N/A	chr6:83183298:83187784:21	NA	0	0	0	0
Tbc1d9b_chr11:50164161:50164212:+@chr11:50163824:50163896:+@chr11:50168168:50168225:+	ENSMUSG00000036644.15	Tbc1d9b	protein_coding	1	1	1	ORF_preserving	0	cassetteExon	1	0	1	0.0720761	nonNMD	chr11:50163824:50168225:51	NA	0	0	1	0
Ap1s2_chrX:163931362:163931371:+@chrX:163917705:163917843:+@chrX:163932132:163933666:+	ENSMUSG00000031367.15	Ap1s2	protein_coding	1	1	3	ORF_preserving	1	cassetteExon	1	0	0	-0.0815074	nonNMD	chrX:163917705:163933666:9	NA	0	0	1	0
Crtc2_chr3:90262913:90262980:+@chr3:90262450:90262714:+@chr3:90263170:90263357:+	ENSMUSG00000027936.18	Crtc2	protein_coding	1	1	1	NMD_in	0	cassetteExon	1	1	1	0.464231	NMD	chr3:90262450:90263357:67	NA	1	0	1	0
Dmd_chrX:85197503:85197535:+@chrX:85190609:85190702:+@chrX:85202470:85202498:+	ENSMUSG00000045103.19	Dmd	protein_coding	1	1	1	ORF_changing	0	cassetteExon	1	1	0	0.152943	nonNMD	chrX:85190609:85202498:32	NA	0	0	1	0
Plec_chr15:76193965:76194001:-@chr15:76193409:76193487:-@chr15:76194340:76194430:-	ENSMUSG00000022565.15	Plec	protein_coding	1	1	#N/A	5UTR	0	cassetteExon	1	0	0	0.1084	nonNMD	chr15:76193409:76194430:36	NA	0	1	0	0
Mlip_chr9:77229484:77231029:-@chr9:77190671:77190737:-@chr9:77239391:77239784:-	ENSMUSG00000032355.16	Mlip	protein_coding	1	1	3	ORF_preserving	0	cassetteExon	0	0	0	0.0181453	nonNMD	chr9:77190671:77239784:1545	NA	0	0	0	0
Agfg2_chr5:137660161:137660194:-@chr5:137655607:137655728:-@chr5:137661363:137661489:-	ENSMUSG00000029722.15	Agfg2	protein_coding	1	1	#N/A	ORF_preserving	0	cassetteExon	1	1	1	0.20028	NMD	chr5:137655607:137661489:33	NA	0	0	0	0
Pbrm1_chr14:31023066:31023170:+@chr14:31019148:31019293:+@chr14:31025497:31025650:+	ENSMUSG00000042323.17	Pbrm1	protein_coding	1	NA	#N/A	Start_codon	1	cassetteExon	0	1	0	negInf	nonNMD	chr14:31019148:31025650:104	NA	0	0	0	0
Apbb2_chr5:66323601:66323607:-@chr5:66313314:66313429:-@chr5:66337465:66337682:-	ENSMUSG00000029207.16	Apbb2	protein_coding	1	NA	#N/A	NA	0	cassetteExon	0	0	0	#N/A	#N/A	chr5:66313314:66337682:6	NA	0	0	0	1
Clasp1_chr1:118523320:118523347:+@chr1:118521826:118521934:+@chr1:118525296:118525455:+	ENSMUSG00000064302.13	Clasp1	protein_coding	1	1	1	ORF_preserving	0	cassetteExon	1	1	1	-0.273809	nonNMD	chr1:118521826:118525455:27	NA	0	0	1	0
Mast4_chr13:102806150:102806159:-@chr13:102804641:102804720:-@chr13:102810500:102810570:-	ENSMUSG00000034751.17	Mast4	protein_coding	1	1	1	ORF_preserving	0	cassetteExon	1	0	0	0.142215	nonNMD	chr13:102804641:102810570:9	NA	0	0	0	0
Ankrd24_chr10:81644975:81645143:+@chr10:81643802:81643893:+@chr10:81646304:81646433:+	ENSMUSG00000054708.17	Ankrd24	protein_coding	1	1	1	ORF_preserving	0	cassetteExon	1	1	1	-0.119739	nonNMD	chr10:81643802:81646433:168	NA	0	0	0	1
Ccdc82_chr9:13249258:13249342:+@chr9:13246978:13247021:+@chr9:13252070:13252798:+	ENSMUSG00000079084.10	Ccdc82	protein_coding	1	NA	#N/A	5UTR	0	cassetteExon	1	1	1	negInf	nonNMD	chr9:13246978:13252798:84	NA	0	0	0	0
Trrap_chr5:144810150:144810204:+@chr5:144807322:144807391:+@chr5:144811894:144812014:+	ENSMUSG00000045482.16	Trrap	protein_coding	1	NA	1	ORF_preserving	0	cassetteExon	1	0	0	0.0346618	nonNMD	chr5:144807322:144812014:54	NA	0	0	0	0
Pum2_chr12:8700148:8700222:+@chr12:8699063:8699188:+@chr12:8705932:8706041:+	ENSMUSG00000020594.14	Pum2	protein_coding	1	1	#N/A	3UTR	0	cassetteExon	1	1	1	0.363553	NMD	chr12:8699063:8706041:74	NA	0	1	1	0
Sorbs1_chr19:40340684:40340750:-@chr19:40336985:40337035:-@chr19:40344355:40344439:-	ENSMUSG00000025006.18	Sorbs1	protein_coding	NA	1	#N/A	ORF_preserving	1	cassetteExon	0	0	0	0.261257	NMD	chr19:40336985:40344439:66	NA	0	0	0	0
Fmnl2_chr2:53128716:53128842:+@chr2:53126852:53126976:+@chr2:53131839:53132203:+	ENSMUSG00000036053.17	Fmnl2	protein_coding	1	1	#N/A	ORF_changing	3	cassetteExon	1	0	0	0.174397	NMD	chr2:53126852:53132203:126	NA	0	0	1	1
Mlip_chr9:77229484:77230954:-@chr9:77190671:77190737:-@chr9:77239391:77239784:-	ENSMUSG00000032355.16	Mlip	protein_coding	1	1	3	ORF_preserving	0	cassetteExon	0	0	0	0.0181453	nonNMD	chr9:77190671:77239784:1470	NA	0	0	0	0
Zdhhc20_chr14:57850144:57850180:-@chr14:57846920:57847062:-@chr14:57856609:57856730:-	ENSMUSG00000021969.8	Zdhhc20	protein_coding	1	1	1	ORF_preserving	0	cassetteExon	1	1	1	0.0409719	nonNMD	chr14:57846920:57856730:36	NA	0	0	1	0
Bicdl1_chr5:115661374:115661518:-@chr5:115655900:115656031:-@chr5:115662699:115662918:-	ENSMUSG00000041609.16	Bicdl1	protein_coding	1	1	#N/A	ORF_preserving	0	cassetteExon	1	0	1	0.252128	NMD	chr5:115655900:115662918:144	NA	0	0	0	0
Sgce_chr6:4677162:4677197:-@chr6:4674353:4674632:-@chr6:4678066:4678110:-	ENSMUSG00000004631.15	Sgce	protein_coding	1	1	1	ORF_changing	0	cassetteExon	1	1	1	0.027422	nonNMD	chr6:4674353:4678110:35	NA	0	0	0	0
Mier1_chr4:103118238:103118315:+@chr4:103115271:103115660:+@chr4:103127272:103127297:+	ENSMUSG00000028522.16	Mier1	protein_coding	1	1	#N/A	Start_codon	0	#N/A	0	1	1	negInf	nonNMD	chr4:103115271:103127297:77	NA	0	0	0	0
Tpd52_chr3:8943550:8943577:-@chr3:8936438:8936480:-@chr3:8944610:8944712:-	ENSMUSG00000027506.15	Tpd52	protein_coding	1	1	1	ORF_preserving	1	cassetteExon	1	1	1	-0.0719681	nonNMD	chr3:8936438:8944712:27	NA	0	0	0	0
Dnm1_chr2:32323178:32323190:-@chr2:32320503:32320617:-@chr2:32323421:32323473:-	ENSMUSG00000026825.17	Dnm1	protein_coding	1	1	1	ORF_preserving	0	cassetteExon	1	0	0	-0.437618	nonNMD	chr2:32320503:32323473:12	NA	0	0	0	1
Magi2_chr5:20661241:20661352:+@chr5:20651054:20651193:+@chr5:20702069:20702353:+	ENSMUSG00000040003.18	Magi2	protein_coding	1	NA	#N/A	ORF_changing	0	cassetteExon	1	1	0	0.198093	NMD	chr5:20651054:20702353:111	NA	0	0	0	0
Ptk2b_chr14:66163024:66163150:-@chr14:66158530:66158677:-@chr14:66165263:66165329:-	ENSMUSG00000059456.13	Ptk2b	protein_coding	NA	1	#N/A	ORF_preserving	0	cassetteExon	1	0	0	0.00237958	nonNMD	chr14:66158530:66165329:126	NA	0	0	0	0
Pbrm1_chr14:31023066:31023179:+@chr14:31022719:31022859:+@chr14:31025497:31025650:+	ENSMUSG00000042323.17	Pbrm1	protein_coding	1	1	#N/A	Start_codon	1	cassetteExon	1	1	1	negInf	nonNMD	chr14:31022719:31025650:113	NA	0	1	1	0
St7_chr6:17850356:17850425:+@chr6:17848003:17848079:+@chr6:17852257:17852412:+	ENSMUSG00000029534.17	St7	protein_coding	1	1	1	ORF_preserving	0	cassetteExon	1	1	1	-0.109796	nonNMD	chr6:17848003:17852412:69	NA	0	1	1	0
Ntm_chr9:29006253:29006289:-@chr9:29000704:29000737:-@chr9:29009225:29009377:-	ENSMUSG00000059974.10	Ntm	protein_coding	1	1	#N/A	NA	0	cassetteExon	1	0	0	#N/A	#N/A	chr9:29000704:29009377:36	NA	0	0	0	0
Cep164_chr9:45784882:45785029:-@chr9:45779689:45779836:-@chr9:45785777:45785921:-	ENSMUSG00000043987.18	Cep164	protein_coding	1	1	1	ORF_preserving	0	cassetteExon	0	0	0	-0.0352568	nonNMD	chr9:45779689:45785921:147	NA	0	0	0	0
Nckap1_chr2:80571212:80571230:-@chr2:80570118:80570229:-@chr2:80580857:80581380:-	ENSMUSG00000027002.13	Nckap1	protein_coding	1	1	1	ORF_preserving	0	cassetteExon	1	1	1	-0.367695	nonNMD	chr2:80570118:80581380:18	NA	0	1	1	0
Fbxo41_chr6:85480219:85480293:-@chr6:85479627:85479986:-@chr6:85480766:85480992:-	ENSMUSG00000047013.15	Fbxo41	protein_coding	1	NA	3	NMD_ex	0	#N/A	0	0	0	0.368111	NMD	chr6:85479627:85480992:74	NA	0	0	0	0
Sh3glb1_chr3:144699853:144699877:-@chr3:144697377:144697467:-@chr3:144705512:144705605:-	ENSMUSG00000037062.13	Sh3glb1	protein_coding	NA	1	#N/A	ORF_preserving	0	cassetteExon	0	1	0	0.0871833	nonNMD	chr3:144697377:144705605:24	NA	0	0	0	1
Cacnb4_chr2:52465893:52465913:-@chr2:52465597:52465678:-@chr2:52467243:52467320:-	ENSMUSG00000017412.15	Cacnb4	protein_coding	1	NA	#N/A	NMD_ex	1	cassetteExon	0	0	0	0.161342	nonNMD	chr2:52465597:52467320:20	NMD_ex	0	0	0	0
Pbx1_chr1:168184955:168185068:-@chr1:168183529:168183619:-@chr1:168191277:168191437:-	ENSMUSG00000052534.15	Pbx1	protein_coding	1	1	1	ORF_changing	0	cassetteExon	1	1	0	0.149331	nonNMD	chr1:168183529:168191437:113	NA	0	0	1	0
Senp6_chr9:80098885:80098906:+@chr9:80093536:80093641:+@chr9:80103693:80103764:+	ENSMUSG00000034252.14	Senp6	protein_coding	1	1	1	ORF_preserving	0	cassetteExon	1	1	0	-0.00585086	nonNMD	chr9:80093536:80103764:21	NA	0	0	0	0
4430402I18Rik_chr19:28954089:28954131:-@chr19:28948618:28948743:-@chr19:28959679:28959728:-	ENSMUSG00000064202.15	4430402I18Rik	protein_coding	NA	1	#N/A	ORF_preserving	0	cassetteExon	1	0	0	0.0679196	nonNMD	chr19:28948618:28959728:42	NA	0	0	0	0
Zmynd8_chr2:165852867:165852879:-@chr2:165851999:165852148:-@chr2:165875704:165875775:-	ENSMUSG00000039671.18	Zmynd8	protein_coding	1	1	1	ORF_preserving	0	cassetteExon	1	1	1	-0.0919979	nonNMD	chr2:165851999:165875775:12	NA	0	0	0	1
Dtnb_chr12:3774569:3774610:+@chr12:3773550:3773640:+@chr12:3779618:3779654:+	ENSMUSG00000071454.13	Dtnb	protein_coding	1	1	1	NMD_in	1	cassetteExon	1	1	1	0.236148	NMD	chr12:3773550:3779654:41	NA	0	0	0	0
Sorbs2_chr8:45794977:45796558:+@chr8:45792780:45792968:+@chr8:45799709:45799798:+	ENSMUSG00000031626.18	Sorbs2	protein_coding	1	1	1	ORF_preserving	0	cassetteExon	1	1	1	-0.195435	nonNMD	chr8:45792780:45799798:1581	NA	0	0	1	0
Sft2d1_chr17:8317849:8317871:+@chr17:8311138:8311285:+@chr17:8318843:8318930:+	ENSMUSG00000073468.12	Sft2d1	protein_coding	1	1	#N/A	NMD_in	0	cassetteExon	1	0	0	-0.119659	nonNMD	chr17:8311138:8318930:22	NA	0	0	1	0
Ddhd1_chr14:45628853:45628874:-@chr14:45620711:45620840:-@chr14:45629579:45629750:-	ENSMUSG00000037697.19	Ddhd1	protein_coding	1	1	1	ORF_preserving	0	cassetteExon	0	1	1	0.0577883	nonNMD	chr14:45620711:45629750:21	NA	0	0	0	1
Nr3c2_chr8:76906592:76906623:+@chr8:76902346:76902540:+@chr8:76908269:76908656:+	ENSMUSG00000031618.13	Nr3c2	protein_coding	NA	1	#N/A	5UTR	0	cassetteExon	1	0	0	negInf	nonNMD	chr8:76902346:76908656:31	NA	0	0	0	0
4930447C04Rik_chr12:72915355:72915482:-@chr12:72913184:72913274:-@chr12:72916673:72916730:-	ENSMUSG00000021098.14	4930447C04Rik	protein_coding	1	1	#N/A	NMD_ex	0	cassetteExon	1	0	0	0.137905	nonNMD	chr12:72913184:72916730:127	NA	0	0	1	0
Banp_chr8:121989954:121990071:+@chr8:121978554:121978754:+@chr8:121991527:121991586:+	ENSMUSG00000025316.16	Banp	protein_coding	1	1	1	ORF_preserving	0	cassetteExon	1	1	1	-0.190142	nonNMD	chr8:121978554:121991586:117	NA	0	0	0	0
Cacna1d_chr14:30082951:30082996:-@chr14:30082410:30082539:-@chr14:30089821:30089905:-	ENSMUSG00000015968.18	Cacna1d	protein_coding	NA	1	#N/A	ORF_preserving	2	cassetteExon	1	0	0	0.066807	nonNMD	chr14:30082410:30089905:45	NA	0	0	0	0
Nsfl1c_chr2:151502454:151502460:+@chr2:151500714:151500789:+@chr2:151503013:151503179:+	ENSMUSG00000027455.16	Nsfl1c	protein_coding	1	1	1	ORF_preserving	0	cassetteExon	1	0	0	-0.161003	nonNMD	chr2:151500714:151503179:6	NA	0	0	0	0
Mfsd4a_chr1:132053548:132053664:-@chr1:132052379:132052553:-@chr1:132054058:132054224:-	ENSMUSG00000059149.17	Mfsd4a	protein_coding	NA	1	#N/A	NMD_ex	0	cassetteExon	1	0	0	0.148332	nonNMD	chr1:132052379:132054224:116	NA	0	0	0	0
Nrcam_chr12:44578144:44578180:+@chr12:44576603:44576789:+@chr12:44583666:44583792:+	ENSMUSG00000020598.16	Nrcam	protein_coding	NA	1	#N/A	NA	0	cassetteExon	0	0	0	#N/A	#N/A	chr12:44576603:44583792:36	NA	0	0	0	0
Strada_chr11:106184561:106184619:-@chr11:106173678:106173781:-@chr11:106187100:106187180:-	ENSMUSG00000069631.14	Strada	protein_coding	1	NA	#N/A	NA	0	cassetteExon	0	1	1	#N/A	#N/A	chr11:106173678:106187180:58	NMD_in	0	0	1	0
Tpd52l2_chr2:181511573:181511615:+@chr2:181508165:181508267:+@chr2:181513038:181513056:+	ENSMUSG00000000827.18	Tpd52l2	protein_coding	1	1	#N/A	ORF_preserving	0	cassetteExon	1	1	1	0.207195	NMD	chr2:181508165:181513056:42	NA	0	0	0	0
Cnnm3_chr1:36524033:36524132:+@chr1:36521700:36521839:+@chr1:36525165:36528237:+	ENSMUSG00000001138.13	Cnnm3	protein_coding	1	1	#N/A	ORF_changing	0	cassetteExon	1	0	0	0.393482	NMD	chr1:36521700:36528237:99	NA	1	1	1	0
Fnbp1l_chr3:122556411:122556570:-@chr3:122552135:122552150:-@chr3:122557902:122558106:-	ENSMUSG00000039735.16	Fnbp1l	protein_coding	1	NA	1	ORF_preserving	0	cassetteExon	0	0	0	0.066709	nonNMD	chr3:122552135:122558106:159	NA	0	0	0	0
Med24_chr11:98717708:98717765:-@chr11:98716413:98716525:-@chr11:98717909:98718142:-	ENSMUSG00000017210.14	Med24	protein_coding	1	1	1	ORF_preserving	0	cassetteExon	1	1	1	-0.131575	nonNMD	chr11:98716413:98718142:57	NA	0	0	1	0
Src_chr2:157458842:157458860:+@chr2:157458533:157458633:+@chr2:157462709:157462808:+	ENSMUSG00000027646.15	Src	protein_coding	1	1	3	ORF_preserving	0	cassetteExon	1	1	1	-0.0167747	nonNMD	chr2:157458533:157462808:18	NA	0	0	1	0
Dock7_chr4:98993646:98993736:-@chr4:98992368:98992458:-@chr4:99001032:99001202:-	ENSMUSG00000028556.15	Dock7	protein_coding	1	1	1	ORF_preserving	1	cassetteExon	1	1	0	-0.325	nonNMD	chr4:98992368:99001202:90	NA	0	0	1	0
Dctn1_chr6:83183935:83183956:+@chr6:83183298:83183333:+@chr6:83189076:83189153:+	ENSMUSG00000031865.16	Dctn1	protein_coding	1	NA	1	ORF_preserving	0	cassetteExon	0	1	1	0.0526801	nonNMD	chr6:83183298:83189153:21	NA	0	0	0	0
Myrf_chr19:10215273:10215354:-@chr19:10215016:10215105:-@chr19:10215741:10215810:-	ENSMUSG00000036098.15	Myrf	protein_coding	1	1	3	ORF_preserving	0	cassetteExon	1	0	0	-0.0308309	nonNMD	chr19:10215016:10215810:81	NA	0	0	0	0
Fmnl1_chr11:103183015:103183033:+@chr11:103182641:103182767:+@chr11:103185620:103185729:+	ENSMUSG00000055805.15	Fmnl1	protein_coding	1	1	1	ORF_preserving	0	cassetteExon	1	0	1	-0.331439	nonNMD	chr11:103182641:103185729:18	NA	0	0	0	0
Syt7_chr19:10426298:10426667:+@chr19:10417962:10418042:+@chr19:10435549:10435685:+	ENSMUSG00000024743.16	Syt7	protein_coding	NA	1	#N/A	ORF_preserving	0	cassetteExon	0	0	0	0.332257	NMD	chr19:10417962:10435685:369	NA	0	0	0	0
Epb41l3_chr17:69273881:69273917:+@chr17:69270610:69270664:+@chr17:69274100:69274166:+	ENSMUSG00000024044.19	Epb41l3	protein_coding	1	NA	3	ORF_preserving	1	cassetteExon	0	0	0	0.0651083	nonNMD	chr17:69270610:69274166:36	NA	0	0	1	0
Abi3bp_chr16:56651306:56651354:+@chr16:56650710:56650770:+@chr16:56652136:56652217:+	ENSMUSG00000035258.15	Abi3bp	protein_coding	NA	1	#N/A	ORF_preserving	0	cassetteExon	1	0	0	-0.20005	nonNMD	chr16:56650710:56652217:48	NA	0	0	0	0
Clip2_chr5:134504733:134504838:-@chr5:134502525:134503461:-@chr5:134510162:134510223:-	ENSMUSG00000063146.11	Clip2	protein_coding	1	1	#N/A	ORF_preserving	0	cassetteExon	1	1	1	0.291625	NMD	chr5:134502525:134510223:105	NA	0	1	1	0
Ints10_chr8:68825051:68825129:+@chr8:68824189:68824267:+@chr8:68827276:68827501:+	ENSMUSG00000031864.16	Ints10	protein_coding	1	1	#N/A	ORF_preserving	1	cassetteExon	1	1	0	0.306425	NMD	chr8:68824189:68827501:78	NA	0	0	1	0
Dlg3_chrX:100809861:100809907:+@chrX:100807179:100807255:+@chrX:100811501:100811543:+	ENSMUSG00000000881.12	Dlg3	protein_coding	1	NA	1	NMD_ex	1	cassetteExon	0	1	0	0.419058	NMD	chrX:100807179:100811543:46	NA	0	0	0	0
Atg16l2_chr7:101294858:101294921:-@chr7:101293875:101293984:-@chr7:101296120:101296234:-	ENSMUSG00000047767.17	Atg16l2	protein_coding	1	1	1	ORF_preserving	0	cassetteExon	1	1	1	0.0415587	nonNMD	chr7:101293875:101296234:63	NA	0	0	0	0
Prrc2c_chr1:162675604:162675841:-@chr1:162670726:162673656:-@chr1:162676690:162676817:-	ENSMUSG00000040225.15	Prrc2c	protein_coding	1	1	1	ORF_preserving	2	cassetteExon	1	1	1	0.104103	nonNMD	chr1:162670726:162676817:237	NA	0	0	1	1
Reep3_chr10:67034070:67034113:-@chr10:67028925:67029686:-@chr10:67034598:67034632:-	ENSMUSG00000019873.8	Reep3	protein_coding	NA	1	#N/A	NA	0	cassetteExon	0	0	0	#N/A	#N/A	chr10:67028925:67034632:43	NA	0	0	0	0
Mafg_chr11:120629985:120630016:-@chr11:120629817:120629881:-@chr11:120630487:120630636:-	ENSMUSG00000051510.13	Mafg	protein_coding	1	1	#N/A	5UTR	0	cassetteExon	1	0	0	negInf	nonNMD	chr11:120629817:120630636:31	NA	0	0	0	0
Ubr4_chr4:139432481:139432514:+@chr4:139431544:139431761:+@chr4:139433619:139433683:+	ENSMUSG00000066036.14	Ubr4	protein_coding	1	1	1	ORF_preserving	0	cassetteExon	1	0	0	-0.247113	nonNMD	chr4:139431544:139433683:33	NA	0	0	0	0
Slain1_chr14:103684233:103684383:+@chr14:103656932:103657072:+@chr14:103685668:103685818:+	ENSMUSG00000055717.13	Slain1	protein_coding	1	1	1	ORF_preserving	0	cassetteExon	1	1	1	-0.149842	nonNMD	chr14:103656932:103685818:150	NA	0	0	1	0
Aak1_chr6:86981295:86981397:+@chr6:86967268:86967373:+@chr6:86982541:86982643:+	ENSMUSG00000057230.14	Aak1	protein_coding	1	1	#N/A	NA	0	cassetteExon	0	1	0	#N/A	#N/A	chr6:86967268:86982643:102	NA	0	0	1	0
Mier1_chr4:103118241:103118315:+@chr4:103115559:103115660:+@chr4:103127272:103127297:+	ENSMUSG00000028522.16	Mier1	protein_coding	1	1	#N/A	Start_codon	0	#N/A	0	1	1	negInf	nonNMD	chr4:103115559:103127297:74	NA	0	0	0	0
Tnrc6b_chr15:80890105:80890276:+@chr15:80889149:80889155:+@chr15:80894328:80894334:+	ENSMUSG00000047888.10	Tnrc6b	protein_coding	1	1	#N/A	ORF_preserving	0	cassetteExon	1	1	1	0.370767	NMD	chr15:80889149:80894334:171	NA	0	0	0	0
Map2k4_chr11:65775732:65775765:-@chr11:65756268:65756371:-@chr11:65788135:65788285:-	ENSMUSG00000033352.11	Map2k4	protein_coding	1	1	#N/A	ORF_preserving	0	cassetteExon	1	1	1	0.173419	NMD	chr11:65756268:65788285:33	NA	0	0	1	1
Adam23_chr1:63581136:63581227:+@chr1:63572886:63572998:+@chr1:63592607:63596276:+	ENSMUSG00000025964.15	Adam23	protein_coding	1	NA	#N/A	Same_stop_codon_diff_from_annot	1	cassetteExon	1	1	0	0.259203	NMD	chr1:63572886:63596276:91	NA	0	0	0	0
Dleu2_chr14:61632436:61632483:-@chr14:61602838:61603806:-@chr14:61635524:61635591:-	ENSMUSG00000097589.9	Dleu2	processed_transcript	NA	1	#N/A	NA	0	cassetteExon	1	0	0	#N/A	#N/A	chr14:61602838:61635591:47	NA	0	0	0	0
Nav1_chr1:135463914:135463938:-@chr1:135463721:135463799:-@chr1:135464705:135464758:-	ENSMUSG00000009418.16	Nav1	protein_coding	1	1	3	ORF_preserving	0	cassetteExon	1	0	1	0.16221	nonNMD	chr1:135463721:135464758:24	NA	0	0	0	1
Apba2_chr7:64734654:64734690:+@chr7:64733512:64733658:+@chr7:64736880:64736967:+	ENSMUSG00000030519.14	Apba2	protein_coding	1	1	3	ORF_preserving	0	cassetteExon	1	1	0	-0.195619	nonNMD	chr7:64733512:64736967:36	NA	0	0	1	0
Tcf7l2_chr19:55927729:55927754:+@chr19:55926683:55926756:+@chr19:55931433:55933229:+	ENSMUSG00000024985.20	Tcf7l2	protein_coding	1	NA	3	NMD_in	2	cassetteExon	0	0	0	0.192205	NMD	chr19:55926683:55933229:25	NA	0	0	0	0
Aak1_chr6:86970990:86971086:+@chr6:86967268:86967373:+@chr6:86982541:86982643:+	ENSMUSG00000057230.14	Aak1	protein_coding	1	NA	#N/A	NA	0	cassetteExon	0	1	0	#N/A	#N/A	chr6:86967268:86982643:96	NA	0	0	0	0
Smarcc2_chr10:128481681:128481774:+@chr10:128480850:128481004:+@chr10:128482082:128482202:+	ENSMUSG00000025369.15	Smarcc2	protein_coding	1	1	1	ORF_preserving	0	cassetteExon	1	1	1	-0.450236	nonNMD	chr10:128480850:128482202:93	NA	0	0	1	0
Nrbp1_chr5:31246321:31246345:+@chr5:31245750:31245845:+@chr5:31247341:31247425:+	ENSMUSG00000029148.15	Nrbp1	protein_coding	1	1	1	ORF_preserving	0	cassetteExon	1	1	1	-0.0924277	nonNMD	chr5:31245750:31247425:24	NA	0	0	1	0
Ppp3ca_chr3:136932010:136932040:+@chr3:136928521:136928619:+@chr3:136935028:136935779:+	ENSMUSG00000028161.17	Ppp3ca	protein_coding	1	1	1	ORF_preserving	0	cassetteExon	1	1	1	0.151783	nonNMD	chr3:136928521:136935779:30	NA	0	1	0	0
Tnnt2_chr1:135842014:135842026:+@chr1:135841900:135841911:+@chr1:135843784:135843814:+	ENSMUSG00000026414.13	Tnnt2	protein_coding	NA	1	#N/A	ORF_preserving	1	cassetteExon	1	0	0	-0.155844	nonNMD	chr1:135841900:135843814:12	NA	0	0	0	0
Bptf_chr11:107086711:107086897:-@chr11:107082512:107082700:-@chr11:107095001:107095190:-	ENSMUSG00000040481.17	Bptf	protein_coding	1	1	1	ORF_preserving	1	cassetteExon	0	1	1	-0.00436749	nonNMD	chr11:107082512:107095190:186	NA	0	0	1	0
Dlg1_chr16:31847635:31847669:+@chr16:31846836:31846933:+@chr16:31853842:31853884:+	ENSMUSG00000022770.17	Dlg1	protein_coding	1	1	1	NMD_in	2	cassetteExon	1	0	0	0.361346	NMD	chr16:31846836:31853884:34	NA	1	0	0	0
Epb41_chr4:131963928:131963970:-@chr4:131962923:131962986:-@chr4:131967787:131967845:-	ENSMUSG00000028906.17	Epb41	protein_coding	1	NA	#N/A	ORF_preserving	1	cassetteExon	1	0	0	0.454058	NMD	chr4:131962923:131967845:42	NA	0	0	0	1
Ogdh_chr11:6324877:6324922:+@chr11:6316764:6316855:+@chr11:6334532:6334648:+	ENSMUSG00000020456.17	Ogdh	protein_coding	1	1	1	ORF_preserving	2	cassetteExon	1	1	1	-0.0492603	nonNMD	chr11:6316764:6334648:45	NA	0	0	1	0
Lpcat2_chr8:92908795:92908969:+@chr8:92890672:92890826:+@chr8:92909186:92909285:+	ENSMUSG00000033192.5	Lpcat2	protein_coding	1	1	1	NMD_in	0	cassetteExon	0	0	0	0.345982	NMD	chr8:92890672:92909285:174	NA	0	0	0	0
Sbno2_chr10:80079952:80081382:-@chr10:80070620:80072518:-@chr10:80082614:80082726:-	ENSMUSG00000035673.10	Sbno2	protein_coding	1	1	1	NMD_in	0	cassetteExon	1	1	0	0.384578	NMD	chr10:80070620:80082726:1430	NA	0	0	0	0
Srcap_chr7:127540250:127540433:+@chr7:127539756:127539921:+@chr7:127540655:127540922:+	ENSMUSG00000053877.12	Srcap	protein_coding	1	1	1	ORF_preserving	0	cassetteExon	1	1	0	-0.0576338	nonNMD	chr7:127539756:127540922:183	NA	0	0	0	0
Ermard_chr17:15065825:15065945:+@chr17:15061068:15061182:+@chr17:15074416:15074993:+	ENSMUSG00000036552.19	Ermard	protein_coding	NA	1	#N/A	NA	0	cassetteExon	0	0	0	#N/A	#N/A	chr17:15061068:15074993:120	NA	0	0	0	0
Med23_chr10:24883203:24883221:+@chr10:24882553:24882649:+@chr10:24888399:24888600:+	ENSMUSG00000019984.16	Med23	protein_coding	1	1	3	ORF_preserving	0	cassetteExon	1	1	0	-0.229321	nonNMD	chr10:24882553:24888600:18	NA	0	0	1	0
Gpam_chr19:55102965:55103127:-@chr19:55097496:55097627:-@chr19:55127013:55127216:-	ENSMUSG00000024978.11	Gpam	protein_coding	NA	1	#N/A	5UTR	0	cassetteExon	1	0	0	negInf	nonNMD	chr19:55097496:55127216:162	NA	0	0	0	0
Phldb2_chr16:45774162:45774345:-@chr16:45772134:45772275:-@chr16:45774943:45775087:-	ENSMUSG00000033149.17	Phldb2	protein_coding	1	1	1	ORF_preserving	0	cassetteExon	0	0	0	0.0143377	nonNMD	chr16:45772134:45775087:183	NA	0	0	0	0
Chpt1_chr10:88481352:88481379:-@chr10:88480814:88480946:-@chr10:88482230:88482315:-	ENSMUSG00000060002.14	Chpt1	protein_coding	1	1	1	NMD_in	0	cassetteExon	1	1	1	0.184026	NMD	chr10:88480814:88482315:27	NA	1	0	0	0
Atp2b4_chr1:133711641:133711822:-@chr1:133706310:133706996:-@chr1:133715053:133715230:-	ENSMUSG00000026463.17	Atp2b4	protein_coding	1	1	1	ORF_changing	0	cassetteExon	1	1	0	-0.160754	nonNMD	chr1:133706310:133715230:181	NA	0	1	1	0
Mbnl1_chr3:60614682:60614736:+@chr3:60613262:60613520:+@chr3:60615619:60615772:+	ENSMUSG00000027763.13	Mbnl1	protein_coding	1	1	1	ORF_preserving	0	cassetteExon	1	0	1	-0.0932911	nonNMD	chr3:60613262:60615772:54	NA	0	0	1	0
Atp11b_chr3:35843570:35843696:+@chr3:35841029:35841115:+@chr3:35849433:35849564:+	ENSMUSG00000037400.17	Atp11b	protein_coding	1	NA	#N/A	NA	1	cassetteExon	1	0	0	#N/A	#N/A	chr3:35841029:35849564:126	NA	0	0	0	0
Hfm1_chr5:106920962:106921076:-@chr5:106918376:106918489:-@chr5:106922812:106922910:-	ENSMUSG00000043410.16	Hfm1	protein_coding	1	NA	1	NMD_in	1	cassetteExon	0	0	1	0.216297	NMD	chr5:106918376:106922910:114	NA	0	0	0	0
Bcor_chrX:12055638:12055692:-@chrX:12054968:12055155:-@chrX:12056343:12059190:-	ENSMUSG00000040363.15	Bcor	protein_coding	1	1	1	ORF_preserving	0	cassetteExon	1	1	1	-0.0280981	nonNMD	chrX:12054968:12059190:54	NA	0	0	0	0
Bpnt1_chr1:185349836:185349881:+@chr1:185348743:185348835:+@chr1:185352181:185352379:+	ENSMUSG00000026617.16	Bpnt1	protein_coding	1	1	1	ORF_preserving	0	cassetteExon	1	1	1	-0.000976651	nonNMD	chr1:185348743:185352379:45	NA	0	0	0	0
Akap11_chr14:78502938:78503022:-@chr14:78502189:78502236:-@chr14:78507724:78507880:-	ENSMUSG00000022016.17	Akap11	protein_coding	1	1	#N/A	ORF_preserving	0	cassetteExon	1	1	1	0.261852	NMD	chr14:78502189:78507880:84	NA	0	0	0	0
Clasp2_chr9:113865085:113865112:+@chr9:113862185:113862287:+@chr9:113868547:113868718:+	ENSMUSG00000033392.16	Clasp2	protein_coding	1	NA	1	ORF_preserving	0	cassetteExon	0	0	0	0.0781739	nonNMD	chr9:113862185:113868718:27	NA	0	0	0	1
Evi5_chr5:107810289:107810322:-@chr5:107799125:107799260:-@chr5:107812357:107812411:-	ENSMUSG00000011831.16	Evi5	protein_coding	1	1	#N/A	ORF_preserving	0	cassetteExon	0	0	0	0.331988	NMD	chr5:107799125:107812411:33	NA	0	0	0	1
Cnnm2_chr19:46871655:46871721:+@chr19:46868537:46868631:+@chr19:46877207:46877392:+	ENSMUSG00000064105.13	Cnnm2	protein_coding	1	1	#N/A	ORF_preserving	0	cassetteExon	1	1	0	0.197049	NMD	chr19:46868537:46877392:66	NA	0	0	1	0
Plekha5_chr6:140556803:140556857:+@chr6:140552714:140552798:+@chr6:140569352:140569415:+	ENSMUSG00000030231.11	Plekha5	protein_coding	NA	1	#N/A	3UTR	0	cassetteExon	0	0	0	0.257316	NMD	chr6:140552714:140569415:54	NA	0	0	0	1
Arhgap32_chr9:32152667:32152709:+@chr9:32151921:32152013:+@chr9:32153039:32153124:+	ENSMUSG00000041444.14	Arhgap32	protein_coding	1	1	#N/A	ORF_preserving	0	cassetteExon	1	0	0	0.511989	NMD	chr9:32151921:32153124:42	NA	0	0	0	0
Reps2_chrX:162512678:162512732:-@chrX:162471794:162471856:-@chrX:162514278:162514348:-	ENSMUSG00000040855.15	Reps2	protein_coding	1	1	#N/A	NA	0	#N/A	0	1	1	#N/A	#N/A	chrX:162471794:162514348:54	NA	0	0	0	0
Nipal3_chr4:135454872:135454904:-@chr4:135451885:135452572:-@chr4:135463785:135463880:-	ENSMUSG00000028803.18	Nipal3	protein_coding	1	NA	#N/A	ORF_changing	0	cassetteExon	1	1	0	0.234653	NMD	chr4:135451885:135463880:32	NA	0	0	0	0
Cacna1c_chr6:118637729:118637813:-@chr6:118630224:118630431:-@chr6:118638426:118638510:-	ENSMUSG00000051331.16	Cacna1c	protein_coding	1	1	#N/A	ORF_preserving	2	cassetteExon	1	0	0	0.250423	NMD	chr6:118630224:118638510:84	NA	0	0	0	1
Elavl2_chr4:91311572:91311663:-@chr4:91308610:91308854:-@chr4:91371899:91372069:-	ENSMUSG00000008489.18	Elavl2	protein_coding	1	1	#N/A	Start_codon	0	cassetteExon	1	0	0	negInf	nonNMD	chr4:91308610:91372069:91	NA	0	0	0	1
Cstf2_chrX:134072677:134072764:+@chrX:134072414:134072474:+@chrX:134073135:134073277:+	ENSMUSG00000031256.11	Cstf2	protein_coding	1	NA	#N/A	NA	0	cassetteExon	0	1	1	#N/A	#N/A	chrX:134072414:134073277:87	NA	0	0	0	0
Xpo1_chr11:23268848:23268912:+@chr11:23267661:23268690:+@chr11:23271132:23271205:+	ENSMUSG00000020290.14	Xpo1	protein_coding	1	NA	#N/A	NA	0	cassetteExon	0	0	0	#N/A	#N/A	chr11:23267661:23271205:64	NMD_in	1	0	0	0
Sema6c_chr3:95163431:95163521:+@chr3:95162614:95162663:+@chr3:95164338:95164513:+	ENSMUSG00000038777.19	Sema6c	protein_coding	1	1	#N/A	5UTR	1	cassetteExon	1	1	1	negInf	nonNMD	chr3:95162614:95164513:90	NA	0	1	0	0
Rtel1_chr2:181338234:181338354:+@chr2:181335935:181336046:+@chr2:181339055:181339094:+	ENSMUSG00000038685.18	Rtel1	protein_coding	1	1	1	NMD_in	0	cassetteExon	1	1	1	0.175555	NMD	chr2:181335935:181339094:120	NA	0	0	0	1
Erich2_chr2:70523043:70523092:+@chr2:70522479:70522507:+@chr2:70523330:70523367:+	ENSMUSG00000075302.10	Erich2	protein_coding	1	NA	1	NMD_ex	0	cassetteExon	1	0	0	0.627828	NMD	chr2:70522479:70523367:49	NA	0	0	0	0
Nrcam_chr12:44566839:44566869:+@chr12:44566287:44566412:+@chr12:44568543:44568645:+	ENSMUSG00000020598.16	Nrcam	protein_coding	1	1	#N/A	ORF_preserving	0	cassetteExon	1	1	1	0.192813	NMD	chr12:44566287:44568645:30	NA	0	0	1	0
Dffb_chr4:153972607:153972678:-@chr4:153971580:153971660:-@chr4:153972779:153972968:-	ENSMUSG00000029027.9	Dffb	protein_coding	1	1	1	NMD_in	0	cassetteExon	1	0	0	0.507851	NMD	chr4:153971580:153972968:71	NA	0	0	0	0
Mars1_chr10:127296716:127296740:-@chr10:127296540:127296633:-@chr10:127296872:127296944:-	ENSMUSG00000040354.14	Mars1	protein_coding	1	1	#N/A	ORF_preserving	0	cassetteExon	1	1	1	0.291165	NMD	chr10:127296540:127296944:24	NA	0	0	0	0
Epb41l2_chr10:25495444:25495591:+@chr10:25488950:25489093:+@chr10:25501577:25501631:+	ENSMUSG00000019978.16	Epb41l2	protein_coding	1	1	#N/A	NA	0	cassetteExon	0	0	0	#N/A	#N/A	chr10:25488950:25501631:147	NA	0	0	1	0
Tenm2_chr11:36054925:36054946:-@chr11:36051789:36052022:-@chr11:36063088:36063338:-	ENSMUSG00000049336.16	Tenm2	protein_coding	1	NA	3	ORF_preserving	0	#N/A	0	1	1	-0.264482	nonNMD	chr11:36051789:36063338:21	NA	0	0	0	0
4930405A21Rik_chr2:156716094:156716245:-@chr2:156714539:156715049:-@chr2:156716884:156717013:-	ENSMUSG00000086638.7	4930405A21Rik	processed_transcript	NA	1	#N/A	NA	0	#N/A	0	0	0	#N/A	#N/A	chr2:156714539:156717013:151	NA	0	0	0	0
Col25a1_chr3:130535430:130535475:+@chr3:130530096:130530132:+@chr3:130546359:130546422:+	ENSMUSG00000058897.18	Col25a1	protein_coding	1	NA	#N/A	ORF_preserving	0	cassetteExon	1	0	0	0.280393	NMD	chr3:130530096:130546422:45	NA	0	0	0	0
Inpp4a_chr1:37383338:37383371:+@chr1:37379921:37380060:+@chr1:37387697:37387870:+	ENSMUSG00000026113.17	Inpp4a	protein_coding	1	1	1	ORF_preserving	0	cassetteExon	1	0	0	-0.24339	nonNMD	chr1:37379921:37387870:33	NA	0	0	1	0
Lrrfip1_chr1:91108579:91108672:+@chr1:91107297:91107390:+@chr1:91110354:91110447:+	ENSMUSG00000026305.15	Lrrfip1	protein_coding	1	1	1	ORF_preserving	0	cassetteExon	0	1	1	-0.0221481	nonNMD	chr1:91107297:91110447:93	NA	0	1	1	0
Unc13b_chr4:43227924:43227947:+@chr4:43182768:43182859:+@chr4:43230117:43230164:+	ENSMUSG00000028456.18	Unc13b	protein_coding	1	NA	1	NMD_in	0	cassetteExon	0	1	0	0.255192	NMD	chr4:43182768:43230164:23	NA	0	0	0	0
Pla2g3_chr11:3490142:3490277:+@chr11:3488989:3489894:+@chr11:3490806:3491090:+	ENSMUSG00000034579.17	Pla2g3	protein_coding	1	1	#N/A	ORF_preserving	0	#N/A	0	0	0	0.251184	NMD	chr11:3488989:3491090:135	NA	0	0	0	0
P2ry12_chr3:59220218:59220283:-@chr3:59219933:59220096:-@chr3:59227450:59227581:-	ENSMUSG00000036353.13	P2ry12	protein_coding	NA	1	#N/A	5UTR	0	cassetteExon	1	0	0	negInf	nonNMD	chr3:59219933:59227581:65	NA	0	0	0	0
Sptan1_chr2:30014157:30014172:+@chr2:30013675:30013838:+@chr2:30015588:30015720:+	ENSMUSG00000057738.14	Sptan1	protein_coding	1	1	3	ORF_preserving	0	cassetteExon	1	1	0	-0.353065	nonNMD	chr2:30013675:30015720:15	NA	0	0	1	0
G3bp2_chr5:92063336:92063435:-@chr5:92057967:92058070:-@chr5:92064324:92064505:-	ENSMUSG00000029405.16	G3bp2	protein_coding	1	1	1	ORF_preserving	0	cassetteExon	1	1	1	0.0058221	nonNMD	chr5:92057967:92064505:99	NA	0	0	0	1
Slit2_chr5:48263640:48263667:+@chr5:48259543:48259683:+@chr5:48275581:48275675:+	ENSMUSG00000031558.15	Slit2	protein_coding	1	1	1	ORF_preserving	0	cassetteExon	1	0	0	0.14272	nonNMD	chr5:48259543:48275675:27	NA	0	0	1	1
Fbxo34_chr14:47507264:47507446:+@chr14:47504985:47505132:+@chr14:47529174:47531900:+	ENSMUSG00000037536.14	Fbxo34	protein_coding	NA	1	#N/A	5UTR	2	cassetteExon	0	0	0	negInf	nonNMD	chr14:47504985:47531900:182	NA	0	0	0	0
Taf1_chrX:101590733:101590739:+@chrX:101590472:101590589:+@chrX:101593939:101594065:+	ENSMUSG00000031314.18	Taf1	protein_coding	1	1	1	ORF_preserving	0	cassetteExon	1	0	0	0.00290702	nonNMD	chrX:101590472:101594065:6	NA	0	0	0	0
Mon2_chr10:123009912:123009930:-@chr10:123009502:123009631:-@chr10:123010493:123010637:-	ENSMUSG00000034602.15	Mon2	protein_coding	1	1	1	ORF_preserving	0	cassetteExon	1	0	0	-0.140716	nonNMD	chr10:123009502:123010637:18	NA	0	0	1	0
Rtn3_chr19:7467810:7467867:-@chr19:7456299:7458423:-@chr19:7482938:7483267:-	ENSMUSG00000024758.15	Rtn3	protein_coding	1	1	#N/A	ORF_preserving	1	cassetteExon	1	0	0	0.325333	NMD	chr19:7456299:7483267:57	NA	0	1	0	0
Phf20l1_chr15:66623760:66623883:+@chr15:66622760:66622817:+@chr15:66623991:66624099:+	ENSMUSG00000072501.5	Phf20l1	protein_coding	1	1	3	NMD_in	0	cassetteExon	1	0	1	0.206834	NMD	chr15:66622760:66624099:123	NA	1	0	0	0
Adam15_chr3:89340862:89340937:-@chr3:89340400:89340472:-@chr3:89341113:89341157:-	ENSMUSG00000028041.17	Adam15	protein_coding	1	1	#N/A	NA	0	cassetteExon	0	0	0	#N/A	#N/A	chr3:89340400:89341157:75	NA	0	0	0	1
Ahi1_chr10:21070287:21070543:+@chr10:21058152:21058250:+@chr10:21072542:21072601:+	ENSMUSG00000019986.17	Ahi1	protein_coding	1	1	1	NMD_in	0	cassetteExon	1	1	1	0.342904	NMD	chr10:21058152:21072601:256	NA	0	0	0	0
Ano1_chr7:144648574:144648640:-@chr7:144648023:144648079:-@chr7:144650502:144650554:-	ENSMUSG00000031075.19	Ano1	protein_coding	1	1	#N/A	ORF_preserving	0	cassetteExon	1	0	0	0.791797	NMD	chr7:144648023:144650554:66	NA	0	0	0	0
Bbx_chr16:50320299:50320413:-@chr16:50280368:50280539:-@chr16:50331028:50331102:-	ENSMUSG00000022641.15	Bbx	protein_coding	1	1	#N/A	5UTR	0	cassetteExon	1	1	1	negInf	nonNMD	chr16:50280368:50331102:114	NA	0	0	0	0
Adcyap1r1_chr6:55491229:55491310:+@chr6:55484941:55485033:+@chr6:55494076:55494206:+	ENSMUSG00000029778.12	Adcyap1r1	protein_coding	1	1	#N/A	ORF_preserving	1	cassetteExon	1	1	0	0.306303	NMD	chr6:55484941:55494206:81	NA	0	0	0	1
Fat3_chr9:15916203:15916239:-@chr9:15910188:15915621:-@chr9:15916935:15916995:-	ENSMUSG00000074505.6	Fat3	protein_coding	1	NA	#N/A	NA	0	cassetteExon	0	1	0	#N/A	#N/A	chr9:15910188:15916995:36	NA	0	0	0	0
Porcn_chrX:8203025:8203043:-@chrX:8201443:8201569:-@chrX:8203158:8203289:-	ENSMUSG00000031169.13	Porcn	protein_coding	1	1	1	ORF_preserving	1	cassetteExon	1	0	0	-0.34456	nonNMD	chrX:8201443:8203289:18	NA	0	0	1	0
Ksr1_chr11:79031080:79031122:-@chr11:79029028:79029083:-@chr11:79033217:79033383:-	ENSMUSG00000018334.18	Ksr1	protein_coding	1	1	#N/A	ORF_preserving	0	cassetteExon	0	0	0	0.354885	NMD	chr11:79029028:79033383:42	NA	0	0	0	0
Raph1_chr1:60510416:60510491:-@chr1:60503517:60503595:-@chr1:60525591:60526100:-	ENSMUSG00000026014.15	Raph1	protein_coding	1	1	#N/A	ORF_preserving	0	cassetteExon	0	1	1	0.547181	NMD	chr1:60503517:60526100:75	NA	0	0	0	0
Crem_chr18:3287903:3288092:-@chr18:3273421:3273578:-@chr18:3295039:3295182:-	ENSMUSG00000063889.16	Crem	protein_coding	1	NA	1	ORF_preserving	1	cassetteExon	1	0	0	-0.0676928	nonNMD	chr18:3273421:3295182:189	NA	0	0	0	0
Gm16008_chr4:156030421:156030516:-@chr4:156028474:156028554:-@chr4:156031577:156031622:-	ENSMUSG00000087381.8	Gm16008	antisense	1	1	#N/A	NA	0	#N/A	0	0	0	#N/A	#N/A	chr4:156028474:156031622:95	NA	0	0	0	0
Shank2_chr7:144398240:144398261:+@chr7:144396637:144396646:+@chr7:144405329:144405460:+	ENSMUSG00000037541.22	Shank2	protein_coding	1	NA	3	ORF_preserving	0	cassetteExon	1	0	0	-0.247528	nonNMD	chr7:144396637:144405460:21	NA	0	0	0	0
Rbm41_chrX:139991515:139991587:-@chrX:139968195:139968599:-@chrX:139993297:139993502:-	ENSMUSG00000031433.15	Rbm41	protein_coding	1	1	1	ORF_preserving	0	cassetteExon	1	1	1	0.0714766	nonNMD	chrX:139968195:139993502:72	NA	0	0	1	0
Bicd1_chr6:149520352:149520546:+@chr6:149518905:149519113:+@chr6:149556643:149556731:+	ENSMUSG00000003452.15	Bicd1	protein_coding	NA	1	#N/A	NMD_in	0	cassetteExon	0	0	0	0.522595	NMD	chr6:149518905:149556731:194	NA	0	0	0	0
2210408F21Rik_chr6:31328288:31328360:+@chr6:31277847:31277955:+@chr6:31335990:31336062:+	ENSMUSG00000087380.7	2210408F21Rik	processed_transcript	NA	1	#N/A	NA	2	cassetteExon	0	0	0	#N/A	#N/A	chr6:31277847:31336062:72	NA	0	0	0	0
Ank3_chr10:69986088:69993762:+@chr10:69982115:69982197:+@chr10:69994371:69994446:+	ENSMUSG00000069601.14	Ank3	protein_coding	1	1	3	ORF_preserving	0	cassetteExon	1	0	0	-0.20619	nonNMD	chr10:69982115:69994446:7674	NA	0	0	0	1
Rmst_chr10:92133752:92133851:-@chr10:92133222:92133348:-@chr10:92134241:92134316:-	ENSMUSG00000112117.1	Rmst	lincRNA	1	NA	#N/A	NA	0	cassetteExon	1	0	0	#N/A	#N/A	chr10:92133222:92134316:99	NA	0	0	0	0
Myo6_chr9:80303272:80303299:+@chr9:80300534:80300666:+@chr9:80306959:80307178:+	ENSMUSG00000033577.18	Myo6	protein_coding	1	1	1	ORF_preserving	0	cassetteExon	1	0	1	0.138068	nonNMD	chr9:80300534:80307178:27	NA	0	1	0	0
Plch1_chr3:63699779:63699802:-@chr3:63696236:63699480:-@chr3:63701783:63702138:-	ENSMUSG00000036834.16	Plch1	protein_coding	1	NA	1	ORF_changing	1	cassetteExon	1	0	0	0.0393815	nonNMD	chr3:63696236:63702138:23	NA	0	0	0	0
Gabbr1_chr17:37067213:37067364:+@chr17:37064659:37064737:+@chr17:37067775:37067908:+	ENSMUSG00000024462.17	Gabbr1	protein_coding	1	1	3	NMD_ex	0	cassetteExon	1	1	0	0.211787	NMD	chr17:37064659:37067908:151	NA	1	0	1	1
Prune2_chr19:17211677:17211713:+@chr19:17208230:17208329:+@chr19:17220783:17223932:+	ENSMUSG00000039126.10	Prune2	protein_coding	NA	1	#N/A	ORF_preserving	0	cassetteExon	0	0	0	0.0402031	nonNMD	chr19:17208230:17223932:36	NA	0	0	0	0
Lrrfip2_chr9:111213812:111213914:+@chr9:111205754:111205847:+@chr9:111214140:111214273:+	ENSMUSG00000032497.19	Lrrfip2	protein_coding	1	1	1	ORF_preserving	0	cassetteExon	0	1	1	0.0529685	nonNMD	chr9:111205754:111214273:102	NA	0	0	0	0
Pms1_chr1:53290378:53290423:-@chr1:53281940:53282092:-@chr1:53296885:53297017:-	ENSMUSG00000026098.13	Pms1	protein_coding	1	NA	#N/A	5UTR	0	cassetteExon	1	0	0	negInf	nonNMD	chr1:53281940:53297017:45	NA	0	0	0	0
Adam23_chr1:63585364:63585455:+@chr1:63572886:63572998:+@chr1:63592607:63596276:+	ENSMUSG00000025964.15	Adam23	protein_coding	1	1	#N/A	Same_stop_codon_diff_from_annot	1	cassetteExon	1	1	0	0.259203	NMD	chr1:63572886:63596276:91	NA	0	0	1	0
Ank3_chr10:69929446:69929458:+@chr10:69927694:69927818:+@chr10:69932393:69932496:+	ENSMUSG00000069601.14	Ank3	protein_coding	NA	1	#N/A	ORF_preserving	0	cassetteExon	0	0	0	-0.320245	nonNMD	chr10:69927694:69932496:12	NA	0	0	0	1
Mtss1_chr15:58947325:58947520:-@chr15:58945845:58946019:-@chr15:58951469:58951680:-	ENSMUSG00000022353.10	Mtss1	protein_coding	1	1	#N/A	ORF_preserving	1	cassetteExon	1	1	1	0.438678	NMD	chr15:58945845:58951680:195	NA	0	0	1	0
Tab3_chrX:85575549:85575610:+@chrX:85574021:85574165:+@chrX:85609389:85609584:+	ENSMUSG00000035476.9	Tab3	protein_coding	1	NA	#N/A	5UTR	0	cassetteExon	0	0	0	negInf	nonNMD	chrX:85574021:85609584:61	NA	0	0	0	0
Atp2b4_chr1:133711631:133711822:-@chr1:133702673:133706996:-@chr1:133715053:133715230:-	ENSMUSG00000026463.17	Atp2b4	protein_coding	1	1	#N/A	ORF_changing	0	cassetteExon	1	1	0	0.216594	NMD	chr1:133702673:133715230:191	NA	0	1	1	0
Hnrnph1_chr11:50377313:50377440:+@chr11:50376989:50377147:+@chr11:50378290:50378427:+	ENSMUSG00000007850.16	Hnrnph1	protein_coding	1	NA	#N/A	5UTR	0	#N/A	0	0	0	negInf	nonNMD	chr11:50376989:50378427:127	NA	0	0	0	0
Arhgef19_chr4:141245945:141246052:+@chr4:141244817:141244966:+@chr4:141246174:141246356:+	ENSMUSG00000028919.11	Arhgef19	protein_coding	NA	1	#N/A	5UTR	0	cassetteExon	1	0	0	negInf	nonNMD	chr4:141244817:141246356:107	NA	0	0	0	0
Bicd1_chr6:149550349:149550425:+@chr6:149518905:149519113:+@chr6:149556643:149556731:+	ENSMUSG00000003452.15	Bicd1	protein_coding	1	1	#N/A	ORF_changing	0	cassetteExon	1	0	1	0.241199	NMD	chr6:149518905:149556731:76	NA	0	0	0	0
Stim1_chr7:102433196:102433233:+@chr7:102430884:102430951:+@chr7:102435383:102435900:+	ENSMUSG00000030987.5	Stim1	protein_coding	1	1	1	ORF_changing	0	cassetteExon	1	0	0	0.156949	nonNMD	chr7:102430884:102435900:37	NA	0	0	0	0
Trim46_chr3:89236302:89236600:-@chr3:89234176:89235292:-@chr3:89237616:89237919:-	ENSMUSG00000042766.17	Trim46	protein_coding	1	1	#N/A	ORF_changing	0	cassetteExon	1	1	1	0.207835	NMD	chr3:89234176:89237919:298	NA	0	0	0	0
Caprin2_chr6:148868988:148869645:-@chr6:148865829:148865952:-@chr6:148870612:148870656:-	ENSMUSG00000030309.16	Caprin2	protein_coding	1	1	1	ORF_preserving	0	cassetteExon	1	1	0	0.0159147	nonNMD	chr6:148865829:148870656:657	NA	0	0	1	0
Tmem39a_chr16:38585618:38585680:+@chr16:38585415:38585518:+@chr16:38586220:38586890:+	ENSMUSG00000002845.14	Tmem39a	protein_coding	1	1	1	NMD_in	0	cassetteExon	1	0	0	0.409954	NMD	chr16:38585415:38586890:62	NA	0	0	0	0
Gnb1_chr4:155515630:155515679:+@chr4:155491360:155491580:+@chr4:155527412:155527509:+	ENSMUSG00000029064.15	Gnb1	protein_coding	1	1	#N/A	5UTR	0	cassetteExon	1	1	1	negInf	nonNMD	chr4:155491360:155527509:49	NA	0	0	1	0
Cacna1g_chr11:94413089:94413224:-@chr11:94411438:94411616:-@chr11:94414930:94415074:-	ENSMUSG00000020866.17	Cacna1g	protein_coding	1	1	1	ORF_preserving	0	cassetteExon	0	0	0	-0.0557652	nonNMD	chr11:94411438:94415074:135	NA	0	0	0	0
Ank3_chr10:69953439:69953472:+@chr10:69950951:69951058:+@chr10:69955925:69956150:+	ENSMUSG00000069601.14	Ank3	protein_coding	1	1	3	ORF_preserving	0	cassetteExon	1	1	1	-0.186571	nonNMD	chr10:69950951:69956150:33	NA	0	0	0	1
Jmjd1c_chr10:67216982:67217107:+@chr10:67215269:67215375:+@chr10:67218116:67218181:+	ENSMUSG00000037876.17	Jmjd1c	protein_coding	1	1	#N/A	5UTR	0	#N/A	0	1	1	negInf	nonNMD	chr10:67215269:67218181:125	NA	1	0	1	0
Mbp_chr18:82575600:82575633:+@chr18:82575171:82575207:+@chr18:82584111:82585627:+	ENSMUSG00000041607.17	Mbp	protein_coding	1	NA	#N/A	ORF_preserving	1	cassetteExon	1	0	0	0.241795	NMD	chr18:82575171:82585627:33	NA	0	0	0	0
Iqsec2_chrX:152180996:152181092:+@chrX:152178963:152179090:+@chrX:152193865:152194601:+	ENSMUSG00000041115.16	Iqsec2	protein_coding	1	1	#N/A	NA	0	cassetteExon	1	0	0	#N/A	#N/A	chrX:152178963:152194601:96	NA	0	0	0	0
Bnc2_chr4:84277905:84277939:-@chr4:84276158:84276447:-@chr4:84291692:84291930:-	ENSMUSG00000028487.18	Bnc2	protein_coding	1	NA	1	ORF_changing	1	cassetteExon	1	0	0	0.128223	nonNMD	chr4:84276158:84291930:34	NA	0	0	0	0
Ttll9_chr2:152984135:152984321:+@chr2:152983054:152983166:+@chr2:152989593:152989662:+	ENSMUSG00000074673.15	Ttll9	protein_coding	1	NA	1	ORF_preserving	0	cassetteExon	1	0	0	-0.064899	nonNMD	chr2:152983054:152989662:186	NA	0	0	0	0
Magi2_chr5:20661263:20661352:+@chr5:20651054:20651193:+@chr5:20702069:20702903:+	ENSMUSG00000040003.18	Magi2	protein_coding	1	1	3	ORF_changing	0	cassetteExon	1	1	1	0.0453261	nonNMD	chr5:20651054:20702903:89	NA	0	0	0	0
Mdm4_chr1:133004653:133004692:-@chr1:133003790:133003890:-@chr1:133009136:133009192:-	ENSMUSG00000054387.13	Mdm4	protein_coding	1	1	1	ORF_preserving	0	cassetteExon	1	1	1	0.0900208	nonNMD	chr1:133003790:133009192:39	NA	0	0	0	0
Fhl1_chrX:56791238:56791438:+@chrX:56790463:56790650:+@chrX:56791843:56793338:+	ENSMUSG00000023092.16	Fhl1	protein_coding	1	1	1	ORF_changing	0	cassetteExon	1	1	1	0.00427535	nonNMD	chrX:56790463:56793338:200	NA	0	0	1	0
Synj1_chr16:90949698:90949737:-@chr16:90946791:90946862:-@chr16:90950350:90950419:-	ENSMUSG00000022973.18	Synj1	protein_coding	1	1	#N/A	NA	0	cassetteExon	0	1	0	#N/A	#N/A	chr16:90946791:90950419:39	NA	0	0	0	0
Wdr59_chr8:111472629:111472686:-@chr8:111466788:111466922:-@chr8:111476043:111476197:-	ENSMUSG00000031959.15	Wdr59	protein_coding	1	1	#N/A	ORF_preserving	0	cassetteExon	1	0	0	0.181599	NMD	chr8:111466788:111476197:57	NA	0	0	0	0
Fbf1_chr11:116167132:116167228:-@chr11:116164662:116164690:-@chr11:116167551:116168154:-	ENSMUSG00000020776.18	Fbf1	protein_coding	NA	1	#N/A	5UTR	0	cassetteExon	0	0	0	negInf	nonNMD	chr11:116164662:116168154:96	NA	0	0	1	0
Bin1_chr18:32430749:32430857:+@chr18:32424819:32424967:+@chr18:32431982:32432093:+	ENSMUSG00000024381.16	Bin1	protein_coding	NA	1	#N/A	ORF_preserving	0	cassetteExon	0	0	0	0.108527	nonNMD	chr18:32424819:32432093:108	NA	0	0	0	0
Arhgap12_chr18:6065704:6065845:-@chr18:6064340:6064421:-@chr18:6069830:6070091:-	ENSMUSG00000041225.16	Arhgap12	protein_coding	1	1	#N/A	ORF_preserving	0	cassetteExon	1	1	1	0.219967	NMD	chr18:6064340:6070091:141	NA	0	1	1	0
Lrch3_chr16:33009188:33009436:+@chr16:33005663:33005741:+@chr16:33012340:33012699:+	ENSMUSG00000022801.13	Lrch3	protein_coding	1	1	#N/A	ORF_changing	0	cassetteExon	1	0	0	0.326074	NMD	chr16:33005663:33012699:248	NA	0	0	0	0
Cacna1c_chr6:118630398:118630431:-@chr6:118627441:118627570:-@chr6:118637729:118637813:-	ENSMUSG00000051331.16	Cacna1c	protein_coding	1	1	3	ORF_preserving	4	cassetteExon	1	0	0	0.0976507	nonNMD	chr6:118627441:118637813:33	NA	0	0	0	1
Agap1_chr1:89610283:89610295:+@chr1:89609495:89609583:+@chr1:89627760:89627846:+	ENSMUSG00000055013.16	Agap1	protein_coding	1	1	3	ORF_preserving	0	cassetteExon	1	1	0	0.143075	nonNMD	chr1:89609495:89627846:12	NA	0	0	0	0
Fhod1_chr8:105336236:105336260:-@chr8:105334686:105334802:-@chr8:105336381:105336561:-	ENSMUSG00000014778.10	Fhod1	protein_coding	1	NA	1	NMD_in	0	cassetteExon	1	1	0	0.249916	NMD	chr8:105334686:105336561:24	NMD_in	0	0	0	0
Phactr2_chr10:13255309:13255321:-@chr10:13253341:13253879:-@chr10:13261765:13261924:-	ENSMUSG00000062866.16	Phactr2	protein_coding	NA	1	#N/A	ORF_preserving	1	cassetteExon	1	0	0	-0.0640794	nonNMD	chr10:13253341:13261924:12	NA	0	0	0	0
Smg7_chr1:152843229:152843379:-@chr1:152841512:152841593:-@chr1:152844035:152844407:-	ENSMUSG00000042772.15	Smg7	protein_coding	1	1	1	ORF_preserving	0	cassetteExon	1	1	0	-0.42657	nonNMD	chr1:152841512:152844407:150	NA	0	0	1	1
Ptprd_chr4:76054588:76054600:-@chr4:76050326:76050439:-@chr4:76059668:76059829:-	ENSMUSG00000028399.18	Ptprd	protein_coding	1	1	3	ORF_preserving	0	cassetteExon	1	0	0	0.0407237	nonNMD	chr4:76050326:76059829:12	NA	0	0	0	0
Apbb2_chr5:66323601:66323607:-@chr5:66313314:66313429:-@chr5:66362717:66362845:-	ENSMUSG00000029207.16	Apbb2	protein_coding	1	1	3	ORF_preserving	0	cassetteExon	1	0	0	-0.119573	nonNMD	chr5:66313314:66362845:6	NA	0	0	0	1
Madd_chr2:91160316:91160370:-@chr2:91159204:91159305:-@chr2:91162027:91162234:-	ENSMUSG00000040687.16	Madd	protein_coding	1	1	1	ORF_preserving	0	cassetteExon	1	0	0	-0.0915692	nonNMD	chr2:91159204:91162234:54	NA	0	0	1	0
Ppfibp1_chr6:146999661:146999694:+@chr6:146998166:146998281:+@chr6:147000940:147001002:+	ENSMUSG00000016487.15	Ppfibp1	protein_coding	1	1	#N/A	ORF_preserving	0	cassetteExon	1	0	1	0.214683	NMD	chr6:146998166:147001002:33	NA	0	0	0	0
Erc2_chr14:28046474:28046486:+@chr14:28040342:28040536:+@chr14:28080131:28080267:+	ENSMUSG00000040640.11	Erc2	protein_coding	1	NA	3	ORF_preserving	0	cassetteExon	1	0	0	0.0385158	nonNMD	chr14:28040342:28080267:12	NA	0	0	0	0
Cep44_chr8:56549224:56549384:-@chr8:56547387:56547524:-@chr8:56550687:56550799:-	ENSMUSG00000038215.15	Cep44	protein_coding	1	1	#N/A	5UTR	0	cassetteExon	0	0	0	negInf	nonNMD	chr8:56547387:56550799:160	NA	0	0	0	0
Ints10_chr8:68824189:68824267:+@chr8:68822156:68822250:+@chr8:68827276:68829408:+	ENSMUSG00000031864.16	Ints10	protein_coding	NA	1	#N/A	ORF_preserving	1	cassetteExon	1	1	0	0.305597	NMD	chr8:68822156:68829408:78	NA	0	0	0	0
Ptpru_chr4:131785742:131785760:-@chr4:131780829:131780866:-@chr4:131787307:131787384:-	ENSMUSG00000028909.17	Ptpru	protein_coding	1	1	1	ORF_preserving	0	cassetteExon	0	0	0	-0.106492	nonNMD	chr4:131780829:131787384:18	NA	0	0	0	0
Shank3_chr15:89538014:89538038:+@chr15:89533373:89533454:+@chr15:89543099:89543230:+	ENSMUSG00000022623.17	Shank3	protein_coding	1	1	#N/A	ORF_preserving	0	cassetteExon	1	1	0	0.242271	NMD	chr15:89533373:89543230:24	NA	0	0	0	0
Mta1_chr12:113120210:113120261:+@chr12:113116987:113117081:+@chr12:113120826:113120953:+	ENSMUSG00000021144.14	Mta1	protein_coding	1	1	1	ORF_preserving	0	cassetteExon	1	1	1	-0.0455553	nonNMD	chr12:113116987:113120953:51	NA	0	0	1	0
2210408F21Rik_chr6:31328288:31328389:+@chr6:31277847:31277955:+@chr6:31335990:31336062:+	ENSMUSG00000087380.7	2210408F21Rik	processed_transcript	NA	1	#N/A	NA	2	cassetteExon	0	0	0	#N/A	#N/A	chr6:31277847:31336062:101	NA	0	0	0	0
Slc38a6_chr12:73293698:73293799:+@chr12:73292159:73292233:+@chr12:73310144:73310197:+	ENSMUSG00000044712.15	Slc38a6	protein_coding	1	1	1	NMD_in	1	cassetteExon	1	1	1	0.16403	NMD	chr12:73292159:73310197:101	NA	1	0	0	0
Ptprd_chr4:76139293:76139302:-@chr4:76138555:76138573:-@chr4:76140513:76140702:-	ENSMUSG00000028399.18	Ptprd	protein_coding	1	1	1	ORF_preserving	1	cassetteExon	1	0	0	0.0407237	nonNMD	chr4:76138555:76140702:9	NA	0	0	0	0
Inpp4a_chr1:37374274:37374289:+@chr1:37372310:37372419:+@chr1:37377577:37377761:+	ENSMUSG00000026113.17	Inpp4a	protein_coding	1	1	1	ORF_preserving	0	cassetteExon	1	0	0	-0.317581	nonNMD	chr1:37372310:37377761:15	NA	0	1	0	0
Ctxn3_chr18:57472611:57472696:+@chr18:57468521:57468836:+@chr18:57477013:57477208:+	ENSMUSG00000069372.3	Ctxn3	protein_coding	NA	1	#N/A	5UTR	0	cassetteExon	1	0	0	negInf	nonNMD	chr18:57468521:57477208:85	NA	0	0	0	0
Fry_chr5:150461388:150461397:+@chr5:150457744:150457915:+@chr5:150466243:150466441:+	ENSMUSG00000056602.12	Fry	protein_coding	1	1	3	ORF_preserving	0	cassetteExon	1	0	0	-0.0792384	nonNMD	chr5:150457744:150466441:9	NA	0	0	0	0
Slit2_chr5:48191002:48191014:+@chr5:48189428:48189592:+@chr5:48192192:48192331:+	ENSMUSG00000031558.15	Slit2	protein_coding	1	NA	1	ORF_preserving	0	cassetteExon	1	0	0	0.0441764	nonNMD	chr5:48189428:48192331:12	NA	0	0	1	1
Plekha7_chr7:116126935:116127046:-@chr7:116123492:116124820:-@chr7:116128553:116128693:-	ENSMUSG00000045659.18	Plekha7	protein_coding	1	1	#N/A	ORF_changing	0	cassetteExon	1	0	1	0.295649	NMD	chr7:116123492:116128693:111	NA	0	0	0	0
Dclk2_chr3:86788621:86788634:-@chr3:86786152:86787412:-@chr3:86791994:86792315:-	ENSMUSG00000028078.14	Dclk2	protein_coding	1	1	#N/A	ORF_changing	1	cassetteExon	0	0	0	0.178651	NMD	chr3:86786152:86792315:13	NA	0	0	1	0
Rbms3_chr9:116627889:116627937:-@chr9:116586017:116586095:-@chr9:116636368:116636479:-	ENSMUSG00000039607.17	Rbms3	protein_coding	1	1	1	ORF_preserving	0	cassetteExon	1	1	1	-0.0408672	nonNMD	chr9:116586017:116636479:48	NA	0	0	0	0
Stradb_chr1:58992203:58992375:+@chr1:58991012:58991136:+@chr1:58992650:58992755:+	ENSMUSG00000026027.13	Stradb	protein_coding	1	1	3	NMD_ex	0	cassetteExon	1	1	1	0.200751	NMD	chr1:58991012:58992755:172	NMD_ex	0	0	1	0
Cdc14b_chr13:64196979:64197045:-@chr13:64196453:64196675:-@chr13:64201331:64201448:-	ENSMUSG00000033102.15	Cdc14b	protein_coding	1	1	#N/A	3UTR	0	cassetteExon	1	0	0	0.622815	NMD	chr13:64196453:64201448:66	NA	0	0	0	0
Eml5_chr12:98821599:98821614:-@chr12:98817819:98817898:-@chr12:98824633:98824760:-	ENSMUSG00000051166.10	Eml5	protein_coding	1	NA	1	ORF_preserving	0	cassetteExon	1	0	0	0.0704229	nonNMD	chr12:98817819:98824760:15	NA	0	0	0	1
Ppip5k1_chr2:121326851:121326914:-@chr2:121321654:121321792:-@chr2:121327644:121327770:-	ENSMUSG00000033526.16	Ppip5k1	protein_coding	1	1	1	ORF_preserving	1	cassetteExon	1	0	0	0.0475179	nonNMD	chr2:121321654:121327770:63	NA	0	0	0	1
Dedd_chr1:171331252:171331285:+@chr1:171329144:171329526:+@chr1:171338251:171338339:+	ENSMUSG00000013973.12	Dedd	protein_coding	1	1	#N/A	5UTR	0	cassetteExon	1	1	0	negInf	nonNMD	chr1:171329144:171338339:33	NA	0	1	1	0
Kif1a_chr1:93026831:93026855:-@chr1:93025620:93025735:-@chr1:93036845:93036951:-	ENSMUSG00000014602.15	Kif1a	protein_coding	1	1	1	ORF_preserving	1	cassetteExon	1	1	1	-0.251382	nonNMD	chr1:93025620:93036951:24	NA	0	1	1	0
Rims2_chr15:39534837:39535017:+@chr15:39511263:39511374:+@chr15:39535871:39535981:+	ENSMUSG00000037386.16	Rims2	protein_coding	1	1	#N/A	ORF_preserving	0	cassetteExon	1	0	0	0.381157	NMD	chr15:39511263:39535981:180	NA	0	0	0	1
Prrc2c_chr1:162675604:162675841:-@chr1:162674102:162674151:-@chr1:162676690:162676817:-	ENSMUSG00000040225.15	Prrc2c	protein_coding	1	1	3	ORF_preserving	2	cassetteExon	1	0	0	0.0963249	nonNMD	chr1:162674102:162676817:237	NA	0	0	1	1
Pla2g6_chr15:79303573:79303602:-@chr15:79302618:79302697:-@chr15:79304304:79304492:-	ENSMUSG00000042632.17	Pla2g6	protein_coding	1	1	3	NMD_in	0	cassetteExon	1	1	1	0.32921	NMD	chr15:79302618:79304492:29	NA	0	0	0	0
Mcf2l_chr8:13014818:13014893:+@chr8:13013534:13013650:+@chr8:13017346:13017468:+	ENSMUSG00000031442.21	Mcf2l	protein_coding	1	1	1	ORF_preserving	1	cassetteExon	1	1	1	-0.0389802	nonNMD	chr8:13013534:13017468:75	NA	0	0	1	0
1110046J04Rik_chr13:33953316:33953541:+@chr13:33936031:33936097:+@chr13:33954706:33954825:+	ENSMUSG00000085457.3	1110046J04Rik	antisense	1	NA	#N/A	NA	0	#N/A	0	0	0	#N/A	#N/A	chr13:33936031:33954825:225	NA	0	0	0	0
Atg16l1_chr1:87775080:87775128:+@chr1:87774812:87774869:+@chr1:87775756:87775859:+	ENSMUSG00000026289.15	Atg16l1	protein_coding	1	1	#N/A	ORF_preserving	0	cassetteExon	1	0	0	0.191565	NMD	chr1:87774812:87775859:48	NA	0	0	0	0
Kifap3_chr1:163912071:163912137:+@chr1:163888205:163888305:+@chr1:163915724:163917109:+	ENSMUSG00000026585.13	Kifap3	protein_coding	1	1	#N/A	ORF_changing	0	cassetteExon	1	1	1	0.271147	NMD	chr1:163888205:163917109:66	NA	0	0	0	0
Clasp1_chr1:118541674:118541698:+@chr1:118539265:118539369:+@chr1:118543101:118543346:+	ENSMUSG00000064302.13	Clasp1	protein_coding	1	1	3	ORF_preserving	0	cassetteExon	1	1	0	-0.263111	nonNMD	chr1:118539265:118543346:24	NA	0	0	1	0
Kmt5b_chr19:3782755:3782852:+@chr19:3782219:3782279:+@chr19:3786388:3786627:+	ENSMUSG00000045098.19	Kmt5b	protein_coding	1	1	#N/A	5UTR	0	cassetteExon	1	1	0	negInf	nonNMD	chr19:3782219:3786627:97	NA	0	0	0	0
Reps1_chr10:18107670:18107748:+@chr10:18104153:18104275:+@chr10:18114398:18114486:+	ENSMUSG00000019854.17	Reps1	protein_coding	1	1	3	ORF_preserving	0	cassetteExon	1	0	1	0.0378539	nonNMD	chr10:18104153:18114486:78	NA	0	0	0	0
Nrcam_chr12:44583666:44583792:+@chr12:44576603:44576789:+@chr12:44590107:44590239:+	ENSMUSG00000020598.16	Nrcam	protein_coding	1	NA	#N/A	ORF_preserving	0	cassetteExon	0	0	0	0.330729	NMD	chr12:44576603:44590239:126	NA	0	0	0	0
Dtwd2_chr18:49724112:49724207:-@chr18:49700258:49700387:-@chr18:49728368:49728459:-	ENSMUSG00000024505.16	Dtwd2	protein_coding	1	1	3	NMD_in	0	cassetteExon	1	0	0	0.391265	NMD	chr18:49700258:49728459:95	NA	0	0	0	0
Scn8a_chr15:101024260:101024383:+@chr15:101023838:101023906:+@chr15:101029577:101029862:+	ENSMUSG00000023033.14	Scn8a	protein_coding	1	NA	#N/A	NA	0	cassetteExon	0	0	0	#N/A	#N/A	chr15:101023838:101029862:123	NA	0	0	0	0
Catsperg1_chr7:29204766:29204922:-@chr7:29202263:29202435:-@chr7:29206804:29206949:-	ENSMUSG00000049676.14	Catsperg1	protein_coding	1	NA	#N/A	NA	0	cassetteExon	1	0	0	#N/A	#N/A	chr7:29202263:29206949:156	NA	0	0	0	0
Nsmf_chr2:25057964:25057970:+@chr2:25057100:25057176:+@chr2:25059020:25059056:+	ENSMUSG00000006476.19	Nsmf	protein_coding	1	1	3	ORF_preserving	3	cassetteExon	1	0	0	0.0717508	nonNMD	chr2:25057100:25059056:6	NA	0	0	0	0
Plekha5_chr6:140563567:140563648:+@chr6:140556803:140556857:+@chr6:140569352:140569415:+	ENSMUSG00000030231.11	Plekha5	protein_coding	1	NA	#N/A	No_stop_codon	0	cassetteExon	0	0	0	0.471974	NMD	chr6:140556803:140569415:81	NA	0	0	0	1
Carmil1_chr13:24020046:24020071:-@chr13:24013060:24013460:-@chr13:24022495:24022636:-	ENSMUSG00000021338.17	Carmil1	protein_coding	1	1	1	ORF_changing	1	cassetteExon	1	0	1	-0.012636	nonNMD	chr13:24013060:24022636:25	NA	0	0	0	0
Dock7_chr4:98953865:98953880:-@chr4:98946628:98946754:-@chr4:98955315:98955447:-	ENSMUSG00000028556.15	Dock7	protein_coding	1	NA	3	ORF_preserving	0	cassetteExon	0	0	0	-0.548515	nonNMD	chr4:98946628:98955447:15	NA	0	0	1	0
Smc5_chr19:23215154:23215199:-@chr19:23214644:23214740:-@chr19:23218404:23218530:-	ENSMUSG00000024943.9	Smc5	protein_coding	1	1	1	ORF_preserving	0	cassetteExon	1	1	0	0.0804738	nonNMD	chr19:23214644:23218530:45	NA	0	0	1	0
Gtf2i_chr5:134272523:134272586:-@chr5:134266542:134266656:-@chr5:134274538:134274595:-	ENSMUSG00000060261.15	Gtf2i	protein_coding	1	1	#N/A	ORF_preserving	0	cassetteExon	1	1	1	0.362729	NMD	chr5:134266542:134274595:63	NA	0	0	0	0
Rai14_chr15:10589258:10589345:-@chr15:10587837:10587924:-@chr15:10591586:10591615:-	ENSMUSG00000022246.14	Rai14	protein_coding	1	NA	1	ORF_preserving	0	cassetteExon	1	1	1	0.153824	nonNMD	chr15:10587837:10591615:87	NA	0	0	1	0
Cep164_chr9:45784882:45785029:-@chr9:45781951:45782248:-@chr9:45785777:45785921:-	ENSMUSG00000043987.18	Cep164	protein_coding	1	1	#N/A	ORF_preserving	0	cassetteExon	1	0	0	0.245961	NMD	chr9:45781951:45785921:147	NA	0	0	0	0
Zbtb4_chr11:69771240:69771287:+@chr11:69766543:69766637:+@chr11:69775375:69775442:+	ENSMUSG00000018750.14	Zbtb4	protein_coding	NA	1	#N/A	5UTR	0	cassetteExon	1	0	0	negInf	nonNMD	chr11:69766543:69775442:47	NA	0	0	0	0
Spag9_chr11:94079198:94079210:+@chr11:94071564:94071686:+@chr11:94080739:94080754:+	ENSMUSG00000020859.16	Spag9	protein_coding	1	NA	1	ORF_preserving	1	cassetteExon	0	0	0	0.116433	nonNMD	chr11:94071564:94080754:12	NA	0	0	0	1
Cep350_chr1:155887135:155887258:-@chr1:155885906:155886106:-@chr1:155894593:155894597:-	ENSMUSG00000033671.18	Cep350	protein_coding	1	1	#N/A	ORF_preserving	0	cassetteExon	1	0	0	0.324876	NMD	chr1:155885906:155894597:123	NA	0	0	0	0
Tmem255a_chrX:38225053:38225125:-@chrX:38224580:38224669:-@chrX:38233102:38233192:-	ENSMUSG00000036502.14	Tmem255a	protein_coding	1	1	3	ORF_preserving	0	cassetteExon	1	0	0	0.153066	nonNMD	chrX:38224580:38233192:72	NA	0	0	0	0
Tpd52_chr3:8943550:8943577:-@chr3:8934991:8935040:-@chr3:8944610:8944712:-	ENSMUSG00000027506.15	Tpd52	protein_coding	1	NA	1	ORF_preserving	1	cassetteExon	1	0	0	0.0577229	nonNMD	chr3:8934991:8944712:27	NA	0	0	0	0
Camk2b_chr11:5981069:5981114:-@chr11:5979672:5979721:-@chr11:5982500:5982572:-	ENSMUSG00000057897.14	Camk2b	protein_coding	1	1	1	ORF_preserving	1	cassetteExon	1	1	1	-0.201349	nonNMD	chr11:5979672:5982572:45	NA	0	1	0	0
Nudt13_chr14:20297514:20297631:+@chr14:20295087:20295266:+@chr14:20300586:20300679:+	ENSMUSG00000021809.10	Nudt13	protein_coding	1	1	#N/A	5UTR	2	cassetteExon	0	0	0	negInf	nonNMD	chr14:20295087:20300679:117	NA	0	0	0	0
2010001A14Rik_chr11:57796025:57796173:-@chr11:57795498:57795794:-@chr11:57796311:57796397:-	ENSMUSG00000087165.7	2010001A14Rik	processed_transcript	1	1	#N/A	NA	1	cassetteExon	1	0	0	#N/A	#N/A	chr11:57795498:57796397:148	NA	0	0	0	0
Capn15_chr17:25973090:25973379:-@chr17:25964026:25965527:-@chr17:25985470:25985796:-	ENSMUSG00000037326.10	Capn15	protein_coding	1	1	#N/A	Start_codon	0	cassetteExon	1	1	0	negInf	nonNMD	chr17:25964026:25985796:289	NA	0	1	0	0
Ttll9_chr2:152984080:152984321:+@chr2:152983054:152983166:+@chr2:152989593:152989662:+	ENSMUSG00000074673.15	Ttll9	protein_coding	1	NA	3	NMD_in	0	cassetteExon	1	0	0	0.50854	NMD	chr2:152983054:152989662:241	NA	0	0	0	0
Cldnd1_chr16:58729172:58729223:+@chr16:58727924:58728084:+@chr16:58729437:58729747:+	ENSMUSG00000022744.12	Cldnd1	protein_coding	1	1	#N/A	5UTR	0	cassetteExon	1	1	1	negInf	nonNMD	chr16:58727924:58729747:51	NA	0	0	1	0
Epb41l2_chr10:25499775:25499943:+@chr10:25488950:25489093:+@chr10:25501577:25501631:+	ENSMUSG00000019978.16	Epb41l2	protein_coding	1	NA	#N/A	NA	0	cassetteExon	0	0	0	#N/A	#N/A	chr10:25488950:25501631:168	NA	0	0	1	0
Cd200_chr16:45400221:45400303:-@chr16:45396968:45397295:-@chr16:45408855:45408875:-	ENSMUSG00000022661.14	Cd200	protein_coding	1	1	#N/A	NMD_ex	0	cassetteExon	1	1	1	-0.0167913	nonNMD	chr16:45396968:45408875:82	NA	0	0	0	0
Tjap1_chr17:46260879:46260909:-@chr17:46260094:46260202:-@chr17:46261135:46261202:-	ENSMUSG00000012296.16	Tjap1	protein_coding	1	1	#N/A	ORF_preserving	0	cassetteExon	1	1	1	0.302004	NMD	chr17:46260094:46261202:30	NA	0	0	0	0
Ddhd1_chr14:45628853:45628874:-@chr14:45622840:45622942:-@chr14:45629579:45629750:-	ENSMUSG00000037697.19	Ddhd1	protein_coding	1	1	1	ORF_preserving	0	cassetteExon	1	0	1	0.0577883	nonNMD	chr14:45622840:45629750:21	NA	0	0	0	1
Fmnl3_chr15:99329093:99329176:-@chr15:99327843:99328166:-@chr15:99329279:99329432:-	ENSMUSG00000023008.18	Fmnl3	protein_coding	1	1	1	NMD_in	0	cassetteExon	1	0	1	0.33334	NMD	chr15:99327843:99329432:83	NA	1	0	0	1
Mff_chr1:82741817:82741976:+@chr1:82735418:82735507:+@chr1:82747082:82747142:+	ENSMUSG00000026150.14	Mff	protein_coding	1	1	1	ORF_preserving	3	cassetteExon	1	1	1	-0.0880224	nonNMD	chr1:82735418:82747142:159	NA	0	0	1	0
Cadm1_chr9:47836716:47836770:+@chr9:47829376:47829409:+@chr9:47848166:47848298:+	ENSMUSG00000032076.20	Cadm1	protein_coding	1	1	1	ORF_preserving	3	cassetteExon	1	1	1	-0.0107191	nonNMD	chr9:47829376:47848298:54	NA	0	0	1	1
Phf21a_chr2:92215448:92215575:+@chr2:92214048:92214089:+@chr2:92221471:92221589:+	ENSMUSG00000058318.15	Phf21a	protein_coding	1	1	#N/A	5UTR	0	cassetteExon	1	1	1	negInf	nonNMD	chr2:92214048:92221589:127	NA	0	0	0	0
Cldnd1_chr16:58729179:58729223:+@chr16:58728038:58728084:+@chr16:58729437:58729747:+	ENSMUSG00000022744.12	Cldnd1	protein_coding	1	1	#N/A	5UTR	0	cassetteExon	1	1	1	negInf	nonNMD	chr16:58728038:58729747:44	NA	0	0	1	0
Mettl22_chr16:8482126:8482167:+@chr16:8477966:8478329:+@chr16:8482255:8482400:+	ENSMUSG00000039345.16	Mettl22	protein_coding	1	1	1	NMD_ex	0	cassetteExon	0	1	1	0.272261	NMD	chr16:8477966:8482400:41	NA	1	0	1	0
Catsperg1_chr7:29202263:29202435:-@chr7:29200116:29200254:-@chr7:29206804:29206949:-	ENSMUSG00000049676.14	Catsperg1	protein_coding	1	NA	#N/A	NA	4	cassetteExon	0	0	0	#N/A	#N/A	chr7:29200116:29206949:172	NA	0	0	0	0
Eps8_chr6:137539321:137539396:-@chr6:137537617:137537694:-@chr6:137591417:137591492:-	ENSMUSG00000015766.14	Eps8	protein_coding	1	NA	#N/A	Start_codon	0	cassetteExon	1	0	0	negInf	nonNMD	chr6:137537617:137591492:75	NA	0	0	0	0
Ctnnd1_chr2:84626019:84626137:-@chr2:84624269:84624558:-@chr2:84650405:84650676:-	ENSMUSG00000034101.14	Ctnnd1	protein_coding	1	1	#N/A	5UTR	0	cassetteExon	1	1	1	negInf	nonNMD	chr2:84624269:84650676:118	NA	0	1	1	0
Tpd52l1_chr10:31341139:31341178:-@chr10:31332626:31332969:-@chr10:31346610:31346712:-	ENSMUSG00000000296.8	Tpd52l1	protein_coding	NA	1	#N/A	ORF_preserving	0	cassetteExon	1	0	0	0.120994	nonNMD	chr10:31332626:31346712:39	NA	0	0	0	0
Mbnl2_chr14:120403335:120403371:+@chr14:120396450:120396604:+@chr14:120404637:120404666:+	ENSMUSG00000022139.17	Mbnl2	protein_coding	1	1	1	ORF_preserving	0	cassetteExon	1	1	1	0.0396481	nonNMD	chr14:120396450:120404666:36	NA	0	0	0	0
2210408F21Rik_chr6:31328288:31328360:+@chr6:31285002:31285120:+@chr6:31335990:31336062:+	ENSMUSG00000087380.7	2210408F21Rik	processed_transcript	NA	1	#N/A	NA	2	cassetteExon	1	0	0	#N/A	#N/A	chr6:31285002:31336062:72	NA	0	0	0	0
Strn3_chr12:51633578:51633719:-@chr12:51629373:51629507:-@chr12:51647993:51648135:-	ENSMUSG00000020954.16	Strn3	protein_coding	NA	1	#N/A	ORF_preserving	0	cassetteExon	0	0	0	-0.0382406	nonNMD	chr12:51629373:51648135:141	NA	0	0	0	0
Dmac2_chr7:25621423:25621512:+@chr7:25620895:25621092:+@chr7:25621972:25622003:+	ENSMUSG00000057229.11	Dmac2	protein_coding	NA	1	#N/A	NA	0	cassetteExon	0	0	0	#N/A	#N/A	chr7:25620895:25622003:89	NA	0	0	0	0
Evi5_chr5:107872600:107872655:-@chr5:107842070:107842300:-@chr5:107874988:107875044:-	ENSMUSG00000011831.16	Evi5	protein_coding	NA	1	#N/A	NMD_in	0	cassetteExon	1	0	0	0.272601	NMD	chr5:107842070:107875044:55	NA	0	0	0	1
Ehbp1l1_chr19:5720971:5721007:-@chr19:5720808:5720877:-@chr19:5721441:5721584:-	ENSMUSG00000024937.15	Ehbp1l1	protein_coding	1	1	1	ORF_preserving	0	cassetteExon	1	0	0	-0.119607	nonNMD	chr19:5720808:5721584:36	NA	0	0	0	0
Tsc2_chr17:24606223:24606352:-@chr17:24604827:24604992:-@chr17:24607436:24607531:-	ENSMUSG00000002496.10	Tsc2	protein_coding	1	1	1	ORF_preserving	0	cassetteExon	1	1	1	-0.111622	nonNMD	chr17:24604827:24607531:129	NA	0	0	1	0
Synj1_chr16:90949698:90949737:-@chr16:90947014:90947053:-@chr16:90950350:90950419:-	ENSMUSG00000022973.18	Synj1	protein_coding	1	1	#N/A	NA	0	cassetteExon	1	0	1	#N/A	#N/A	chr16:90947014:90950419:39	NA	0	0	0	0
Ccdc171_chr4:83620824:83620963:+@chr4:83604021:83604182:+@chr4:83655527:83655634:+	ENSMUSG00000052407.17	Ccdc171	protein_coding	1	NA	#N/A	NA	0	cassetteExon	0	0	0	#N/A	#N/A	chr4:83604021:83655634:139	NA	1	0	0	0
Cpne9_chr6:113283945:113283982:+@chr6:113283349:113283453:+@chr6:113284204:113284207:+	ENSMUSG00000030270.11	Cpne9	protein_coding	NA	1	#N/A	NMD_ex	0	cassetteExon	1	0	0	0.330169	NMD	chr6:113283349:113284207:37	NA	0	0	0	0
Tlk2_chr11:105210544:105210640:+@chr11:105209793:105209837:+@chr11:105221185:105221353:+	ENSMUSG00000020694.17	Tlk2	protein_coding	1	1	1	ORF_preserving	0	cassetteExon	1	1	1	-0.00717355	nonNMD	chr11:105209793:105221353:96	NA	0	0	1	0
Gabpb2_chr3:95208839:95208936:-@chr3:95206462:95206602:-@chr3:95216213:95216268:-	ENSMUSG00000038766.16	Gabpb2	protein_coding	1	1	#N/A	5UTR	0	cassetteExon	1	0	1	negInf	nonNMD	chr3:95206462:95216268:97	NA	0	0	1	0
Fry_chr5:150488960:150488978:+@chr5:150481492:150481576:+@chr5:150491077:150491188:+	ENSMUSG00000056602.12	Fry	protein_coding	1	1	3	ORF_preserving	0	cassetteExon	1	0	0	-0.0657533	nonNMD	chr5:150481492:150491188:18	NA	0	0	0	0
Kif1a_chr1:93065551:93065578:-@chr1:93064148:93064282:-@chr1:93066046:93066189:-	ENSMUSG00000014602.15	Kif1a	protein_coding	1	1	1	ORF_preserving	0	cassetteExon	1	1	1	-0.235126	nonNMD	chr1:93064148:93066189:27	NA	0	0	0	0
Ccdc62_chr5:123938149:123938251:+@chr5:123936388:123936555:+@chr5:123944133:123944305:+	ENSMUSG00000061882.12	Ccdc62	protein_coding	NA	1	#N/A	ORF_preserving	0	#N/A	0	0	0	0.438572	NMD	chr5:123936388:123944305:102	NA	0	0	0	0
Map4k4_chr1:40001429:40001591:+@chr1:40000530:40000749:+@chr1:40004806:40004913:+	ENSMUSG00000026074.15	Map4k4	protein_coding	NA	1	#N/A	ORF_preserving	1	cassetteExon	1	0	0	-0.0546908	nonNMD	chr1:40000530:40004913:162	NA	0	0	1	0
Cd47_chr16:49908053:49908078:+@chr16:49906780:49906812:+@chr16:49910868:49911081:+	ENSMUSG00000055447.19	Cd47	protein_coding	1	1	3	ORF_changing	0	cassetteExon	1	1	0	0.0713795	nonNMD	chr16:49906780:49911081:25	NA	0	0	0	0
Immt_chr6:71853172:71853268:+@chr6:71852729:71852867:+@chr6:71856911:71857048:+	ENSMUSG00000052337.15	Immt	protein_coding	1	1	1	ORF_preserving	0	cassetteExon	1	1	1	-0.0732884	nonNMD	chr6:71852729:71857048:96	NA	0	0	1	0
Pbrm1_chr14:31023066:31023179:+@chr14:31019176:31019293:+@chr14:31025497:31025650:+	ENSMUSG00000042323.17	Pbrm1	protein_coding	1	1	#N/A	Start_codon	1	cassetteExon	0	1	1	negInf	nonNMD	chr14:31019176:31025650:113	NA	0	1	1	0
N4bp2_chr5:65788052:65788141:+@chr5:65786105:65786361:+@chr5:65790017:65791170:+	ENSMUSG00000037795.14	N4bp2	protein_coding	1	NA	#N/A	5UTR	0	cassetteExon	0	1	1	negInf	nonNMD	chr5:65786105:65791170:89	NA	0	0	0	0
Phldb1_chr9:44708393:44708522:-@chr9:44707884:44708040:-@chr9:44710922:44710946:-	ENSMUSG00000048537.16	Phldb1	protein_coding	1	1	3	ORF_preserving	0	cassetteExon	1	1	0	0.0439822	nonNMD	chr9:44707884:44710946:129	NA	0	1	1	1
Rgs7_chr1:175066616:175066694:-@chr1:175059086:175059794:-@chr1:175078188:175078278:-	ENSMUSG00000026527.13	Rgs7	protein_coding	1	1	#N/A	ORF_changing	3	cassetteExon	1	0	0	0.268296	NMD	chr1:175059086:175078278:78	NA	0	0	0	0
Stx3_chr19:11790047:11790093:-@chr19:11789556:11789631:-@chr19:11803493:11803577:-	ENSMUSG00000041488.16	Stx3	protein_coding	NA	1	#N/A	NMD_ex	1	cassetteExon	0	0	0	0.602164	NMD	chr19:11789556:11803577:46	NA	0	0	0	0
Usf3_chr16:44198903:44199167:+@chr16:44173396:44173510:+@chr16:44200613:44200678:+	ENSMUSG00000068284.14	Usf3	protein_coding	NA	1	#N/A	5UTR	0	#N/A	0	1	0	negInf	nonNMD	chr16:44173396:44200678:264	NA	0	0	0	0
BC051142_chr17:34451630:34451654:+@chr17:34449808:34449829:+@chr17:34452499:34452514:+	ENSMUSG00000057246.16	BC051142	protein_coding	1	NA	1	ORF_preserving	0	cassetteExon	1	0	0	-0.0238413	nonNMD	chr17:34449808:34452514:24	NA	0	0	0	0
Dock6_chr9:21825782:21825875:-@chr9:21825434:21825530:-@chr9:21830213:21830377:-	ENSMUSG00000032198.9	Dock6	protein_coding	1	NA	#N/A	NA	1	cassetteExon	1	0	0	#N/A	#N/A	chr9:21825434:21830377:93	NA	0	0	0	0
Cstf2_chrX:134072677:134072764:+@chrX:134072414:134072474:+@chrX:134073213:134073277:+	ENSMUSG00000031256.11	Cstf2	protein_coding	1	1	#N/A	NA	0	cassetteExon	0	1	0	#N/A	#N/A	chrX:134072414:134073277:87	NA	0	0	0	0
Mcf2l_chr8:13013914:13013998:+@chr8:13013534:13013650:+@chr8:13014818:13014893:+	ENSMUSG00000031442.21	Mcf2l	protein_coding	1	NA	#N/A	NA	0	cassetteExon	1	0	0	#N/A	#N/A	chr8:13013534:13014893:84	NA	0	1	0	0
Mpdz_chr4:81358625:81358742:-@chr4:81356329:81356497:-@chr4:81360003:81360213:-	ENSMUSG00000028402.18	Mpdz	protein_coding	1	1	2	ORF_preserving	0	cassetteExon	1	1	0	-0.211715	nonNMD	chr4:81356329:81360213:117	NA	0	0	0	0
Rims2_chr15:39517805:39517871:+@chr15:39511263:39511374:+@chr15:39534837:39535017:+	ENSMUSG00000037386.16	Rims2	protein_coding	1	1	#N/A	ORF_preserving	0	cassetteExon	1	1	0	0.501954	NMD	chr15:39511263:39535017:66	NA	0	1	0	1
Ryr3_chr2:112672234:112672331:-@chr2:112670586:112670693:-@chr2:112675268:112675381:-	ENSMUSG00000057378.15	Ryr3	protein_coding	1	1	3	NMD_ex	1	cassetteExon	0	0	0	0.260349	NMD	chr2:112670586:112675381:97	NMD_ex	0	0	0	0
Kcnip1_chr11:33651539:33651572:-@chr11:33645502:33645627:-@chr11:33843129:33843585:-	ENSMUSG00000053519.17	Kcnip1	protein_coding	1	1	1	ORF_preserving	0	cassetteExon	1	0	0	-0.0634769	nonNMD	chr11:33645502:33843585:33	NA	0	1	0	0
Eef1d_chr15:75905885:75905900:-@chr15:75901131:75901255:-@chr15:75909459:75909547:-	ENSMUSG00000055762.16	Eef1d	protein_coding	1	NA	#N/A	5UTR	0	cassetteExon	0	0	0	negInf	nonNMD	chr15:75901131:75909547:15	NA	0	0	0	0
Necab2_chr8:119454200:119454226:+@chr8:119452081:119452190:+@chr8:119462560:119462697:+	ENSMUSG00000031837.14	Necab2	protein_coding	1	NA	#N/A	NA	0	#N/A	0	0	0	#N/A	#N/A	chr8:119452081:119462697:26	NA	0	0	0	0
Brd4_chr17:32253040:32253200:-@chr17:32229416:32229735:-@chr17:32284517:32284677:-	ENSMUSG00000024002.18	Brd4	protein_coding	1	1	#N/A	5UTR	0	cassetteExon	1	1	1	negInf	nonNMD	chr17:32229416:32284677:160	NA	0	1	0	0
6430548M08Rik_chr8:120157467:120157497:+@chr8:120156296:120156374:+@chr8:120159958:120160039:+	ENSMUSG00000031824.15	6430548M08Rik	protein_coding	1	1	#N/A	ORF_preserving	0	cassetteExon	1	1	1	0.254785	NMD	chr8:120156296:120160039:30	NA	0	1	1	0
Lrp8_chr4:107850103:107850142:+@chr4:107847443:107847566:+@chr4:107851307:107851427:+	ENSMUSG00000028613.15	Lrp8	protein_coding	1	1	1	ORF_preserving	1	cassetteExon	1	1	0	-0.329288	nonNMD	chr4:107847443:107851427:39	NA	0	0	1	0
Syt7_chr19:10421756:10421888:+@chr19:10417962:10418042:+@chr19:10435549:10435685:+	ENSMUSG00000024743.16	Syt7	protein_coding	1	1	3	ORF_preserving	0	cassetteExon	1	0	0	0.096335	nonNMD	chr19:10417962:10435685:132	NA	0	1	0	0
Picalm_chr7:90182218:90182368:+@chr7:90177499:90177603:+@chr7:90189149:90189257:+	ENSMUSG00000039361.11	Picalm	protein_coding	1	1	1	ORF_preserving	0	cassetteExon	1	1	1	0.0278856	nonNMD	chr7:90177499:90189257:150	NA	0	0	1	0
Mbtps2_chrX:157593724:157593873:-@chrX:157591056:157591555:-@chrX:157598495:157598643:-	ENSMUSG00000046873.18	Mbtps2	protein_coding	1	1	#N/A	NMD_ex	0	cassetteExon	1	1	1	0.128882	nonNMD	chrX:157591056:157598643:149	NA	0	0	0	0
Rnf214_chr9:45900210:45900256:-@chr9:45898431:45898491:-@chr9:45904805:45904919:-	ENSMUSG00000042790.16	Rnf214	protein_coding	1	1	#N/A	NMD_ex	0	cassetteExon	1	1	0	0.104233	nonNMD	chr9:45898431:45904919:46	NA	0	0	0	0
Ppfia1_chr7:144488690:144488717:-@chr7:144485032:144485208:-@chr7:144491451:144491652:-	ENSMUSG00000037519.17	Ppfia1	protein_coding	1	1	#N/A	NA	0	cassetteExon	0	0	0	#N/A	#N/A	chr7:144485032:144491652:27	NA	0	0	0	1
Pacsin2_chr15:83383622:83383628:-@chr15:83381761:83381883:-@chr15:83384986:83385091:-	ENSMUSG00000016664.16	Pacsin2	protein_coding	1	1	1	ORF_preserving	0	cassetteExon	1	0	0	0.0553052	nonNMD	chr15:83381761:83385091:6	NA	0	0	0	0
Ss18_chr18:14637391:14637484:-@chr18:14636495:14636618:-@chr18:14640256:14640361:-	ENSMUSG00000037013.17	Ss18	protein_coding	1	1	1	ORF_preserving	0	cassetteExon	1	1	1	0.122282	nonNMD	chr18:14636495:14640361:93	NA	0	0	1	0
Dnm1l_chr16:16318444:16318477:-@chr16:16316601:16316778:-@chr16:16319451:16319508:-	ENSMUSG00000022789.15	Dnm1l	protein_coding	1	1	3	ORF_preserving	0	cassetteExon	1	1	1	-0.147155	nonNMD	chr16:16316601:16319508:33	NA	0	0	1	0
Ehmt2_chr17:34905609:34905711:+@chr17:34905341:34905456:+@chr17:34905909:34906058:+	ENSMUSG00000013787.15	Ehmt2	protein_coding	1	1	1	ORF_preserving	0	cassetteExon	1	1	1	0.126308	nonNMD	chr17:34905341:34906058:102	NA	0	0	1	1
Vps8_chr16:21451355:21451361:+@chr16:21448348:21448403:+@chr16:21456228:21456353:+	ENSMUSG00000033653.18	Vps8	protein_coding	1	1	1	ORF_preserving	0	cassetteExon	1	0	0	-0.384434	nonNMD	chr16:21448348:21456353:6	NA	0	0	0	0
Grik1_chr16:87896808:87896895:-@chr16:87895901:87896351:-@chr16:87914153:87914404:-	ENSMUSG00000022935.16	Grik1	protein_coding	1	NA	1	ORF_preserving	0	cassetteExon	1	0	1	0.0754102	nonNMD	chr16:87895901:87914404:87	NA	0	0	0	0
Elavl2_chr4:91311572:91311663:-@chr4:91308610:91308854:-@chr4:91375935:91376463:-	ENSMUSG00000008489.18	Elavl2	protein_coding	1	NA	#N/A	Start_codon	0	cassetteExon	1	1	1	negInf	nonNMD	chr4:91308610:91376463:91	NA	0	0	0	1
Myh11_chr16:14248579:14248600:-@chr16:14246726:14246819:-@chr16:14250521:14250624:-	ENSMUSG00000018830.10	Myh11	protein_coding	NA	1	#N/A	ORF_preserving	0	cassetteExon	1	0	0	-0.413509	nonNMD	chr16:14246726:14250624:21	NA	0	0	0	0
C2cd5_chr6:143073662:143073787:-@chr6:143070579:143072694:-@chr6:143078262:143078461:-	ENSMUSG00000030279.15	C2cd5	protein_coding	1	1	#N/A	NMD_in	1	cassetteExon	1	0	1	0.161309	nonNMD	chr6:143070579:143078461:125	NA	1	0	1	0
P3h1_chr4:119239705:119239761:+@chr4:119238645:119238785:+@chr4:119241116:119241206:+	ENSMUSG00000028641.16	P3h1	protein_coding	1	1	1	NMD_in	0	cassetteExon	1	1	1	0.261254	NMD	chr4:119238645:119241206:56	NA	0	0	0	0
Scmh1_chr4:120456284:120456509:+@chr4:120453751:120453775:+@chr4:120463074:120463084:+	ENSMUSG00000000085.16	Scmh1	protein_coding	1	1	#N/A	5UTR	0	cassetteExon	0	1	0	negInf	nonNMD	chr4:120453751:120463084:225	NA	0	0	1	0
Ppp2r2d_chr7:138865020:138865117:+@chr7:138860836:138860909:+@chr7:138868409:138868507:+	ENSMUSG00000041769.13	Ppp2r2d	protein_coding	1	1	#N/A	NA	1	cassetteExon	0	0	0	#N/A	#N/A	chr7:138860836:138868507:97	NA	0	0	0	0
Cdk2_chr10:128699975:128700119:-@chr10:128699471:128699675:-@chr10:128701342:128701444:-	ENSMUSG00000025358.16	Cdk2	protein_coding	1	1	1	ORF_preserving	0	cassetteExon	1	1	1	0.162837	nonNMD	chr10:128699471:128701444:144	NA	0	0	0	0
Rtn4_chr11:29706409:29708770:+@chr11:29705534:29705591:+@chr11:29733632:29733840:+	ENSMUSG00000020458.16	Rtn4	protein_coding	1	1	1	ORF_preserving	0	cassetteExon	1	1	1	-0.0383138	nonNMD	chr11:29705534:29733840:2361	NA	0	0	1	0
Unc79_chr12:103049894:103049923:+@chr12:103047657:103047698:+@chr12:103059318:103059428:+	ENSMUSG00000021198.16	Unc79	protein_coding	1	NA	#N/A	NMD_ex	0	#N/A	0	1	0	0.125159	nonNMD	chr12:103047657:103059428:29	NA	0	0	0	1
Usp13_chr3:32911572:32911661:+@chr3:32905289:32905464:+@chr3:32914098:32914221:+	ENSMUSG00000056900.13	Usp13	protein_coding	1	NA	1	NMD_ex	0	cassetteExon	0	1	0	0.320459	NMD	chr3:32905289:32914221:89	NA	1	0	0	0
Itsn1_chr16:91842627:91842642:+@chr16:91841488:91841610:+@chr16:91848721:91848969:+	ENSMUSG00000022957.20	Itsn1	protein_coding	1	1	1	ORF_preserving	0	cassetteExon	1	1	1	-0.169766	nonNMD	chr16:91841488:91848969:15	NA	0	0	0	1
Phf8_chrX:151572365:151572668:+@chrX:151570341:151570431:+@chrX:151573412:151573516:+	ENSMUSG00000041229.15	Phf8	protein_coding	1	1	3	ORF_preserving	0	cassetteExon	1	1	1	-0.161373	nonNMD	chrX:151570341:151573516:303	NA	0	1	0	0
Phactr2_chr10:13257576:13257816:-@chr10:13253341:13253879:-@chr10:13261765:13261924:-	ENSMUSG00000062866.16	Phactr2	protein_coding	1	NA	1	ORF_preserving	1	cassetteExon	1	0	0	0.0686261	nonNMD	chr10:13253341:13261924:240	NA	0	0	0	0
Npy1r_chr8:66699367:66699441:+@chr8:66697191:66697522:+@chr8:66701387:66701536:+	ENSMUSG00000036437.6	Npy1r	protein_coding	NA	1	#N/A	5UTR	0	cassetteExon	0	0	0	negInf	nonNMD	chr8:66697191:66701536:74	NA	0	0	0	0
Pcnx_chr12:81928241:81928374:+@chr12:81917664:81919380:+@chr12:81946930:81947021:+	ENSMUSG00000021140.9	Pcnx	protein_coding	1	NA	1	NMD_in	0	cassetteExon	1	0	0	0.339173	NMD	chr12:81917664:81947021:133	NA	0	0	0	0
Mtdh_chr15:34121422:34121512:+@chr15:34117879:34118110:+@chr15:34123667:34123766:+	ENSMUSG00000022255.16	Mtdh	protein_coding	1	1	1	ORF_preserving	0	cassetteExon	1	1	1	0.0349924	nonNMD	chr15:34117879:34123766:90	NA	0	0	0	0
Taz_chrX:74288661:74288714:+@chrX:74288447:74288513:+@chrX:74289104:74289182:+	ENSMUSG00000009995.17	Taz	protein_coding	1	1	#N/A	ORF_changing	1	cassetteExon	1	1	0	0.317046	NMD	chrX:74288447:74289182:53	NA	0	0	1	0
Dctn1_chr6:83187763:83187784:+@chr6:83183935:83183956:+@chr6:83189076:83189153:+	ENSMUSG00000031865.16	Dctn1	protein_coding	1	1	#N/A	NA	0	cassetteExon	0	1	0	#N/A	#N/A	chr6:83183935:83189153:21	NA	0	0	0	0
Nek1_chr8:61050027:61050159:+@chr8:61049783:61049947:+@chr8:61054519:61054622:+	ENSMUSG00000031644.19	Nek1	protein_coding	1	1	1	ORF_preserving	0	cassetteExon	1	0	0	-0.312171	nonNMD	chr8:61049783:61054622:132	NA	0	0	0	1
Ift20_chr11:78538509:78538738:+@chr11:78536360:78536576:+@chr11:78538833:78538962:+	ENSMUSG00000001105.15	Ift20	protein_coding	1	1	#N/A	5UTR	0	cassetteExon	1	1	1	negInf	nonNMD	chr11:78536360:78538962:229	NA	0	0	1	0
Nup210l_chr3:90210353:90210458:+@chr3:90207282:90207484:+@chr3:90211755:90211830:+	ENSMUSG00000027939.11	Nup210l	protein_coding	1	NA	#N/A	ORF_preserving	0	#N/A	0	0	0	0.311093	NMD	chr3:90207282:90211830:105	NA	0	0	0	0
Luc7l3_chr11:94292406:94292472:-@chr11:94291060:94291578:-@chr11:94292926:94293032:-	ENSMUSG00000020863.15	Luc7l3	protein_coding	1	1	#N/A	ORF_changing	0	cassetteExon	1	1	1	0.382677	NMD	chr11:94291060:94293032:66	NA	0	0	0	0
Speg_chr1:75384038:75384068:+@chr1:75383136:75383179:+@chr1:75384655:75384745:+	ENSMUSG00000026207.16	Speg	protein_coding	1	1	3	ORF_preserving	0	cassetteExon	1	0	0	-0.0462787	nonNMD	chr1:75383136:75384745:30	NA	0	0	0	0
Sytl2_chr7:90395162:90395282:+@chr7:90392358:90392453:+@chr7:90396473:90396643:+	ENSMUSG00000030616.16	Sytl2	protein_coding	1	1	3	ORF_preserving	0	cassetteExon	1	0	0	-0.230976	nonNMD	chr7:90392358:90396643:120	NA	0	0	0	0
Slmap_chr14:26459409:26459460:-@chr14:26442574:26442634:-@chr14:26459903:26459954:-	ENSMUSG00000021870.17	Slmap	protein_coding	1	NA	#N/A	ORF_preserving	4	cassetteExon	1	0	1	0.229195	NMD	chr14:26442574:26459954:51	NA	0	0	0	0
Nav2_chr7:49554214:49554259:+@chr7:49552839:49552905:+@chr7:49556909:49557070:+	ENSMUSG00000052512.17	Nav2	protein_coding	1	NA	#N/A	ORF_preserving	0	cassetteExon	0	1	0	0.291016	NMD	chr7:49552839:49557070:45	NA	0	0	1	0
Inip_chr4:59782253:59782334:-@chr4:59774087:59775549:-@chr4:59783727:59783838:-	ENSMUSG00000038544.14	Inip	protein_coding	1	1	#N/A	Start_codon	0	cassetteExon	1	1	1	negInf	nonNMD	chr4:59774087:59783838:81	NA	0	0	0	0
Mtmr1_chrX:71379013:71379064:+@chrX:71369798:71369904:+@chrX:71383199:71383275:+	ENSMUSG00000015214.14	Mtmr1	protein_coding	1	1	#N/A	ORF_preserving	2	cassetteExon	1	1	1	0.244877	NMD	chrX:71369798:71383275:51	NA	0	0	0	0
Vrk1_chr12:106073618:106073678:+@chr12:106070524:106070615:+@chr12:106075006:106075200:+	ENSMUSG00000021115.15	Vrk1	protein_coding	1	1	1	ORF_preserving	0	cassetteExon	1	1	1	0.113013	nonNMD	chr12:106070524:106075200:60	NA	0	0	0	0
Pxdn_chr12:29979239:29979311:+@chr12:29975490:29975562:+@chr12:29982293:29982365:+	ENSMUSG00000020674.17	Pxdn	protein_coding	1	1	#N/A	5UTR	0	cassetteExon	1	1	1	0.318987	NMD	chr12:29975490:29982365:72	NA	0	0	0	0
Rsbn1l_chr5:20919524:20920162:-@chr5:20908106:20908244:-@chr5:20927619:20927730:-	ENSMUSG00000039968.9	Rsbn1l	protein_coding	1	NA	2	NMD_ex	0	#N/A	0	1	1	0.19404	NMD	chr5:20908106:20927730:638	NA	0	0	0	0
Thoc5_chr11:4911434:4911470:+@chr11:4910626:4910759:+@chr11:4912780:4912858:+	ENSMUSG00000034274.11	Thoc5	protein_coding	1	1	1	ORF_preserving	1	cassetteExon	1	1	1	0.104394	nonNMD	chr11:4910626:4912858:36	NA	0	1	1	0
Prkd1_chr12:50419852:50419876:-@chr12:50394829:50395040:-@chr12:50425438:50425599:-	ENSMUSG00000002688.8	Prkd1	protein_coding	1	1	2	ORF_preserving	0	#N/A	0	1	1	0.102407	nonNMD	chr12:50394829:50425599:24	NA	0	0	0	0
6820408C15Rik_chr2:152437484:152437643:+@chr2:152434032:152434148:+@chr2:152440764:152440922:+	ENSMUSG00000032680.11	6820408C15Rik	protein_coding	1	NA	#N/A	NA	0	#N/A	0	0	0	#N/A	#N/A	chr2:152434032:152440922:159	NA	0	0	0	0
Rif1_chr2:52116667:52116745:+@chr2:52116247:52116394:+@chr2:52116834:52116950:+	ENSMUSG00000036202.16	Rif1	protein_coding	1	1	3	ORF_preserving	0	cassetteExon	1	1	0	-0.0190635	nonNMD	chr2:52116247:52116950:78	NA	0	0	0	0
Cep44_chr8:56549224:56549384:-@chr8:56547387:56547524:-@chr8:56550062:56550121:-	ENSMUSG00000038215.15	Cep44	protein_coding	1	1	#N/A	5UTR	0	cassetteExon	1	0	0	negInf	nonNMD	chr8:56547387:56550121:160	NA	0	0	0	0
Kansl1l_chr1:66728443:66728575:-@chr1:66726686:66726808:-@chr1:66735636:66735744:-	ENSMUSG00000026004.15	Kansl1l	protein_coding	1	1	#N/A	ORF_preserving	0	cassetteExon	1	1	1	0.287827	NMD	chr1:66726686:66735744:132	NA	0	0	0	0
Mcf2l_chr8:13013914:13014007:+@chr8:13013534:13013650:+@chr8:13014818:13014893:+	ENSMUSG00000031442.21	Mcf2l	protein_coding	1	NA	#N/A	ORF_preserving	1	cassetteExon	1	1	1	0.169777	NMD	chr8:13013534:13014893:93	NA	0	1	0	0
Dnm1_chr2:32309892:32310027:-@chr2:32309478:32309634:-@chr2:32312126:32312342:-	ENSMUSG00000026825.17	Dnm1	protein_coding	1	1	#N/A	NA	1	cassetteExon	0	0	0	#N/A	#N/A	chr2:32309478:32312342:135	NA	0	1	0	1
Nin_chr12:70111435:70111482:-@chr12:70102650:70102854:-@chr12:70111853:70111920:-	ENSMUSG00000021068.17	Nin	protein_coding	1	1	#N/A	5UTR	0	cassetteExon	1	1	0	negInf	nonNMD	chr12:70102650:70111920:47	NA	0	0	0	0
Plec_chr15:76194558:76194573:-@chr15:76194340:76194430:-@chr15:76194750:76194812:-	ENSMUSG00000022565.15	Plec	protein_coding	1	1	#N/A	5UTR	0	cassetteExon	1	0	0	-0.0161054	nonNMD	chr15:76194340:76194812:15	NA	0	0	0	0
Sbno1_chr5:124413184:124413289:-@chr5:124410069:124410382:-@chr5:124414398:124414527:-	ENSMUSG00000038095.15	Sbno1	protein_coding	1	1	#N/A	ORF_preserving	0	cassetteExon	1	1	1	0.174526	NMD	chr5:124410069:124414527:105	NA	0	1	1	0
Wnk1_chr6:119953770:119954232:-@chr6:119952684:119952969:-@chr6:119956070:119956196:-	ENSMUSG00000045962.16	Wnk1	protein_coding	1	1	#N/A	ORF_preserving	0	cassetteExon	1	1	0	0.272665	NMD	chr6:119952684:119956196:462	NA	0	1	1	0
Nudt13_chr14:20297514:20297631:+@chr14:20294747:20294792:+@chr14:20300586:20300679:+	ENSMUSG00000021809.10	Nudt13	protein_coding	1	1	#N/A	5UTR	2	cassetteExon	1	0	0	negInf	nonNMD	chr14:20294747:20300679:117	NA	0	0	0	0
Adgrl3_chr5:81792360:81792378:+@chr5:81771583:81771680:+@chr5:81794263:81796634:+	ENSMUSG00000037605.16	Adgrl3	protein_coding	1	1	4	ORF_preserving	2	cassetteExon	1	0	0	0.115147	nonNMD	chr5:81771583:81796634:18	NA	0	0	1	0
Srrm3_chr5:135867126:135867146:+@chr5:135857037:135857215:+@chr5:135868172:135868519:+	ENSMUSG00000039860.19	Srrm3	protein_coding	1	NA	1	NMD_in	0	cassetteExon	1	0	0	0.184198	NMD	chr5:135857037:135868519:20	NMD_in	1	0	0	1
Dgki_chr6:36934636:36934681:-@chr6:36920353:36920423:-@chr6:36937320:36937400:-	ENSMUSG00000038665.15	Dgki	protein_coding	NA	1	#N/A	ORF_preserving	0	cassetteExon	1	0	0	-0.370295	nonNMD	chr6:36920353:36937400:45	NA	0	0	0	0
Ank1_chr8:23141595:23141720:+@chr8:23141163:23141229:+@chr8:23148280:23148369:+	ENSMUSG00000031543.18	Ank1	protein_coding	1	1	3	ORF_changing	0	cassetteExon	1	0	0	0.0819452	nonNMD	chr8:23141163:23148369:125	NA	0	0	0	0
Kif1b_chr4:149261159:149261201:-@chr4:149257869:149258003:-@chr4:149262135:149262278:-	ENSMUSG00000063077.15	Kif1b	protein_coding	1	NA	1	ORF_preserving	0	cassetteExon	0	0	0	-0.329208	nonNMD	chr4:149257869:149262278:42	NA	0	0	0	1
Osbpl6_chr2:76560185:76560260:+@chr2:76555889:76555982:+@chr2:76564783:76564949:+	ENSMUSG00000042359.18	Osbpl6	protein_coding	1	1	#N/A	ORF_preserving	1	cassetteExon	1	1	1	0.273704	NMD	chr2:76555889:76564949:75	NA	0	0	0	0
Invs_chr4:48391304:48391414:+@chr4:48389958:48390139:+@chr4:48392583:48392693:+	ENSMUSG00000028344.12	Invs	protein_coding	1	1	1	NMD_in	0	cassetteExon	1	1	0	0.211252	NMD	chr4:48389958:48392693:110	NA	1	0	0	0
Ablim2_chr5:35849515:35849569:+@chr5:35848775:35848905:+@chr5:35857127:35857180:+	ENSMUSG00000029095.17	Ablim2	protein_coding	1	1	1	ORF_preserving	2	cassetteExon	1	0	0	-0.0160982	nonNMD	chr5:35848775:35857180:54	NA	0	0	0	0
Kyat3_chr3:142706688:142706795:+@chr3:142701079:142701175:+@chr3:142718375:142718434:+	ENSMUSG00000040213.13	Kyat3	protein_coding	1	1	#N/A	5UTR	0	cassetteExon	1	0	0	negInf	nonNMD	chr3:142701079:142718434:107	NA	0	0	0	0
Tnik_chr3:28594906:28594993:+@chr3:28594021:28594132:+@chr3:28596071:28596260:+	ENSMUSG00000027692.16	Tnik	protein_coding	1	1	3	ORF_preserving	0	cassetteExon	1	1	0	0.0104259	nonNMD	chr3:28594021:28596260:87	NA	0	0	1	1
Gtf2a2_chr9:70018679:70018818:+@chr9:70016818:70017191:+@chr9:70022436:70022515:+	ENSMUSG00000033543.17	Gtf2a2	protein_coding	1	NA	#N/A	NA	1	cassetteExon	0	0	0	#N/A	#N/A	chr9:70016818:70022515:139	NA	0	0	0	0
Dnajb5_chr4:42950798:42950943:+@chr4:42949813:42950004:+@chr4:42953140:42953385:+	ENSMUSG00000036052.14	Dnajb5	protein_coding	1	1	#N/A	Start_codon	0	cassetteExon	1	1	1	negInf	nonNMD	chr4:42949813:42953385:145	NA	0	0	0	0
Faxc_chr4:21958443:21958667:+@chr4:21948691:21948888:+@chr4:21982385:21982502:+	ENSMUSG00000028246.13	Faxc	protein_coding	1	1	1	NMD_ex	0	cassetteExon	1	1	1	0.520434	NMD	chr4:21948691:21982502:224	NA	0	0	0	0
Mybl1_chr1:9671578:9671758:-@chr1:9667414:9670012:-@chr1:9672211:9672316:-	ENSMUSG00000025912.16	Mybl1	protein_coding	1	1	1	ORF_preserving	0	cassetteExon	1	0	0	-0.119309	nonNMD	chr1:9667414:9672316:180	NA	0	0	1	0
Ppp1r26_chr2:28448691:28448908:+@chr2:28447884:28447982:+@chr2:28450301:28450506:+	ENSMUSG00000035829.13	Ppp1r26	protein_coding	1	1	#N/A	5UTR	0	cassetteExon	0	0	0	negInf	nonNMD	chr2:28447884:28450506:217	NA	0	0	0	0
Nap1l4_chr7:143546128:143546180:-@chr7:143541747:143541778:-@chr7:143548746:143548803:-	ENSMUSG00000059119.9	Nap1l4	protein_coding	1	NA	#N/A	5UTR	0	cassetteExon	0	0	0	negInf	nonNMD	chr7:143541747:143548803:52	NA	0	0	0	0
Madd_chr2:91140808:91140817:-@chr2:91140556:91140626:-@chr2:91142755:91142862:-	ENSMUSG00000040687.16	Madd	protein_coding	1	1	1	ORF_preserving	0	cassetteExon	1	0	0	-0.157336	nonNMD	chr2:91140556:91142862:9	NA	0	1	1	0
Ankrd29_chr18:12290716:12290815:-@chr18:12282302:12282401:-@chr18:12295878:12295989:-	ENSMUSG00000057766.14	Ankrd29	protein_coding	1	1	3	ORF_preserving	0	cassetteExon	1	0	0	0.0194877	nonNMD	chr18:12282302:12295989:99	NA	0	0	0	0
Mbp_chr18:82575600:82575633:+@chr18:82575171:82575207:+@chr18:82578935:82579058:+	ENSMUSG00000041607.17	Mbp	protein_coding	NA	1	#N/A	ORF_preserving	1	cassetteExon	1	0	0	0.278169	NMD	chr18:82575171:82579058:33	NA	0	0	0	0
Fbxw11_chr11:32680200:32680302:+@chr11:32652747:32652904:+@chr11:32711771:32711997:+	ENSMUSG00000020271.17	Fbxw11	protein_coding	NA	1	#N/A	NA	3	cassetteExon	0	0	0	#N/A	#N/A	chr11:32652747:32711997:102	NA	0	1	2	1
Dnm1_chr2:32309892:32310027:-@chr2:32309474:32309637:-@chr2:32312126:32312342:-	ENSMUSG00000026825.17	Dnm1	protein_coding	1	NA	1	NMD_in	1	cassetteExon	0	0	0	0.437161	NMD	chr2:32309474:32312342:135	NA	0	1	0	1
Dzank1_chr2:144479014:144479142:-@chr2:144476072:144476147:-@chr2:144479604:144479685:-	ENSMUSG00000037259.15	Dzank1	protein_coding	1	1	#N/A	ORF_changing	0	#N/A	0	1	0	0.189086	NMD	chr2:144476072:144479685:128	NA	0	1	0	1
Dnm1_chr2:32310450:32310487:-@chr2:32309849:32310027:-@chr2:32312126:32312342:-	ENSMUSG00000026825.17	Dnm1	protein_coding	NA	1	#N/A	ORF_changing	1	cassetteExon	1	0	0	0.308157	NMD	chr2:32309849:32312342:37	NA	0	1	0	1
Tenm2_chr11:36139575:36139761:-@chr11:36106718:36106865:-@chr11:36141482:36141683:-	ENSMUSG00000049336.16	Tenm2	protein_coding	1	NA	#N/A	ORF_preserving	0	#N/A	0	0	1	0.414371	NMD	chr11:36106718:36141683:186	NA	0	0	0	0
Akap8_chr17:32313104:32313262:-@chr17:32312285:32312373:-@chr17:32314110:32314144:-	ENSMUSG00000024045.6	Akap8	protein_coding	1	1	1	NMD_in	0	cassetteExon	1	1	1	0.242162	NMD	chr17:32312285:32314144:158	NA	1	0	0	0
Gria4_chr9:4427029:4427144:-@chr9:4424319:4424454:-@chr9:4456004:4456252:-	ENSMUSG00000025892.16	Gria4	protein_coding	1	NA	3	NMD_ex	1	cassetteExon	0	0	1	0.418661	NMD	chr9:4424319:4456252:115	NMD_ex	0	0	0	0
Pcnx_chr12:81933530:81933715:+@chr12:81917664:81919380:+@chr12:81946930:81947021:+	ENSMUSG00000021140.9	Pcnx	protein_coding	1	NA	#N/A	NA	0	cassetteExon	0	0	0	#N/A	#N/A	chr12:81917664:81947021:185	NA	1	0	0	0
Rhot1_chr11:80257513:80257636:+@chr11:80255861:80255957:+@chr11:80265741:80266738:+	ENSMUSG00000017686.17	Rhot1	protein_coding	1	1	1	ORF_preserving	1	cassetteExon	1	0	0	0.0132025	nonNMD	chr11:80255861:80266738:123	NA	0	0	1	0
Aste1_chr9:105402717:105402776:+@chr9:105401474:105401686:+@chr9:105403395:105403591:+	ENSMUSG00000032567.16	Aste1	protein_coding	1	1	1	NMD_in	0	cassetteExon	1	1	0	0.505387	NMD	chr9:105401474:105403591:59	NA	1	0	0	0
Slc10a3_chrX:74372613:74372682:-@chrX:74369216:74371011:-@chrX:74373190:74373349:-	ENSMUSG00000032806.13	Slc10a3	protein_coding	NA	1	#N/A	5UTR	0	cassetteExon	1	0	0	negInf	nonNMD	chrX:74369216:74373349:69	NA	0	0	0	0
Luc7l3_chr11:94292393:94292472:-@chr11:94291328:94291578:-@chr11:94292926:94293032:-	ENSMUSG00000020863.15	Luc7l3	protein_coding	1	NA	1	NMD_in	0	cassetteExon	1	0	0	0.448756	NMD	chr11:94291328:94293032:79	NA	0	0	0	0
Il15_chr8:82337565:82337610:-@chr8:82334468:82334606:-@chr8:82343238:82343323:-	ENSMUSG00000031712.10	Il15	protein_coding	NA	1	#N/A	ORF_preserving	0	cassetteExon	1	0	0	0.06381	nonNMD	chr8:82334468:82343323:45	NA	0	0	0	0
Thyn1_chr9:27006800:27006951:+@chr9:27006351:27006447:+@chr9:27007157:27007334:+	ENSMUSG00000035443.10	Thyn1	protein_coding	1	1	#N/A	ORF_changing	0	cassetteExon	1	1	1	0.253085	NMD	chr9:27006351:27007334:151	NA	0	0	0	0
Mthfsl_chr9:88694259:88694332:-@chr9:88688691:88688985:-@chr9:88715487:88716210:-	ENSMUSG00000079427.10	Mthfsl	protein_coding	1	1	#N/A	ORF_changing	0	cassetteExon	0	0	0	0.442077	NMD	chr9:88688691:88716210:73	NA	0	0	0	0
Idh3g_chrX:73782297:73782309:-@chrX:73782005:73782103:-@chrX:73782674:73782716:-	ENSMUSG00000002010.17	Idh3g	protein_coding	1	1	3	ORF_preserving	0	cassetteExon	1	0	0	0.0512671	nonNMD	chrX:73782005:73782716:12	NA	0	0	0	0
Cbfa2t2_chr2:154500399:154500543:+@chr2:154436480:154436636:+@chr2:154504552:154504777:+	ENSMUSG00000038533.15	Cbfa2t2	protein_coding	1	1	#N/A	ORF_preserving	0	cassetteExon	1	1	0	0.227881	NMD	chr2:154436480:154504777:144	NA	0	0	0	0
Gria4_chr9:4432772:4432887:-@chr9:4427029:4427144:-@chr9:4456004:4456252:-	ENSMUSG00000025892.16	Gria4	protein_coding	1	1	1	NMD_in	1	cassetteExon	0	0	0	0.32532	NMD	chr9:4427029:4456252:115	NA	0	0	0	0
Flna_chrX:74232966:74232990:-@chrX:74230505:74230753:-@chrX:74233148:74233338:-	ENSMUSG00000031328.16	Flna	protein_coding	1	1	1	ORF_preserving	0	cassetteExon	1	1	1	0.0763388	nonNMD	chrX:74230505:74233338:24	NA	0	0	1	0
Grin2c_chr11:115266419:115266591:-@chr11:115260733:115261147:-@chr11:115266989:115267243:-	ENSMUSG00000020734.13	Grin2c	protein_coding	NA	1	#N/A	NA	0	#N/A	0	0	0	#N/A	#N/A	chr11:115260733:115267243:172	NA	0	0	0	0
Trpc1_chr9:95736819:95736921:-@chr9:95732006:95732209:-@chr9:95743196:95743351:-	ENSMUSG00000032839.13	Trpc1	protein_coding	NA	1	#N/A	ORF_preserving	1	cassetteExon	1	0	0	0.454027	NMD	chr9:95732006:95743351:102	NA	0	0	0	0
Whrn_chr4:63429085:63429118:-@chr4:63419421:63419493:-@chr4:63431849:63432002:-	ENSMUSG00000039137.18	Whrn	protein_coding	1	1	1	ORF_preserving	0	cassetteExon	1	1	0	-0.0750878	nonNMD	chr4:63419421:63432002:33	NA	0	0	0	0
Tnc_chr4:63982650:63982923:-@chr4:63976445:63976568:-@chr4:64006245:64006509:-	ENSMUSG00000028364.15	Tnc	protein_coding	NA	1	#N/A	NA	0	#N/A	0	1	1	#N/A	#N/A	chr4:63976445:64006509:273	NA	0	0	0	0
Ttc28_chr5:111281879:111281903:+@chr5:111280674:111280751:+@chr5:111282770:111282900:+	ENSMUSG00000033209.17	Ttc28	protein_coding	1	1	#N/A	ORF_preserving	0	#N/A	0	1	0	0.584022	NMD	chr5:111280674:111282900:24	NA	0	0	0	0
Plekha5_chr6:140537005:140537023:+@chr6:140536647:140536763:+@chr6:140543719:140544187:+	ENSMUSG00000030231.11	Plekha5	protein_coding	1	1	1	ORF_preserving	0	cassetteExon	1	0	0	0.103515	nonNMD	chr6:140536647:140544187:18	NA	0	1	1	1
Cspp1_chr1:10059823:10059847:+@chr1:10058719:10058823:+@chr1:10064332:10064413:+	ENSMUSG00000056763.16	Cspp1	protein_coding	1	1	1	ORF_preserving	0	cassetteExon	1	1	1	-0.116583	nonNMD	chr1:10058719:10064413:24	NA	0	0	0	0
Cacna1d_chr14:30050233:30050260:-@chr14:30048970:30049120:-@chr14:30051369:30051734:-	ENSMUSG00000015968.18	Cacna1d	protein_coding	1	1	3	ORF_preserving	0	cassetteExon	1	0	0	-0.121193	nonNMD	chr14:30048970:30051734:27	NA	0	0	0	0
Enah_chr1:181931173:181931185:-@chr1:181930677:181930762:-@chr1:181956393:181956571:-	ENSMUSG00000022995.16	Enah	protein_coding	1	1	1	ORF_preserving	2	cassetteExon	1	1	0	-0.400881	nonNMD	chr1:181930677:181956571:12	NA	0	1	0	0
Aak1_chr6:86982541:86982643:+@chr6:86967268:86967373:+@chr6:86995839:86997622:+	ENSMUSG00000057230.14	Aak1	protein_coding	1	1	#N/A	NA	0	cassetteExon	0	0	0	#N/A	#N/A	chr6:86967268:86997622:102	NA	0	0	0	0
Paqr5_chr9:61968780:61968907:-@chr9:61963727:61963824:-@chr9:61988992:61989138:-	ENSMUSG00000032278.11	Paqr5	protein_coding	NA	1	#N/A	NA	0	cassetteExon	0	0	0	#N/A	#N/A	chr9:61963727:61989138:127	NA	0	0	0	0
Cfap74_chr4:155466061:155466196:+@chr4:155465710:155465841:+@chr4:155466303:155466480:+	ENSMUSG00000078490.10	Cfap74	protein_coding	NA	1	#N/A	ORF_preserving	0	cassetteExon	1	0	0	-0.2617	nonNMD	chr4:155465710:155466480:135	NA	0	0	0	0
Speg_chr1:75384033:75384068:+@chr1:75383136:75383179:+@chr1:75384655:75384745:+	ENSMUSG00000026207.16	Speg	protein_coding	1	1	3	NMD_in	0	cassetteExon	1	0	0	0.219112	NMD	chr1:75383136:75384745:35	NMD_in	0	0	0	0
Slc22a17_chr14:54908822:54908988:-@chr14:54908501:54908647:-@chr14:54909670:54909825:-	ENSMUSG00000022199.12	Slc22a17	protein_coding	1	1	#N/A	NMD_ex	0	cassetteExon	1	1	1	-0.031113	nonNMD	chr14:54908501:54909825:166	NA	0	0	0	0
Gas5_chr1:161036819:161036852:+@chr1:161036207:161036244:+@chr1:161038224:161038272:+	ENSMUSG00000053332.13	Gas5	processed_transcript	1	NA	#N/A	NA	0	#N/A	0	0	0	#N/A	#N/A	chr1:161036207:161038272:33	NA	0	0	0	0
Porcn_chrX:8201657:8201672:-@chrX:8201443:8201569:-@chrX:8203025:8203043:-	ENSMUSG00000031169.13	Porcn	protein_coding	1	1	3	ORF_preserving	1	cassetteExon	1	0	0	-0.32442	nonNMD	chrX:8201443:8203043:15	NA	0	0	0	0
Tdrp_chr8:13955719:13955817:-@chr8:13952007:13954135:-@chr8:13974540:13974729:-	ENSMUSG00000050052.12	Tdrp	protein_coding	1	1	#N/A	ORF_changing	0	cassetteExon	1	0	1	0.266424	NMD	chr8:13952007:13974729:98	NA	0	0	0	0
Sncaip_chr18:52908609:52908680:+@chr18:52906417:52907477:+@chr18:52915306:52915879:+	ENSMUSG00000024534.15	Sncaip	protein_coding	1	1	3	ORF_changing	0	cassetteExon	1	0	0	-0.0538633	nonNMD	chr18:52906417:52915879:71	NA	0	0	1	0
Scrib_chr15:76049456:76049540:-@chr15:76049202:76049301:-@chr15:76050049:76050112:-	ENSMUSG00000022568.17	Scrib	protein_coding	1	1	1	ORF_preserving	0	cassetteExon	1	1	1	0.048905	nonNMD	chr15:76049202:76050112:84	NA	0	1	1	0
C2cd5_chr6:143073587:143073787:-@chr6:143072652:143072694:-@chr6:143078262:143078461:-	ENSMUSG00000030279.15	C2cd5	protein_coding	1	NA	1	NMD_in	0	cassetteExon	1	0	0	0.240008	NMD	chr6:143072652:143078461:200	NA	0	0	0	0
Epb41l2_chr10:25499775:25499943:+@chr10:25495480:25495591:+@chr10:25501577:25501631:+	ENSMUSG00000019978.16	Epb41l2	protein_coding	1	1	1	ORF_preserving	0	cassetteExon	1	1	0	-0.00536229	nonNMD	chr10:25495480:25501631:168	NA	0	0	1	0
Erbin_chr13:103824719:103824926:-@chr13:103823313:103823406:-@chr13:103833497:103835028:-	ENSMUSG00000021709.14	Erbin	protein_coding	NA	1	#N/A	ORF_preserving	2	cassetteExon	0	0	0	-0.0893759	nonNMD	chr13:103823313:103835028:207	NA	0	0	0	0
Adgrl2_chr3:148827540:148827585:-@chr3:148826364:148826533:-@chr3:148828476:148828548:-	ENSMUSG00000028184.12	Adgrl2	protein_coding	1	1	1	ORF_preserving	0	cassetteExon	1	1	1	0.0247989	nonNMD	chr3:148826364:148828548:45	NA	0	1	1	1
Usp37_chr1:74459914:74459980:-@chr1:74456078:74456220:-@chr1:74461565:74461730:-	ENSMUSG00000033364.13	Usp37	protein_coding	1	1	#N/A	ORF_preserving	0	cassetteExon	1	1	1	0.430375	NMD	chr1:74456078:74461730:66	NA	0	0	0	0
Pkp4_chr2:59350493:59350622:+@chr2:59347923:59348041:+@chr2:59352261:59352335:+	ENSMUSG00000026991.20	Pkp4	protein_coding	1	1	1	ORF_preserving	0	cassetteExon	1	0	1	0.156605	nonNMD	chr2:59347923:59352335:129	NA	0	0	1	0
Cldnd1_chr16:58729157:58729223:+@chr16:58728047:58728084:+@chr16:58729437:58729747:+	ENSMUSG00000022744.12	Cldnd1	protein_coding	1	1	#N/A	5UTR	0	cassetteExon	1	0	0	negInf	nonNMD	chr16:58728047:58729747:66	NA	0	0	1	0
Aopep_chr13:63301121:63301306:+@chr13:63298792:63298856:+@chr13:63301778:63302022:+	ENSMUSG00000021458.17	Aopep	protein_coding	1	1	1	NMD_in	0	cassetteExon	1	0	0	0.277974	NMD	chr13:63298792:63302022:185	NA	0	0	0	1
Eps15l1_chr8:72345965:72346171:-@chr8:72340998:72341524:-@chr8:72358312:72358445:-	ENSMUSG00000006276.10	Eps15l1	protein_coding	1	1	1	ORF_changing	0	cassetteExon	0	1	0	-0.088306	nonNMD	chr8:72340998:72358445:206	NA	0	0	1	0
Sorbs1_chr19:40340044:40340146:-@chr19:40336985:40337035:-@chr19:40344355:40344439:-	ENSMUSG00000025006.18	Sorbs1	protein_coding	NA	1	#N/A	ORF_preserving	1	cassetteExon	0	1	0	-0.213082	nonNMD	chr19:40336985:40344439:102	NA	0	0	0	0
Cux2_chr5:122043769:122043844:-@chr5:121924804:121924915:-@chr5:122050015:122050102:-	ENSMUSG00000042589.18	Cux2	protein_coding	1	NA	#N/A	5UTR	0	cassetteExon	0	1	1	negInf	nonNMD	chr5:121924804:122050102:75	NA	0	0	0	0
Shank3_chr15:89556720:89556748:+@chr15:89547625:89549882:+@chr15:89557734:89560261:+	ENSMUSG00000022623.17	Shank3	protein_coding	1	1	#N/A	ORF_changing	0	cassetteExon	1	0	0	0.275967	NMD	chr15:89547625:89560261:28	NA	0	0	0	0
Prdm2_chr4:143194660:143194734:-@chr4:143180876:143180991:-@chr4:143212614:143212705:-	ENSMUSG00000057637.13	Prdm2	protein_coding	NA	1	#N/A	Start_codon	0	#N/A	0	1	1	negInf	nonNMD	chr4:143180876:143212705:74	NA	0	0	0	0
Aplp2_chr9:31167560:31167728:-@chr9:31164542:31164673:-@chr9:31168707:31168916:-	ENSMUSG00000031996.17	Aplp2	protein_coding	1	1	1	ORF_preserving	0	cassetteExon	1	1	1	0.0812258	nonNMD	chr9:31164542:31168916:168	NA	0	0	1	0
Ncoa6_chr2:155449282:155449351:-@chr2:155440687:155440785:-@chr2:155473639:155473806:-	ENSMUSG00000038369.14	Ncoa6	protein_coding	1	1	#N/A	5UTR	0	cassetteExon	1	1	1	negInf	nonNMD	chr2:155440687:155473806:69	NA	0	0	0	0
Abi3bp_chr16:56636170:56636245:+@chr16:56634458:56634539:+@chr16:56637067:56637124:+	ENSMUSG00000035258.15	Abi3bp	protein_coding	NA	1	#N/A	ORF_preserving	0	cassetteExon	0	0	0	-0.116581	nonNMD	chr16:56634458:56637124:75	NA	0	0	0	0
Erc2_chr14:27776158:27776182:+@chr14:27652686:27653483:+@chr14:27776825:27777242:+	ENSMUSG00000040640.11	Erc2	protein_coding	1	NA	#N/A	ORF_preserving	0	cassetteExon	1	1	1	0.199634	NMD	chr14:27652686:27777242:24	NA	0	0	0	0
Syne1_chr10:5193031:5193172:-@chr10:5185752:5185920:-@chr10:5194472:5194667:-	ENSMUSG00000096054.3	Syne1	protein_coding	1	1	3	ORF_preserving	0	#N/A	0	0	0	-0.0280432	nonNMD	chr10:5185752:5194667:141	NA	0	0	0	0
Foxm1_chr6:128371967:128372012:+@chr6:128370956:128371085:+@chr6:128372533:128372603:+	ENSMUSG00000001517.14	Foxm1	protein_coding	1	NA	#N/A	ORF_preserving	0	cassetteExon	1	1	1	0.396283	NMD	chr6:128370956:128372603:45	NA	0	0	0	0
Atp8a1_chr5:67780987:67781061:-@chr5:67776128:67776198:-@chr5:67786625:67786666:-	ENSMUSG00000037685.15	Atp8a1	protein_coding	1	NA	3	NMD_ex	1	cassetteExon	1	1	1	0.506288	NMD	chr5:67776128:67786666:74	NMD_ex	0	0	0	1
Kif1b_chr4:149220541:149220790:-@chr4:149214906:149215025:-@chr4:149222226:149222364:-	ENSMUSG00000063077.15	Kif1b	protein_coding	1	1	3	ORF_preserving	0	#N/A	0	1	1	-0.342203	nonNMD	chr4:149214906:149222364:249	NA	0	0	1	1
Meis2_chr2:115866809:115866904:-@chr2:115863063:115864513:-@chr2:115867268:115867358:-	ENSMUSG00000027210.20	Meis2	protein_coding	1	1	#N/A	ORF_changing	0	cassetteExon	1	1	1	0.279271	NMD	chr2:115863063:115867358:95	NA	0	0	0	0
Dnm1l_chr16:16318444:16318477:-@chr16:16316601:16316778:-@chr16:16318763:16318841:-	ENSMUSG00000022789.15	Dnm1l	protein_coding	1	1	1	ORF_preserving	0	cassetteExon	0	1	1	0.0831577	nonNMD	chr16:16316601:16318841:33	NA	0	0	1	0
Reln_chr5:21891561:21891697:-@chr5:21884894:21885569:-@chr5:21895988:21896068:-	ENSMUSG00000042453.14	Reln	protein_coding	1	1	#N/A	ORF_changing	0	cassetteExon	1	1	1	0.24881	NMD	chr5:21884894:21896068:136	NA	0	0	0	0
Afap1_chr5:35987054:35987321:+@chr5:35984187:35984306:+@chr5:35989553:35989668:+	ENSMUSG00000029094.12	Afap1	protein_coding	1	1	#N/A	ORF_preserving	0	cassetteExon	1	1	1	0.373063	NMD	chr5:35984187:35989668:267	NA	0	0	1	1
Plekha7_chr7:116126935:116127041:-@chr7:116123492:116124820:-@chr7:116128553:116128693:-	ENSMUSG00000045659.18	Plekha7	protein_coding	1	1	1	NMD_in	0	cassetteExon	1	0	1	0.356708	NMD	chr7:116123492:116128693:106	NA	0	0	0	0
Ewsr1_chr11:5091459:5091477:-@chr11:5087959:5088146:-@chr11:5091858:5091982:-	ENSMUSG00000009079.16	Ewsr1	protein_coding	1	1	1	ORF_preserving	0	cassetteExon	1	0	0	-0.492243	nonNMD	chr11:5087959:5091982:18	NA	0	0	1	0
Nf2_chr11:4780577:4780622:-@chr11:4767664:4768273:-@chr11:4782186:4782352:-	ENSMUSG00000009073.16	Nf2	protein_coding	1	1	#N/A	ORF_changing	0	cassetteExon	1	1	1	0.352081	NMD	chr11:4767664:4782352:45	NA	0	0	1	0
Mecom_chr3:29972679:29972706:-@chr3:29966652:29966819:-@chr3:29977258:29977346:-	ENSMUSG00000027684.16	Mecom	protein_coding	1	NA	1	ORF_preserving	0	cassetteExon	1	0	0	0.0511084	nonNMD	chr3:29966652:29977346:27	NA	0	0	0	0
Myo18a_chr11:77822662:77822674:+@chr11:77821041:77821186:+@chr11:77823275:77823446:+	ENSMUSG00000000631.20	Myo18a	protein_coding	1	1	3	ORF_preserving	1	cassetteExon	1	0	0	-0.106206	nonNMD	chr11:77821041:77823446:12	NA	0	0	1	0
Btrc_chr19:45406544:45406586:+@chr19:45363751:45363886:+@chr19:45456532:45456610:+	ENSMUSG00000025217.15	Btrc	protein_coding	1	1	1	ORF_preserving	0	cassetteExon	0	1	0	-0.100327	nonNMD	chr19:45363751:45456610:42	NA	0	0	1	1
Socs7_chr11:97376996:97377098:+@chr11:97376436:97376541:+@chr11:97377935:97378066:+	ENSMUSG00000038485.6	Socs7	protein_coding	1	1	3	ORF_preserving	0	#N/A	0	1	0	0.130954	nonNMD	chr11:97376436:97378066:102	NA	0	0	1	0
Mdm4_chr1:133004653:133004721:-@chr1:133003790:133003890:-@chr1:133009136:133009192:-	ENSMUSG00000054387.13	Mdm4	protein_coding	1	1	#N/A	NMD_ex	0	cassetteExon	1	1	1	0.145711	nonNMD	chr1:133003790:133009192:68	NMD_ex	0	0	1	0
Actn4_chr7:28909902:28909988:-@chr7:28906971:28907064:-@chr7:28911489:28911575:-	ENSMUSG00000054808.15	Actn4	protein_coding	NA	1	#N/A	NMD_in	1	cassetteExon	0	1	0	0.333678	NMD	chr7:28906971:28911575:86	NA	0	0	0	0
Rnf32_chr5:29206173:29206298:+@chr5:29205668:29205701:+@chr5:29206695:29206804:+	ENSMUSG00000029130.12	Rnf32	protein_coding	1	NA	3	NMD_ex	0	cassetteExon	1	1	1	0.26272	NMD	chr5:29205668:29206804:125	NA	0	0	0	0
Bicd1_chr6:149520352:149520546:+@chr6:149518905:149519223:+@chr6:149556643:149556731:+	ENSMUSG00000003452.15	Bicd1	protein_coding	1	NA	#N/A	NA	0	cassetteExon	0	0	0	#N/A	#N/A	chr6:149518905:149556731:194	NA	0	0	0	0
Fam168a_chr7:100818735:100818762:+@chr7:100812919:100813000:+@chr7:100824131:100824257:+	ENSMUSG00000029461.17	Fam168a	protein_coding	1	1	1	ORF_preserving	0	cassetteExon	1	1	1	-0.0662103	nonNMD	chr7:100812919:100824257:27	NA	0	0	1	1
Wnk1_chr6:119953770:119953902:-@chr6:119952684:119952969:-@chr6:119956070:119956170:-	ENSMUSG00000045962.16	Wnk1	protein_coding	NA	1	#N/A	ORF_preserving	0	cassetteExon	1	1	0	0.266605	NMD	chr6:119952684:119956170:132	NA	0	0	0	0
Nfkb1_chr3:135639139:135639156:-@chr3:135626594:135626743:-@chr3:135655499:135655598:-	ENSMUSG00000028163.17	Nfkb1	protein_coding	1	1	#N/A	NMD_in	0	cassetteExon	1	0	0	0.0474369	nonNMD	chr3:135626594:135655598:17	NA	0	0	0	0
Rbm33_chr5:28342394:28342514:+@chr5:28338995:28339308:+@chr5:28352471:28352643:+	ENSMUSG00000048271.14	Rbm33	protein_coding	1	1	#N/A	ORF_preserving	0	cassetteExon	1	1	1	0.237379	NMD	chr5:28338995:28352643:120	NA	0	0	0	0
Zfp788_chr7:41643332:41643432:+@chr7:41634679:41634710:+@chr7:41647490:41647617:+	ENSMUSG00000074165.10	Zfp788	protein_coding	1	1	#N/A	Start_codon	0	cassetteExon	1	0	0	0.611933	NMD	chr7:41634679:41647617:100	NA	0	0	0	0
Cep164_chr9:45805985:45807644:-@chr9:45803172:45803328:-@chr9:45809703:45809908:-	ENSMUSG00000043987.18	Cep164	protein_coding	1	1	3	ORF_preserving	0	cassetteExon	1	1	0	0.063461	nonNMD	chr9:45803172:45809908:1659	NA	0	0	0	0
Trank1_chr9:111385118:111385204:+@chr9:111383073:111383162:+@chr9:111386370:111386474:+	ENSMUSG00000062296.8	Trank1	protein_coding	1	1	1	NMD_in	0	cassetteExon	1	0	0	0.547657	NMD	chr9:111383073:111386474:86	NA	0	0	0	0
Epb41l2_chr10:25501577:25501631:+@chr10:25488950:25489093:+@chr10:25501823:25501911:+	ENSMUSG00000019978.16	Epb41l2	protein_coding	1	1	1	ORF_preserving	0	cassetteExon	0	0	0	-0.0229295	nonNMD	chr10:25488950:25501911:54	NA	0	0	0	0
Khk_chr5:30926687:30926822:+@chr5:30924738:30924855:+@chr5:30928442:30928515:+	ENSMUSG00000029162.15	Khk	protein_coding	1	1	#N/A	No_stop_codon	1	cassetteExon	1	0	0	0.396728	NMD	chr5:30924738:30928515:135	NA	0	0	1	0
Kidins220_chr12:25047893:25047926:+@chr12:25041245:25041302:+@chr12:25051094:25051226:+	ENSMUSG00000036333.11	Kidins220	protein_coding	NA	1	#N/A	NA	0	cassetteExon	0	0	0	#N/A	#N/A	chr12:25041245:25051226:33	NA	0	0	0	0
Nrcam_chr12:44583666:44583792:+@chr12:44576603:44576780:+@chr12:44590107:44590239:+	ENSMUSG00000020598.16	Nrcam	protein_coding	1	NA	#N/A	NA	0	cassetteExon	0	0	0	#N/A	#N/A	chr12:44576603:44590239:126	NA	0	0	0	0
Agrn_chr4:156169545:156169557:-@chr4:156169219:156169336:-@chr4:156169769:156169881:-	ENSMUSG00000041936.18	Agrn	protein_coding	1	1	1	ORF_preserving	0	cassetteExon	1	0	0	-0.243289	nonNMD	chr4:156169219:156169881:12	NA	0	0	0	1
Ubp1_chr9:113959375:113959483:+@chr9:113958828:113958939:+@chr9:113964551:113964655:+	ENSMUSG00000009741.15	Ubp1	protein_coding	1	1	1	ORF_preserving	0	cassetteExon	1	1	1	0.0411925	nonNMD	chr9:113958828:113964655:108	NA	0	0	1	1
Srcin1_chr11:97542533:97542557:-@chr11:97537043:97537239:-@chr11:97548879:97548978:-	ENSMUSG00000038453.17	Srcin1	protein_coding	1	1	#N/A	ORF_preserving	1	cassetteExon	1	1	0	0.360415	NMD	chr11:97537043:97548978:24	NA	0	1	0	0
Pip5k1c_chr10:81317325:81317403:+@chr10:81314991:81315118:+@chr10:81317765:81318020:+	ENSMUSG00000034902.17	Pip5k1c	protein_coding	1	1	#N/A	ORF_preserving	2	cassetteExon	1	1	0	0.287593	NMD	chr10:81314991:81318020:78	NA	0	0	1	1
Gxylt1_chr15:93265870:93265963:-@chr15:93261746:93261918:-@chr15:93274875:93275151:-	ENSMUSG00000036197.16	Gxylt1	protein_coding	1	NA	2	ORF_preserving	0	cassetteExon	1	1	0	0.00239664	nonNMD	chr15:93261746:93275151:93	NA	0	0	0	0
Mxra7_chr11:116810779:116810867:-@chr11:116807912:116807968:-@chr11:116811922:116812016:-	ENSMUSG00000020814.13	Mxra7	protein_coding	1	NA	3	NMD_in	0	cassetteExon	0	0	0	0.618141	NMD	chr11:116807912:116812016:88	NA	0	0	0	0
Fbxl2_chr9:114017988:114018050:-@chr9:114000497:114000592:-@chr9:114026692:114026726:-	ENSMUSG00000032507.15	Fbxl2	protein_coding	1	NA	#N/A	NA	0	#N/A	0	0	0	#N/A	#N/A	chr9:114000497:114026726:62	NA	0	0	0	0
Map7d1_chr4:126238521:126238632:-@chr4:126236895:126237278:-@chr4:126240022:126240137:-	ENSMUSG00000028849.17	Map7d1	protein_coding	1	1	3	ORF_preserving	0	cassetteExon	1	1	1	-0.0679404	nonNMD	chr4:126236895:126240137:111	NA	0	0	1	0
Ogfod1_chr8:94038964:94039110:+@chr8:94037197:94037442:+@chr8:94047271:94047318:+	ENSMUSG00000033009.15	Ogfod1	protein_coding	1	1	1	NMD_ex	0	cassetteExon	1	0	0	0.376726	NMD	chr8:94037197:94047318:146	NA	0	0	0	0
Mak_chr13:41030016:41030136:-@chr13:41025007:41026562:-@chr13:41034753:41034885:-	ENSMUSG00000021363.14	Mak	protein_coding	NA	1	#N/A	ORF_preserving	0	cassetteExon	1	0	0	0.0714899	nonNMD	chr13:41025007:41034885:120	NA	0	0	0	0
Adgre5_chr8:83731902:83732037:-@chr8:83730110:83730257:-@chr8:83733413:83733566:-	ENSMUSG00000002885.14	Adgre5	protein_coding	1	1	1	ORF_preserving	0	cassetteExon	1	1	0	-0.119849	nonNMD	chr8:83730110:83733566:135	NA	0	0	0	0
Nr2c2_chr6:92105281:92105365:+@chr6:92091389:92091742:+@chr6:92139779:92139890:+	ENSMUSG00000005893.14	Nr2c2	protein_coding	1	NA	#N/A	5UTR	0	cassetteExon	0	0	0	negInf	nonNMD	chr6:92091389:92139890:84	NA	0	0	0	0
Ccdc136_chr6:29421990:29422097:+@chr6:29411247:29411385:+@chr6:29426624:29426948:+	ENSMUSG00000029769.16	Ccdc136	protein_coding	1	NA	#N/A	ORF_changing	0	cassetteExon	1	0	1	0.175665	NMD	chr6:29411247:29426948:107	NA	0	0	0	0
Ptprd_chr4:76095519:76095546:-@chr4:76091421:76091539:-@chr4:76099411:76099605:-	ENSMUSG00000028399.18	Ptprd	protein_coding	1	1	#N/A	ORF_preserving	0	cassetteExon	1	1	0	0.171661	NMD	chr4:76091421:76099605:27	NA	0	0	0	0
Pdpk1_chr17:24107228:24107271:-@chr17:24100810:24100908:-@chr17:24110847:24111117:-	ENSMUSG00000024122.16	Pdpk1	protein_coding	NA	1	#N/A	NA	1	cassetteExon	0	0	0	#N/A	#N/A	chr17:24100810:24111117:43	NA	0	0	0	0
Pex5l_chr3:33024695:33024800:-@chr3:33014964:33015076:-@chr3:33142848:33143247:-	ENSMUSG00000027674.16	Pex5l	protein_coding	1	1	#N/A	ORF_preserving	1	cassetteExon	0	0	0	0.224501	NMD	chr3:33014964:33143247:105	NA	0	0	0	0
L3mbtl1_chr2:162960080:162960185:+@chr2:162959515:162959604:+@chr2:162960946:162961082:+	ENSMUSG00000035576.13	L3mbtl1	protein_coding	NA	1	#N/A	ORF_preserving	0	#N/A	0	0	0	0.325	NMD	chr2:162959515:162961082:105	NA	0	0	0	0
Baz2b_chr2:59959820:59960105:-@chr2:59958431:59958492:-@chr2:59962020:59962630:-	ENSMUSG00000026987.16	Baz2b	protein_coding	1	1	3	ORF_preserving	0	#N/A	0	1	1	-0.0165425	nonNMD	chr2:59958431:59962630:285	NA	0	0	1	0
Epn2_chr11:61534577:61534613:-@chr11:61533570:61533681:-@chr11:61535270:61535383:-	ENSMUSG00000001036.17	Epn2	protein_coding	1	1	#N/A	ORF_preserving	0	cassetteExon	1	1	1	0.309982	NMD	chr11:61533570:61535383:36	NA	0	0	1	1
Eno2_chr6:124766530:124766664:-@chr6:124766104:124766327:-@chr6:124767032:124767102:-	ENSMUSG00000004267.16	Eno2	protein_coding	1	1	#N/A	NMD_ex	0	cassetteExon	1	1	0	0.119041	nonNMD	chr6:124766104:124767102:134	NA	0	0	0	0
Mgrn1_chr16:4934194:4934239:+@chr16:4932199:4932298:+@chr16:4936895:4937421:+	ENSMUSG00000022517.17	Mgrn1	protein_coding	1	1	#N/A	ORF_changing	0	cassetteExon	1	1	1	0.21582	NMD	chr16:4932199:4937421:45	NA	0	1	1	0
Cdc42bpa_chr1:180118735:180118783:+@chr1:180117666:180117743:+@chr1:180123923:180123962:+	ENSMUSG00000026490.18	Cdc42bpa	protein_coding	1	1	#N/A	ORF_preserving	2	cassetteExon	1	0	0	0.297975	NMD	chr1:180117666:180123962:48	NA	0	0	0	0
Coq8a_chr1:180179499:180179592:-@chr1:180179195:180179284:-@chr1:180182061:180182247:-	ENSMUSG00000026489.13	Coq8a	protein_coding	NA	1	#N/A	NMD_in	1	cassetteExon	1	0	0	0.248846	NMD	chr1:180179195:180182247:93	NA	0	0	0	0
Odf2l_chr3:145146762:145146921:+@chr3:145145875:145145953:+@chr3:145148530:145148616:+	ENSMUSG00000028256.16	Odf2l	protein_coding	1	NA	#N/A	NA	0	cassetteExon	0	0	0	#N/A	#N/A	chr3:145145875:145148616:159	NA	0	0	0	0
Sorbs1_chr19:40361041:40361104:-@chr19:40352517:40352565:-@chr19:40361428:40361503:-	ENSMUSG00000025006.18	Sorbs1	protein_coding	NA	1	#N/A	ORF_preserving	0	cassetteExon	1	0	0	-0.0729218	nonNMD	chr19:40352517:40361503:63	NA	0	0	0	0
Lcp1_chr14:75176814:75176933:+@chr14:75131498:75131711:+@chr14:75198076:75198142:+	ENSMUSG00000021998.16	Lcp1	protein_coding	1	NA	#N/A	5UTR	0	cassetteExon	1	0	0	negInf	nonNMD	chr14:75131498:75198142:119	NA	0	0	0	0
Tnrc6b_chr15:80882943:80883102:+@chr15:80878866:80881206:+@chr15:80884206:80884382:+	ENSMUSG00000047888.10	Tnrc6b	protein_coding	1	NA	#N/A	ORF_preserving	0	cassetteExon	1	1	1	0.322694	NMD	chr15:80878866:80884382:159	NA	0	0	0	0
Tmem168_chr6:13602237:13603487:-@chr6:13594943:13595086:-@chr6:13607829:13608100:-	ENSMUSG00000029569.9	Tmem168	protein_coding	1	1	#N/A	Start_codon	2	cassetteExon	1	0	0	negInf	nonNMD	chr6:13594943:13608100:1250	NA	0	0	0	0
Camta2_chr11:70683278:70683350:-@chr11:70682893:70683047:-@chr11:70683889:70684025:-	ENSMUSG00000040712.16	Camta2	protein_coding	1	1	3	ORF_preserving	0	cassetteExon	1	1	1	0.0466527	nonNMD	chr11:70682893:70684025:72	NA	0	0	0	0
Ripor2_chr13:24696470:24696596:+@chr13:24695572:24695702:+@chr13:24701061:24701730:+	ENSMUSG00000036006.20	Ripor2	protein_coding	1	1	3	ORF_preserving	0	cassetteExon	1	0	1	-0.144861	nonNMD	chr13:24695572:24701730:126	NA	0	1	0	0
Erbin_chr13:103830187:103830331:-@chr13:103827906:103828023:-@chr13:103833497:103835028:-	ENSMUSG00000021709.14	Erbin	protein_coding	1	1	1	ORF_preserving	1	cassetteExon	1	0	1	-0.328426	nonNMD	chr13:103827906:103835028:144	NA	0	1	1	0
Fam92a_chr4:12169957:12169978:-@chr4:12168964:12169033:-@chr4:12170983:12171168:-	ENSMUSG00000028218.19	Fam92a	protein_coding	1	1	1	ORF_preserving	0	cassetteExon	1	1	1	-0.182769	nonNMD	chr4:12168964:12171168:21	NA	0	0	0	0
Epb41l2_chr10:25495444:25495591:+@chr10:25488950:25489093:+@chr10:25501823:25502387:+	ENSMUSG00000019978.16	Epb41l2	protein_coding	1	1	1	ORF_preserving	0	cassetteExon	0	0	0	-0.0726001	nonNMD	chr10:25488950:25502387:147	NA	0	0	1	0
Zfp125_chr12:20914758:20914841:-@chr12:20902532:20902659:-@chr12:20920841:20921262:-	ENSMUSG00000069755.5	Zfp125	transcribed_unprocessed_pseudogene	1	1	#N/A	NA	0	cassetteExon	0	0	0	#N/A	#N/A	chr12:20902532:20921262:83	NA	0	0	0	0
Camta2_chr11:70683278:70683365:-@chr11:70682893:70683047:-@chr11:70683889:70684025:-	ENSMUSG00000040712.16	Camta2	protein_coding	1	NA	3	ORF_preserving	0	cassetteExon	1	1	0	-0.0368861	nonNMD	chr11:70682893:70684025:87	NA	0	0	0	0
Rab3il1_chr19:10029473:10029620:+@chr19:10028284:10028503:+@chr19:10030149:10030278:+	ENSMUSG00000024663.20	Rab3il1	protein_coding	1	1	1	ORF_preserving	0	cassetteExon	1	0	1	0.0589782	nonNMD	chr19:10028284:10030278:147	NA	0	0	0	0
Gm46430_chr13:74611263:74611387:-@chr13:74610199:74610326:-@chr13:74612723:74612948:-	ENSMUSG00000113204.1	Gm46430	lincRNA	1	NA	#N/A	NA	0	cassetteExon	1	0	0	#N/A	#N/A	chr13:74610199:74612948:124	NA	0	0	0	1
Magi1_chr6:93680788:93680877:-@chr6:93675454:93679002:-@chr6:93682951:93683090:-	ENSMUSG00000045095.16	Magi1	protein_coding	1	1	1	ORF_changing	0	cassetteExon	1	0	0	-0.00693336	nonNMD	chr6:93675454:93683090:89	NA	0	1	0	0
Ddx31_chr2:28846762:28846871:+@chr2:28845993:28846037:+@chr2:28847440:28847511:+	ENSMUSG00000026806.15	Ddx31	protein_coding	1	1	1	NMD_in	0	cassetteExon	1	1	0	0.267246	NMD	chr2:28845993:28847511:109	NA	1	0	0	0
Pbrm1_chr14:31023066:31023170:+@chr14:31019148:31019293:+@chr14:31025500:31025650:+	ENSMUSG00000042323.17	Pbrm1	protein_coding	1	NA	#N/A	5UTR	1	cassetteExon	0	0	0	negInf	nonNMD	chr14:31019148:31025650:104	NA	0	0	0	0
Ptprk_chr10:28564094:28564106:+@chr10:28562106:28562142:+@chr10:28566494:28566679:+	ENSMUSG00000019889.10	Ptprk	protein_coding	1	1	3	ORF_preserving	0	cassetteExon	1	0	0	0.0507439	nonNMD	chr10:28562106:28566679:12	NA	0	0	0	0
Raph1_chr1:60518979:60519060:-@chr1:60503517:60503595:-@chr1:60525591:60526100:-	ENSMUSG00000026014.15	Raph1	protein_coding	1	NA	#N/A	ORF_preserving	0	cassetteExon	0	1	0	0.548574	NMD	chr1:60503517:60526100:81	NA	0	1	0	0
Cep126_chr9:8103317:8103516:-@chr9:8099731:8101841:-@chr9:8112079:8112191:-	ENSMUSG00000040729.8	Cep126	protein_coding	1	NA	3	NMD_ex	0	#N/A	0	0	0	0.200239	NMD	chr9:8099731:8112191:199	NA	0	0	0	0
Pcnx_chr12:81928244:81928374:+@chr12:81917664:81919380:+@chr12:81933530:81933715:+	ENSMUSG00000021140.9	Pcnx	protein_coding	1	1	3	NMD_ex	0	cassetteExon	0	0	0	0.314724	NMD	chr12:81917664:81933715:130	NA	0	0	0	0
Jakmip2_chr18:43537655:43537726:-@chr18:43531406:43531964:-@chr18:43540585:43540651:-	ENSMUSG00000024502.10	Jakmip2	protein_coding	1	NA	3	ORF_changing	0	cassetteExon	1	1	0	0.138254	nonNMD	chr18:43531406:43540651:71	NA	0	0	0	0
Tial1_chr7:128446730:128447107:-@chr7:128446194:128446270:-@chr7:128448120:128448208:-	ENSMUSG00000030846.15	Tial1	protein_coding	1	1	3	NMD_in	0	cassetteExon	1	1	1	0.20655	NMD	chr7:128446194:128448208:377	NA	0	0	0	0
Mier1_chr4:103118280:103118315:+@chr4:103115559:103115660:+@chr4:103127272:103127297:+	ENSMUSG00000028522.16	Mier1	protein_coding	1	1	#N/A	5UTR	0	#N/A	0	1	1	negInf	nonNMD	chr4:103115559:103127297:35	NA	0	0	0	0
Sgsm2_chr11:74866568:74866636:-@chr11:74865084:74865211:-@chr11:74867610:74867745:-	ENSMUSG00000038351.14	Sgsm2	protein_coding	1	NA	#N/A	NA	0	#N/A	0	0	0	#N/A	#N/A	chr11:74865084:74867745:68	NA	0	0	0	0
Gpbp1_chr13:111447895:111447955:-@chr13:111440631:111440816:-@chr13:111448932:111448999:-	ENSMUSG00000032745.18	Gpbp1	protein_coding	1	1	1	ORF_preserving	1	cassetteExon	1	1	1	-0.00744685	nonNMD	chr13:111440631:111448999:60	NA	0	1	1	1
Alg13_chrX:144355583:144355652:+@chrX:144353572:144353628:+@chrX:144356795:144356961:+	ENSMUSG00000041718.16	Alg13	protein_coding	1	1	1	ORF_preserving	0	cassetteExon	1	0	1	-0.0124691	nonNMD	chrX:144353572:144356961:69	NA	0	0	0	0
Madd_chr2:91163962:91164022:-@chr2:91163498:91163601:-@chr2:91165365:91165467:-	ENSMUSG00000040687.16	Madd	protein_coding	1	1	1	ORF_preserving	0	cassetteExon	1	0	0	-0.0493408	nonNMD	chr2:91163498:91165467:60	NA	0	0	1	0
Gm15726_chrX:169979839:169979999:-@chrX:169979046:169979101:-@chrX:169984938:169985232:-	ENSMUSG00000087263.1	Gm15726	antisense	1	NA	#N/A	NA	0	#N/A	0	0	0	#N/A	#N/A	chrX:169979046:169985232:160	NA	0	0	0	0
Elavl2_chr4:91311572:91311663:-@chr4:91308610:91308851:-@chr4:91375935:91376463:-	ENSMUSG00000008489.18	Elavl2	protein_coding	1	NA	#N/A	5UTR	0	cassetteExon	0	0	0	negInf	nonNMD	chr4:91308610:91376463:91	NA	0	0	0	1
Scmh1_chr4:120462012:120462155:+@chr4:120453751:120453775:+@chr4:120463074:120463084:+	ENSMUSG00000000085.16	Scmh1	protein_coding	1	1	#N/A	Start_codon	0	cassetteExon	1	1	1	negInf	nonNMD	chr4:120453751:120463084:143	NA	0	0	0	0
Incenp_chr19:9883191:9883203:-@chr19:9878318:9878428:-@chr19:9883698:9883833:-	ENSMUSG00000024660.9	Incenp	protein_coding	1	1	1	ORF_preserving	0	cassetteExon	1	0	0	-0.257379	nonNMD	chr19:9878318:9883833:12	NA	0	0	1	0
Tial1_chr7:128446730:128446798:-@chr7:128446194:128446270:-@chr7:128448120:128448208:-	ENSMUSG00000030846.15	Tial1	protein_coding	1	1	3	NMD_in	0	cassetteExon	1	1	1	0.242101	NMD	chr7:128446194:128448208:68	NMD_in	0	0	1	0
Mfsd6_chr1:52658698:52658723:-@chr1:52656526:52658545:-@chr1:52660806:52661087:-	ENSMUSG00000041439.15	Mfsd6	protein_coding	1	1	1	ORF_changing	0	cassetteExon	1	1	1	0.120763	nonNMD	chr1:52656526:52661087:25	NA	0	0	0	0
Fam49b_chr15:63957584:63957667:-@chr15:63950005:63950127:-@chr15:63970929:63970968:-	ENSMUSG00000022378.14	Fam49b	protein_coding	1	1	#N/A	Start_codon	0	cassetteExon	0	0	0	negInf	nonNMD	chr15:63950005:63970968:83	NA	0	0	0	0
Mamld1_chrX:71121357:71121468:+@chrX:71117480:71119394:+@chrX:71146185:71146435:+	ENSMUSG00000059401.14	Mamld1	protein_coding	1	1	#N/A	ORF_preserving	0	cassetteExon	1	1	0	0.203437	NMD	chrX:71117480:71146435:111	NA	0	0	0	0
Hfm1_chr5:106878802:106878900:-@chr5:106878590:106878722:-@chr5:106880298:106880346:-	ENSMUSG00000043410.16	Hfm1	protein_coding	1	NA	3	NMD_ex	0	#N/A	0	0	0	0.351301	NMD	chr5:106878590:106880346:98	NA	0	0	0	0
Prdm15_chr16:97829610:97829712:-@chr16:97821767:97822010:-@chr16:97835577:97835830:-	ENSMUSG00000014039.18	Prdm15	protein_coding	1	1	#N/A	ORF_preserving	0	cassetteExon	1	1	0	0.396194	NMD	chr16:97821767:97835830:102	NA	0	0	0	0
Fkbp7_chr2:76667326:76667442:-@chr2:76665706:76665810:-@chr2:76671696:76671848:-	ENSMUSG00000002732.14	Fkbp7	protein_coding	1	1	1	NMD_in	0	cassetteExon	1	0	1	0.550522	NMD	chr2:76665706:76671848:116	NA	0	0	0	0
Bptf_chr11:107062049:107062211:-@chr11:107061683:107061835:-@chr11:107062535:107062782:-	ENSMUSG00000040481.17	Bptf	protein_coding	1	1	1	ORF_preserving	0	cassetteExon	1	1	1	-0.0464792	nonNMD	chr11:107061683:107062782:162	NA	0	0	0	0
Dnm1l_chr16:16318763:16318841:-@chr16:16316601:16316778:-@chr16:16319451:16319508:-	ENSMUSG00000022789.15	Dnm1l	protein_coding	1	1	#N/A	ORF_preserving	0	cassetteExon	0	1	1	0.207575	NMD	chr16:16316601:16319508:78	NA	0	0	0	0
Clmn_chr12:104773181:104773274:-@chr12:104771479:104771963:-@chr12:104773772:104773843:-	ENSMUSG00000021097.15	Clmn	protein_coding	1	1	1	ORF_preserving	0	cassetteExon	1	0	0	0.111298	nonNMD	chr12:104771479:104773843:93	NA	0	0	0	0
Camk2d_chr3:126805856:126805916:+@chr3:126801716:126801761:+@chr3:126808207:126808249:+	ENSMUSG00000053819.16	Camk2d	protein_coding	1	1	1	ORF_preserving	2	cassetteExon	1	0	1	0.134071	nonNMD	chr3:126801716:126808249:60	NA	0	0	0	0
Bclaf1_chr10:20334498:20334645:+@chr10:20333253:20333572:+@chr10:20339708:20339921:+	ENSMUSG00000037608.16	Bclaf1	protein_coding	1	1	1	ORF_preserving	0	cassetteExon	1	1	1	0.00494814	nonNMD	chr10:20333253:20339921:147	NA	0	0	1	0
Fam228b_chr12:4748020:4748177:-@chr12:4745609:4745756:-@chr12:4748263:4748308:-	ENSMUSG00000050545.10	Fam228b	protein_coding	1	NA	#N/A	NA	0	cassetteExon	0	0	0	#N/A	#N/A	chr12:4745609:4748308:157	NA	0	0	0	0
Camta1_chr4:151076576:151076597:-@chr4:151075091:151075285:-@chr4:151077863:151077935:-	ENSMUSG00000014592.21	Camta1	protein_coding	1	1	3	ORF_preserving	0	cassetteExon	1	1	1	-0.040746	nonNMD	chr4:151075091:151077935:21	NA	0	0	0	0
Eif4g3_chr4:138095908:138095929:+@chr4:138057948:138058077:+@chr4:138096751:138096931:+	ENSMUSG00000028760.16	Eif4g3	protein_coding	1	NA	#N/A	5UTR	2	cassetteExon	0	0	0	negInf	nonNMD	chr4:138057948:138096931:21	NA	0	1	2	0
Fam171a1_chr2:3223469:3223584:+@chr2:3220252:3220369:+@chr2:3224817:3227250:+	ENSMUSG00000050530.14	Fam171a1	protein_coding	1	1	3	ORF_changing	0	cassetteExon	1	1	1	0.0823473	nonNMD	chr2:3220252:3227250:115	NA	0	1	0	0
Gsg1l_chr7:125910163:125910331:-@chr7:125891659:125891730:-@chr7:125923422:125923534:-	ENSMUSG00000046182.8	Gsg1l	protein_coding	1	1	#N/A	ORF_preserving	0	#N/A	0	1	0	0.347952	NMD	chr7:125891659:125923534:168	NA	0	0	0	0
Adamts14_chr10:61218357:61218533:-@chr10:61213529:61213663:-@chr10:61221857:61222006:-	ENSMUSG00000059901.12	Adamts14	protein_coding	1	NA	3	NMD_ex	0	#N/A	0	0	0	0.493371	NMD	chr10:61213529:61222006:176	NA	0	0	0	0
Tnrc6c_chr11:117741644:117741818:+@chr11:117739866:117740009:+@chr11:117742926:117743064:+	ENSMUSG00000025571.13	Tnrc6c	protein_coding	1	1	#N/A	ORF_preserving	0	#N/A	0	1	1	0.562038	NMD	chr11:117739866:117743064:174	NA	0	0	1	0
Cadm1_chr9:47829376:47829409:+@chr9:47818733:47818817:+@chr9:47848166:47848298:+	ENSMUSG00000032076.20	Cadm1	protein_coding	1	1	1	ORF_preserving	4	cassetteExon	1	1	0	-0.0162489	nonNMD	chr9:47818733:47848298:33	NA	0	0	1	1
Kcnk2_chr1:189295593:189295711:-@chr1:189258737:189258898:-@chr1:189339784:189340095:-	ENSMUSG00000037624.15	Kcnk2	protein_coding	1	1	3	NMD_ex	0	cassetteExon	1	1	1	0.171711	NMD	chr1:189258737:189340095:118	NMD_ex	0	0	0	0
Rexo5_chr7:119799564:119799677:+@chr7:119794005:119794502:+@chr7:119802740:119802837:+	ENSMUSG00000030924.16	Rexo5	protein_coding	1	NA	#N/A	NA	0	cassetteExon	0	0	0	#N/A	#N/A	chr7:119794005:119802837:113	NA	0	0	0	0
Foxj3_chr4:119609989:119610091:+@chr4:119602408:119602492:+@chr4:119616507:119616636:+	ENSMUSG00000032998.16	Foxj3	protein_coding	1	1	3	ORF_preserving	0	cassetteExon	1	1	1	0.0499058	nonNMD	chr4:119602408:119616636:102	NA	0	0	0	0
Dnajc6_chr4:101531997:101532062:+@chr4:101507975:101508182:+@chr4:101597800:101597951:+	ENSMUSG00000028528.17	Dnajc6	protein_coding	1	1	1	NMD_in	0	cassetteExon	1	1	0	0.350318	NMD	chr4:101507975:101597951:65	NA	0	1	0	0
Luc7l2_chr6:38598784:38598814:+@chr6:38593377:38593469:+@chr6:38603276:38603468:+	ENSMUSG00000029823.16	Luc7l2	protein_coding	1	1	1	ORF_preserving	0	cassetteExon	1	1	1	0.0840076	nonNMD	chr6:38593377:38603468:30	NA	0	0	0	0
Fbf1_chr11:116167132:116167228:-@chr11:116165831:116165912:-@chr11:116167551:116168154:-	ENSMUSG00000020776.18	Fbf1	protein_coding	1	1	#N/A	5UTR	0	cassetteExon	1	1	1	negInf	nonNMD	chr11:116165831:116168154:96	NA	0	0	1	0
Arhgef6_chrX:57241805:57241826:-@chrX:57240593:57240687:-@chrX:57243389:57243515:-	ENSMUSG00000031133.12	Arhgef6	protein_coding	NA	1	#N/A	ORF_preserving	0	cassetteExon	1	0	0	0.0132111	nonNMD	chrX:57240593:57243515:21	NA	0	0	0	0
Nrxn3_chr12:89354452:89354479:+@chr12:89348245:89348449:+@chr12:89503017:89503137:+	ENSMUSG00000066392.12	Nrxn3	protein_coding	NA	1	#N/A	ORF_preserving	0	cassetteExon	1	1	1	-0.0293526	nonNMD	chr12:89348245:89503137:27	NA	0	0	0	0
Zfp512b_chr2:181590469:181590612:-@chr2:181589372:181590181:-@chr2:181590859:181590920:-	ENSMUSG00000000823.16	Zfp512b	protein_coding	1	1	3	NMD_ex	0	cassetteExon	1	1	1	0.253142	NMD	chr2:181589372:181590920:143	NA	0	0	0	1
Trmt9b_chr8:36505551:36505725:+@chr8:36498326:36498481:+@chr8:36511572:36513013:+	ENSMUSG00000039620.17	Trmt9b	protein_coding	1	NA	#N/A	ORF_preserving	2	#N/A	0	0	0	0.36056	NMD	chr8:36498326:36513013:174	NA	0	0	0	0
Nectin4_chr1:171386159:171386234:+@chr1:171385662:171385738:+@chr1:171386580:171388287:+	ENSMUSG00000006411.12	Nectin4	protein_coding	NA	1	#N/A	ORF_preserving	0	cassetteExon	1	0	0	0.514881	NMD	chr1:171385662:171388287:75	NA	0	0	0	1
Mia2_chr12:59146335:59146362:+@chr12:59144698:59144770:+@chr12:59146846:59146872:+	ENSMUSG00000021000.17	Mia2	protein_coding	1	1	1	ORF_preserving	1	cassetteExon	1	0	0	-0.241921	nonNMD	chr12:59144698:59146872:27	NA	0	0	0	0
Mynn_chr3:30612468:30612552:+@chr3:30611440:30611619:+@chr3:30613551:30613638:+	ENSMUSG00000037730.13	Mynn	protein_coding	1	1	#N/A	ORF_preserving	0	cassetteExon	1	1	0	0.316391	NMD	chr3:30611440:30613638:84	NA	0	0	0	1
Phkg2_chr7:127577974:127578029:+@chr7:127577534:127577646:+@chr7:127579666:127579732:+	ENSMUSG00000030815.11	Phkg2	protein_coding	1	1	#N/A	ORF_changing	0	cassetteExon	1	1	0	0.198099	NMD	chr7:127577534:127579732:55	NA	1	0	0	0
Msi1_chr5:115447129:115447186:+@chr5:115445394:115445475:+@chr5:115450214:115450283:+	ENSMUSG00000054256.11	Msi1	protein_coding	1	1	#N/A	ORF_preserving	0	cassetteExon	1	1	1	0.388962	NMD	chr5:115445394:115450283:57	NA	0	0	0	0
Hydin_chr8:110603161:110603392:+@chr8:110601237:110601388:+@chr8:110607684:110607909:+	ENSMUSG00000059854.8	Hydin	protein_coding	NA	1	#N/A	ORF_preserving	0	#N/A	0	0	0	0.188692	NMD	chr8:110601237:110607909:231	NA	0	0	0	0
Magi2_chr5:20543584:20543626:+@chr5:20534336:20534526:+@chr5:20550206:20550298:+	ENSMUSG00000040003.18	Magi2	protein_coding	1	NA	3	ORF_preserving	0	cassetteExon	1	1	1	-0.082123	nonNMD	chr5:20534336:20550298:42	NA	0	0	0	0
Atp11c_chrX:60229147:60229252:-@chrX:60223289:60225793:-@chrX:60236556:60236710:-	ENSMUSG00000062949.13	Atp11c	protein_coding	1	1	#N/A	ORF_changing	0	cassetteExon	1	0	0	0.206325	NMD	chrX:60223289:60236710:105	NA	0	0	1	0
Camk2g_chr14:20757665:20757728:-@chr14:20755658:20755702:-@chr14:20760143:20760186:-	ENSMUSG00000021820.18	Camk2g	protein_coding	1	1	1	ORF_preserving	0	cassetteExon	1	1	1	0.142372	nonNMD	chr14:20755658:20760186:63	NA	0	0	0	0
Kif21a_chr15:90948323:90948338:-@chr15:90943764:90943901:-@chr15:90949005:90949044:-	ENSMUSG00000022629.17	Kif21a	protein_coding	1	1	1	ORF_preserving	0	cassetteExon	1	0	0	-0.334198	nonNMD	chr15:90943764:90949044:15	NA	0	0	0	0
Erich2_chr2:70512759:70512816:+@chr2:70509655:70509701:+@chr2:70522479:70522507:+	ENSMUSG00000075302.10	Erich2	protein_coding	1	NA	#N/A	NA	0	cassetteExon	0	0	0	#N/A	#N/A	chr2:70509655:70522507:57	NA	0	0	0	0
Gprasp1_chrX:135743441:135743522:+@chrX:135742732:135742978:+@chrX:135744498:135744575:+	ENSMUSG00000043384.15	Gprasp1	protein_coding	1	1	#N/A	5UTR	1	cassetteExon	1	1	1	negInf	nonNMD	chrX:135742732:135744575:81	NA	0	0	1	0
Nudt6_chr3:37415650:37415692:-@chr3:37412359:37412415:-@chr3:37416700:37416904:-	ENSMUSG00000050174.15	Nudt6	protein_coding	NA	1	#N/A	NMD_in	0	cassetteExon	1	0	0	0.257632	NMD	chr3:37412359:37416904:42	NA	0	0	0	0
Lysmd4_chr7:67224375:67224401:+@chr7:67223608:67223891:+@chr7:67225863:67228463:+	ENSMUSG00000043831.12	Lysmd4	protein_coding	1	1	#N/A	ORF_changing	1	cassetteExon	1	1	1	0.173792	NMD	chr7:67223608:67228463:26	NA	0	0	1	0
Fnbp1l_chr3:122556411:122556570:-@chr3:122549155:122549265:-@chr3:122557902:122558106:-	ENSMUSG00000039735.16	Fnbp1l	protein_coding	1	NA	1	ORF_preserving	0	cassetteExon	1	1	1	-0.00348415	nonNMD	chr3:122549155:122558106:159	NA	0	0	0	0
Ncoa2_chr1:13164895:13165102:-@chr1:13162072:13162288:-@chr1:13166895:13167106:-	ENSMUSG00000005886.14	Ncoa2	protein_coding	1	1	3	ORF_preserving	0	cassetteExon	1	1	0	0.0273648	nonNMD	chr1:13162072:13167106:207	NA	0	0	0	0
Spire1_chr18:67512840:67512879:-@chr18:67506553:67506726:-@chr18:67519290:67519420:-	ENSMUSG00000024533.17	Spire1	protein_coding	1	1	#N/A	ORF_preserving	0	cassetteExon	1	0	0	0.178957	NMD	chr18:67506553:67519420:39	NA	0	0	0	0
Parp6_chr9:59641740:59641810:+@chr9:59641023:59641096:+@chr9:59648829:59648909:+	ENSMUSG00000025237.16	Parp6	protein_coding	1	1	3	NMD_ex	0	cassetteExon	1	1	0	0.352803	NMD	chr9:59641023:59648909:70	NMD_ex	0	0	1	0
Sh3glb2_chr2:30349225:30349237:-@chr2:30347080:30347104:-@chr2:30350287:30350380:-	ENSMUSG00000026860.16	Sh3glb2	protein_coding	NA	1	#N/A	ORF_preserving	0	cassetteExon	0	0	0	-0.0523364	nonNMD	chr2:30347080:30350380:12	NA	0	0	0	1
E130307A14Rik_chr10:39632949:39633016:-@chr10:39622975:39623091:-@chr10:39681472:39681549:-	ENSMUSG00000087177.7	E130307A14Rik	antisense	1	NA	#N/A	NA	4	cassetteExon	0	0	0	#N/A	#N/A	chr10:39622975:39681549:67	NA	0	0	0	0
Dlg4_chr11:70043657:70043767:+@chr11:70042570:70042743:+@chr11:70044275:70044367:+	ENSMUSG00000020886.17	Dlg4	protein_coding	1	1	1	NMD_ex	0	cassetteExon	1	1	1	0.285187	NMD	chr11:70042570:70044367:110	NA	1	0	1	0
Tbc1d31_chr15:57962068:57962263:+@chr15:57960842:57960983:+@chr15:57963803:57963924:+	ENSMUSG00000022364.14	Tbc1d31	protein_coding	1	1	1	ORF_preserving	0	cassetteExon	1	1	0	-0.0104012	nonNMD	chr15:57960842:57963924:195	NA	0	0	0	0
Cacna2d3_chr14:29124665:29124683:-@chr14:29104953:29105025:-@chr14:29170503:29170637:-	ENSMUSG00000021991.9	Cacna2d3	protein_coding	1	1	2	ORF_preserving	0	#N/A	0	1	1	-0.302788	nonNMD	chr14:29104953:29170637:18	NA	0	0	0	0
Las1l_chrX:95947397:95947448:-@chrX:95946866:95947073:-@chrX:95947769:95947855:-	ENSMUSG00000057421.12	Las1l	protein_coding	1	1	1	ORF_preserving	0	cassetteExon	1	1	1	-0.0528853	nonNMD	chrX:95946866:95947855:51	NA	0	0	1	0
2010300C02Rik_chr1:37676341:37676779:-@chr1:37644560:37644640:-@chr1:37719569:37719795:-	ENSMUSG00000026090.16	2010300C02Rik	protein_coding	NA	1	#N/A	5UTR	0	cassetteExon	1	0	0	negInf	nonNMD	chr1:37644560:37719795:438	NA	0	0	0	0
Dhx37_chr5:125424179:125424360:-@chr5:125423562:125423571:-@chr5:125424624:125424701:-	ENSMUSG00000029480.13	Dhx37	protein_coding	1	NA	1	NMD_in	0	cassetteExon	1	1	0	0.404812	NMD	chr5:125423562:125424701:181	NA	1	0	0	0
Mdm1_chr10:118156833:118156863:+@chr10:118152174:118152274:+@chr10:118157194:118157370:+	ENSMUSG00000020212.14	Mdm1	protein_coding	1	1	1	ORF_preserving	0	cassetteExon	1	1	1	-0.139081	nonNMD	chr10:118152174:118157370:30	NA	0	0	1	0
Tm2d3_chr7:65693850:65693943:+@chr7:65693061:65693569:+@chr7:65695169:65695327:+	ENSMUSG00000078681.10	Tm2d3	protein_coding	1	1	#N/A	ORF_preserving	0	cassetteExon	1	0	0	0.359097	NMD	chr7:65693061:65695327:93	NA	0	0	0	0
Tcerg1_chr18:42535084:42535147:+@chr18:42530629:42530890:+@chr18:42536177:42536289:+	ENSMUSG00000024498.16	Tcerg1	protein_coding	1	1	1	ORF_preserving	0	cassetteExon	1	1	1	0.00792566	nonNMD	chr18:42530629:42536289:63	NA	0	0	0	0
Lama2_chr10:27021460:27021472:-@chr10:27018406:27018527:-@chr10:27023271:27023410:-	ENSMUSG00000019899.17	Lama2	protein_coding	1	1	1	ORF_preserving	0	cassetteExon	1	0	0	-0.0222604	nonNMD	chr10:27018406:27023410:12	NA	0	0	0	0
Parp11_chr6:127471547:127471668:+@chr6:127470701:127470830:+@chr6:127474235:127474311:+	ENSMUSG00000037997.12	Parp11	protein_coding	1	1	#N/A	NMD_ex	0	cassetteExon	1	1	1	0.0406791	nonNMD	chr6:127470701:127474311:121	NMD_ex	0	0	1	0
Slc37a3_chr6:39367643:39367766:-@chr6:39366888:39367046:-@chr6:39372078:39372137:-	ENSMUSG00000029924.12	Slc37a3	protein_coding	1	NA	#N/A	5UTR	0	cassetteExon	1	0	0	negInf	nonNMD	chr6:39366888:39372137:123	NA	0	0	0	0
Fat1_chr8:45049841:45049877:+@chr8:45045030:45045168:+@chr8:45050780:45050918:+	ENSMUSG00000070047.14	Fat1	protein_coding	1	NA	2	ORF_preserving	0	cassetteExon	1	0	0	-0.0277587	nonNMD	chr8:45045030:45050918:36	NA	0	0	1	0
Senp6_chr9:80087429:80087523:+@chr9:80066902:80067572:+@chr9:80092266:80092412:+	ENSMUSG00000034252.14	Senp6	protein_coding	1	NA	#N/A	5UTR	0	cassetteExon	1	1	0	0.434232	NMD	chr9:80066902:80092412:94	NA	1	1	0	0
Bin1_chr18:32431670:32431742:+@chr18:32424819:32424967:+@chr18:32431982:32432093:+	ENSMUSG00000024381.16	Bin1	protein_coding	1	1	#N/A	ORF_preserving	0	cassetteExon	1	0	1	0.207912	NMD	chr18:32424819:32432093:72	NA	0	0	1	0
E2f6_chr12:16813846:16813912:+@chr12:16811098:16811315:+@chr12:16816399:16816454:+	ENSMUSG00000057469.8	E2f6	protein_coding	1	1	1	NMD_in	0	cassetteExon	1	1	0	0.378102	NMD	chr12:16811098:16816454:66	NA	0	0	0	0
Mff_chr1:82747082:82747142:+@chr1:82735415:82735507:+@chr1:82750519:82750604:+	ENSMUSG00000026150.14	Mff	protein_coding	1	1	3	ORF_preserving	8	cassetteExon	1	1	1	0.0745234	nonNMD	chr1:82735415:82750604:60	NA	0	0	1	0
Prpf38b_chr3:108906071:108906125:-@chr3:108905917:108905988:-@chr3:108907786:108907847:-	ENSMUSG00000027881.14	Prpf38b	protein_coding	1	NA	#N/A	Other	0	cassetteExon	0	0	0	0.298535	NMD	chr3:108905917:108907847:54	NA	0	0	0	0
Sema6c_chr3:95163431:95163521:+@chr3:95160504:95160712:+@chr3:95164338:95164513:+	ENSMUSG00000038777.19	Sema6c	protein_coding	NA	1	#N/A	5UTR	1	cassetteExon	0	0	0	negInf	nonNMD	chr3:95160504:95164513:90	NA	0	1	0	0
Wnk2_chr13:49044373:49044418:-@chr13:49042627:49042866:-@chr13:49051356:49051527:-	ENSMUSG00000037989.15	Wnk2	protein_coding	1	1	#N/A	ORF_preserving	1	cassetteExon	0	1	0	0.21702	NMD	chr13:49042627:49051527:45	NA	0	0	1	0
Agrn_chr4:156167776:156167809:-@chr4:156167281:156167506:-@chr4:156168732:156168820:-	ENSMUSG00000041936.18	Agrn	protein_coding	1	1	1	ORF_preserving	0	cassetteExon	0	1	0	0.0466397	nonNMD	chr4:156167281:156168820:33	NA	0	0	1	1
Ppp1r12a_chr10:108252756:108252924:+@chr10:108251839:108251944:+@chr10:108253324:108253495:+	ENSMUSG00000019907.10	Ppp1r12a	protein_coding	1	1	1	ORF_preserving	0	cassetteExon	1	1	0	-0.351705	nonNMD	chr10:108251839:108253495:168	NA	0	0	0	0
C2cd5_chr6:143073662:143073787:-@chr6:143067055:143067141:-@chr6:143078262:143078461:-	ENSMUSG00000030279.15	C2cd5	protein_coding	1	NA	3	NMD_ex	1	cassetteExon	0	0	0	0.202941	NMD	chr6:143067055:143078461:125	NA	1	0	1	0
Adam15_chr3:89340862:89340937:-@chr3:89340400:89340472:-@chr3:89341507:89341577:-	ENSMUSG00000028041.17	Adam15	protein_coding	1	1	3	ORF_preserving	0	cassetteExon	1	0	0	-0.0102667	nonNMD	chr3:89340400:89341577:75	NA	0	0	0	1
Reps1_chr10:18107667:18107748:+@chr10:18104153:18104275:+@chr10:18114398:18114486:+	ENSMUSG00000019854.17	Reps1	protein_coding	1	1	3	ORF_preserving	0	cassetteExon	1	0	1	0.0340664	nonNMD	chr10:18104153:18114486:81	NA	0	0	1	0
Sema6c_chr3:95163431:95163521:+@chr3:95163126:95163271:+@chr3:95164338:95164513:+	ENSMUSG00000038777.19	Sema6c	protein_coding	1	NA	#N/A	5UTR	1	cassetteExon	0	1	0	negInf	nonNMD	chr3:95163126:95164513:90	NA	0	1	0	0
Gpatch2l_chr12:86281448:86281543:+@chr12:86268975:86269061:+@chr12:86288799:86291784:+	ENSMUSG00000021254.9	Gpatch2l	protein_coding	1	1	1	ORF_changing	0	cassetteExon	1	1	1	0.158382	nonNMD	chr12:86268975:86291784:95	NA	0	0	1	0
Zbtb20_chr16:43577029:43577193:+@chr16:43571733:43571791:+@chr16:43577560:43577748:+	ENSMUSG00000022708.16	Zbtb20	protein_coding	1	1	#N/A	Start_codon	1	cassetteExon	1	1	1	0.584683	NMD	chr16:43571733:43577748:164	NA	0	1	0	0
Zfp862-ps_chr6:48525023:48525122:+@chr6:48511814:48512512:+@chr6:48527444:48527549:+	ENSMUSG00000107476.3	Zfp862-ps	transcribed_unitary_pseudogene	1	NA	#N/A	NA	1	cassetteExon	0	0	0	#N/A	#N/A	chr6:48511814:48527549:99	NA	0	0	0	1
Fbxw11_chr11:32680200:32680302:+@chr11:32642865:32642935:+@chr11:32711771:32711997:+	ENSMUSG00000020271.17	Fbxw11	protein_coding	1	1	#N/A	ORF_preserving	3	cassetteExon	0	1	1	0.44513	NMD	chr11:32642865:32711997:102	NA	0	1	2	1
Arl13b_chr16:62801721:62801790:-@chr16:62793684:62795708:-@chr16:62802719:62802836:-	ENSMUSG00000022911.11	Arl13b	protein_coding	1	1	#N/A	ORF_preserving	0	cassetteExon	1	1	1	0.239691	NMD	chr16:62793684:62802836:69	NA	0	0	0	0
Nrg3_chr14:38371276:38371348:-@chr14:38368951:38371040:-@chr14:38376333:38376483:-	ENSMUSG00000041014.17	Nrg3	protein_coding	NA	1	#N/A	ORF_preserving	0	cassetteExon	1	0	0	0.436458	NMD	chr14:38368951:38376483:72	NA	0	0	0	0
Slc25a14_chrX:48628135:48628183:+@chrX:48623577:48623828:+@chrX:48629251:48629345:+	ENSMUSG00000031105.16	Slc25a14	protein_coding	1	NA	#N/A	5UTR	0	cassetteExon	0	1	0	negInf	nonNMD	chrX:48623577:48629345:48	NA	0	0	0	0
Ccdc191_chr16:43898089:43898231:+@chr16:43889799:43890038:+@chr16:43905345:43905483:+	ENSMUSG00000022701.18	Ccdc191	protein_coding	1	1	1	NMD_ex	0	cassetteExon	1	0	0	0.206282	NMD	chr16:43889799:43905483:142	NA	0	0	0	0
Braf_chr6:39648820:39648856:-@chr6:39648449:39648486:-@chr6:39651604:39651764:-	ENSMUSG00000002413.15	Braf	protein_coding	1	1	1	ORF_preserving	0	cassetteExon	1	1	0	0.0931827	nonNMD	chr6:39648449:39651764:36	NA	0	0	1	0
Jade2_chr11:51854879:51854967:-@chr11:51848993:51849051:-@chr11:51857310:51857396:-	ENSMUSG00000020387.15	Jade2	protein_coding	NA	1	#N/A	5UTR	0	cassetteExon	1	0	0	negInf	nonNMD	chr11:51848993:51857396:88	NA	0	0	0	0
Prune2_chr19:17212291:17212330:+@chr19:17211677:17211713:+@chr19:17216325:17216373:+	ENSMUSG00000039126.10	Prune2	protein_coding	NA	1	#N/A	ORF_preserving	0	cassetteExon	0	0	0	0.143936	nonNMD	chr19:17211677:17216373:39	NA	0	0	0	0
Dis3l2_chr1:86791415:86791457:+@chr1:86760287:86760389:+@chr1:86821221:86821450:+	ENSMUSG00000053333.15	Dis3l2	protein_coding	1	1	1	ORF_preserving	1	cassetteExon	1	1	1	-0.11915	nonNMD	chr1:86760287:86821450:42	NA	0	1	1	0
Best1_chr19:9989121:9989273:-@chr19:9986650:9986994:-@chr19:9989601:9989682:-	ENSMUSG00000037418.6	Best1	protein_coding	1	NA	3	NMD_ex	0	#N/A	0	0	0	0.2626	NMD	chr19:9986650:9989682:152	NA	0	0	0	0
Vcan_chr13:89702917:89705797:-@chr13:89688284:89693501:-@chr13:89712204:89712498:-	ENSMUSG00000021614.16	Vcan	protein_coding	1	NA	1	ORF_preserving	1	cassetteExon	1	1	0	-0.188397	nonNMD	chr13:89688284:89712498:2880	NA	0	1	0	0
Gm46430_chr13:74611263:74611321:-@chr13:74610199:74610326:-@chr13:74612723:74612948:-	ENSMUSG00000113204.1	Gm46430	lincRNA	1	NA	#N/A	NA	0	cassetteExon	1	0	0	#N/A	#N/A	chr13:74610199:74612948:58	NA	0	0	0	1
Sbno1_chr5:124413184:124413289:-@chr5:124410069:124410379:-@chr5:124414398:124414527:-	ENSMUSG00000038095.15	Sbno1	protein_coding	1	1	#N/A	No_stop_codon	0	cassetteExon	1	1	0	0.347785	NMD	chr5:124410069:124414527:105	NA	0	1	1	0
Tk2_chr8:104236771:104236845:-@chr8:104231159:104231248:-@chr8:104238743:104238833:-	ENSMUSG00000035824.7	Tk2	protein_coding	1	1	1	NMD_ex	0	cassetteExon	1	1	1	0.33912	NMD	chr8:104231159:104238833:74	NA	1	0	1	1
Csnk1g1_chr9:66035049:66035073:+@chr9:66032238:66032345:+@chr9:66039576:66039729:+	ENSMUSG00000032384.16	Csnk1g1	protein_coding	1	1	1	ORF_preserving	0	cassetteExon	1	1	0	0.135862	nonNMD	chr9:66032238:66039729:24	NA	0	1	1	0
Prune2_chr19:17199112:17199215:+@chr19:17193255:17193429:+@chr19:17199780:17199912:+	ENSMUSG00000039126.10	Prune2	protein_coding	NA	1	#N/A	NMD_ex	0	#N/A	0	1	0	0.129065	nonNMD	chr19:17193255:17199912:103	NA	0	0	0	0
Rps6ka3_chrX:159278109:159278203:+@chrX:159255781:159256188:+@chrX:159279166:159279203:+	ENSMUSG00000031309.15	Rps6ka3	protein_coding	1	NA	#N/A	5UTR	0	cassetteExon	1	0	0	negInf	nonNMD	chrX:159255781:159279203:94	NA	0	0	0	0
Actn1_chr12:80170685:80170766:-@chr12:80170182:80170248:-@chr12:80171728:80171875:-	ENSMUSG00000015143.15	Actn1	protein_coding	1	1	#N/A	ORF_preserving	1	cassetteExon	0	0	0	0.48102	NMD	chr12:80170182:80171875:81	NA	0	0	0	0
Snrk_chr9:122131892:122131942:+@chr9:122117309:122117502:+@chr9:122136905:122137601:+	ENSMUSG00000038145.17	Snrk	protein_coding	NA	1	#N/A	5UTR	0	cassetteExon	0	0	0	negInf	nonNMD	chr9:122117309:122137601:50	NA	0	1	0	1
Mpp3_chr11:102010206:102010227:-@chr11:102009642:102009684:-@chr11:102011719:102011784:-	ENSMUSG00000052373.14	Mpp3	protein_coding	1	NA	3	NMD_ex	0	#N/A	0	1	0	0.284469	NMD	chr11:102009642:102011784:21	NA	0	0	0	0
Kif21a_chr15:90949005:90949044:-@chr15:90943764:90943901:-@chr15:90956294:90956509:-	ENSMUSG00000022629.17	Kif21a	protein_coding	1	1	1	ORF_preserving	1	cassetteExon	1	1	1	-0.210969	nonNMD	chr15:90943764:90956509:39	NA	0	1	1	0
Shank1_chr7:44334032:44334059:+@chr7:44333542:44333618:+@chr7:44342097:44342180:+	ENSMUSG00000038738.15	Shank1	protein_coding	1	NA	#N/A	ORF_preserving	0	cassetteExon	1	1	1	0.30403	NMD	chr7:44333542:44342180:27	NA	0	0	0	0
Sorbs1_chr19:40361428:40361503:-@chr19:40361041:40361104:-@chr19:40363201:40363265:-	ENSMUSG00000025006.18	Sorbs1	protein_coding	NA	1	#N/A	ORF_preserving	0	cassetteExon	0	0	0	-0.0548397	nonNMD	chr19:40361041:40363265:75	NA	0	0	0	0
Gm49932_chr17:66232807:66232996:-@chr17:66231948:66232227:-@chr17:66234647:66235119:-	ENSMUSG00000117220.1	Gm49932	lincRNA	NA	1	#N/A	NA	0	cassetteExon	1	0	0	#N/A	#N/A	chr17:66231948:66235119:189	NA	0	0	0	0
Acp6_chr3:97171641:97171742:+@chr3:97168093:97168573:+@chr3:97173802:97173869:+	ENSMUSG00000028093.15	Acp6	protein_coding	1	NA	1	NMD_ex	0	#N/A	0	0	0	0.459381	NMD	chr3:97168093:97173869:101	NA	0	0	0	0
Stag2_chrX:42266365:42266476:+@chrX:42266085:42266275:+@chrX:42269380:42269507:+	ENSMUSG00000025862.14	Stag2	protein_coding	1	1	1	ORF_preserving	0	cassetteExon	1	1	0	0.0123941	nonNMD	chrX:42266085:42269507:111	NA	0	0	1	0
Zfp738_chr13:67672997:67673093:-@chr13:67658684:67671611:-@chr13:67673561:67673688:-	ENSMUSG00000048280.18	Zfp738	protein_coding	1	NA	#N/A	ORF_preserving	0	#N/A	0	1	1	0.276801	NMD	chr13:67658684:67673688:96	NA	0	0	1	0
Scmh1_chr4:120456284:120456509:+@chr4:120453751:120453775:+@chr4:120462012:120462155:+	ENSMUSG00000000085.16	Scmh1	protein_coding	1	1	#N/A	5UTR	0	cassetteExon	1	1	1	negInf	nonNMD	chr4:120453751:120462155:225	NA	0	0	1	0
Mark2_chr19:7279110:7279278:-@chr19:7278041:7278086:-@chr19:7279985:7280012:-	ENSMUSG00000024969.15	Mark2	protein_coding	1	1	#N/A	ORF_preserving	1	cassetteExon	1	0	0	0.697832	NMD	chr19:7278041:7280012:168	NA	0	0	0	0
Ebf3_chr7:137199093:137199282:-@chr7:137198491:137198581:-@chr7:137200382:137200560:-	ENSMUSG00000010476.14	Ebf3	protein_coding	1	1	3	ORF_preserving	0	#N/A	0	0	0	-0.0184611	nonNMD	chr7:137198491:137200560:189	NA	0	0	0	1
Ppp3cc_chr14:70220016:70220046:-@chr14:70217864:70218277:-@chr14:70224309:70224407:-	ENSMUSG00000022092.11	Ppp3cc	protein_coding	1	1	3	ORF_preserving	0	#N/A	0	0	0	0.160008	nonNMD	chr14:70217864:70224407:30	NA	0	0	0	0
Rfx3_chr19:27982853:27982946:-@chr19:27923207:27923266:-@chr19:28010971:28011045:-	ENSMUSG00000040929.17	Rfx3	protein_coding	1	NA	#N/A	5UTR	0	cassetteExon	1	0	0	negInf	nonNMD	chr19:27923207:28011045:93	NA	0	0	0	0
Slc44a2_chr9:21353000:21353172:+@chr9:21352466:21352551:+@chr9:21353681:21353978:+	ENSMUSG00000057193.8	Slc44a2	protein_coding	1	1	#N/A	ORF_changing	0	cassetteExon	1	1	0	0.462469	NMD	chr9:21352466:21353978:172	NA	0	0	1	0
Syngap1_chr17:26961068:26961110:+@chr17:26960342:26960521:+@chr17:26961435:26962498:+	ENSMUSG00000067629.13	Syngap1	protein_coding	1	1	1	ORF_preserving	0	cassetteExon	1	1	1	-0.505162	nonNMD	chr17:26960342:26962498:42	NA	0	0	0	0
Cacna2d1_chr5:16341989:16342010:+@chr5:16340706:16340783:+@chr5:16342682:16342743:+	ENSMUSG00000040118.15	Cacna2d1	protein_coding	1	1	1	ORF_preserving	0	cassetteExon	1	0	0	-0.470056	nonNMD	chr5:16340706:16342743:21	NA	0	0	0	0
Map3k4_chr17:12242649:12242805:-@chr17:12239969:12240070:-@chr17:12243499:12243596:-	ENSMUSG00000014426.9	Map3k4	protein_coding	1	1	3	ORF_preserving	0	cassetteExon	1	0	0	-0.265893	nonNMD	chr17:12239969:12243596:156	NA	0	0	1	1
Zdbf2_chr1:63290646:63290782:+@chr1:63280766:63280877:+@chr1:63294915:63295022:+	ENSMUSG00000027520.16	Zdbf2	protein_coding	1	NA	#N/A	Start_codon	0	#N/A	1	0	1	0.193746	NMD	chr1:63280766:63295022:136	NA	0	0	0	0
Edil3_chr13:88977754:88977784:+@chr13:88944819:88944948:+@chr13:89042431:89042560:+	ENSMUSG00000034488.14	Edil3	protein_coding	1	1	3	ORF_preserving	0	cassetteExon	1	1	1	-0.0221052	nonNMD	chr13:88944819:89042560:30	NA	0	0	0	0
Mapk12_chr15:89135426:89135456:-@chr15:89135122:89135170:-@chr15:89137400:89137459:-	ENSMUSG00000022610.10	Mapk12	protein_coding	NA	1	#N/A	NA	0	cassetteExon	0	0	0	#N/A	#N/A	chr15:89135122:89137459:30	NA	0	0	0	0
Epn2_chr11:61544157:61544328:-@chr11:61535270:61535383:-@chr11:61546149:61546373:-	ENSMUSG00000001036.17	Epn2	protein_coding	1	1	#N/A	ORF_preserving	0	cassetteExon	1	1	1	0.334588	NMD	chr11:61535270:61546373:171	NA	0	0	0	1
Phf21a_chr2:92215463:92215575:+@chr2:92214048:92214089:+@chr2:92221471:92221615:+	ENSMUSG00000058318.15	Phf21a	protein_coding	1	1	#N/A	5UTR	0	cassetteExon	1	1	1	negInf	nonNMD	chr2:92214048:92221615:112	NA	0	0	0	0
Adgrl2_chr3:148820450:148820468:-@chr3:148815582:148817928:-@chr3:148820972:148821054:-	ENSMUSG00000028184.12	Adgrl2	protein_coding	1	1	#N/A	5UTR	0	cassetteExon	0	0	0	negInf	nonNMD	chr3:148815582:148821054:18	NA	0	0	0	1
Rnf207_chr4:152314035:152314108:-@chr4:152313878:152313915:-@chr4:152315041:152315088:-	ENSMUSG00000058498.12	Rnf207	protein_coding	1	NA	3	NMD_in	0	cassetteExon	1	0	0	0.625651	NMD	chr4:152313878:152315088:73	NA	0	0	0	0
Ptk2_chr15:73391758:73391880:-@chr15:73365040:73365195:-@chr15:73392343:73392447:-	ENSMUSG00000022607.18	Ptk2	protein_coding	1	NA	#N/A	NA	3	cassetteExon	0	0	0	#N/A	#N/A	chr15:73365040:73392447:122	NA	0	0	0	0
Vkorc1l1_chr5:129978518:129978628:+@chr5:129941969:129942365:+@chr5:129982140:129982241:+	ENSMUSG00000066735.8	Vkorc1l1	protein_coding	1	1	1	ORF_changing	0	cassetteExon	1	1	1	0.125227	nonNMD	chr5:129941969:129982241:110	NA	0	0	0	0
Ap2b1_chr11:83364794:83364836:+@chr11:83350978:83351171:+@chr11:83365646:83365793:+	ENSMUSG00000035152.14	Ap2b1	protein_coding	1	1	1	ORF_preserving	0	cassetteExon	1	1	1	-0.452178	nonNMD	chr11:83350978:83365793:42	NA	0	0	1	0
Ppp3cb_chr14:20503246:20503276:-@chr14:20499363:20501662:-@chr14:20508623:20508721:-	ENSMUSG00000021816.11	Ppp3cb	protein_coding	1	1	#N/A	ORF_preserving	0	cassetteExon	1	1	1	0.165125	NMD	chr14:20499363:20508721:30	NA	0	0	1	1
Tjp3_chr10:81279194:81279351:-@chr10:81278623:81278732:-@chr10:81279504:81279571:-	ENSMUSG00000034917.8	Tjp3	protein_coding	1	NA	2	NMD_ex	0	#N/A	0	0	0	0.661779	NMD	chr10:81278623:81279571:157	NA	0	0	0	0
Tacc2_chr7:130663015:130663141:+@chr7:130645928:130646430:+@chr7:130674601:130674739:+	ENSMUSG00000030852.18	Tacc2	protein_coding	NA	1	#N/A	5UTR	0	cassetteExon	1	1	0	negInf	nonNMD	chr7:130645928:130674739:126	NA	0	0	0	0
Wnk2_chr13:49044373:49044418:-@chr13:49042627:49042866:-@chr13:49052558:49052773:-	ENSMUSG00000037989.15	Wnk2	protein_coding	1	1	#N/A	NA	1	cassetteExon	0	1	1	#N/A	#N/A	chr13:49042627:49052773:45	NA	0	0	1	0
Pts_chr9:50528145:50528232:-@chr9:50526869:50526949:-@chr9:50528556:50528640:-	ENSMUSG00000032067.6	Pts	protein_coding	1	1	#N/A	NMD_in	0	cassetteExon	1	1	1	0.00237659	nonNMD	chr9:50526869:50528640:87	NA	1	0	1	0
Clec16a_chr16:10738391:10738515:+@chr16:10731660:10731819:+@chr16:10741613:10742465:+	ENSMUSG00000068663.14	Clec16a	protein_coding	1	1	#N/A	ORF_changing	0	cassetteExon	1	1	1	0.402767	NMD	chr16:10731660:10742465:124	NA	0	0	0	1
Luc7l2_chr6:38554979:38555063:+@chr6:38551333:38551908:+@chr6:38565654:38565722:+	ENSMUSG00000029823.16	Luc7l2	protein_coding	1	NA	#N/A	5UTR	0	cassetteExon	0	0	1	negInf	nonNMD	chr6:38551333:38565722:84	NA	0	0	1	0
Letm2_chr8:25585348:25585468:-@chr8:25581672:25581786:-@chr8:25586606:25586807:-	ENSMUSG00000037363.9	Letm2	protein_coding	1	NA	3	ORF_preserving	0	#N/A	0	0	0	-0.343315	nonNMD	chr8:25581672:25586807:120	NA	0	0	0	0
Tacc2_chr7:130743543:130743684:+@chr7:130742129:130742301:+@chr7:130751189:130751333:+	ENSMUSG00000030852.18	Tacc2	protein_coding	1	1	1	ORF_preserving	0	cassetteExon	0	1	1	-0.415882	nonNMD	chr7:130742129:130751333:141	NA	0	1	0	0
Arhgef19_chr4:141244817:141244966:+@chr4:141240631:141240744:+@chr4:141246174:141246412:+	ENSMUSG00000028919.11	Arhgef19	protein_coding	NA	1	#N/A	5UTR	0	cassetteExon	1	0	0	negInf	nonNMD	chr4:141240631:141246412:149	NA	0	0	0	0
Unc13a_chr8:71639216:71639222:-@chr8:71635169:71635226:-@chr8:71639699:71639792:-	ENSMUSG00000034799.16	Unc13a	protein_coding	1	1	#N/A	NA	0	#N/A	0	0	0	#N/A	#N/A	chr8:71635169:71639792:6	NA	0	0	0	1
Cacnb1_chr11:98010626:98010646:-@chr11:98010295:98010376:-@chr11:98011865:98011942:-	ENSMUSG00000020882.17	Cacnb1	protein_coding	1	1	3	NMD_ex	1	cassetteExon	1	1	1	0.24797	NMD	chr11:98010295:98011942:20	NMD_ex	0	0	0	0
2210408F21Rik_chr6:31328288:31328389:+@chr6:31285002:31285120:+@chr6:31335990:31336062:+	ENSMUSG00000087380.7	2210408F21Rik	processed_transcript	NA	1	#N/A	NA	2	cassetteExon	1	0	0	#N/A	#N/A	chr6:31285002:31336062:101	NA	0	0	0	0
Col25a1_chr3:130589959:130590037:+@chr3:130585682:130585736:+@chr3:130591793:130591832:+	ENSMUSG00000058897.18	Col25a1	protein_coding	1	NA	#N/A	ORF_preserving	1	cassetteExon	0	0	0	0.297263	NMD	chr3:130585682:130591832:78	NA	0	0	0	0
Rtn4_chr11:29705534:29705591:+@chr11:29692946:29693693:+@chr11:29733632:29733840:+	ENSMUSG00000020458.16	Rtn4	protein_coding	1	1	1	ORF_preserving	0	cassetteExon	1	1	1	-0.0631374	nonNMD	chr11:29692946:29733840:57	NA	0	0	1	0
Bptf_chr11:107044491:107044665:-@chr11:107043632:107043825:-@chr11:107046999:107047343:-	ENSMUSG00000040481.17	Bptf	protein_coding	1	1	3	ORF_preserving	0	cassetteExon	1	1	0	-0.0502889	nonNMD	chr11:107043632:107047343:174	NA	0	0	1	0
Micu3_chr8:40340297:40340329:+@chr8:40335809:40335963:+@chr8:40348939:40349018:+	ENSMUSG00000039478.15	Micu3	protein_coding	1	1	3	NMD_ex	0	#N/A	0	1	0	0.726502	NMD	chr8:40335809:40349018:32	NA	1	0	0	1
Rnf32_chr5:29203054:29203197:+@chr5:29198573:29198838:+@chr5:29205668:29205701:+	ENSMUSG00000029130.12	Rnf32	protein_coding	1	1	#N/A	NMD_ex	0	cassetteExon	1	1	1	0.0700015	nonNMD	chr5:29198573:29205701:143	NA	0	0	0	0
Pi4kb_chr3:94989302:94989347:+@chr3:94983982:94984919:+@chr3:94992965:94993193:+	ENSMUSG00000038861.14	Pi4kb	protein_coding	1	1	1	ORF_preserving	0	cassetteExon	1	1	0	0.143704	nonNMD	chr3:94983982:94993193:45	NA	0	0	0	0
Iqsec2_chrX:152180996:152181092:+@chrX:152166933:152166963:+@chrX:152202907:152203169:+	ENSMUSG00000041115.16	Iqsec2	protein_coding	NA	1	#N/A	ORF_preserving	0	cassetteExon	0	0	0	0.26523	NMD	chrX:152166933:152203169:96	NA	0	0	0	0
Lsm14b_chr2:180028957:180029074:+@chr2:180027899:180028035:+@chr2:180031360:180031528:+	ENSMUSG00000039108.14	Lsm14b	protein_coding	1	1	#N/A	ORF_preserving	0	cassetteExon	1	1	1	0.205942	NMD	chr2:180027899:180031528:117	NA	0	0	1	0
Helq_chr5:100786983:100787082:-@chr5:100785281:100785427:-@chr5:100790125:100790236:-	ENSMUSG00000035266.16	Helq	protein_coding	1	NA	#N/A	NA	0	#N/A	0	0	0	#N/A	#N/A	chr5:100785281:100790236:99	NA	0	0	0	0
St7_chr6:17905706:17905842:+@chr6:17904896:17904969:+@chr6:17906407:17906492:+	ENSMUSG00000029534.17	St7	protein_coding	1	1	3	NMD_in	1	cassetteExon	1	1	1	0.196498	NMD	chr6:17904896:17906492:136	NA	1	1	0	0
Bcas3_chr11:85543927:85543972:+@chr11:85531792:85531943:+@chr11:85554189:85554314:+	ENSMUSG00000059439.15	Bcas3	protein_coding	1	1	3	ORF_preserving	0	cassetteExon	1	1	1	-0.0505259	nonNMD	chr11:85531792:85554314:45	NA	0	0	1	0
Nup210l_chr3:90211755:90211830:+@chr3:90210353:90210458:+@chr3:90211916:90212017:+	ENSMUSG00000027939.11	Nup210l	protein_coding	1	NA	#N/A	ORF_preserving	0	#N/A	0	0	0	0.350743	NMD	chr3:90210353:90212017:75	NA	0	0	0	0
Tbc1d4_chr14:101460698:101460701:-@chr14:101458734:101458893:-@chr14:101462874:101463084:-	ENSMUSG00000033083.16	Tbc1d4	protein_coding	1	1	1	ORF_preserving	0	cassetteExon	1	0	0	-0.0931365	nonNMD	chr14:101458734:101463084:3	NA	0	0	0	0
Srrm1_chr4:135329003:135329045:-@chr4:135327091:135327223:-@chr4:135329372:135329517:-	ENSMUSG00000028809.16	Srrm1	protein_coding	1	1	3	ORF_preserving	0	cassetteExon	1	1	1	-0.318993	nonNMD	chr4:135327091:135329517:42	NA	0	0	1	0
Napb_chr2:148707158:148707205:-@chr2:148706945:148707023:-@chr2:148709316:148709433:-	ENSMUSG00000027438.14	Napb	protein_coding	1	1	3	NMD_ex	0	cassetteExon	1	1	1	0.286254	NMD	chr2:148706945:148709433:47	NMD_ex	0	0	0	0
Brsk2_chr7:141987421:141987453:+@chr7:141985885:141986032:+@chr7:141987750:141987915:+	ENSMUSG00000053046.16	Brsk2	protein_coding	1	NA	3	NMD_ex	0	cassetteExon	1	1	0	0.242475	NMD	chr7:141985885:141987915:32	NA	0	0	1	1
Sod2_chr17:13035072:13035338:+@chr17:13034879:13034991:+@chr17:13036957:13040063:+	ENSMUSG00000006818.5	Sod2	protein_coding	1	1	#N/A	3UTR	0	#N/A	0	0	0	0.526735	NMD	chr17:13034879:13040063:266	NA	0	0	0	0
Ccser2_chr14:36890293:36890426:-@chr14:36879142:36879762:-@chr14:36896254:36896344:-	ENSMUSG00000058690.14	Ccser2	protein_coding	NA	1	#N/A	ORF_changing	0	cassetteExon	1	0	0	0.0567458	nonNMD	chr14:36879142:36896344:133	NA	0	0	0	0
Sgce_chr6:4677162:4677233:-@chr6:4674417:4674632:-@chr6:4678066:4678110:-	ENSMUSG00000004631.15	Sgce	protein_coding	NA	1	#N/A	ORF_changing	0	cassetteExon	1	0	0	0.330513	NMD	chr6:4674417:4678110:71	NA	0	0	0	0
Clasp2_chr9:113860119:113860137:+@chr9:113858580:113858604:+@chr9:113862185:113862287:+	ENSMUSG00000033392.16	Clasp2	protein_coding	1	NA	1	ORF_preserving	0	cassetteExon	0	1	0	-0.00654946	nonNMD	chr9:113858580:113862287:18	NA	0	0	0	1
4833418N02Rik_chr17:87280558:87280762:-@chr17:87277411:87277582:-@chr17:87282173:87282814:-	ENSMUSG00000085287.8	4833418N02Rik	processed_transcript	1	NA	#N/A	NA	0	cassetteExon	1	0	0	#N/A	#N/A	chr17:87277411:87282814:204	NA	0	0	0	0
Fbxw7_chr3:84864136:84864200:+@chr3:84863963:84864011:+@chr3:84903500:84904079:+	ENSMUSG00000028086.15	Fbxw7	protein_coding	NA	1	#N/A	5UTR	0	cassetteExon	1	1	1	negInf	nonNMD	chr3:84863963:84904079:64	NA	0	0	0	0
Palld_chr8:61534857:61534908:-@chr8:61533353:61533575:-@chr8:61535685:61535784:-	ENSMUSG00000058056.16	Palld	protein_coding	1	NA	#N/A	ORF_preserving	0	cassetteExon	1	1	1	0.180521	NMD	chr8:61533353:61535784:51	NA	0	0	0	0
Adgrl3_chr5:81787435:81787564:+@chr5:81771583:81771680:+@chr5:81794263:81795347:+	ENSMUSG00000037605.16	Adgrl3	protein_coding	1	NA	4	ORF_preserving	3	cassetteExon	1	0	0	-0.00405982	nonNMD	chr5:81771583:81795347:129	NA	0	0	0	0
Parp6_chr9:59641023:59641810:+@chr9:59640039:59640149:+@chr9:59648829:59648909:+	ENSMUSG00000025237.16	Parp6	protein_coding	1	1	#N/A	ORF_changing	0	cassetteExon	1	1	0	0.401273	NMD	chr9:59640039:59648909:787	NA	0	0	0	0
Mafg_chr11:120629985:120630016:-@chr11:120629817:120629881:-@chr11:120633361:120633600:-	ENSMUSG00000051510.13	Mafg	protein_coding	1	1	#N/A	5UTR	0	cassetteExon	0	1	1	negInf	nonNMD	chr11:120629817:120633600:31	NA	0	0	0	0
Agrn_chr4:156167776:156168569:-@chr4:156167281:156167506:-@chr4:156168732:156168820:-	ENSMUSG00000041936.18	Agrn	protein_coding	1	1	1	NMD_in	0	cassetteExon	1	0	0	0.295418	NMD	chr4:156167281:156168820:793	NA	0	0	0	1
5330434G04Rik_chrX:105389869:105389943:-@chrX:105387881:105387936:-@chrX:105391475:105391754:-	ENSMUSG00000087620.7	5330434G04Rik	lincRNA	1	NA	#N/A	NA	0	cassetteExon	1	1	0	#N/A	#N/A	chrX:105387881:105391754:74	NA	0	0	0	0
Zfp551_chr7:12418542:12418666:-@chr7:12415152:12417218:-@chr7:12421807:12421846:-	ENSMUSG00000034071.15	Zfp551	protein_coding	NA	1	#N/A	ORF_changing	0	cassetteExon	1	1	0	0.077922	nonNMD	chr7:12415152:12421846:124	NA	0	0	0	0
Dusp12_chr1:170880914:170881041:-@chr1:170880129:170880226:-@chr1:170885066:170885396:-	ENSMUSG00000026659.13	Dusp12	protein_coding	1	NA	#N/A	ORF_changing	0	#N/A	0	0	0	0.340694	NMD	chr1:170880129:170885396:127	NA	0	0	0	1
Ahctf1_chr1:179754490:179754624:-@chr1:179753698:179754072:-@chr1:179755448:179755654:-	ENSMUSG00000026491.13	Ahctf1	protein_coding	1	1	1	NMD_in	0	cassetteExon	1	0	0	0.322223	NMD	chr1:179753698:179755654:134	NA	0	0	0	0
Mark3_chr12:111651957:111651984:+@chr12:111647470:111647728:+@chr12:111655269:111656160:+	ENSMUSG00000007411.16	Mark3	protein_coding	1	1	1	ORF_preserving	0	cassetteExon	0	0	0	0.107115	nonNMD	chr12:111647470:111656160:27	NA	0	0	0	1
Clasp1_chr1:118536134:118536197:+@chr1:118531977:118532085:+@chr1:118539265:118539369:+	ENSMUSG00000064302.13	Clasp1	protein_coding	1	NA	#N/A	ORF_preserving	0	cassetteExon	1	1	0	0.357991	NMD	chr1:118531977:118539369:63	NA	0	0	1	0
Pola1_chrX:93486162:93486314:-@chrX:93480489:93480610:-@chrX:93488094:93488227:-	ENSMUSG00000006678.6	Pola1	protein_coding	1	1	1	NMD_in	0	cassetteExon	1	0	0	0.38263	NMD	chrX:93480489:93488227:152	NA	0	0	0	0
Tjap1_chr17:46264093:46264190:-@chr17:46263808:46263813:-@chr17:46264882:46264978:-	ENSMUSG00000012296.16	Tjap1	protein_coding	1	1	#N/A	5UTR	0	cassetteExon	1	1	0	negInf	nonNMD	chr17:46263808:46264978:97	NA	0	1	0	0
Nxpe4_chr9:48389392:48389495:+@chr9:48388871:48389014:+@chr9:48390249:48390352:+	ENSMUSG00000044229.9	Nxpe4	protein_coding	1	1	#N/A	5UTR	0	#N/A	0	0	0	negInf	nonNMD	chr9:48388871:48390352:103	NA	0	0	0	0
Elavl2_chr4:91254140:91254179:-@chr4:91250762:91253567:-@chr4:91260760:91260986:-	ENSMUSG00000008489.18	Elavl2	protein_coding	1	NA	3	ORF_preserving	0	cassetteExon	1	1	1	0.118125	nonNMD	chr4:91250762:91260986:39	NA	0	0	1	1
Necap2_chr4:141071580:141071717:-@chr4:141070055:141070233:-@chr4:141072528:141072637:-	ENSMUSG00000028923.14	Necap2	protein_coding	1	1	3	NMD_in	1	cassetteExon	1	0	1	0.38813	NMD	chr4:141070055:141072637:137	NA	0	0	1	0
Fip1l1_chr5:74585045:74585072:+@chr5:74572428:74572585:+@chr5:74587002:74587057:+	ENSMUSG00000029227.15	Fip1l1	protein_coding	1	1	3	ORF_preserving	0	cassetteExon	1	1	1	0.00286275	nonNMD	chr5:74572428:74587057:27	NA	0	0	0	0
Mbnl3_chrX:51126125:51126161:-@chrX:51123816:51123911:-@chrX:51128920:51128966:-	ENSMUSG00000036109.17	Mbnl3	protein_coding	1	NA	2	ORF_preserving	0	cassetteExon	1	0	0	0.0486476	nonNMD	chrX:51123816:51128966:36	NA	0	0	0	0
R3hdm1_chr1:128190637:128190739:+@chr1:128186757:128186909:+@chr1:128193459:128193756:+	ENSMUSG00000056211.13	R3hdm1	protein_coding	1	1	#N/A	ORF_preserving	0	cassetteExon	1	1	1	0.210956	NMD	chr1:128186757:128193756:102	NA	0	1	1	0
Sp100_chr1:85691974:85692049:+@chr1:85679058:85679109:+@chr1:85694258:85694309:+	ENSMUSG00000026222.16	Sp100	protein_coding	NA	1	#N/A	ORF_preserving	1	cassetteExon	1	0	0	0.075775	nonNMD	chr1:85679058:85694309:75	NA	0	0	0	0
Dedd_chr1:171331252:171331285:+@chr1:171329568:171329692:+@chr1:171338251:171338339:+	ENSMUSG00000013973.12	Dedd	protein_coding	1	1	#N/A	5UTR	0	cassetteExon	1	1	0	negInf	nonNMD	chr1:171329568:171338339:33	NA	0	1	1	0
Dnm1l_chr16:16318763:16318841:-@chr16:16318444:16318477:-@chr16:16319451:16319508:-	ENSMUSG00000022789.15	Dnm1l	protein_coding	1	1	1	ORF_preserving	0	cassetteExon	1	1	1	-0.28227	nonNMD	chr16:16318444:16319508:78	NA	0	0	0	0
Ctnnd1_chr2:84624269:84624558:-@chr2:84622010:84622082:-@chr2:84650405:84650510:-	ENSMUSG00000034101.14	Ctnnd1	protein_coding	1	1	#N/A	Start_codon	0	cassetteExon	1	1	1	negInf	nonNMD	chr2:84622010:84650510:289	NA	0	0	1	0
Npas3_chr12:53501389:53501440:+@chr12:53501033:53501278:+@chr12:53640459:53640536:+	ENSMUSG00000021010.9	Npas3	protein_coding	1	NA	#N/A	ORF_preserving	0	cassetteExon	0	0	0	0.490037	NMD	chr12:53501033:53640536:51	NA	0	0	0	0
Pikfyve_chr1:65224161:65224329:+@chr1:65223504:65223652:+@chr1:65230793:65230853:+	ENSMUSG00000025949.16	Pikfyve	protein_coding	1	1	3	ORF_preserving	0	cassetteExon	1	0	0	-0.287212	nonNMD	chr1:65223504:65230853:168	NA	0	0	0	0
Kyat3_chr3:142706688:142706791:+@chr3:142701050:142701175:+@chr3:142718375:142718434:+	ENSMUSG00000040213.13	Kyat3	protein_coding	1	1	#N/A	Start_codon	0	cassetteExon	1	0	0	negInf	nonNMD	chr3:142701050:142718434:103	NA	0	0	0	0
Prelid3a_chr18:67477949:67478061:+@chr18:67476963:67477066:+@chr18:67479067:67479835:+	ENSMUSG00000024530.8	Prelid3a	protein_coding	1	NA	3	NMD_in	0	cassetteExon	0	1	1	0.416361	NMD	chr18:67476963:67479835:112	NA	1	0	0	0
Plcb4_chr2:135939946:135940004:+@chr2:135939209:135939310:+@chr2:135947045:135947154:+	ENSMUSG00000039943.16	Plcb4	protein_coding	1	NA	3	NMD_ex	0	#N/A	0	1	0	0.252806	NMD	chr2:135939209:135947154:58	NMD_ex	1	0	1	1
Slc9a5_chr8:105363936:105364006:+@chr8:105363262:105363433:+@chr8:105364681:105364816:+	ENSMUSG00000014786.8	Slc9a5	protein_coding	1	1	1	NMD_ex	0	#N/A	0	1	1	0.470677	NMD	chr8:105363262:105364816:70	NA	0	0	0	1
Spata5_chr3:37529982:37530019:+@chr3:37528157:37528322:+@chr3:37578751:37579096:+	ENSMUSG00000027722.14	Spata5	protein_coding	1	1	1	ORF_changing	0	cassetteExon	1	1	1	-0.0627267	nonNMD	chr3:37528157:37579096:37	NA	0	1	1	0
Tmem196_chr12:120016132:120016206:+@chr12:120014747:120015002:+@chr12:120018509:120018706:+	ENSMUSG00000048004.15	Tmem196	protein_coding	NA	1	#N/A	ORF_changing	0	cassetteExon	1	0	0	0.141672	nonNMD	chr12:120014747:120018706:74	NA	0	0	0	0
Robo1_chr16:72993666:72993693:+@chr16:72989598:72989796:+@chr16:72995116:72995159:+	ENSMUSG00000022883.11	Robo1	protein_coding	1	1	#N/A	ORF_preserving	0	#N/A	0	1	1	0.186693	NMD	chr16:72989598:72995159:27	NA	0	0	0	0
Tnnt1_chr7:4513580:4513613:-@chr7:4512264:4512283:-@chr7:4513810:4513837:-	ENSMUSG00000064179.13	Tnnt1	protein_coding	1	1	2	ORF_preserving	0	cassetteExon	1	0	0	0.00359745	nonNMD	chr7:4512264:4513837:33	NA	0	0	0	0
Serp2_chr14:76549981:76550054:-@chr14:76539569:76540054:-@chr14:76556430:76556492:-	ENSMUSG00000052584.10	Serp2	protein_coding	1	NA	3	NMD_in	1	cassetteExon	1	0	0	0.404153	NMD	chr14:76539569:76556492:73	NA	0	0	0	0
Rmst_chr10:92134241:92134316:-@chr10:92133278:92133348:-@chr10:92134963:92135079:-	ENSMUSG00000112117.1	Rmst	lincRNA	1	NA	#N/A	NA	0	cassetteExon	1	1	0	#N/A	#N/A	chr10:92133278:92135079:75	NA	0	0	0	0
Nfxl1_chr5:72533044:72533135:-@chr5:72529383:72529504:-@chr5:72537365:72537488:-	ENSMUSG00000072889.9	Nfxl1	protein_coding	1	NA	1	NMD_ex	0	cassetteExon	1	1	1	0.396002	NMD	chr5:72529383:72537488:91	NA	0	0	0	0
Kcnn1_chr8:70846763:70846772:-@chr8:70846494:70846564:-@chr8:70848199:70848302:-	ENSMUSG00000002908.17	Kcnn1	protein_coding	1	NA	#N/A	NA	1	cassetteExon	0	0	0	#N/A	#N/A	chr8:70846494:70848302:9	NA	0	0	0	0
Camkk2_chr5:122742099:122742228:-@chr5:122737432:122737533:-@chr5:122743869:122743957:-	ENSMUSG00000029471.13	Camkk2	protein_coding	1	1	#N/A	ORF_preserving	0	cassetteExon	1	1	1	0.172357	NMD	chr5:122737432:122743957:129	NA	0	0	1	0
Cep63_chr9:102588707:102588987:-@chr9:102586577:102587012:-@chr9:102594507:102594594:-	ENSMUSG00000032534.18	Cep63	protein_coding	1	1	1	NMD_in	0	cassetteExon	0	0	0	0.544921	NMD	chr9:102586577:102594594:280	NA	0	0	0	0
Arntl2_chr6:146827215:146827324:+@chr6:146825166:146825228:+@chr6:146828098:146828159:+	ENSMUSG00000040187.15	Arntl2	protein_coding	1	1	2	NMD_ex	0	#N/A	0	0	0	0.349966	NMD	chr6:146825166:146828159:109	NA	0	0	0	0
Crem_chr18:3287903:3288092:-@chr18:3276693:3276729:-@chr18:3295039:3295182:-	ENSMUSG00000063889.16	Crem	protein_coding	NA	1	#N/A	ORF_preserving	1	cassetteExon	1	0	0	-0.140491	nonNMD	chr18:3276693:3295182:189	NA	0	0	0	0
Slu7_chr11:43436353:43436432:+@chr11:43433743:43433819:+@chr11:43437344:43437530:+	ENSMUSG00000020409.10	Slu7	protein_coding	1	1	#N/A	5UTR	1	cassetteExon	1	1	1	negInf	nonNMD	chr11:43433743:43437530:79	NA	0	0	0	0
Phldb1_chr9:44700945:44701086:-@chr9:44699555:44699696:-@chr9:44703802:44703892:-	ENSMUSG00000048537.16	Phldb1	protein_coding	1	1	3	ORF_preserving	0	cassetteExon	1	1	1	0.00465094	nonNMD	chr9:44699555:44703892:141	NA	0	1	1	1
Btbd19_chr4:117120970:117121096:-@chr4:117120174:117120861:-@chr4:117121197:117121329:-	ENSMUSG00000073771.11	Btbd19	protein_coding	NA	1	#N/A	ORF_preserving	0	cassetteExon	1	0	0	0.150143	nonNMD	chr4:117120174:117121329:126	NA	0	0	0	0
Ncoa7_chr10:30647966:30648040:-@chr10:30643467:30647651:-@chr10:30648444:30648540:-	ENSMUSG00000039697.16	Ncoa7	protein_coding	1	1	#N/A	ORF_changing	0	cassetteExon	1	0	0	0.1877	NMD	chr10:30643467:30648540:74	NA	0	0	0	0
Gtpbp3_chr8:71490654:71490967:+@chr8:71490334:71490537:+@chr8:71491065:71491209:+	ENSMUSG00000007610.15	Gtpbp3	protein_coding	1	1	#N/A	ORF_changing	0	cassetteExon	1	1	0	0.487678	NMD	chr8:71490334:71491209:313	NA	0	0	0	0
Slc25a16_chr10:62932718:62932782:+@chr10:62930302:62930436:+@chr10:62937417:62937539:+	ENSMUSG00000071253.8	Slc25a16	protein_coding	1	1	1	NMD_ex	0	#N/A	0	1	0	0.23526	NMD	chr10:62930302:62937539:64	NA	1	0	0	0
Hecw1_chr13:14434433:14434491:-@chr13:14377657:14377982:-@chr13:14522823:14523161:-	ENSMUSG00000021301.9	Hecw1	protein_coding	1	NA	#N/A	Start_codon	0	cassetteExon	1	1	1	0.593222	NMD	chr13:14377657:14523161:58	NA	0	0	0	0
Necap2_chr4:141071580:141071695:-@chr4:141070081:141070233:-@chr4:141072528:141072637:-	ENSMUSG00000028923.14	Necap2	protein_coding	1	1	3	NMD_in	1	cassetteExon	1	0	1	0.360042	NMD	chr4:141070081:141072637:115	NA	1	0	1	0
Apbb2_chr5:66392272:66392335:-@chr5:66391771:66391857:-@chr5:66400075:66400281:-	ENSMUSG00000029207.16	Apbb2	protein_coding	1	1	1	ORF_preserving	0	cassetteExon	1	1	1	0.14755	nonNMD	chr5:66391771:66400281:63	NA	0	1	0	1
Camk2b_chr11:5987056:5987131:-@chr11:5982720:5982761:-@chr11:5988100:5988143:-	ENSMUSG00000057897.14	Camk2b	protein_coding	1	NA	1	ORF_preserving	0	cassetteExon	0	1	1	0.0779538	nonNMD	chr11:5982720:5988143:75	NA	0	0	0	0
Dpp7_chr2:25353607:25353726:-@chr2:25353359:25353516:-@chr2:25354232:25354293:-	ENSMUSG00000026958.13	Dpp7	protein_coding	1	1	1	NMD_ex	0	cassetteExon	1	1	1	0.495707	NMD	chr2:25353359:25354293:119	NA	1	1	1	0
Wnk2_chr13:49050483:49050582:-@chr13:49044373:49044418:-@chr13:49052558:49052773:-	ENSMUSG00000037989.15	Wnk2	protein_coding	1	NA	#N/A	ORF_preserving	0	cassetteExon	0	0	0	0.173975	NMD	chr13:49044373:49052773:99	NA	0	0	1	0
Pxdn_chr12:29999498:29999693:+@chr12:29999164:29999273:+@chr12:29999891:30000049:+	ENSMUSG00000020674.17	Pxdn	protein_coding	1	1	1	NMD_in	0	cassetteExon	1	1	0	0.354077	NMD	chr12:29999164:30000049:195	NA	0	0	1	0
Nlgn1_chr3:25920177:25920237:-@chr3:25912641:25912794:-@chr3:26133241:26133734:-	ENSMUSG00000063887.13	Nlgn1	protein_coding	1	NA	4	ORF_preserving	0	cassetteExon	1	0	0	0.0395531	nonNMD	chr3:25912641:26133734:60	NA	0	0	0	0
Cdc14b_chr13:64205270:64205417:-@chr13:64201331:64201448:-@chr13:64209106:64209182:-	ENSMUSG00000033102.15	Cdc14b	protein_coding	NA	1	#N/A	NMD_in	2	cassetteExon	1	0	0	0.219557	NMD	chr13:64201331:64209182:147	NA	1	0	1	0
Bco2_chr9:50536230:50536368:-@chr9:50535477:50535660:-@chr9:50538845:50539013:-	ENSMUSG00000032066.9	Bco2	protein_coding	NA	1	#N/A	ORF_preserving	0	#N/A	0	0	0	-0.22522	nonNMD	chr9:50535477:50539013:138	NA	0	0	0	0
Mxra7_chr11:116810787:116810867:-@chr11:116807728:116807968:-@chr11:116811922:116812016:-	ENSMUSG00000020814.13	Mxra7	protein_coding	1	1	#N/A	ORF_changing	0	cassetteExon	0	0	1	0.394619	NMD	chr11:116807728:116812016:80	NA	0	0	0	0
Cadps_chr14:12486524:12486593:-@chr14:12473408:12473515:-@chr14:12488980:12489104:-	ENSMUSG00000054423.14	Cadps	protein_coding	1	1	3	ORF_preserving	2	cassetteExon	1	1	0	0.149127	nonNMD	chr14:12473408:12489104:69	NA	0	1	0	0
Znhit1_chr5:136986125:136986255:-@chr5:136984878:136985049:-@chr5:136986810:136987232:-	ENSMUSG00000059518.14	Znhit1	protein_coding	1	1	#N/A	Start_codon	0	cassetteExon	1	0	0	-0.00614198	nonNMD	chr5:136984878:136987232:130	NA	0	0	0	0
Senp6_chr9:80089848:80089906:+@chr9:80066902:80067572:+@chr9:80092266:80092412:+	ENSMUSG00000034252.14	Senp6	protein_coding	1	NA	#N/A	5UTR	0	cassetteExon	0	1	1	negInf	nonNMD	chr9:80066902:80092412:58	NA	0	0	0	0
Etl4_chr2:20801541:20801661:+@chr2:20798615:20798783:+@chr2:20805584:20805662:+	ENSMUSG00000036617.17	Etl4	protein_coding	NA	1	#N/A	ORF_preserving	0	cassetteExon	0	1	0	0.03501	nonNMD	chr2:20798615:20805662:120	NA	0	0	0	0
Atp2b2_chr6:113751563:113751690:-@chr6:113745669:113748848:-@chr6:113755216:113755388:-	ENSMUSG00000030302.16	Atp2b2	protein_coding	NA	1	#N/A	NMD_in	0	cassetteExon	0	0	0	0.513972	NMD	chr6:113745669:113755388:127	NA	0	0	0	0
Zbtb43_chr2:33464913:33465037:-@chr2:33454887:33455123:-@chr2:33468432:33468559:-	ENSMUSG00000026788.13	Zbtb43	protein_coding	1	1	#N/A	5UTR	0	#N/A	0	0	0	negInf	nonNMD	chr2:33454887:33468559:124	NA	0	0	0	0
Cxcl16_chr11:70458075:70458145:-@chr11:70455654:70456062:-@chr11:70458744:70459167:-	ENSMUSG00000018920.11	Cxcl16	protein_coding	1	1	12	NMD_in	0	cassetteExon	0	0	0	0.536449	NMD	chr11:70455654:70459167:70	NA	0	0	0	0
Otud7b_chr3:96108710:96108768:+@chr3:96104526:96104819:+@chr3:96136473:96136624:+	ENSMUSG00000038495.14	Otud7b	protein_coding	1	1	#N/A	5UTR	1	cassetteExon	1	0	0	negInf	nonNMD	chr3:96104526:96136624:58	NA	0	0	0	0
Marchf7_chr2:60247487:60247512:+@chr2:60245211:60245260:+@chr2:60247889:60247957:+	ENSMUSG00000026977.17	Marchf7	protein_coding	1	1	1	ORF_changing	0	cassetteExon	1	1	1	0.0294618	nonNMD	chr2:60245211:60247957:25	NA	0	0	0	0
Myzap_chr9:71558847:71558961:-@chr9:71552238:71555737:-@chr9:71560954:71561047:-	ENSMUSG00000041361.13	Myzap	protein_coding	1	NA	3	ORF_preserving	0	#N/A	0	0	0	-0.00843189	nonNMD	chr9:71552238:71561047:114	NA	0	0	0	0
Sema6c_chr3:95162614:95162663:+@chr3:95160493:95160702:+@chr3:95163431:95163521:+	ENSMUSG00000038777.19	Sema6c	protein_coding	1	NA	#N/A	NA	2	cassetteExon	0	0	0	#N/A	#N/A	chr3:95160493:95163521:49	NA	0	0	0	0
Firre_chrX:50627206:50627250:-@chrX:50626436:50626509:-@chrX:50630890:50630995:-	ENSMUSG00000085396.7	Firre	processed_transcript	1	1	#N/A	NA	0	cassetteExon	1	0	0	#N/A	#N/A	chrX:50626436:50630995:44	NA	0	0	1	0
Ube2v2_chr16:15577014:15577140:-@chr16:15552676:15556543:-@chr16:15581058:15581207:-	ENSMUSG00000022674.15	Ube2v2	protein_coding	1	1	1	ORF_preserving	0	cassetteExon	1	1	1	0.00632811	nonNMD	chr16:15552676:15581207:126	NA	0	0	0	0
Nbeal2_chr9:110641410:110641491:-@chr9:110639779:110639863:-@chr9:110641770:110641877:-	ENSMUSG00000056724.15	Nbeal2	protein_coding	NA	1	#N/A	ORF_preserving	0	cassetteExon	1	0	0	0.0622609	nonNMD	chr9:110639779:110641877:81	NA	0	0	0	0
Zfyve21_chr12:111825578:111825632:+@chr12:111825016:111825108:+@chr12:111827542:111827685:+	ENSMUSG00000021286.8	Zfyve21	protein_coding	1	1	1	ORF_preserving	0	cassetteExon	1	1	1	0.0880754	nonNMD	chr12:111825016:111827685:54	NA	0	0	0	0
Wnk2_chr13:49044373:49044418:-@chr13:49042627:49042866:-@chr13:49050483:49050582:-	ENSMUSG00000037989.15	Wnk2	protein_coding	1	NA	#N/A	ORF_preserving	1	cassetteExon	0	1	0	0.220653	NMD	chr13:49042627:49050582:45	NA	0	0	1	0
Sh3bgr_chr16:96214012:96214093:+@chr16:96206481:96206667:+@chr16:96219488:96219501:+	ENSMUSG00000040666.19	Sh3bgr	protein_coding	1	NA	1	ORF_preserving	1	cassetteExon	0	0	0	0.127603	nonNMD	chr16:96206481:96219501:81	NA	0	0	0	0
Csnk1g1_chr9:65921003:65921068:+@chr9:65908973:65909168:+@chr9:65950015:65950064:+	ENSMUSG00000032384.16	Csnk1g1	protein_coding	1	NA	#N/A	5UTR	1	cassetteExon	1	1	1	negInf	nonNMD	chr9:65908973:65950064:65	NA	0	0	0	0
Gxylt2_chr6:100750397:100750529:+@chr6:100733180:100733370:+@chr6:100783108:100783360:+	ENSMUSG00000030074.9	Gxylt2	protein_coding	1	NA	3	ORF_preserving	0	#N/A	0	0	0	0.00983154	nonNMD	chr6:100733180:100783360:132	NA	0	0	0	0
Septin11_chr5:93173472:93173537:+@chr5:93167499:93167687:+@chr5:93175403:93176447:+	ENSMUSG00000058013.11	Septin11	protein_coding	NA	1	#N/A	ORF_changing	0	cassetteExon	0	1	0	0.338975	NMD	chr5:93167499:93176447:65	NA	0	0	0	0
Camsap3_chr8:3599216:3599249:+@chr8:3598892:3598988:+@chr8:3600357:3600405:+	ENSMUSG00000044433.16	Camsap3	protein_coding	1	1	#N/A	ORF_preserving	0	cassetteExon	1	1	0	0.489754	NMD	chr8:3598892:3600405:33	NA	0	0	0	0
Cnbd2_chr2:156328317:156328455:+@chr2:156320009:156320063:+@chr2:156333578:156333632:+	ENSMUSG00000038085.13	Cnbd2	protein_coding	NA	1	#N/A	Start_codon	0	cassetteExon	1	0	0	0.363312	NMD	chr2:156320009:156333632:138	NA	0	0	0	0
Nol4_chr18:22769743:22769935:-@chr18:22751926:22752040:-@chr18:22770680:22770860:-	ENSMUSG00000041923.15	Nol4	protein_coding	1	NA	3	ORF_preserving	0	cassetteExon	1	1	1	0.0226156	nonNMD	chr18:22751926:22770860:192	NA	0	0	1	0
Mrpl33_chr5:31616380:31616487:+@chr5:31613971:31614022:+@chr5:31629615:31629720:+	ENSMUSG00000106918.3	Mrpl33	protein_coding	1	NA	#N/A	NA	1	cassetteExon	1	0	0	#N/A	#N/A	chr5:31613971:31629720:107	NA	0	0	0	0
Zfp825_chr13:74483898:74484022:-@chr13:74482816:74482943:-@chr13:74493849:74493992:-	ENSMUSG00000069208.9	Zfp825	protein_coding	1	1	#N/A	Start_codon	0	cassetteExon	1	1	1	0.0403363	nonNMD	chr13:74482816:74493992:124	NA	0	0	0	0
Spata2_chr2:167489168:167489368:-@chr2:167486431:167486492:-@chr2:167492758:167492845:-	ENSMUSG00000047030.15	Spata2	protein_coding	NA	1	#N/A	NA	1	cassetteExon	1	0	0	#N/A	#N/A	chr2:167486431:167492845:200	NA	0	0	0	0
Rnmt_chr18:68303431:68303495:+@chr18:68300421:68300623:+@chr18:68305779:68306199:+	ENSMUSG00000009535.13	Rnmt	protein_coding	1	NA	#N/A	5UTR	0	cassetteExon	0	0	0	negInf	nonNMD	chr18:68300421:68306199:64	NA	0	0	0	0
Sirt7_chr11:120619682:120619767:-@chr11:120619148:120619290:-@chr11:120620162:120620269:-	ENSMUSG00000025138.14	Sirt7	protein_coding	1	NA	#N/A	NA	1	cassetteExon	0	0	0	#N/A	#N/A	chr11:120619148:120620269:85	NA	0	0	0	0
Cpeb2_chr5:43238326:43238416:+@chr5:43237306:43237588:+@chr5:43244585:43244676:+	ENSMUSG00000039782.15	Cpeb2	protein_coding	NA	1	#N/A	ORF_preserving	0	cassetteExon	1	0	1	0.480323	NMD	chr5:43237306:43244676:90	NA	0	0	0	1
Ralgps1_chr2:33157771:33157929:-@chr2:33146569:33146653:-@chr2:33158909:33159036:-	ENSMUSG00000038831.16	Ralgps1	protein_coding	NA	1	#N/A	NMD_in	0	cassetteExon	0	1	1	0.21864	NMD	chr2:33146569:33159036:158	NA	0	0	0	0
Fat1_chr8:45047649:45047709:+@chr8:45045732:45045785:+@chr8:45049841:45049877:+	ENSMUSG00000070047.14	Fat1	protein_coding	1	NA	#N/A	NA	0	cassetteExon	0	0	0	#N/A	#N/A	chr8:45045732:45049877:60	NA	0	0	0	0
Otud7b_chr3:96130230:96130343:+@chr3:96104526:96104819:+@chr3:96136473:96136624:+	ENSMUSG00000038495.14	Otud7b	protein_coding	NA	1	#N/A	5UTR	1	cassetteExon	1	1	0	negInf	nonNMD	chr3:96104526:96136624:113	NA	0	0	0	0
Kcnc2_chr10:112456928:112457032:+@chr10:112456342:112456535:+@chr10:112458489:112458654:+	ENSMUSG00000035681.7	Kcnc2	protein_coding	NA	1	#N/A	ORF_changing	0	cassetteExon	1	0	0	0.210953	NMD	chr10:112456342:112458654:104	NA	0	0	0	0
Luc7l2_chr6:38554979:38555063:+@chr6:38551333:38551908:+@chr6:38570509:38570604:+	ENSMUSG00000029823.16	Luc7l2	protein_coding	1	1	1	NMD_in	0	cassetteExon	1	1	1	0.314212	NMD	chr6:38551333:38570604:84	NA	0	0	1	0
Pdss1_chr2:22929743:22929857:+@chr2:22929539:22929620:+@chr2:22935558:22935639:+	ENSMUSG00000026784.14	Pdss1	protein_coding	1	1	1	ORF_preserving	0	#N/A	0	1	1	0.0351219	nonNMD	chr2:22929539:22935639:114	NA	0	0	0	0
Layn_chr9:51059456:51059556:-@chr9:51056779:51057656:-@chr9:51062182:51062266:-	ENSMUSG00000060594.6	Layn	protein_coding	1	NA	#N/A	NMD_ex	0	#N/A	0	0	0	0.0785877	nonNMD	chr9:51056779:51062266:100	NA	0	0	0	0
Rnf170_chr8:26135628:26135702:+@chr8:26129046:26129155:+@chr8:26138979:26139090:+	ENSMUSG00000013878.18	Rnf170	protein_coding	1	NA	3	NMD_ex	0	cassetteExon	1	1	0	0.264817	NMD	chr8:26129046:26139090:74	NA	0	0	0	0
Shank2_chr7:144407120:144407232:+@chr7:144405329:144405460:+@chr7:144409461:144411868:+	ENSMUSG00000037541.22	Shank2	protein_coding	1	NA	#N/A	NA	0	#N/A	0	0	1	#N/A	#N/A	chr7:144405329:144411868:112	NA	0	0	0	0
Trpc1_chr9:95743196:95743351:-@chr9:95732006:95732209:-@chr9:95749667:95750358:-	ENSMUSG00000032839.13	Trpc1	protein_coding	NA	1	#N/A	NMD_ex	1	cassetteExon	1	0	0	0.325564	NMD	chr9:95732006:95750358:155	NMD_ex	1	0	0	0
Slc25a40_chr5:8427195:8427267:+@chr5:8422849:8423039:+@chr5:8427407:8427516:+	ENSMUSG00000054099.11	Slc25a40	protein_coding	NA	1	#N/A	5UTR	0	cassetteExon	1	0	0	negInf	nonNMD	chr5:8422849:8427516:72	NA	0	0	0	0
Zfyve16_chr13:92516530:92516692:-@chr13:92513786:92513929:-@chr13:92519466:92519563:-	ENSMUSG00000021706.14	Zfyve16	protein_coding	1	1	3	ORF_preserving	0	cassetteExon	1	0	0	-0.119068	nonNMD	chr13:92513786:92519563:162	NA	0	0	1	0
Cpeb4_chr11:31918800:31918824:+@chr11:31889857:31889939:+@chr11:31920408:31920582:+	ENSMUSG00000020300.14	Cpeb4	protein_coding	NA	1	#N/A	ORF_preserving	1	cassetteExon	0	1	0	0.250758	NMD	chr11:31889857:31920582:24	NA	0	0	1	1
Spaca6_chr17:17837669:17837769:+@chr17:17837508:17837586:+@chr17:17838086:17838243:+	ENSMUSG00000080316.11	Spaca6	protein_coding	NA	1	#N/A	NA	0	cassetteExon	1	0	0	#N/A	#N/A	chr17:17837508:17838243:100	NA	0	0	0	0
Aamdc_chr7:97575587:97575691:-@chr7:97565150:97565300:-@chr7:97579365:97579398:-	ENSMUSG00000035642.16	Aamdc	protein_coding	1	1	#N/A	Start_codon	4	cassetteExon	1	1	1	negInf	nonNMD	chr7:97565150:97579398:104	NA	0	0	0	0
Arhgef10l_chr4:140586783:140586900:-@chr4:140583823:140583932:-@chr4:140591817:140591987:-	ENSMUSG00000040964.16	Arhgef10l	protein_coding	1	1	1	ORF_preserving	0	cassetteExon	1	1	0	-0.0435289	nonNMD	chr4:140583823:140591987:117	NA	0	0	1	1
Mybpc1_chr10:88537465:88537519:-@chr10:88536314:88536482:-@chr10:88540948:88541083:-	ENSMUSG00000020061.18	Mybpc1	protein_coding	1	NA	1	ORF_preserving	0	cassetteExon	1	0	0	-0.0183098	nonNMD	chr10:88536314:88541083:54	NA	0	0	0	0
Gpr68_chr12:100899242:100899320:-@chr12:100887683:100888072:-@chr12:100908098:100908198:-	ENSMUSG00000047415.12	Gpr68	protein_coding	NA	1	#N/A	5UTR	0	cassetteExon	1	0	0	negInf	nonNMD	chr12:100887683:100908198:78	NA	0	0	0	0
Sorbs1_chr19:40382755:40382782:-@chr19:40382520:40382633:-@chr19:40393387:40393516:-	ENSMUSG00000025006.18	Sorbs1	protein_coding	1	1	1	ORF_preserving	0	cassetteExon	1	1	1	-0.158354	nonNMD	chr19:40382520:40393516:27	NA	0	0	1	0
Sema6d_chr2:124660704:124660761:+@chr2:124660243:124660344:+@chr2:124662203:124662359:+	ENSMUSG00000027200.17	Sema6d	protein_coding	1	1	1	ORF_preserving	2	cassetteExon	1	1	1	0.073158	nonNMD	chr2:124660243:124662359:57	NA	0	1	0	1
Slc25a43_chrX:36752132:36752374:+@chrX:36743658:36744018:+@chrX:36757767:36757940:+	ENSMUSG00000037636.6	Slc25a43	protein_coding	1	NA	2	NMD_ex	0	cassetteExon	1	0	0	0.704744	NMD	chrX:36743658:36757940:242	NA	0	0	0	0
Slc7a7_chr14:54378995:54379121:-@chr14:54377765:54377910:-@chr14:54408502:54409048:-	ENSMUSG00000000958.10	Slc7a7	protein_coding	NA	1	#N/A	NMD_ex	0	#N/A	0	0	0	0.118929	nonNMD	chr14:54377765:54409048:126	NA	0	0	0	0
Ntng1_chr3:109839119:109839179:-@chr3:109782681:109782911:-@chr3:109841509:109841575:-	ENSMUSG00000059857.15	Ntng1	protein_coding	1	NA	#N/A	ORF_preserving	0	cassetteExon	1	0	0	0.20874	NMD	chr3:109782681:109841575:60	NA	0	0	0	0
Tnrc6b_chr15:80747405:80747473:+@chr15:80711312:80711488:+@chr15:80759539:80759630:+	ENSMUSG00000047888.10	Tnrc6b	protein_coding	NA	1	#N/A	5UTR	0	#N/A	0	1	1	negInf	nonNMD	chr15:80711312:80759630:68	NA	0	0	0	0
Uckl1_chr2:181572469:181572486:-@chr2:181570499:181570598:-@chr2:181573073:181573135:-	ENSMUSG00000089917.7	Uckl1	protein_coding	1	1	3	NMD_ex	0	cassetteExon	1	0	0	0.212907	NMD	chr2:181570499:181573135:17	NA	0	0	0	0
Zfp780b_chr7:27976739:27976833:-@chr7:27974752:27974805:-@chr7:27979089:27979147:-	ENSMUSG00000063047.9	Zfp780b	protein_coding	NA	1	#N/A	5UTR	0	#N/A	0	1	0	negInf	nonNMD	chr7:27974752:27979147:94	NA	0	0	0	0
Ecsit_chr9:22084022:22084208:-@chr9:22076227:22076645:-@chr9:22085356:22085438:-	ENSMUSG00000066839.12	Ecsit	protein_coding	1	NA	#N/A	5UTR	0	cassetteExon	0	0	1	negInf	nonNMD	chr9:22076227:22085438:186	NA	0	0	0	0
Cdkl3_chr11:52084373:52084490:+@chr11:52040560:52040620:+@chr11:52089588:52089784:+	ENSMUSG00000020389.19	Cdkl3	protein_coding	NA	1	#N/A	NA	0	#N/A	0	0	0	#N/A	#N/A	chr11:52040560:52089784:117	NA	0	0	0	0
Eps8_chr6:137539321:137539401:-@chr6:137537617:137537694:-@chr6:137591417:137591492:-	ENSMUSG00000015766.14	Eps8	protein_coding	1	NA	#N/A	Start_codon	1	cassetteExon	1	1	1	negInf	nonNMD	chr6:137537617:137591492:80	NA	0	0	0	0
Unc13b_chr4:43161442:43161478:+@chr4:43115102:43115160:+@chr4:43165743:43165978:+	ENSMUSG00000028456.18	Unc13b	protein_coding	1	1	1	ORF_preserving	0	cassetteExon	1	1	1	0.0897523	nonNMD	chr4:43115102:43165978:36	NA	0	0	1	0
Adgrl3_chr5:81757985:81758012:+@chr5:81741054:81741146:+@chr5:81760626:81760795:+	ENSMUSG00000037605.16	Adgrl3	protein_coding	1	NA	1	ORF_preserving	0	cassetteExon	1	1	1	-0.478695	nonNMD	chr5:81741054:81760795:27	NA	0	0	0	0
Tcf3_chr10:80412826:80413062:-@chr10:80410397:80410624:-@chr10:80413204:80413337:-	ENSMUSG00000020167.14	Tcf3	protein_coding	NA	1	#N/A	NMD_in	2	cassetteExon	0	1	0	0.424916	NMD	chr10:80410397:80413337:236	NA	0	0	1	0
Uggt1_chr1:36176775:36176799:-@chr1:36176232:36176327:-@chr1:36177517:36177616:-	ENSMUSG00000037470.14	Uggt1	protein_coding	1	1	#N/A	ORF_preserving	0	cassetteExon	1	0	1	0.207838	NMD	chr1:36176232:36177616:24	NA	0	0	0	1
Fam149b_chr14:20358023:20358140:+@chr14:20352703:20352839:+@chr14:20374329:20374390:+	ENSMUSG00000039599.16	Fam149b	protein_coding	NA	1	#N/A	NA	0	cassetteExon	0	0	0	#N/A	#N/A	chr14:20352703:20374390:117	NA	0	0	1	0
Asap2_chr12:21256474:21256609:+@chr12:21254214:21254467:+@chr12:21258009:21258175:+	ENSMUSG00000052632.16	Asap2	protein_coding	1	1	1	ORF_preserving	0	cassetteExon	1	1	0	-0.549796	nonNMD	chr12:21254214:21258175:135	NA	0	1	1	0
Golga4_chr9:118576222:118576356:+@chr9:118572917:118573021:+@chr9:118577141:118577228:+	ENSMUSG00000038708.10	Golga4	protein_coding	1	1	1	NMD_in	0	cassetteExon	1	0	0	0.201221	NMD	chr9:118572917:118577228:134	NA	1	0	0	0
Pcsk7_chr9:45927036:45927118:+@chr9:45926733:45926828:+@chr9:45927574:45927668:+	ENSMUSG00000035382.9	Pcsk7	protein_coding	1	1	3	NMD_in	0	cassetteExon	1	1	0	0.538093	NMD	chr9:45926733:45927668:82	NA	1	1	0	0
Bnip2_chr9:69998247:69998333:+@chr9:69997080:69997257:+@chr9:69999093:69999158:+	ENSMUSG00000011958.17	Bnip2	protein_coding	1	1	1	NMD_in	0	cassetteExon	1	1	1	0.332742	NMD	chr9:69997080:69999158:86	NA	0	0	0	0
Aasdhppt_chr9:4308693:4308919:-@chr9:4302469:4302631:-@chr9:4309253:4309467:-	ENSMUSG00000025894.11	Aasdhppt	protein_coding	1	NA	#N/A	NA	0	#N/A	0	1	0	#N/A	#N/A	chr9:4302469:4309467:226	NA	0	0	2	0
Sema6a_chr18:47276418:47276469:-@chr18:47270608:47270773:-@chr18:47276585:47276606:-	ENSMUSG00000019647.16	Sema6a	protein_coding	1	1	1	ORF_preserving	0	cassetteExon	1	0	1	0.132222	nonNMD	chr18:47270608:47276606:51	NA	0	0	0	0
Cpeb2_chr5:43268868:43268892:+@chr5:43261733:43261784:+@chr5:43277430:43277601:+	ENSMUSG00000039782.15	Cpeb2	protein_coding	1	1	#N/A	ORF_preserving	0	cassetteExon	1	0	1	0.282229	NMD	chr5:43261733:43277601:24	NA	0	0	1	1
Stx8_chr11:67973232:67973271:+@chr11:67969771:67969871:+@chr11:68011314:68011439:+	ENSMUSG00000020903.13	Stx8	protein_coding	1	NA	#N/A	NA	0	#N/A	0	0	0	#N/A	#N/A	chr11:67969771:68011439:39	NA	0	0	0	0
Fbrsl1_chr5:110381600:110381646:-@chr5:110379268:110379593:-@chr5:110386900:110386962:-	ENSMUSG00000043323.17	Fbrsl1	protein_coding	1	1	#N/A	5UTR	0	cassetteExon	1	1	1	negInf	nonNMD	chr5:110379268:110386962:46	NA	0	0	0	0
Nexn_chr3:152253611:152253803:-@chr3:152253050:152253129:-@chr3:152255284:152255311:-	ENSMUSG00000039103.12	Nexn	protein_coding	1	1	12	ORF_preserving	0	cassetteExon	1	0	0	-0.316369	nonNMD	chr3:152253050:152255311:192	NA	0	0	0	0
AI987944_chr7:41388107:41388255:-@chr7:41376745:41376872:-@chr7:41393226:41393379:-	ENSMUSG00000056383.10	AI987944	protein_coding	1	1	#N/A	NMD_in	0	cassetteExon	1	1	0	0.123854	nonNMD	chr7:41376745:41393379:148	NA	0	0	0	0
Ryr3_chr2:112717998:112718129:-@chr2:112712219:112712540:-@chr2:112728846:112728928:-	ENSMUSG00000057378.15	Ryr3	protein_coding	NA	1	#N/A	NMD_ex	0	#N/A	0	0	0	0.303915	NMD	chr2:112712219:112728928:131	NA	0	0	0	0
Grik1_chr16:87955288:87955333:-@chr16:87950027:87950141:-@chr16:87957489:87957597:-	ENSMUSG00000022935.16	Grik1	protein_coding	1	NA	3	ORF_preserving	0	cassetteExon	1	0	0	-0.12428	nonNMD	chr16:87950027:87957597:45	NA	0	0	0	0
Cacna1b_chr2:24625237:24625334:-@chr2:24622598:24622707:-@chr2:24631898:24632026:-	ENSMUSG00000004113.18	Cacna1b	protein_coding	1	1	3	NMD_ex	1	cassetteExon	1	0	0	0.287336	NMD	chr2:24622598:24632026:97	NA	0	0	1	0
Elmo2_chr2:165303665:165303701:-@chr2:165301940:165301991:-@chr2:165304899:165304978:-	ENSMUSG00000017670.16	Elmo2	protein_coding	1	1	4	ORF_preserving	0	cassetteExon	1	1	1	0.109338	nonNMD	chr2:165301940:165304978:36	NA	0	0	1	0
Hmbox1_chr14:64825298:64825370:-@chr14:64823168:64823698:-@chr14:64825600:64825692:-	ENSMUSG00000021972.14	Hmbox1	protein_coding	1	1	#N/A	ORF_preserving	0	cassetteExon	1	1	1	0.221405	NMD	chr14:64823168:64825692:72	NA	0	0	0	0
Atrx_chrX:105911469:105911654:-@chrX:105899880:105899993:-@chrX:105929099:105929346:-	ENSMUSG00000031229.16	Atrx	protein_coding	1	1	2	NMD_in	0	cassetteExon	1	1	1	0.286547	NMD	chrX:105899880:105929346:185	NA	0	0	0	0
Aak1_chr6:86981295:86981397:+@chr6:86970990:86971086:+@chr6:86982541:86982643:+	ENSMUSG00000057230.14	Aak1	protein_coding	1	1	3	ORF_preserving	0	cassetteExon	0	1	0	0.00644621	nonNMD	chr6:86970990:86982643:102	NA	0	0	1	0
Mtif2_chr11:29526692:29526843:+@chr11:29526407:29526487:+@chr11:29529928:29530154:+	ENSMUSG00000020459.14	Mtif2	protein_coding	NA	1	#N/A	5UTR	0	cassetteExon	1	0	0	negInf	nonNMD	chr11:29526407:29530154:151	NA	0	0	0	0
Tead4_chr6:128247959:128248088:-@chr6:128246817:128246861:-@chr6:128251539:128251602:-	ENSMUSG00000030353.15	Tead4	protein_coding	1	NA	#N/A	NA	0	cassetteExon	1	0	0	#N/A	#N/A	chr6:128246817:128251602:129	NA	0	0	0	0
Ncam1_chr9:49506852:49507653:-@chr9:49502147:49505563:-@chr9:49508588:49508705:-	ENSMUSG00000039542.16	Ncam1	protein_coding	1	1	4	ORF_preserving	0	cassetteExon	1	1	1	-0.141886	nonNMD	chr9:49502147:49508705:801	NA	0	1	1	0
Catsperz_chr19:6923522:6923685:-@chr19:6923300:6923367:-@chr19:6924793:6925352:-	ENSMUSG00000050623.5	Catsperz	protein_coding	NA	1	#N/A	NA	0	cassetteExon	1	0	0	#N/A	#N/A	chr19:6923300:6925352:163	NA	0	0	0	0
Ecpas_chr4:58905003:58905107:-@chr4:58885367:58885498:-@chr4:58912475:58912704:-	ENSMUSG00000050812.18	Ecpas	protein_coding	1	1	#N/A	Start_codon	0	cassetteExon	1	1	1	0.16292	nonNMD	chr4:58885367:58912704:104	NA	0	0	0	0
Golgb1_chr16:36893315:36893438:+@chr16:36891366:36891492:+@chr16:36894830:36894944:+	ENSMUSG00000034243.17	Golgb1	protein_coding	1	1	3	ORF_preserving	0	cassetteExon	1	1	1	-0.0127884	nonNMD	chr16:36891366:36894944:123	NA	0	0	0	0
Mlip_chr9:77190506:77190590:-@chr9:77190323:77190383:-@chr9:77190671:77190737:-	ENSMUSG00000032355.16	Mlip	protein_coding	NA	1	#N/A	ORF_preserving	0	cassetteExon	1	0	0	-0.280273	nonNMD	chr9:77190323:77190737:84	NA	0	0	0	0
Dlec1_chr9:119129998:119130138:+@chr9:119128499:119128658:+@chr9:119134468:119134622:+	ENSMUSG00000038060.15	Dlec1	protein_coding	NA	1	#N/A	NMD_ex	0	cassetteExon	1	0	0	0.411256	NMD	chr9:119128499:119134622:140	NA	0	0	0	0
Syt7_chr19:10422784:10423012:+@chr19:10417962:10418042:+@chr19:10435549:10435685:+	ENSMUSG00000024743.16	Syt7	protein_coding	1	NA	3	ORF_preserving	0	cassetteExon	1	0	0	0.114602	nonNMD	chr19:10417962:10435685:228	NA	0	0	0	0
Naa16_chr14:79350688:79350830:-@chr14:79344894:79345108:-@chr14:79351372:79351501:-	ENSMUSG00000022020.15	Naa16	protein_coding	1	1	#N/A	NMD_in	0	cassetteExon	1	1	1	0.160153	nonNMD	chr14:79344894:79351501:142	NA	0	0	0	1
Pbrm1_chr14:31056235:31056280:+@chr14:31054157:31054255:+@chr14:31061468:31061745:+	ENSMUSG00000042323.17	Pbrm1	protein_coding	1	1	1	ORF_preserving	0	cassetteExon	1	1	1	0.0473773	nonNMD	chr14:31054157:31061745:45	NA	0	1	1	0
Entpd3_chr9:120557391:120557551:+@chr9:120555644:120555795:+@chr9:120558335:120558569:+	ENSMUSG00000041608.8	Entpd3	protein_coding	NA	1	#N/A	NMD_ex	0	#N/A	0	0	0	0.122334	nonNMD	chr9:120555644:120558569:160	NA	0	0	0	0
Pbrm1_chr14:31023066:31023179:+@chr14:31019176:31019293:+@chr14:31025500:31025650:+	ENSMUSG00000042323.17	Pbrm1	protein_coding	1	NA	#N/A	5UTR	1	cassetteExon	0	0	0	negInf	nonNMD	chr14:31019176:31025650:113	NA	0	1	1	0
Iqsec2_chrX:152222282:152222332:+@chrX:152221646:152221820:+@chrX:152222921:152225235:+	ENSMUSG00000041115.16	Iqsec2	protein_coding	NA	1	#N/A	ORF_changing	0	cassetteExon	1	1	1	0.342401	NMD	chrX:152221646:152225235:50	NA	0	0	0	0
Lrp8_chr4:107870011:107870188:+@chr4:107868977:107869150:+@chr4:107872272:107872311:+	ENSMUSG00000028613.15	Lrp8	protein_coding	1	NA	3	ORF_preserving	0	cassetteExon	1	1	1	-0.200763	nonNMD	chr4:107868977:107872311:177	NA	0	0	1	0
Cep112_chr11:108470291:108470382:+@chr11:108440423:108440596:+@chr11:108472016:108472094:+	ENSMUSG00000020728.17	Cep112	protein_coding	1	NA	#N/A	NMD_ex	0	cassetteExon	1	1	0	0.13232	nonNMD	chr11:108440423:108472094:91	NA	0	0	0	0
Ptpra_chr2:130509829:130509856:+@chr2:130503993:130504335:+@chr2:130517730:130517815:+	ENSMUSG00000027303.18	Ptpra	protein_coding	1	1	1	ORF_preserving	0	cassetteExon	1	2	2	-0.293201	nonNMD	chr2:130503993:130517815:27	NA	0	1	0	0
Srp19_chr18:34331749:34331825:+@chr18:34331144:34331259:+@chr18:34334456:34334568:+	ENSMUSG00000014504.16	Srp19	protein_coding	1	NA	#N/A	ORF_changing	1	cassetteExon	0	1	1	0.267784	NMD	chr18:34331144:34334568:76	NA	0	0	0	0
Lims1_chr10:58418646:58418786:+@chr10:58418398:58418474:+@chr10:58421453:58421783:+	ENSMUSG00000019920.18	Lims1	protein_coding	1	1	1	ORF_changing	0	cassetteExon	1	1	1	0.0714013	nonNMD	chr10:58418398:58421783:140	NA	0	0	1	0
Itpr1_chr6:108431460:108431496:+@chr6:108417888:108418000:+@chr6:108432648:108432696:+	ENSMUSG00000030102.11	Itpr1	protein_coding	NA	1	#N/A	NA	0	cassetteExon	0	0	0	#N/A	#N/A	chr6:108417888:108432696:36	NA	0	0	0	0
Ccdc163_chr4:116714015:116714149:+@chr4:116710100:116710284:+@chr4:116741615:116741918:+	ENSMUSG00000028689.14	Ccdc163	protein_coding	1	NA	#N/A	NA	0	cassetteExon	0	0	0	#N/A	#N/A	chr4:116710100:116741918:134	NA	0	0	0	0
Szrd1_chr4:141120323:141120373:-@chr4:141118526:141118781:-@chr4:141139691:141139727:-	ENSMUSG00000040842.17	Szrd1	protein_coding	1	1	1	NMD_ex	0	cassetteExon	1	1	1	0.305039	NMD	chr4:141118526:141139727:50	NA	0	0	0	0
Trmt11_chr10:30567760:30567871:-@chr10:30566425:30566506:-@chr10:30587438:30587595:-	ENSMUSG00000019792.8	Trmt11	protein_coding	1	NA	1	NMD_in	0	cassetteExon	1	1	0	0.411568	NMD	chr10:30566425:30587595:111	NA	0	0	0	0
Sh3kbp1_chrX:159817241:159817298:+@chrX:159816576:159816706:+@chrX:159824474:159824549:+	ENSMUSG00000040990.17	Sh3kbp1	protein_coding	NA	1	#N/A	ORF_preserving	0	cassetteExon	0	0	0	0.246087	NMD	chrX:159816576:159824549:57	NA	0	0	0	0
Ube3a_chr7:59243349:59243469:+@chr7:59240966:59241033:+@chr7:59247172:59247198:+	ENSMUSG00000025326.12	Ube3a	protein_coding	1	NA	#N/A	Start_codon	0	cassetteExon	1	0	1	negInf	nonNMD	chr7:59240966:59247198:120	NA	0	0	0	0
Mark3_chr12:111653389:111653434:+@chr12:111647470:111647728:+@chr12:111655269:111655615:+	ENSMUSG00000007411.16	Mark3	protein_coding	1	1	3	ORF_preserving	0	cassetteExon	1	0	1	0.135522	nonNMD	chr12:111647470:111655615:45	NA	0	0	1	1
Trim9_chr12:70255037:70255226:-@chr12:70252442:70252484:-@chr12:70268061:70268200:-	ENSMUSG00000021071.17	Trim9	protein_coding	1	NA	2	ORF_preserving	0	cassetteExon	0	0	0	0.101407	nonNMD	chr12:70252442:70268200:189	NA	0	0	0	0
Zfp638_chr6:83956693:83956762:+@chr6:83954710:83954761:+@chr6:83957508:83957592:+	ENSMUSG00000030016.14	Zfp638	protein_coding	1	NA	3	ORF_preserving	0	cassetteExon	1	1	1	-0.149093	nonNMD	chr6:83954710:83957592:69	NA	0	0	0	0
Camta2_chr11:70683278:70683417:-@chr11:70682893:70683047:-@chr11:70683889:70684025:-	ENSMUSG00000040712.16	Camta2	protein_coding	1	1	3	NMD_in	0	cassetteExon	1	0	1	0.18605	NMD	chr11:70682893:70684025:139	NA	0	0	0	0
Wnk2_chr13:49072501:49072795:-@chr13:49071990:49072040:-@chr13:49076136:49076664:-	ENSMUSG00000037989.15	Wnk2	protein_coding	1	1	3	ORF_preserving	0	cassetteExon	1	1	0	0.0190089	nonNMD	chr13:49071990:49076664:294	NA	0	0	0	0
Nfatc2_chr2:168486685:168486771:-@chr2:168476409:168480249:-@chr2:168504444:168505134:-	ENSMUSG00000027544.16	Nfatc2	protein_coding	NA	1	#N/A	ORF_changing	0	cassetteExon	1	1	0	0.639519	NMD	chr2:168476409:168505134:86	NA	0	0	0	0
Strn3_chr12:51643103:51643214:-@chr12:51629373:51629507:-@chr12:51647993:51648135:-	ENSMUSG00000020954.16	Strn3	protein_coding	1	1	1	ORF_preserving	0	cassetteExon	0	1	1	-0.0221314	nonNMD	chr12:51629373:51648135:111	NA	0	0	1	0
Spint2_chr7:29260056:29260129:-@chr7:29259398:29259452:-@chr7:29260370:29260430:-	ENSMUSG00000074227.12	Spint2	protein_coding	1	1	#N/A	NMD_in	0	cassetteExon	1	1	1	0.128855	nonNMD	chr7:29259398:29260430:73	NA	0	1	0	0
Optc_chr1:133901994:133902153:-@chr1:133900833:133901190:-@chr1:133903649:133903782:-	ENSMUSG00000010311.15	Optc	protein_coding	1	1	3	ORF_preserving	0	cassetteExon	1	0	0	0.0474975	nonNMD	chr1:133900833:133903782:159	NA	0	0	0	0
Pcnx_chr12:81928241:81928374:+@chr12:81917664:81919380:+@chr12:81933530:81933715:+	ENSMUSG00000021140.9	Pcnx	protein_coding	1	1	3	NMD_ex	0	cassetteExon	0	0	0	0.275987	NMD	chr12:81917664:81933715:133	NA	0	0	0	0
Itga6_chr2:71853533:71853663:+@chr2:71849380:71849506:+@chr2:71855853:71856758:+	ENSMUSG00000027111.16	Itga6	protein_coding	1	1	2	ORF_changing	0	cassetteExon	1	0	1	0.0834199	nonNMD	chr2:71849380:71856758:130	NA	0	0	1	0
Uimc1_chr13:55076301:55076407:-@chr13:55069721:55069807:-@chr13:55077402:55077527:-	ENSMUSG00000025878.16	Uimc1	protein_coding	NA	1	#N/A	NMD_in	0	cassetteExon	0	1	0	0.287035	NMD	chr13:55069721:55077527:106	NA	0	0	0	0
Prima1_chr12:103235585:103235721:-@chr12:103202648:103202778:-@chr12:103241339:103241462:-	ENSMUSG00000041669.15	Prima1	protein_coding	1	1	#N/A	NMD_ex	0	cassetteExon	1	0	0	0.0507737	nonNMD	chr12:103202648:103241462:136	NA	0	0	0	1
Mtf2_chr5:108069161:108069363:+@chr5:108065715:108065965:+@chr5:108073306:108073454:+	ENSMUSG00000029267.17	Mtf2	protein_coding	1	1	#N/A	NA	0	cassetteExon	1	1	1	#N/A	#N/A	chr5:108065715:108073454:202	NA	0	0	0	0
Gdpd5_chr7:99456996:99457011:+@chr7:99456451:99456534:+@chr7:99458773:99458886:+	ENSMUSG00000035314.10	Gdpd5	protein_coding	1	1	1	ORF_preserving	0	cassetteExon	1	0	0	0.148663	nonNMD	chr7:99456451:99458886:15	NA	0	0	0	0
Casq2_chr3:102133089:102133098:+@chr3:102127940:102127986:+@chr3:102133376:102133431:+	ENSMUSG00000027861.13	Casq2	protein_coding	NA	1	#N/A	ORF_preserving	0	cassetteExon	1	0	0	0.154525	nonNMD	chr3:102127940:102133431:9	NA	0	0	0	0
Ccdc171_chr4:83620824:83620963:+@chr4:83604021:83604182:+@chr4:83635639:83635742:+	ENSMUSG00000052407.17	Ccdc171	protein_coding	1	NA	4	NMD_ex	0	cassetteExon	1	1	1	0.185365	NMD	chr4:83604021:83635742:139	NA	1	0	0	0
Bcas3_chr11:85813999:85814065:+@chr11:85801784:85801952:+@chr11:85822021:85822112:+	ENSMUSG00000059439.15	Bcas3	protein_coding	NA	1	#N/A	ORF_preserving	1	cassetteExon	1	0	0	0.179152	NMD	chr11:85801784:85822112:66	NA	0	0	0	0
Prr14l_chr5:32844043:32844564:-@chr5:32835615:32835688:-@chr5:32854092:32854256:-	ENSMUSG00000054280.14	Prr14l	protein_coding	1	1	2	NMD_in	0	cassetteExon	0	1	0	0.804972	NMD	chr5:32835615:32854256:521	NA	0	0	0	0
Unc79_chr12:103125608:103125725:+@chr12:103122335:103122443:+@chr12:103128228:103128312:+	ENSMUSG00000021198.16	Unc79	protein_coding	1	NA	1	ORF_preserving	0	cassetteExon	1	1	0	-0.202904	nonNMD	chr12:103122335:103128312:117	NA	0	0	0	1
2610316D01Rik_chr3:45364629:45364751:-@chr3:45363699:45363787:-@chr3:45366304:45366348:-	ENSMUSG00000097040.6	2610316D01Rik	processed_transcript	1	NA	#N/A	NA	0	#N/A	0	1	0	#N/A	#N/A	chr3:45363699:45366348:122	NA	0	0	0	0
Polr3gl_chr3:96582087:96582255:-@chr3:96581643:96581773:-@chr3:96594083:96594181:-	ENSMUSG00000028104.14	Polr3gl	protein_coding	1	1	#N/A	Start_codon	0	cassetteExon	1	0	1	negInf	nonNMD	chr3:96581643:96594181:168	NA	0	0	0	0
Pctp_chr11:89986092:89986160:-@chr11:89982664:89984756:-@chr11:89987195:89987367:-	ENSMUSG00000020553.8	Pctp	protein_coding	1	1	#N/A	ORF_changing	0	#N/A	0	0	0	0.248959	NMD	chr11:89982664:89987367:68	NA	0	0	1	0
Gulp1_chr1:44790695:44790706:+@chr1:44788447:44788542:+@chr1:44794949:44796825:+	ENSMUSG00000056870.9	Gulp1	protein_coding	1	1	1	ORF_changing	0	cassetteExon	1	0	0	0.0139049	nonNMD	chr1:44788447:44796825:11	NA	0	0	0	0
Lef1_chr3:131191022:131191106:+@chr3:131189334:131189425:+@chr3:131193128:131193251:+	ENSMUSG00000027985.14	Lef1	protein_coding	1	1	1	ORF_preserving	0	cassetteExon	1	1	0	0.0492907	nonNMD	chr3:131189334:131193251:84	NA	0	0	0	0
Rexo5_chr7:119845382:119845501:+@chr7:119843864:119844064:+@chr7:119848731:119848939:+	ENSMUSG00000030924.16	Rexo5	protein_coding	1	NA	3	NMD_in	0	cassetteExon	1	0	0	0.441242	NMD	chr7:119843864:119848939:119	NA	0	0	0	0
Slco4a1_chr2:180466204:180466307:+@chr2:180465596:180465687:+@chr2:180467057:180467179:+	ENSMUSG00000038963.15	Slco4a1	protein_coding	NA	1	#N/A	NMD_in	0	cassetteExon	1	0	0	0.365113	NMD	chr2:180465596:180467179:103	NA	0	0	0	0
Cacna1a_chr8:84594136:84594220:+@chr8:84588748:84588859:+@chr8:84600493:84600661:+	ENSMUSG00000034656.18	Cacna1a	protein_coding	1	NA	#N/A	NA	0	#N/A	0	0	0	#N/A	#N/A	chr8:84588748:84600661:84	NA	0	0	0	0
Tfg_chr16:56691875:56691916:-@chr16:56690876:56691153:-@chr16:56694399:56694489:-	ENSMUSG00000022757.19	Tfg	protein_coding	1	1	#N/A	NMD_ex	0	cassetteExon	1	1	1	0.0637949	nonNMD	chr16:56690876:56694489:41	NA	0	0	1	0
Sult5a1_chr8:123148050:123148145:-@chr8:123145341:123145522:-@chr8:123148309:123148436:-	ENSMUSG00000000739.14	Sult5a1	protein_coding	1	NA	12	NMD_ex	0	cassetteExon	1	0	0	0.311592	NMD	chr8:123145341:123148436:95	NA	0	0	0	0
Gramd1b_chr9:40300439:40300451:-@chr9:40299988:40300096:-@chr9:40303497:40303588:-	ENSMUSG00000040111.17	Gramd1b	protein_coding	1	1	1	ORF_preserving	0	cassetteExon	1	0	0	0.0171977	nonNMD	chr9:40299988:40303588:12	NA	0	1	0	0
Spag6l_chr16:16766968:16767085:-@chr16:16763021:16763167:-@chr16:16777322:16777514:-	ENSMUSG00000022783.11	Spag6l	protein_coding	1	NA	3	ORF_preserving	0	#N/A	0	0	0	0.0472738	nonNMD	chr16:16763021:16777514:117	NA	0	0	0	0
Lrrfip2_chr9:111207796:111207889:+@chr9:111205754:111205847:+@chr9:111214140:111214273:+	ENSMUSG00000032497.19	Lrrfip2	protein_coding	1	NA	1	ORF_preserving	0	cassetteExon	0	1	0	0.0453933	nonNMD	chr9:111205754:111214273:93	NA	0	1	0	0
Tpd52l1_chr10:31341139:31341178:-@chr10:31338184:31338245:-@chr10:31346610:31346712:-	ENSMUSG00000000296.8	Tpd52l1	protein_coding	NA	1	#N/A	ORF_preserving	0	cassetteExon	1	0	0	0.0596771	nonNMD	chr10:31338184:31346712:39	NA	0	0	0	0
Stap2_chr17:55999742:56000015:-@chr17:55997777:55997951:-@chr17:56000086:56000156:-	ENSMUSG00000038781.7	Stap2	protein_coding	1	NA	#N/A	NA	0	#N/A	0	0	0	#N/A	#N/A	chr17:55997777:56000156:273	NA	0	0	0	0
Aftph_chr11:20696750:20698373:-@chr11:20692464:20692588:-@chr11:20703710:20703833:-	ENSMUSG00000049659.15	Aftph	protein_coding	1	NA	#N/A	NA	0	#N/A	0	0	1	#N/A	#N/A	chr11:20692464:20703833:1623	NA	0	0	1	0
Map4k3_chr17:80629285:80629348:-@chr17:80624055:80624114:-@chr17:80630414:80630473:-	ENSMUSG00000024242.15	Map4k3	protein_coding	1	1	3	ORF_preserving	0	cassetteExon	1	1	1	0.163847	nonNMD	chr17:80624055:80630473:63	NA	0	0	0	0
St6galnac6_chr2:32608041:32608096:+@chr2:32607025:32607111:+@chr2:32612223:32612403:+	ENSMUSG00000026811.18	St6galnac6	protein_coding	1	NA	#N/A	5UTR	0	cassetteExon	0	0	0	negInf	nonNMD	chr2:32607025:32612403:55	NA	0	0	0	0
Zfp558_chr9:18461339:18461403:-@chr9:18459656:18459752:-@chr9:18467919:18468046:-	ENSMUSG00000074500.11	Zfp558	protein_coding	1	NA	3	NMD_in	0	cassetteExon	1	1	1	0.37491	NMD	chr9:18459656:18468046:64	NA	0	0	0	0
Wdr78_chr4:103049398:103049625:-@chr4:103048209:103048366:-@chr4:103050098:103050197:-	ENSMUSG00000035126.19	Wdr78	protein_coding	NA	1	#N/A	NMD_ex	0	cassetteExon	1	0	0	0.507787	NMD	chr4:103048209:103050197:227	NA	0	0	0	0
Pam_chr1:97864202:97864520:-@chr1:97853102:97853232:-@chr1:97884125:97884197:-	ENSMUSG00000026335.16	Pam	protein_coding	1	1	3	ORF_preserving	0	cassetteExon	1	1	1	0.0043478	nonNMD	chr1:97853102:97884197:318	NA	0	0	1	0
Dnm1_chr2:32333065:32333204:-@chr2:32327960:32328047:-@chr2:32335775:32335843:-	ENSMUSG00000026825.17	Dnm1	protein_coding	1	1	3	NMD_ex	1	cassetteExon	0	0	0	0.462622	NMD	chr2:32327960:32335843:139	NA	0	0	0	1
Usp47_chr7:112080171:112080231:+@chr7:112077791:112077959:+@chr7:112082429:112082561:+	ENSMUSG00000059263.9	Usp47	protein_coding	1	1	3	ORF_preserving	0	cassetteExon	1	1	1	-0.0590765	nonNMD	chr7:112077791:112082561:60	NA	0	0	0	1
Pkp4_chr2:59352261:59352335:+@chr2:59347923:59348041:+@chr2:59354202:59354824:+	ENSMUSG00000026991.20	Pkp4	protein_coding	1	1	3	ORF_changing	0	#N/A	0	0	0	0.103439	nonNMD	chr2:59347923:59354824:74	NA	0	0	0	0
Tmem234_chr4:129601869:129601961:+@chr4:129601406:129601533:+@chr4:129602221:129602261:+	ENSMUSG00000028797.20	Tmem234	protein_coding	1	NA	#N/A	NA	4	cassetteExon	0	0	0	#N/A	#N/A	chr4:129601406:129602261:92	NA	0	0	1	1
Setd5_chr6:113109423:113109616:+@chr6:113104934:113105121:+@chr6:113109884:113109954:+	ENSMUSG00000034269.12	Setd5	protein_coding	1	1	2	NMD_in	1	cassetteExon	1	1	1	0.337326	NMD	chr6:113104934:113109954:193	NA	0	1	1	0
Unk_chr11:116058242:116058424:+@chr11:116056190:116056379:+@chr11:116058988:116059246:+	ENSMUSG00000020770.13	Unk	protein_coding	1	1	3	NMD_ex	0	cassetteExon	1	1	0	0.677486	NMD	chr11:116056190:116059246:182	NA	0	0	1	0
Phactr2_chr10:13257576:13257816:-@chr10:13255309:13255321:-@chr10:13261765:13261924:-	ENSMUSG00000062866.16	Phactr2	protein_coding	NA	1	#N/A	ORF_preserving	1	cassetteExon	0	0	0	0.144689	nonNMD	chr10:13255309:13261924:240	NA	0	0	0	0
Vps13b_chr15:35607129:35607364:+@chr15:35597394:35597522:+@chr15:35617597:35617818:+	ENSMUSG00000037646.10	Vps13b	protein_coding	1	NA	2	NMD_ex	0	#N/A	0	0	0	0.237151	NMD	chr15:35597394:35617818:235	NA	0	0	0	0
Mpdz_chr4:81313499:81313598:-@chr4:81310156:81310319:-@chr4:81317593:81317704:-	ENSMUSG00000028402.18	Mpdz	protein_coding	1	1	3	ORF_preserving	0	cassetteExon	1	1	0	-0.205359	nonNMD	chr4:81310156:81317704:99	NA	0	0	1	0
Nxpe4_chr9:48354986:48355087:+@chr9:48233210:48233282:+@chr9:48375872:48376067:+	ENSMUSG00000044229.9	Nxpe4	protein_coding	NA	1	#N/A	5UTR	0	cassetteExon	0	0	0	negInf	nonNMD	chr9:48233210:48376067:101	NA	0	0	0	0
Kif16b_chr2:142707258:142707411:-@chr2:142703941:142704038:-@chr2:142711694:142713038:-	ENSMUSG00000038844.10	Kif16b	protein_coding	1	NA	2	ORF_preserving	0	#N/A	0	0	0	-0.0932766	nonNMD	chr2:142703941:142713038:153	NA	0	0	0	0
Prom1_chr5:44058625:44058652:-@chr5:44055877:44056083:-@chr5:44063125:44063184:-	ENSMUSG00000029086.15	Prom1	protein_coding	1	1	3	ORF_preserving	0	cassetteExon	1	1	0	-0.0998401	nonNMD	chr5:44055877:44063184:27	NA	0	0	0	0
Zbtb43_chr2:33464913:33464974:-@chr2:33450286:33455123:-@chr2:33468432:33468505:-	ENSMUSG00000026788.13	Zbtb43	protein_coding	1	1	#N/A	5UTR	0	#N/A	0	0	0	negInf	nonNMD	chr2:33450286:33468505:61	NA	0	0	1	0
Crem_chr18:3276693:3276729:-@chr18:3273421:3273578:-@chr18:3295039:3295182:-	ENSMUSG00000063889.16	Crem	protein_coding	NA	1	#N/A	ORF_preserving	1	cassetteExon	1	0	0	0.0105669	nonNMD	chr18:3273421:3295182:36	NA	0	0	0	0
Epb41l1_chr2:156524880:156525288:+@chr2:156514027:156514210:+@chr2:156526888:156526993:+	ENSMUSG00000027624.20	Epb41l1	protein_coding	1	1	#N/A	ORF_preserving	0	cassetteExon	1	1	0	0.443332	NMD	chr2:156514027:156526993:408	NA	0	0	1	1
Angel2_chr1:190934745:190934994:+@chr1:190932866:190933192:+@chr1:190937443:190937477:+	ENSMUSG00000026634.16	Angel2	protein_coding	1	1	1	NMD_in	0	cassetteExon	1	1	1	0.37674	NMD	chr1:190932866:190937477:249	NA	0	0	0	1
Cfap126_chr1:171123045:171123193:+@chr1:171113988:171114096:+@chr1:171125033:171125096:+	ENSMUSG00000026649.14	Cfap126	protein_coding	NA	1	#N/A	Start_codon	0	cassetteExon	1	0	0	0.528805	NMD	chr1:171113988:171125096:148	NA	0	0	0	0
Ank3_chr10:69980823:69980850:+@chr10:69980271:69980394:+@chr10:69982115:69982197:+	ENSMUSG00000069601.14	Ank3	protein_coding	1	1	4	ORF_preserving	0	cassetteExon	1	1	1	-0.255983	nonNMD	chr10:69980271:69982197:27	NA	1	1	1	1
Dguok_chr6:83480842:83480942:-@chr6:83480216:83480436:-@chr6:83481346:83481462:-	ENSMUSG00000014554.13	Dguok	protein_coding	1	1	3	ORF_changing	0	cassetteExon	1	1	1	0.133391	nonNMD	chr6:83480216:83481462:100	NA	0	0	1	0
Scn3a_chr2:65525876:65525968:-@chr2:65524747:65524876:-@chr2:65526496:65526625:-	ENSMUSG00000057182.15	Scn3a	protein_coding	1	NA	#N/A	NA	1	cassetteExon	0	0	0	#N/A	#N/A	chr2:65524747:65526625:92	NA	0	0	0	1
Hnrnpr_chr4:136314089:136314255:+@chr4:136310967:136311089:+@chr4:136316360:136316423:+	ENSMUSG00000066037.14	Hnrnpr	protein_coding	1	1	#N/A	Start_codon	0	cassetteExon	1	1	1	negInf	nonNMD	chr4:136310967:136316423:166	NA	0	0	0	0
Pip4p1_chr14:50929005:50929058:-@chr14:50926067:50928037:-@chr14:50929583:50929690:-	ENSMUSG00000035953.14	Pip4p1	protein_coding	1	NA	#N/A	NA	0	#N/A	0	0	0	#N/A	#N/A	chr14:50926067:50929690:53	NA	0	0	0	0
Csde1_chr3:103040440:103040533:+@chr3:103039932:103040042:+@chr3:103041144:103041242:+	ENSMUSG00000068823.10	Csde1	protein_coding	1	1	1	ORF_preserving	0	cassetteExon	1	1	1	-0.245521	nonNMD	chr3:103039932:103041242:93	NA	0	0	0	0
Cdc42bpa_chr1:180024644:180024802:+@chr1:179999361:179999453:+@chr1:180031504:180031588:+	ENSMUSG00000026490.18	Cdc42bpa	protein_coding	1	1	1	NMD_in	0	cassetteExon	1	1	1	0.199381	NMD	chr1:179999361:180031588:158	NMD_in	0	0	0	0
Nt5c3_chr6:56897774:56897829:-@chr6:56892789:56892888:-@chr6:56923671:56923819:-	ENSMUSG00000029780.14	Nt5c3	protein_coding	1	1	1	NMD_in	2	cassetteExon	1	1	1	0.246285	NMD	chr6:56892789:56923819:55	NA	0	0	0	0
Ksr1_chr11:79018299:79018380:-@chr11:79013440:79016263:-@chr11:79019561:79019695:-	ENSMUSG00000018334.18	Ksr1	protein_coding	NA	1	#N/A	ORF_preserving	0	cassetteExon	1	0	0	0.421252	NMD	chr11:79013440:79019695:81	NA	0	0	0	0
Gm9801_chr7:62117722:62117902:-@chr7:62114645:62114776:-@chr7:62118894:62119043:-	ENSMUSG00000045813.7	Gm9801	lincRNA	1	NA	#N/A	NA	0	#N/A	0	0	0	#N/A	#N/A	chr7:62114645:62119043:180	NA	0	0	0	0
St6galnac6_chr2:32609225:32609316:+@chr2:32606960:32607111:+@chr2:32612223:32612327:+	ENSMUSG00000026811.18	St6galnac6	protein_coding	1	NA	#N/A	Start_codon	2	cassetteExon	1	1	0	negInf	nonNMD	chr2:32606960:32612327:91	NA	0	0	0	0
Syt7_chr19:10426298:10426667:+@chr19:10421756:10421888:+@chr19:10435549:10435685:+	ENSMUSG00000024743.16	Syt7	protein_coding	NA	1	#N/A	ORF_preserving	0	cassetteExon	0	0	0	0.332257	NMD	chr19:10421756:10435685:369	NA	0	0	0	0
Szrd1_chr4:141120323:141120373:-@chr4:141118526:141118778:-@chr4:141139691:141139727:-	ENSMUSG00000040842.17	Szrd1	protein_coding	1	1	#N/A	NA	0	cassetteExon	1	0	1	#N/A	#N/A	chr4:141118526:141139727:50	NA	0	0	0	0
Wnk1_chr6:119929825:119929867:-@chr6:119927124:119927234:-@chr6:119934255:119934450:-	ENSMUSG00000045962.16	Wnk1	protein_coding	1	1	#N/A	ORF_preserving	1	cassetteExon	1	0	0	0.232237	NMD	chr6:119927124:119934450:42	NA	0	0	0	0
Zfp455_chr13:67198532:67198659:+@chr13:67194505:67194594:+@chr13:67199148:67199244:+	ENSMUSG00000051037.15	Zfp455	protein_coding	1	NA	3	NMD_ex	0	cassetteExon	1	0	0	0.16506	NMD	chr13:67194505:67199244:127	NA	0	0	0	0
Gsk3b_chr16:38217112:38217151:+@chr16:38207994:38208090:+@chr16:38219971:38220158:+	ENSMUSG00000022812.14	Gsk3b	protein_coding	1	1	3	ORF_preserving	0	cassetteExon	1	1	1	-0.0622086	nonNMD	chr16:38207994:38220158:39	NA	0	0	1	0
Agbl5_chr5:30905017:30905155:+@chr5:30904702:30904815:+@chr5:30905630:30905761:+	ENSMUSG00000029165.17	Agbl5	protein_coding	1	NA	3	NMD_in	0	cassetteExon	1	0	0	0.17757	NMD	chr5:30904702:30905761:138	NA	0	0	0	0
Mlx_chr11:101088235:101088325:+@chr11:101087753:101087790:+@chr11:101088597:101088704:+	ENSMUSG00000017801.15	Mlx	protein_coding	1	NA	3	ORF_preserving	0	cassetteExon	1	1	1	0.0786702	nonNMD	chr11:101087753:101088704:90	NA	0	0	0	0
Marchf7_chr2:60245211:60245260:+@chr2:60243556:60243670:+@chr2:60247889:60247957:+	ENSMUSG00000026977.17	Marchf7	protein_coding	1	1	3	ORF_changing	0	cassetteExon	1	1	1	0.0519511	nonNMD	chr2:60243556:60247957:49	NA	0	0	0	0
Susd1_chr4:59379598:59379785:-@chr4:59365721:59365914:-@chr4:59390572:59390752:-	ENSMUSG00000038578.15	Susd1	protein_coding	1	NA	#N/A	NA	0	#N/A	0	0	0	#N/A	#N/A	chr4:59365721:59390752:187	NA	0	0	0	0
Casc4_chr2:121925560:121925728:+@chr2:121911870:121912041:+@chr2:121933477:121933697:+	ENSMUSG00000060227.15	Casc4	protein_coding	1	1	2	ORF_preserving	0	cassetteExon	1	1	1	0.0817852	nonNMD	chr2:121911870:121933697:168	NA	0	0	1	1
Tatdn1_chr15:58923828:58923968:-@chr15:58921273:58921417:-@chr15:58926435:58926485:-	ENSMUSG00000050891.10	Tatdn1	protein_coding	1	1	3	ORF_changing	0	cassetteExon	1	0	1	0.0243491	nonNMD	chr15:58921273:58926485:140	NA	0	0	1	0
Iqsec2_chrX:152180996:152181092:+@chrX:152166933:152166963:+@chrX:152193865:152194601:+	ENSMUSG00000041115.16	Iqsec2	protein_coding	NA	1	#N/A	NA	0	cassetteExon	0	0	0	#N/A	#N/A	chrX:152166933:152194601:96	NA	0	0	0	0
Mfsd7a_chr5:108443023:108443133:-@chr5:108441053:108442261:-@chr5:108443438:108443596:-	ENSMUSG00000029490.4	Mfsd7a	protein_coding	1	NA	#N/A	ORF_changing	0	cassetteExon	1	0	0	0.203786	NMD	chr5:108441053:108443596:110	NA	0	0	0	0
Mzf1_chr7:13052182:13052366:-@chr7:13051732:13051803:-@chr7:13052742:13053181:-	ENSMUSG00000030380.17	Mzf1	protein_coding	1	NA	#N/A	NMD_ex	0	cassetteExon	1	1	1	0.128443	nonNMD	chr7:13051732:13053181:184	NA	0	0	0	0
Dclk2_chr3:86793218:86793299:-@chr3:86791990:86792111:-@chr3:86793816:86793913:-	ENSMUSG00000028078.14	Dclk2	protein_coding	1	1	2	ORF_preserving	0	cassetteExon	1	1	1	0.16327	nonNMD	chr3:86791990:86793913:81	NA	0	0	0	0
Trip11_chr12:101862592:101862692:-@chr12:101846595:101846677:-@chr12:101871823:101871927:-	ENSMUSG00000021188.14	Trip11	protein_coding	1	NA	3	NMD_ex	0	#N/A	0	0	0	0.366326	NMD	chr12:101846595:101871927:100	NA	0	0	0	0
B130024G19Rik_chr7:70388703:70388885:+@chr7:70388306:70388459:+@chr7:70390196:70390325:+	ENSMUSG00000100005.7	B130024G19Rik	processed_transcript	1	NA	#N/A	NA	0	cassetteExon	1	0	0	#N/A	#N/A	chr7:70388306:70390325:182	NA	0	0	0	0
Zfp788_chr7:41643332:41643432:+@chr7:41634679:41634710:+@chr7:41647482:41647617:+	ENSMUSG00000074165.10	Zfp788	protein_coding	NA	1	#N/A	5UTR	0	cassetteExon	1	0	0	negInf	nonNMD	chr7:41634679:41647617:100	NA	0	0	0	0
Ralgps1_chr2:33155287:33155339:-@chr2:33146569:33146653:-@chr2:33157771:33157929:-	ENSMUSG00000038831.16	Ralgps1	protein_coding	1	1	3	NMD_ex	0	cassetteExon	0	1	1	0.259847	NMD	chr2:33146569:33157929:52	NA	0	1	0	0
Smpd4_chr16:17635481:17635568:+@chr16:17631985:17632057:+@chr16:17638495:17638641:+	ENSMUSG00000005899.14	Smpd4	protein_coding	1	1	1	ORF_preserving	0	cassetteExon	1	1	0	0.142372	nonNMD	chr16:17631985:17638641:87	NA	0	1	1	0
Foxm1_chr6:128371967:128372012:+@chr6:128370956:128371085:+@chr6:128372530:128372603:+	ENSMUSG00000001517.14	Foxm1	protein_coding	1	NA	#N/A	NA	0	cassetteExon	1	0	0	#N/A	#N/A	chr6:128370956:128372603:45	NA	0	0	0	0
Puf60_chr15:76074606:76074657:-@chr15:76072406:76072568:-@chr15:76075541:76075631:-	ENSMUSG00000002524.17	Puf60	protein_coding	1	1	#N/A	ORF_preserving	0	cassetteExon	1	1	1	0.291906	NMD	chr15:76072406:76075631:51	NA	0	1	1	0
Eif5a_chr11:69920340:69920434:-@chr11:69919150:69919336:-@chr11:69921023:69921085:-	ENSMUSG00000078812.10	Eif5a	protein_coding	1	NA	#N/A	5UTR	1	cassetteExon	1	0	0	negInf	nonNMD	chr11:69919150:69921085:94	NA	0	0	0	0
4930432K21Rik_chr8:84170354:84170452:+@chr8:84166580:84167690:+@chr8:84171817:84171910:+	ENSMUSG00000008129.14	4930432K21Rik	protein_coding	1	NA	3	ORF_changing	0	#N/A	0	0	0	0.0992774	nonNMD	chr8:84166580:84171910:98	NA	0	0	0	0
Smarca2_chr19:26749851:26749947:+@chr19:26748398:26748544:+@chr19:26751823:26752041:+	ENSMUSG00000024921.17	Smarca2	protein_coding	1	NA	#N/A	Start_codon	0	cassetteExon	1	1	1	negInf	nonNMD	chr19:26748398:26752041:96	NA	0	0	0	0
Armcx1_chrX:134718369:134718461:+@chrX:134717987:134718050:+@chrX:134718725:134718818:+	ENSMUSG00000033460.14	Armcx1	protein_coding	1	NA	#N/A	5UTR	2	cassetteExon	1	0	1	negInf	nonNMD	chrX:134717987:134718818:92	NA	0	1	1	0
Osbpl10_chr9:115109399:115109591:+@chr9:115067245:115067325:+@chr9:115167081:115167281:+	ENSMUSG00000040875.12	Osbpl10	protein_coding	NA	1	#N/A	ORF_preserving	0	cassetteExon	0	0	0	0.0840101	nonNMD	chr9:115067245:115167281:192	NA	0	0	0	0
Slc22a4_chr11:54007767:54007871:-@chr11:54005393:54005548:-@chr11:54027583:54028090:-	ENSMUSG00000020334.6	Slc22a4	protein_coding	1	NA	2	NMD_ex	0	#N/A	0	0	0	0.310529	NMD	chr11:54005393:54028090:104	NA	0	0	0	0
Mir99ahg_chr16:77670352:77670560:+@chr16:77596898:77596959:+@chr16:77679976:77680187:+	ENSMUSG00000090386.10	Mir99ahg	processed_transcript	NA	1	#N/A	NA	0	cassetteExon	1	0	0	#N/A	#N/A	chr16:77596898:77680187:208	NA	0	0	0	0
Kdm5a_chr6:120415215:120415354:+@chr6:120412154:120412510:+@chr6:120418558:120418738:+	ENSMUSG00000030180.15	Kdm5a	protein_coding	1	NA	3	NMD_ex	0	#N/A	0	1	1	0.288425	NMD	chr6:120412154:120418738:139	NA	0	0	0	0
Cfap100_chr6:90412146:90412276:-@chr6:90409601:90409650:-@chr6:90412352:90412391:-	ENSMUSG00000048794.14	Cfap100	protein_coding	NA	1	#N/A	NMD_ex	0	cassetteExon	1	0	0	0.151918	nonNMD	chr6:90409601:90412391:130	NA	0	0	0	0
Trip12_chr1:84795689:84795815:-@chr1:84793524:84794327:-@chr1:84814822:84814969:-	ENSMUSG00000026219.14	Trip12	protein_coding	1	1	1	ORF_preserving	0	cassetteExon	1	1	1	-0.137067	nonNMD	chr1:84793524:84814969:126	NA	0	0	0	0
Rexo5_chr7:119825535:119825638:+@chr7:119823755:119823894:+@chr7:119827302:119827376:+	ENSMUSG00000030924.16	Rexo5	protein_coding	1	NA	3	NMD_in	0	cassetteExon	0	0	0	0.542857	NMD	chr7:119823755:119827376:103	NA	0	0	0	0
Fam76a_chr4:132910691:132910778:-@chr4:132903897:132904033:-@chr4:132913668:132913826:-	ENSMUSG00000028878.11	Fam76a	protein_coding	1	1	3	ORF_preserving	0	cassetteExon	1	1	0	0.118503	nonNMD	chr4:132903897:132913826:87	NA	0	0	1	0
Fam53c_chr18:34763072:34763130:+@chr18:34762494:34762724:+@chr18:34768167:34768952:+	ENSMUSG00000034300.17	Fam53c	protein_coding	1	1	3	NMD_ex	0	cassetteExon	0	1	0	0.397466	NMD	chr18:34762494:34768952:58	NMD_ex	0	0	0	0
Dnajc6_chr4:101625692:101625761:+@chr4:101623660:101623795:+@chr4:101628036:101628156:+	ENSMUSG00000028528.17	Dnajc6	protein_coding	1	NA	3	ORF_preserving	0	#N/A	0	1	0	0.0114644	nonNMD	chr4:101623660:101628156:69	NA	0	0	0	0
Dennd4c_chr4:86813781:86813928:+@chr4:86813392:86813537:+@chr4:86819861:86819981:+	ENSMUSG00000038024.17	Dennd4c	protein_coding	1	1	3	ORF_preserving	0	cassetteExon	1	0	1	-0.262683	nonNMD	chr4:86813392:86819981:147	NA	0	0	0	0
Adgrl3_chr5:81329756:81329960:+@chr5:81309870:81310079:+@chr5:81387774:81387988:+	ENSMUSG00000037605.16	Adgrl3	protein_coding	1	1	3	ORF_preserving	0	cassetteExon	1	0	1	-0.41418	nonNMD	chr5:81309870:81387988:204	NA	0	0	0	0
Ccdc66_chr14:27482940:27483190:-@chr14:27482406:27482602:-@chr14:27483807:27483875:-	ENSMUSG00000046753.10	Ccdc66	protein_coding	1	NA	3	NMD_in	0	cassetteExon	1	0	0	0.538042	NMD	chr14:27482406:27483875:250	NA	0	0	0	0
Cep295_chr9:15325506:15325746:-@chr9:15324148:15324291:-@chr9:15326074:15326177:-	ENSMUSG00000046111.17	Cep295	protein_coding	1	1	3	ORF_preserving	0	cassetteExon	1	0	0	0.0515555	nonNMD	chr9:15324148:15326177:240	NA	0	0	0	0
Pbrm1_chr14:31022719:31022859:+@chr14:31019137:31019293:+@chr14:31025497:31025650:+	ENSMUSG00000042323.17	Pbrm1	protein_coding	1	1	#N/A	5UTR	2	cassetteExon	0	1	1	negInf	nonNMD	chr14:31019137:31025650:140	NA	0	0	0	0
Tmem161a_chr8:70174302:70174406:+@chr8:70172404:70172440:+@chr8:70176844:70176925:+	ENSMUSG00000002342.17	Tmem161a	protein_coding	1	1	2	NMD_ex	0	cassetteExon	1	1	1	0.262896	NMD	chr8:70172404:70176925:104	NA	0	0	0	1
Fbrsl1_chr5:110376401:110376470:-@chr5:110376252:110376282:-@chr5:110377356:110377407:-	ENSMUSG00000043323.17	Fbrsl1	protein_coding	1	1	3	ORF_preserving	0	#N/A	0	1	0	-0.109886	nonNMD	chr5:110376252:110377407:69	NA	0	0	0	0
Nudt13_chr14:20297514:20297631:+@chr14:20294747:20294792:+@chr14:20303952:20304092:+	ENSMUSG00000021809.10	Nudt13	protein_coding	NA	1	#N/A	5UTR	2	cassetteExon	0	0	0	negInf	nonNMD	chr14:20294747:20304092:117	NA	0	0	0	0
Plekha6_chr1:133279372:133279453:+@chr1:133274792:133274879:+@chr1:133280338:133280407:+	ENSMUSG00000041757.17	Plekha6	protein_coding	1	1	#N/A	NA	0	cassetteExon	0	0	0	#N/A	#N/A	chr1:133274792:133280407:81	NA	0	0	0	1
Dcun1d2_chr8:13261384:13261467:-@chr8:13255962:13257976:-@chr8:13271589:13271720:-	ENSMUSG00000038506.13	Dcun1d2	protein_coding	1	1	#N/A	ORF_changing	1	cassetteExon	1	1	0	0.286531	NMD	chr8:13255962:13271720:83	NA	0	1	0	1
Mtf2_chr5:108069161:108069363:+@chr5:108065715:108065965:+@chr5:108080824:108081023:+	ENSMUSG00000029267.17	Mtf2	protein_coding	1	1	1	NMD_in	0	cassetteExon	0	1	1	0.204398	NMD	chr5:108065715:108081023:202	NA	0	0	0	0
Cald1_chr6:34747885:34747969:+@chr6:34745980:34746639:+@chr6:34753442:34753588:+	ENSMUSG00000029761.16	Cald1	protein_coding	NA	1	#N/A	NA	0	cassetteExon	1	0	0	#N/A	#N/A	chr6:34745980:34753588:84	NA	0	0	1	0
Atp11a_chr8:12861639:12861724:+@chr8:12859313:12859479:+@chr8:12861911:12862202:+	ENSMUSG00000031441.15	Atp11a	protein_coding	NA	1	#N/A	NA	1	cassetteExon	1	0	0	#N/A	#N/A	chr8:12859313:12862202:85	NA	0	0	1	0
Antxr1_chr6:87270754:87270780:-@chr6:87269242:87269303:-@chr6:87282686:87282767:-	ENSMUSG00000033420.12	Antxr1	protein_coding	1	1	1	NMD_in	0	cassetteExon	1	1	1	0.316375	NMD	chr6:87269242:87282767:26	NA	0	0	0	0
Hnrnpr_chr4:136314086:136314255:+@chr4:136310967:136311089:+@chr4:136316360:136316479:+	ENSMUSG00000066037.14	Hnrnpr	protein_coding	1	1	#N/A	Start_codon	0	cassetteExon	1	1	1	negInf	nonNMD	chr4:136310967:136316479:169	NA	0	0	0	0
Gapvd1_chr2:34722937:34723018:-@chr2:34720567:34720728:-@chr2:34725042:34725232:-	ENSMUSG00000026867.18	Gapvd1	protein_coding	1	1	#N/A	ORF_preserving	0	cassetteExon	1	1	1	0.167787	NMD	chr2:34720567:34725232:81	NA	0	0	0	1
Ranbp17_chr11:33404037:33404199:-@chr11:33329470:33329544:-@chr11:33441802:33441938:-	ENSMUSG00000040594.19	Ranbp17	protein_coding	NA	1	#N/A	NMD_in	0	cassetteExon	1	1	0	0.421071	NMD	chr11:33329470:33441938:162	NA	0	0	0	0
Dlgap4_chr2:156748022:156748102:+@chr2:156745834:156746196:+@chr2:156748331:156748420:+	ENSMUSG00000061689.15	Dlgap4	protein_coding	1	NA	1	NMD_in	2	cassetteExon	0	1	1	0.395058	NMD	chr2:156745834:156748420:80	NA	0	0	0	1
Slc16a7_chr10:125339138:125339233:-@chr10:125301956:125302081:-@chr10:125341780:125341850:-	ENSMUSG00000020102.15	Slc16a7	protein_coding	NA	1	#N/A	5UTR	0	#N/A	0	0	0	negInf	nonNMD	chr10:125301956:125341850:95	NA	0	0	0	0
Mcf2_chrX:60135378:60135495:-@chrX:60133607:60133757:-@chrX:60136253:60136373:-	ENSMUSG00000031139.16	Mcf2	protein_coding	NA	1	#N/A	ORF_preserving	0	#N/A	0	0	0	-0.278323	nonNMD	chrX:60133607:60136373:117	NA	0	0	0	0
Qrich1_chr9:108518766:108518826:+@chr9:108517151:108517252:+@chr9:108528588:108528859:+	ENSMUSG00000006673.14	Qrich1	protein_coding	1	1	#N/A	5UTR	0	cassetteExon	1	1	0	negInf	nonNMD	chr9:108517151:108528859:60	NA	0	1	1	0
Celf2_chr2:6549831:6549975:-@chr2:6546239:6547213:-@chr2:6553784:6553964:-	ENSMUSG00000002107.18	Celf2	protein_coding	1	1	2	ORF_preserving	0	cassetteExon	1	1	1	-0.135456	nonNMD	chr2:6546239:6553964:144	NA	0	0	0	0
Slx4_chr16:3995693:3995877:-@chr16:3994707:3994920:-@chr16:3999117:3999345:-	ENSMUSG00000039738.16	Slx4	protein_coding	1	1	3	NMD_ex	0	#N/A	0	1	1	0.24142	NMD	chr16:3994707:3999345:184	NA	0	0	0	0
Fam13b_chr18:34497967:34498159:-@chr18:34497333:34497546:-@chr18:34499685:34499852:-	ENSMUSG00000036501.7	Fam13b	protein_coding	1	1	#N/A	Start_codon	0	cassetteExon	0	1	1	negInf	nonNMD	chr18:34497333:34499852:192	NA	0	0	1	0
Heatr5a_chr12:51912204:51912231:-@chr12:51909957:51910093:-@chr12:51914973:51915143:-	ENSMUSG00000035181.6	Heatr5a	protein_coding	1	1	1	ORF_preserving	0	cassetteExon	1	0	0	0.144426	nonNMD	chr12:51909957:51915143:27	NA	0	0	0	0
Ilf3_chr9:21400451:21400512:+@chr9:21399959:21400013:+@chr9:21403135:21403501:+	ENSMUSG00000032178.14	Ilf3	protein_coding	NA	1	#N/A	NMD_in	0	cassetteExon	1	0	0	0.287506	NMD	chr9:21399959:21403501:61	NMD_in	0	0	0	0
Ccdc171_chr4:83635639:83635742:+@chr4:83604021:83604182:+@chr4:83655527:83655634:+	ENSMUSG00000052407.17	Ccdc171	protein_coding	1	NA	#N/A	ORF_changing	0	#N/A	0	0	0	0.210608	NMD	chr4:83604021:83655634:103	NA	0	0	0	0
Arhgef4_chr1:34745317:34745444:+@chr1:34732108:34732408:+@chr1:34793225:34793362:+	ENSMUSG00000037509.21	Arhgef4	protein_coding	1	NA	3	NMD_ex	0	#N/A	0	0	0	0.393649	NMD	chr1:34732108:34793362:127	NA	0	0	0	0
Wbp1_chr6:83120771:83120873:-@chr6:83120184:83120287:-@chr6:83121202:83121387:-	ENSMUSG00000030035.14	Wbp1	protein_coding	1	1	#N/A	ORF_preserving	0	cassetteExon	1	0	1	0.176063	NMD	chr6:83120184:83121387:102	NA	0	0	0	0
B130024G19Rik_chr7:70402422:70402549:+@chr7:70402095:70402191:+@chr7:70404247:70404384:+	ENSMUSG00000100005.7	B130024G19Rik	processed_transcript	1	NA	#N/A	NA	0	#N/A	0	0	0	#N/A	#N/A	chr7:70402095:70404384:127	NA	0	0	0	0
Zfp507_chr7:35795295:35795618:-@chr7:35791721:35791762:-@chr7:35801437:35801528:-	ENSMUSG00000044452.10	Zfp507	protein_coding	1	NA	#N/A	Start_codon	0	cassetteExon	1	0	0	negInf	nonNMD	chr7:35791721:35801528:323	NA	0	0	0	0
Plekhg3_chr12:76563499:76563521:+@chr12:76562237:76562303:+@chr12:76563754:76563824:+	ENSMUSG00000052609.9	Plekhg3	protein_coding	NA	1	#N/A	NMD_in	0	cassetteExon	1	0	0	0.0438171	nonNMD	chr12:76562237:76563824:22	NA	1	0	0	0
Bbs9_chr9:22476569:22476625:+@chr9:22475721:22476055:+@chr9:22490817:22490940:+	ENSMUSG00000035919.16	Bbs9	protein_coding	1	1	#N/A	5UTR	0	cassetteExon	1	0	0	negInf	nonNMD	chr9:22475721:22490940:56	NA	0	0	0	0
Plekha6_chr1:133275811:133275865:+@chr1:133274792:133274879:+@chr1:133279372:133279453:+	ENSMUSG00000041757.17	Plekha6	protein_coding	1	1	#N/A	ORF_preserving	0	cassetteExon	0	0	0	1.03375	NMD	chr1:133274792:133279453:54	NA	0	0	0	1
Hikeshi_chr7:89935726:89935964:-@chr7:89923563:89923715:-@chr7:89940968:89941066:-	ENSMUSG00000062797.14	Hikeshi	protein_coding	1	1	3	NMD_ex	1	cassetteExon	1	1	1	0.280323	NMD	chr7:89923563:89941066:238	NA	0	0	0	0
Trappc8_chr18:20855820:20855838:-@chr18:20854944:20855076:-@chr18:20860432:20860538:-	ENSMUSG00000033382.15	Trappc8	protein_coding	1	1	1	ORF_preserving	0	cassetteExon	1	0	0	-0.183699	nonNMD	chr18:20854944:20860538:18	NA	0	0	0	0
Zfand6_chr7:84652881:84653042:-@chr7:84634238:84634409:-@chr7:84689745:84689883:-	ENSMUSG00000030629.15	Zfand6	protein_coding	NA	1	#N/A	5UTR	0	cassetteExon	1	0	0	negInf	nonNMD	chr7:84634238:84689883:161	NA	0	0	0	0
Mvb12a_chr8:71543956:71544123:+@chr8:71543386:71543483:+@chr8:71545223:71545350:+	ENSMUSG00000031813.8	Mvb12a	protein_coding	1	1	1	NMD_in	0	cassetteExon	1	1	1	0.421118	NMD	chr8:71543386:71545350:167	NA	0	0	0	0
Arhgap21_chr2:20853957:20854232:-@chr2:20853037:20853069:-@chr2:20854934:20855040:-	ENSMUSG00000036591.16	Arhgap21	protein_coding	1	1	1	NMD_in	1	cassetteExon	1	0	1	0.541539	NMD	chr2:20853037:20855040:275	NMD_in	0	0	0	0
Plpp1_chr13:112834858:112835013:+@chr13:112800791:112801266:+@chr13:112851402:112851554:+	ENSMUSG00000021759.14	Plpp1	protein_coding	NA	1	#N/A	NMD_in	1	cassetteExon	0	0	1	0.558951	NMD	chr13:112800791:112851554:155	NA	0	0	1	1
Tubd1_chr11:86556694:86556787:+@chr11:86555072:86555304:+@chr11:86557724:86557889:+	ENSMUSG00000020513.15	Tubd1	protein_coding	1	1	1	ORF_preserving	0	cassetteExon	1	0	0	-0.064647	nonNMD	chr11:86555072:86557889:93	NA	0	0	0	0
Cybc1_chr11:121227888:121228033:-@chr11:121227242:121227284:-@chr11:121228327:121228470:-	ENSMUSG00000039294.14	Cybc1	protein_coding	1	1	1	NMD_in	0	cassetteExon	1	1	0	0.229827	NMD	chr11:121227242:121228470:145	NA	0	0	0	0
Ccdc189_chr7:127585144:127585261:-@chr7:127584992:127585053:-@chr7:127585453:127585524:-	ENSMUSG00000057176.4	Ccdc189	protein_coding	1	1	#N/A	ORF_preserving	0	cassetteExon	1	0	0	0.212394	NMD	chr7:127584992:127585524:117	NA	0	0	0	0
Tmem185a_chrX:70465002:70465086:-@chrX:70462844:70463021:-@chrX:70467153:70467203:-	ENSMUSG00000073139.9	Tmem185a	protein_coding	1	1	#N/A	ORF_preserving	0	cassetteExon	1	1	0	0.395322	NMD	chrX:70462844:70467203:84	NA	0	0	0	0
Myo16_chr8:10315454:10315525:+@chr8:10272533:10272797:+@chr8:10322599:10322743:+	ENSMUSG00000039057.11	Myo16	protein_coding	1	NA	3	NMD_ex	0	#N/A	0	0	0	0.338612	NMD	chr8:10272533:10322743:71	NA	0	0	0	1
Pogk_chr1:166403497:166403624:-@chr1:166392227:166400165:-@chr1:166408398:166408532:-	ENSMUSG00000040596.15	Pogk	protein_coding	1	NA	2	NMD_ex	0	cassetteExon	0	0	0	0.264112	NMD	chr1:166392227:166408532:127	NA	0	0	0	0
Eef1akmt2_chr7:132837099:132837207:-@chr7:132827780:132827882:-@chr7:132850594:132850709:-	ENSMUSG00000030960.16	Eef1akmt2	protein_coding	1	1	3	ORF_preserving	2	cassetteExon	0	1	1	0.0182598	nonNMD	chr7:132827780:132850709:108	NA	0	0	0	0
Fbxo34_chr14:47500793:47500870:+@chr14:47472560:47472717:+@chr14:47504985:47505132:+	ENSMUSG00000037536.14	Fbxo34	protein_coding	NA	1	#N/A	5UTR	0	cassetteExon	1	0	1	negInf	nonNMD	chr14:47472560:47505132:77	NA	0	0	0	0
Mbnl2_chr14:120403335:120403371:+@chr14:120396450:120396604:+@chr14:120428934:120431695:+	ENSMUSG00000022139.17	Mbnl2	protein_coding	NA	1	#N/A	NA	0	cassetteExon	0	0	0	#N/A	#N/A	chr14:120396450:120431695:36	NA	0	0	0	0
Amn1_chr6:149184991:149185124:-@chr6:149183393:149183538:-@chr6:149188605:149188712:-	ENSMUSG00000068250.13	Amn1	protein_coding	1	1	#N/A	NMD_ex	0	cassetteExon	1	1	1	0.052571	nonNMD	chr6:149183393:149188712:133	NA	0	0	0	0
Epb41l2_chr10:25501577:25501631:+@chr10:25495444:25495591:+@chr10:25501823:25501911:+	ENSMUSG00000019978.16	Epb41l2	protein_coding	NA	1	#N/A	ORF_preserving	0	cassetteExon	0	1	0	-0.0122203	nonNMD	chr10:25495444:25501911:54	NA	0	0	0	0
Mybpc1_chr10:88521276:88521335:-@chr10:88519900:88519943:-@chr10:88522966:88523153:-	ENSMUSG00000020061.18	Mybpc1	protein_coding	1	NA	#N/A	ORF_changing	0	cassetteExon	1	0	0	0.276208	NMD	chr10:88519900:88523153:59	NA	0	0	0	0
Nrxn1_chr17:90561801:90561828:-@chr17:90560740:90560860:-@chr17:90565304:90565478:-	ENSMUSG00000024109.18	Nrxn1	protein_coding	1	NA	1	ORF_preserving	0	cassetteExon	1	1	1	-0.234487	nonNMD	chr17:90560740:90565478:27	NA	0	0	0	0
Osbpl9_chr4:109107880:109107949:-@chr4:109102496:109102592:-@chr4:109133743:109133820:-	ENSMUSG00000028559.17	Osbpl9	protein_coding	1	1	3	ORF_preserving	0	cassetteExon	1	1	1	-0.187279	nonNMD	chr4:109102496:109133820:69	NA	0	0	1	0
Adgrl1_chr8:83926261:83926276:+@chr8:83924150:83924355:+@chr8:83929463:83930264:+	ENSMUSG00000013033.16	Adgrl1	protein_coding	1	1	#N/A	5UTR	1	cassetteExon	1	1	0	0.214115	NMD	chr8:83924150:83930264:15	NA	0	0	1	1
Entpd1_chr19:40711162:40711290:+@chr19:40659769:40659900:+@chr19:40720456:40720574:+	ENSMUSG00000048120.16	Entpd1	protein_coding	1	NA	3	NMD_ex	0	cassetteExon	1	0	0	0.318116	NMD	chr19:40659769:40720574:128	NA	0	0	0	0
Cep164_chr9:45785777:45785921:-@chr9:45779689:45779836:-@chr9:45787425:45787511:-	ENSMUSG00000043987.18	Cep164	protein_coding	1	NA	2	ORF_preserving	0	cassetteExon	1	0	0	0.160834	nonNMD	chr9:45779689:45787511:144	NA	0	0	0	0
Tmem44_chr16:30549392:30549457:-@chr16:30547342:30547469:-@chr16:30550362:30550570:-	ENSMUSG00000022537.18	Tmem44	protein_coding	1	1	3	NMD_in	1	cassetteExon	1	0	0	0.452378	NMD	chr16:30547342:30550570:65	NA	0	0	0	0
Tmem44_chr16:30549392:30549461:-@chr16:30547342:30547469:-@chr16:30550362:30550578:-	ENSMUSG00000022537.18	Tmem44	protein_coding	1	1	3	NMD_in	1	cassetteExon	1	0	0	0.47268	NMD	chr16:30547342:30550578:69	NA	0	0	0	0
Ocrl_chrX:47956209:47956233:+@chrX:47948124:47948360:+@chrX:47960452:47960569:+	ENSMUSG00000001173.15	Ocrl	protein_coding	1	1	3	ORF_preserving	0	#N/A	0	1	1	0.0573325	nonNMD	chrX:47948124:47960569:24	NA	0	0	1	0
Agtpbp1_chr13:59482516:59482604:-@chr13:59476993:59477138:-@chr13:59495332:59495481:-	ENSMUSG00000021557.15	Agtpbp1	protein_coding	1	1	2	NMD_ex	0	cassetteExon	1	1	1	0.358162	NMD	chr13:59476993:59495481:88	NA	0	0	0	0
Actr3b_chr5:25798445:25798501:+@chr5:25760025:25760128:+@chr5:25809784:25809909:+	ENSMUSG00000056367.14	Actr3b	protein_coding	NA	1	#N/A	NMD_ex	0	cassetteExon	1	1	0	0.138588	nonNMD	chr5:25760025:25809909:56	NA	0	0	0	0
8030453O22Rik_chr6:39529691:39529819:+@chr6:39527512:39527644:+@chr6:39543103:39544486:+	ENSMUSG00000085058.2	8030453O22Rik	processed_transcript	NA	1	#N/A	NA	0	cassetteExon	0	0	0	#N/A	#N/A	chr6:39527512:39544486:128	NA	0	0	0	0
Zfp512_chr5:31453154:31453213:+@chr5:31452434:31452577:+@chr5:31465445:31465633:+	ENSMUSG00000062761.7	Zfp512	protein_coding	1	1	1	NMD_ex	0	cassetteExon	1	1	1	0.311923	NMD	chr5:31452434:31465633:59	NA	0	0	0	0
Zfyve21_chr12:111825575:111825632:+@chr12:111825016:111825108:+@chr12:111827542:111827685:+	ENSMUSG00000021286.8	Zfyve21	protein_coding	1	1	1	ORF_preserving	0	cassetteExon	1	1	1	0.0875167	nonNMD	chr12:111825016:111827685:57	NA	0	0	0	0
Eya3_chr4:132657577:132657616:+@chr4:132656692:132656788:+@chr4:132661894:132661938:+	ENSMUSG00000028886.15	Eya3	protein_coding	1	1	1	NMD_in	0	cassetteExon	1	0	0	0.228932	NMD	chr4:132656692:132661938:39	NA	0	0	0	0
Tacc1_chr8:25200090:25200206:-@chr8:25181822:25182930:-@chr8:25240793:25240901:-	ENSMUSG00000065954.11	Tacc1	protein_coding	1	NA	#N/A	ORF_changing	0	cassetteExon	0	0	0	0.451042	NMD	chr8:25181822:25240901:116	NA	0	0	0	0
Mki67_chr7:135707360:135708320:-@chr7:135705609:135705785:-@chr7:135708765:135708811:-	ENSMUSG00000031004.8	Mki67	protein_coding	1	NA	2	ORF_preserving	0	#N/A	0	1	1	-0.312073	nonNMD	chr7:135705609:135708811:960	NA	0	0	0	0
Nrcam_chr12:44583666:44583792:+@chr12:44576603:44576789:+@chr12:44584834:44584987:+	ENSMUSG00000020598.16	Nrcam	protein_coding	1	NA	#N/A	NA	0	cassetteExon	0	0	0	#N/A	#N/A	chr12:44576603:44584987:126	NA	0	0	0	0
Trmt10a_chr3:138146286:138146393:+@chr3:138143860:138143995:+@chr3:138147374:138147570:+	ENSMUSG00000004127.12	Trmt10a	protein_coding	NA	1	#N/A	5UTR	1	cassetteExon	1	0	0	negInf	nonNMD	chr3:138143860:138147570:107	NA	0	0	0	0
Kntc1_chr5:123755673:123755794:+@chr5:123753822:123753997:+@chr5:123757798:123757914:+	ENSMUSG00000029414.11	Kntc1	protein_coding	1	NA	#N/A	NMD_ex	0	#N/A	0	0	0	0.134096	nonNMD	chr5:123753822:123757914:121	NA	0	0	0	0
Ezh2_chr6:47546748:47546830:-@chr6:47545675:47545916:-@chr6:47547344:47547436:-	ENSMUSG00000029687.16	Ezh2	protein_coding	1	1	1	NMD_in	0	cassetteExon	1	1	1	0.46782	NMD	chr6:47545675:47547436:82	NMD_in	0	0	0	0
Wnk1_chr6:119929825:119929867:-@chr6:119928122:119928149:-@chr6:119934255:119934450:-	ENSMUSG00000045962.16	Wnk1	protein_coding	1	NA	#N/A	NA	1	cassetteExon	0	0	0	#N/A	#N/A	chr6:119928122:119934450:42	NA	0	0	0	0
Rapgef2_chr3:79169738:79169756:-@chr3:79112170:79112302:-@chr3:79172907:79173075:-	ENSMUSG00000062232.14	Rapgef2	protein_coding	1	1	#N/A	ORF_preserving	0	#N/A	0	0	0	0.220907	NMD	chr3:79112170:79173075:18	NA	0	0	0	1
Nfasc_chr1:132637863:132637881:-@chr1:132636985:132637091:-@chr1:132642677:132642858:-	ENSMUSG00000026442.14	Nfasc	protein_coding	1	1	3	ORF_preserving	0	cassetteExon	1	1	1	-0.129477	nonNMD	chr1:132636985:132642858:18	NA	0	0	1	0
Serpinb6a_chr13:33996242:33996351:-@chr13:33931471:33931646:-@chr13:34002669:34002740:-	ENSMUSG00000060147.15	Serpinb6a	protein_coding	1	1	#N/A	5UTR	0	cassetteExon	0	0	0	negInf	nonNMD	chr13:33931471:34002740:109	NA	0	0	0	0
Fam149b_chr14:20358023:20358140:+@chr14:20356354:20356497:+@chr14:20363262:20363450:+	ENSMUSG00000039599.16	Fam149b	protein_coding	1	1	3	ORF_preserving	0	cassetteExon	1	0	0	-0.137423	nonNMD	chr14:20356354:20363450:117	NA	0	0	1	0
Tcf12_chr9:71868998:71869070:-@chr9:71868071:71868278:-@chr9:71870073:71870147:-	ENSMUSG00000032228.16	Tcf12	protein_coding	1	1	#N/A	ORF_preserving	0	cassetteExon	1	1	1	0.226039	NMD	chr9:71868071:71870147:72	NA	0	0	1	0
Nf1_chr11:79414240:79414270:+@chr11:79412683:79412758:+@chr11:79418551:79418683:+	ENSMUSG00000020716.16	Nf1	protein_coding	1	1	1	ORF_preserving	0	cassetteExon	1	0	0	-0.116516	nonNMD	chr11:79412683:79418683:30	NA	0	0	0	1
Pakap_chr4:57883023:57883202:+@chr4:57854158:57857037:+@chr4:57892868:57896982:+	ENSMUSG00000038729.24	Pakap	protein_coding	1	1	#N/A	ORF_changing	0	cassetteExon	1	0	1	0.413929	NMD	chr4:57854158:57896982:179	NA	0	0	0	0
Zfp346_chr13:55115479:55115624:+@chr13:55113677:55113770:+@chr13:55122281:55122515:+	ENSMUSG00000021481.11	Zfp346	protein_coding	1	NA	3	NMD_ex	0	cassetteExon	1	1	0	0.258657	NMD	chr13:55113677:55122515:145	NMD_ex	0	0	1	0
Ntpcr_chr8:125733105:125733231:+@chr8:125729962:125730062:+@chr8:125736067:125736230:+	ENSMUSG00000031851.14	Ntpcr	protein_coding	1	1	2	NMD_in	0	cassetteExon	1	0	0	0.298173	NMD	chr8:125729962:125736230:126	NA	0	0	0	0
Tlk1_chr2:70768861:70768930:-@chr2:70757473:70757549:-@chr2:70770003:70770075:-	ENSMUSG00000041997.16	Tlk1	protein_coding	1	NA	1	NMD_in	0	cassetteExon	1	1	1	0.478233	NMD	chr2:70757473:70770075:69	NMD_in	1	0	0	0
Aff3_chr1:38341720:38341801:-@chr1:38329871:38329908:-@chr1:38406495:38406543:-	ENSMUSG00000037138.18	Aff3	protein_coding	1	1	#N/A	ORF_preserving	0	#N/A	0	0	0	0.363611	NMD	chr1:38329871:38406543:81	NA	0	0	0	0
Fbxw11_chr11:32680200:32680302:+@chr11:32642865:32642935:+@chr11:32708187:32708250:+	ENSMUSG00000020271.17	Fbxw11	protein_coding	1	1	#N/A	ORF_preserving	3	cassetteExon	1	1	0	0.44513	NMD	chr11:32642865:32708250:102	NA	0	1	2	1
Gapvd1_chr2:34699825:34699906:-@chr2:34695485:34695608:-@chr2:34700762:34700850:-	ENSMUSG00000026867.18	Gapvd1	protein_coding	NA	1	#N/A	ORF_preserving	0	cassetteExon	1	1	1	0.121561	nonNMD	chr2:34695485:34700850:81	NA	0	0	0	1
Accs_chr2:93842548:93842615:-@chr2:93841864:93841962:-@chr2:93842918:93842988:-	ENSMUSG00000040272.14	Accs	protein_coding	1	1	1	NMD_ex	0	cassetteExon	1	0	0	0.389774	NMD	chr2:93841864:93842988:67	NA	0	0	0	0
Nop56_chr2:130278412:130278531:+@chr2:130278155:130278290:+@chr2:130278896:130279279:+	ENSMUSG00000027405.16	Nop56	protein_coding	1	1	1	NMD_in	0	cassetteExon	1	1	0	0.61301	NMD	chr2:130278155:130279279:119	NA	0	0	0	0
Gpx8_chr13:113045431:113045693:-@chr13:113042758:113043299:-@chr13:113046171:113046410:-	ENSMUSG00000021760.5	Gpx8	protein_coding	1	1	3	ORF_changing	0	cassetteExon	1	1	1	-0.0539248	nonNMD	chr13:113042758:113046410:262	NA	0	0	0	0
Sptan1_chr2:30001099:30001159:+@chr2:29999913:30000062:+@chr2:30002230:30002429:+	ENSMUSG00000057738.14	Sptan1	protein_coding	1	1	3	ORF_preserving	0	cassetteExon	1	1	1	-0.230916	nonNMD	chr2:29999913:30002429:60	NA	0	0	1	0
Icmt_chr4:152299136:152299245:+@chr4:152298684:152298773:+@chr4:152299670:152299840:+	ENSMUSG00000039662.16	Icmt	protein_coding	1	1	1	NMD_in	0	cassetteExon	1	1	0	0.322922	NMD	chr4:152298684:152299840:109	NA	0	0	0	1
Rere_chr4:150439342:150439468:+@chr4:150431522:150431593:+@chr4:150468694:150468800:+	ENSMUSG00000039852.17	Rere	protein_coding	1	1	#N/A	ORF_preserving	0	cassetteExon	1	1	1	0.359072	NMD	chr4:150431522:150468800:126	NA	0	0	1	0
Dcaf6_chr1:165336744:165336833:-@chr1:165333288:165333394:-@chr1:165338187:165338344:-	ENSMUSG00000026571.12	Dcaf6	protein_coding	1	NA	3	NMD_ex	0	#N/A	0	0	1	0.570178	NMD	chr1:165333288:165338344:89	NA	0	0	0	1
Zcchc9_chr13:91798822:91798891:-@chr13:91796532:91797254:-@chr13:91800610:91800703:-	ENSMUSG00000021621.15	Zcchc9	protein_coding	1	1	2	ORF_preserving	0	cassetteExon	1	1	1	0.0345141	nonNMD	chr13:91796532:91800703:69	NA	0	1	0	0
Setdb2_chr14:59426488:59426554:-@chr14:59422520:59423484:-@chr14:59431142:59431268:-	ENSMUSG00000071350.12	Setdb2	protein_coding	1	1	3	ORF_preserving	0	#N/A	0	0	0	-0.25193	nonNMD	chr14:59422520:59431268:66	NA	0	0	0	0
Fam184a_chr10:53638176:53638281:-@chr10:53634935:53635434:-@chr10:53640944:53641062:-	ENSMUSG00000019856.14	Fam184a	protein_coding	NA	1	#N/A	ORF_preserving	5	cassetteExon	1	0	1	-0.220376	nonNMD	chr10:53634935:53641062:105	NA	0	0	0	0
Cdc42bpa_chr1:180093943:180094186:+@chr1:180084371:180084505:+@chr1:180094380:180094491:+	ENSMUSG00000026490.18	Cdc42bpa	protein_coding	1	1	2	ORF_preserving	0	cassetteExon	1	1	1	-0.00426033	nonNMD	chr1:180084371:180094491:243	NA	0	0	0	0
Tpcn2_chr7:145261560:145261679:-@chr7:145260871:145261000:-@chr7:145261932:145261992:-	ENSMUSG00000048677.9	Tpcn2	protein_coding	1	1	1	NMD_in	0	cassetteExon	1	0	0	0.441433	NMD	chr7:145260871:145261992:119	NA	0	0	0	0
Tmem40_chr6:115741540:115741672:-@chr6:115738947:115739022:-@chr6:115742309:115742387:-	ENSMUSG00000059900.14	Tmem40	protein_coding	NA	1	#N/A	ORF_preserving	0	#N/A	0	0	0	0.159635	nonNMD	chr6:115738947:115742387:132	NA	0	0	0	0
Cacnb1_chr11:98010003:98010376:-@chr11:98009857:98009916:-@chr11:98011865:98011942:-	ENSMUSG00000020882.17	Cacnb1	protein_coding	1	NA	#N/A	NA	0	#N/A	0	0	0	#N/A	#N/A	chr11:98009857:98011942:373	NA	0	0	0	0
Kansl1l_chr1:66807524:66807604:-@chr1:66801048:66802168:-@chr1:66817373:66817562:-	ENSMUSG00000026004.15	Kansl1l	protein_coding	1	NA	#N/A	5UTR	0	cassetteExon	0	1	0	negInf	nonNMD	chr1:66801048:66817562:80	NA	0	0	0	0
Pxn_chr5:115551487:115551589:+@chr5:115546812:115546948:+@chr5:115551850:115552021:+	ENSMUSG00000029528.19	Pxn	protein_coding	1	1	2	ORF_preserving	0	cassetteExon	1	1	1	0.121593	nonNMD	chr5:115546812:115552021:102	NA	0	0	1	0
Zfp384_chr6:125025847:125025940:+@chr6:125024745:125025082:+@chr6:125030797:125031022:+	ENSMUSG00000038346.18	Zfp384	protein_coding	1	1	#N/A	ORF_preserving	0	cassetteExon	1	1	1	0.396432	NMD	chr6:125024745:125031022:93	NA	0	0	1	0
Kidins220_chr12:25047893:25047926:+@chr12:25040455:25040569:+@chr12:25051094:25051226:+	ENSMUSG00000036333.11	Kidins220	protein_coding	1	1	1	ORF_preserving	0	cassetteExon	1	0	0	-0.0538431	nonNMD	chr12:25040455:25051226:33	NA	0	0	0	0
Nudt13_chr14:20295087:20295266:+@chr14:20294713:20294792:+@chr14:20300586:20300679:+	ENSMUSG00000021809.10	Nudt13	protein_coding	1	1	#N/A	5UTR	2	cassetteExon	1	0	1	negInf	nonNMD	chr14:20294713:20300679:179	NA	0	1	0	0
Nap1l4_chr7:143518849:143518885:-@chr7:143513578:143514637:-@chr7:143520383:143520440:-	ENSMUSG00000059119.9	Nap1l4	protein_coding	1	1	#N/A	ORF_changing	0	cassetteExon	1	1	1	0.33052	NMD	chr7:143513578:143520440:36	NA	0	0	0	0
Tmem143_chr7:45899631:45899736:+@chr7:45897100:45897666:+@chr7:45906917:45907112:+	ENSMUSG00000002781.19	Tmem143	protein_coding	1	1	#N/A	ORF_preserving	0	cassetteExon	1	0	0	0.228944	NMD	chr7:45897100:45907112:105	NA	0	0	0	0
Son_chr16:91674694:91674774:+@chr16:91671348:91671465:+@chr16:91675400:91675548:+	ENSMUSG00000022961.18	Son	protein_coding	1	1	3	NMD_in	0	cassetteExon	1	0	0	0.237784	NMD	chr16:91671348:91675548:80	NMD_in	0	0	1	0
Tank_chr2:61629284:61629372:+@chr2:61627720:61627839:+@chr2:61643714:61643785:+	ENSMUSG00000064289.15	Tank	protein_coding	1	1	1	NMD_in	0	cassetteExon	1	1	0	0.286461	NMD	chr2:61627720:61643785:88	NA	0	0	0	0
Ank3_chr10:69920437:69920491:+@chr10:69904447:69904510:+@chr10:69927694:69927818:+	ENSMUSG00000069601.14	Ank3	protein_coding	NA	1	#N/A	ORF_preserving	1	cassetteExon	1	0	0	0.235271	NMD	chr10:69904447:69927818:54	NA	0	0	0	1
Eif5a_chr11:69920340:69920434:-@chr11:69919150:69919336:-@chr11:69920800:69920940:-	ENSMUSG00000078812.10	Eif5a	protein_coding	NA	1	#N/A	5UTR	1	cassetteExon	1	0	1	negInf	nonNMD	chr11:69919150:69920940:94	NA	0	0	0	0
Fam241a_chr3:127887954:127887985:-@chr3:127869679:127871000:-@chr3:127896033:127896288:-	ENSMUSG00000050549.8	Fam241a	protein_coding	1	NA	1	ORF_changing	0	cassetteExon	1	0	0	0.0919563	nonNMD	chr3:127869679:127896288:31	NA	0	0	0	0
Oscp1_chr4:126064949:126064979:+@chr4:126058603:126058792:+@chr4:126073804:126073959:+	ENSMUSG00000042616.8	Oscp1	protein_coding	1	1	1	ORF_preserving	0	cassetteExon	1	1	0	-0.0630167	nonNMD	chr4:126058603:126073959:30	NA	0	0	0	0
Gpatch8_chr11:102510216:102510261:-@chr11:102508172:102508211:-@chr11:102528093:102528166:-	ENSMUSG00000034621.14	Gpatch8	protein_coding	1	1	#N/A	NMD_in	0	cassetteExon	1	1	1	0.146305	nonNMD	chr11:102508172:102528166:45	NA	0	0	0	0
Ppfia1_chr7:144489196:144489259:-@chr7:144488690:144488717:-@chr7:144491451:144491652:-	ENSMUSG00000037519.17	Ppfia1	protein_coding	1	NA	3	ORF_preserving	0	cassetteExon	0	0	0	0.107881	nonNMD	chr7:144488690:144491652:63	NA	0	0	0	1
Dis3_chr14:99099118:99099186:-@chr14:99098682:99098840:-@chr14:99099445:99099764:-	ENSMUSG00000033166.11	Dis3	protein_coding	1	1	1	NMD_in	0	cassetteExon	1	1	1	0.333448	NMD	chr14:99098682:99099764:68	NA	1	0	1	0
Plekha5_chr6:140555950:140556070:+@chr6:140552714:140552798:+@chr6:140556803:140556857:+	ENSMUSG00000030231.11	Plekha5	protein_coding	1	1	#N/A	ORF_preserving	0	cassetteExon	0	0	0	0.316743	NMD	chr6:140552714:140556857:120	NA	0	0	0	1
Cacnb3_chr15:98640958:98640978:+@chr15:98640685:98640750:+@chr15:98641176:98641257:+	ENSMUSG00000003352.14	Cacnb3	protein_coding	1	1	3	NMD_ex	1	cassetteExon	1	1	0	0.232758	NMD	chr15:98640685:98641257:20	NMD_ex	0	0	0	0
Tcaim_chr9:122826192:122826290:+@chr9:122824462:122824585:+@chr9:122826846:122826938:+	ENSMUSG00000046603.16	Tcaim	protein_coding	1	NA	3	NMD_ex	0	#N/A	0	0	0	0.165174	NMD	chr9:122824462:122826938:98	NA	0	0	0	0
Map4k4_chr1:40008330:40008339:+@chr1:40007432:40007530:+@chr1:40009687:40009863:+	ENSMUSG00000026074.15	Map4k4	protein_coding	1	1	3	ORF_preserving	0	cassetteExon	1	0	0	-0.0506246	nonNMD	chr1:40007432:40009863:9	NA	0	0	1	0
Ylpm1_chr12:85028769:85030887:+@chr12:85014649:85015593:+@chr12:85033916:85034034:+	ENSMUSG00000021244.15	Ylpm1	protein_coding	1	1	2	ORF_preserving	0	cassetteExon	1	1	1	0.00813285	nonNMD	chr12:85014649:85034034:2118	NA	0	0	0	0
Tspoap1_chr11:87782659:87782710:+@chr11:87781681:87782049:+@chr11:87784735:87785928:+	ENSMUSG00000034156.16	Tspoap1	protein_coding	1	1	#N/A	ORF_changing	0	cassetteExon	1	0	0	0.218117	NMD	chr11:87781681:87785928:51	NA	0	0	0	0
Macroh2a1_chr13:56088251:56088342:-@chr13:56084195:56084285:-@chr13:56096123:56096234:-	ENSMUSG00000015937.15	Macroh2a1	protein_coding	1	NA	3	NMD_ex	1	cassetteExon	0	1	1	0.369316	NMD	chr13:56084195:56096234:91	NA	0	0	0	0
Mlycd_chr8:119401480:119402590:+@chr8:119394897:119395470:+@chr8:119407555:119407705:+	ENSMUSG00000074064.6	Mlycd	protein_coding	1	1	#N/A	NA	0	#N/A	0	0	0	#N/A	#N/A	chr8:119394897:119407705:1110	NA	0	0	0	0
Fstl5_chr3:76620479:76620506:+@chr3:76593442:76593577:+@chr3:76628912:76629031:+	ENSMUSG00000034098.14	Fstl5	protein_coding	1	NA	2	ORF_preserving	0	cassetteExon	1	1	1	-0.35809	nonNMD	chr3:76593442:76629031:27	NA	0	0	0	0
Repin1_chr6:48594790:48594976:+@chr6:48593882:48594052:+@chr6:48596292:48599081:+	ENSMUSG00000052751.16	Repin1	protein_coding	1	1	#N/A	Start_codon	0	cassetteExon	1	1	0	negInf	nonNMD	chr6:48593882:48599081:186	NA	0	1	0	0
Diaph2_chrX:129801394:129801427:+@chrX:129749741:129750116:+@chrX:129804012:129804189:+	ENSMUSG00000034480.18	Diaph2	protein_coding	NA	1	#N/A	ORF_preserving	0	cassetteExon	1	1	1	-0.1246	nonNMD	chrX:129749741:129804189:33	NA	0	0	0	0
Zdhhc4_chr5:143328677:143328897:-@chr5:143328390:143328570:-@chr5:143329165:143329228:-	ENSMUSG00000001844.10	Zdhhc4	protein_coding	1	1	#N/A	5UTR	0	cassetteExon	1	1	1	negInf	nonNMD	chr5:143328390:143329228:220	NA	0	0	1	0
Herc6_chr6:57607041:57607178:+@chr6:57604072:57604200:+@chr6:57607633:57607707:+	ENSMUSG00000029798.11	Herc6	protein_coding	NA	1	#N/A	NMD_ex	0	cassetteExon	0	0	0	0.417667	NMD	chr6:57604072:57607707:137	NA	0	0	0	0
Add3_chr19:53244309:53244405:+@chr19:53242503:53242627:+@chr19:53244997:53246940:+	ENSMUSG00000025026.15	Add3	protein_coding	1	1	#N/A	ORF_preserving	0	cassetteExon	1	1	1	0.170492	NMD	chr19:53242503:53246940:96	NA	0	0	1	0
Epb41l3_chr17:69265904:69266432:+@chr17:69262179:69262346:+@chr17:69270610:69270664:+	ENSMUSG00000024044.19	Epb41l3	protein_coding	1	NA	1	ORF_preserving	0	cassetteExon	1	1	1	-0.179215	nonNMD	chr17:69262179:69270664:528	NA	0	1	0	0
Gsap_chr5:21280995:21281066:+@chr5:21278044:21278140:+@chr5:21281507:21281602:+	ENSMUSG00000039934.12	Gsap	protein_coding	NA	1	#N/A	NMD_ex	0	cassetteExon	0	0	0	0.635924	NMD	chr5:21278044:21281602:71	NA	1	0	0	0
Sod2_chr17:13034879:13034991:+@chr17:13013432:13013612:+@chr17:13036957:13040063:+	ENSMUSG00000006818.5	Sod2	protein_coding	NA	1	#N/A	NA	0	#N/A	0	0	0	#N/A	#N/A	chr17:13013432:13040063:112	NA	0	0	0	0
Rims2_chr15:39506965:39507034:+@chr15:39478556:39478710:+@chr15:39509644:39509801:+	ENSMUSG00000037386.16	Rims2	protein_coding	1	NA	#N/A	ORF_preserving	0	#N/A	0	0	1	0.478111	NMD	chr15:39478556:39509801:69	NA	0	0	0	1
Tfcp2_chr15:100522388:100522495:-@chr15:100520562:100520715:-@chr15:100525566:100525672:-	ENSMUSG00000009733.9	Tfcp2	protein_coding	1	1	2	NMD_ex	0	cassetteExon	1	1	1	0.266148	NMD	chr15:100520562:100525672:107	NA	1	0	0	0
Rims2_chr15:39452223:39452432:+@chr15:39436996:39437922:+@chr15:39454359:39454479:+	ENSMUSG00000037386.16	Rims2	protein_coding	1	NA	3	NMD_ex	1	cassetteExon	1	0	0	0.578418	NMD	chr15:39436996:39454479:209	NMD_ex	0	0	0	1
Cd47_chr16:49908702:49908735:+@chr16:49908053:49908078:+@chr16:49910868:49910876:+	ENSMUSG00000055447.19	Cd47	protein_coding	1	1	3	ORF_preserving	0	cassetteExon	1	1	0	0.108629	nonNMD	chr16:49908053:49910876:33	NA	0	0	0	0
Abhd10_chr16:45740318:45740502:-@chr16:45737523:45737635:-@chr16:45742776:45742955:-	ENSMUSG00000033157.17	Abhd10	protein_coding	1	1	#N/A	NMD_ex	0	cassetteExon	1	1	0	0.0950005	nonNMD	chr16:45737523:45742955:184	NA	0	0	0	0
Ankrd26_chr6:118540450:118540549:-@chr6:118539846:118539875:-@chr6:118542889:118542983:-	ENSMUSG00000007827.10	Ankrd26	protein_coding	1	NA	#N/A	ORF_preserving	0	#N/A	0	1	1	0.18296	NMD	chr6:118539846:118542983:99	NA	0	0	0	0
Setd5_chr6:113105916:113106141:+@chr6:113104934:113105121:+@chr6:113109884:113109990:+	ENSMUSG00000034269.12	Setd5	protein_coding	1	1	2	NMD_in	1	cassetteExon	1	1	1	0.36708	NMD	chr6:113104934:113109990:225	NMD_in	0	0	0	0
Slc46a3_chr5:147894480:147894596:-@chr5:147893880:147894045:-@chr5:147894708:147894815:-	ENSMUSG00000029650.10	Slc46a3	protein_coding	NA	1	#N/A	5UTR	0	cassetteExon	1	0	0	negInf	nonNMD	chr5:147893880:147894815:116	NA	0	0	0	0
Gtf2i_chr5:134276371:134276428:-@chr5:134274538:134274595:-@chr5:134279436:134279514:-	ENSMUSG00000060261.15	Gtf2i	protein_coding	1	NA	#N/A	ORF_preserving	0	cassetteExon	1	1	1	0.290529	NMD	chr5:134274538:134279514:57	NA	0	0	1	0
Wnk1_chr6:119944700:119944784:-@chr6:119943805:119943866:-@chr6:119946236:119946320:-	ENSMUSG00000045962.16	Wnk1	protein_coding	1	NA	#N/A	ORF_preserving	0	cassetteExon	1	1	0	0.296965	NMD	chr6:119943805:119946320:84	NA	0	0	0	0
Hfe_chr13:23708027:23708291:-@chr13:23706766:23707066:-@chr13:23710626:23710854:-	ENSMUSG00000006611.15	Hfe	protein_coding	1	1	#N/A	ORF_preserving	0	cassetteExon	1	0	0	0.254108	NMD	chr13:23706766:23710854:264	NA	0	0	0	0
Itgb3bp_chr4:99798695:99798762:-@chr4:99789600:99789679:-@chr4:99802096:99802232:-	ENSMUSG00000028549.17	Itgb3bp	protein_coding	1	1	#N/A	NMD_ex	0	cassetteExon	1	0	0	0.104198	nonNMD	chr4:99789600:99802232:67	NA	0	0	0	0
Zfp612_chr8:110084343:110084451:+@chr8:110083606:110083783:+@chr8:110088421:110091010:+	ENSMUSG00000044676.10	Zfp612	protein_coding	1	NA	#N/A	ORF_preserving	0	#N/A	0	1	1	0.345547	NMD	chr8:110083606:110091010:108	NA	0	1	1	0
Morf4l1_chr9:90107234:90107302:-@chr9:90103654:90103768:-@chr9:90114535:90114610:-	ENSMUSG00000062270.14	Morf4l1	protein_coding	1	NA	#N/A	NA	0	cassetteExon	0	0	0	#N/A	#N/A	chr9:90103654:90114610:68	NA	0	0	0	0
Gm20498_chr12:81510828:81510965:-@chr12:81504543:81504639:-@chr12:81532715:81532877:-	ENSMUSG00000021139.17	Gm20498	protein_coding	1	1	#N/A	NMD_ex	0	cassetteExon	2	1	1	-0.0651563	nonNMD	chr12:81504543:81532877:137	NA	0	0	1	0
Strn3_chr12:51633578:51633719:-@chr12:51629373:51629507:-@chr12:51643103:51643214:-	ENSMUSG00000020954.16	Strn3	protein_coding	1	1	2	ORF_preserving	0	cassetteExon	0	1	1	-0.080391	nonNMD	chr12:51629373:51643214:141	NA	0	0	0	0
Zfp410_chr12:84339050:84339253:+@chr12:84338672:84338782:+@chr12:84340101:84340229:+	ENSMUSG00000042472.11	Zfp410	protein_coding	1	1	1	NMD_in	0	cassetteExon	1	1	0	0.402548	NMD	chr12:84338672:84340229:203	NA	0	0	0	0
Rfx1_chr8:84073730:84074069:+@chr8:84066833:84067048:+@chr8:84079862:84079972:+	ENSMUSG00000031706.7	Rfx1	protein_coding	1	1	#N/A	Start_codon	0	#N/A	0	1	1	negInf	nonNMD	chr8:84066833:84079972:339	NA	0	0	0	0
Tjap1_chr17:46271799:46271929:-@chr17:46264882:46264978:-@chr17:46282345:46282439:-	ENSMUSG00000012296.16	Tjap1	protein_coding	1	1	#N/A	5UTR	0	cassetteExon	1	1	1	negInf	nonNMD	chr17:46264882:46282439:130	NA	0	0	1	0
Ap3s1_chr18:46783758:46783799:+@chr18:46780660:46780768:+@chr18:46789896:46790303:+	ENSMUSG00000024480.9	Ap3s1	protein_coding	1	1	1	ORF_changing	0	cassetteExon	1	1	1	0.136448	nonNMD	chr18:46780660:46790303:41	NA	0	1	0	0
Tbc1d24_chr17:24184380:24184398:-@chr17:24183693:24183852:-@chr17:24185203:24186201:-	ENSMUSG00000036473.16	Tbc1d24	protein_coding	1	1	1	ORF_preserving	0	cassetteExon	1	0	0	0.0587258	nonNMD	chr17:24183693:24186201:18	NA	0	1	0	0
Otx2os1_chr14:48700245:48700409:+@chr14:48697833:48697930:+@chr14:48717609:48717761:+	ENSMUSG00000098682.8	Otx2os1	lincRNA	1	NA	#N/A	NA	0	cassetteExon	1	0	0	#N/A	#N/A	chr14:48697833:48717761:164	NA	0	0	0	0
Hsd17b7_chr1:169959422:169959479:-@chr1:169955500:169956033:-@chr1:169959686:169959791:-	ENSMUSG00000026675.12	Hsd17b7	protein_coding	1	1	2	ORF_preserving	0	cassetteExon	1	1	1	0.0956921	nonNMD	chr1:169955500:169959791:57	NA	0	0	0	0
Usf3_chr16:44198903:44199021:+@chr16:44173245:44173510:+@chr16:44200613:44200678:+	ENSMUSG00000068284.14	Usf3	protein_coding	NA	1	#N/A	5UTR	0	#N/A	0	1	1	negInf	nonNMD	chr16:44173245:44200678:118	NA	0	0	0	0
Vegfa_chr17:46020990:46021122:-@chr17:46016992:46018879:-@chr17:46024064:46024094:-	ENSMUSG00000023951.18	Vegfa	protein_coding	1	1	#N/A	ORF_preserving	1	cassetteExon	1	0	1	0.261543	NMD	chr17:46016992:46024094:132	NA	0	0	0	0
Ankrd27_chr7:35622304:35622349:+@chr7:35620542:35620662:+@chr7:35625646:35625766:+	ENSMUSG00000034867.16	Ankrd27	protein_coding	1	1	#N/A	ORF_preserving	0	cassetteExon	1	0	0	0.21232	NMD	chr7:35620542:35625766:45	NA	0	0	0	0
Fzd10os_chr5:128594207:128595764:-@chr5:128585271:128585406:-@chr5:128600536:128600687:-	ENSMUSG00000072591.10	Fzd10os	lincRNA	1	1	#N/A	NA	0	cassetteExon	1	0	0	#N/A	#N/A	chr5:128585271:128600687:1557	NA	0	0	0	0
Peli3_chr19:4936117:4936219:-@chr19:4934902:4935097:-@chr19:4938048:4938178:-	ENSMUSG00000024901.15	Peli3	protein_coding	NA	1	#N/A	ORF_preserving	0	cassetteExon	1	0	1	0.28601	NMD	chr19:4934902:4938178:102	NA	0	0	0	0
Slc29a1_chr17:45593331:45593432:-@chr17:45592178:45592261:-@chr17:45595481:45595515:-	ENSMUSG00000023942.15	Slc29a1	protein_coding	1	1	#N/A	5UTR	4	cassetteExon	1	1	1	negInf	nonNMD	chr17:45592178:45595515:101	NA	0	0	0	0
Ptpro_chr6:137420323:137420407:+@chr6:137418208:137418277:+@chr6:137426764:137426800:+	ENSMUSG00000030223.14	Ptpro	protein_coding	1	1	#N/A	ORF_preserving	0	cassetteExon	1	0	0	0.205145	NMD	chr6:137418208:137426800:84	NA	0	0	0	0
C530008M17Rik_chr5:76840787:76840923:+@chr5:76822465:76822637:+@chr5:76848816:76848981:+	ENSMUSG00000036377.19	C530008M17Rik	protein_coding	1	1	#N/A	Start_codon	0	#N/A	0	1	1	0.306504	NMD	chr5:76822465:76848981:136	NA	0	0	0	0
St3gal6_chr16:58523501:58523672:-@chr16:58507447:58507614:-@chr16:58524123:58524169:-	ENSMUSG00000022747.17	St3gal6	protein_coding	NA	1	#N/A	5UTR	3	cassetteExon	1	0	0	negInf	nonNMD	chr16:58507447:58524169:171	NA	0	0	0	0
Trim68_chr7:102679673:102679696:-@chr7:102679035:102679136:-@chr7:102680136:102680397:-	ENSMUSG00000073968.4	Trim68	protein_coding	NA	1	#N/A	ORF_changing	0	cassetteExon	1	1	0	0.0451461	nonNMD	chr7:102679035:102680397:23	NA	0	0	0	0
Eif4enif1_chr11:3233987:3234059:+@chr11:3229868:3230101:+@chr11:3234461:3234645:+	ENSMUSG00000020454.17	Eif4enif1	protein_coding	1	1	1	ORF_preserving	0	cassetteExon	1	1	1	0.00788807	nonNMD	chr11:3229868:3234645:72	NA	0	0	1	0
Pstk_chr7:131373535:131373830:+@chr7:131371140:131371389:+@chr7:131374064:131374263:+	ENSMUSG00000063179.13	Pstk	protein_coding	1	1	#N/A	NMD_ex	0	cassetteExon	1	1	1	0.126303	nonNMD	chr7:131371140:131374263:295	NA	0	1	0	0
Atrx_chrX:105911469:105911654:-@chrX:105890916:105890972:-@chrX:105929099:105929346:-	ENSMUSG00000031229.16	Atrx	protein_coding	NA	1	#N/A	5UTR	0	cassetteExon	0	0	0	negInf	nonNMD	chrX:105890916:105929346:185	NA	0	0	0	0
Elavl2_chr4:91254140:91254179:-@chr4:91250762:91253570:-@chr4:91260760:91260986:-	ENSMUSG00000008489.18	Elavl2	protein_coding	1	NA	2	ORF_preserving	0	cassetteExon	1	1	0	0.0695439	nonNMD	chr4:91250762:91260986:39	NA	0	0	1	1
Dnajc25_chr4:59013631:59013855:+@chr4:59003192:59003557:+@chr4:59017669:59017822:+	ENSMUSG00000070972.13	Dnajc25	protein_coding	NA	1	#N/A	NMD_in	0	cassetteExon	1	1	0	0.383157	NMD	chr4:59003192:59017822:224	NMD_in	0	0	0	0
BC065397_chrX:136756493:136756620:+@chrX:136747322:136747448:+@chrX:136758100:136758181:+	ENSMUSG00000087368.7	BC065397	processed_transcript	NA	1	#N/A	NA	0	cassetteExon	1	0	0	#N/A	#N/A	chrX:136747322:136758181:127	NA	0	0	0	0
Ankrd24_chr10:81635687:81635752:+@chr10:81635069:81635158:+@chr10:81636368:81636426:+	ENSMUSG00000054708.17	Ankrd24	protein_coding	1	1	3	NMD_ex	0	cassetteExon	1	0	0	0.311286	NMD	chr10:81635069:81636426:65	NA	0	0	0	1
Egflam_chr15:7224644:7224668:-@chr15:7222747:7222826:-@chr15:7231587:7231768:-	ENSMUSG00000042961.13	Egflam	protein_coding	1	1	1	ORF_preserving	0	cassetteExon	1	0	0	0.0427007	nonNMD	chr15:7222747:7231768:24	NA	0	0	0	0
Clasp2_chr9:113862435:113862462:+@chr9:113862185:113862287:+@chr9:113865085:113865112:+	ENSMUSG00000033392.16	Clasp2	protein_coding	1	NA	3	ORF_preserving	0	cassetteExon	0	0	0	0.0781739	nonNMD	chr9:113862185:113865112:27	NA	0	0	0	1
Golga4_chr9:118537241:118537325:+@chr9:118536758:118536943:+@chr9:118538876:118539024:+	ENSMUSG00000038708.10	Golga4	protein_coding	1	1	1	ORF_preserving	0	cassetteExon	1	1	1	-0.1988	nonNMD	chr9:118536758:118539024:84	NA	0	0	0	0
Ankrd45_chr1:161164171:161164214:+@chr1:161163266:161163405:+@chr1:161167711:161167839:+	ENSMUSG00000044835.15	Ankrd45	protein_coding	NA	1	#N/A	ORF_changing	0	#N/A	0	1	0	0.152453	nonNMD	chr1:161163266:161167839:43	NA	0	0	0	0
Pde4b_chr4:102599642:102599742:+@chr4:102597693:102597858:+@chr4:102601532:102601687:+	ENSMUSG00000028525.16	Pde4b	protein_coding	1	NA	#N/A	NMD_ex	0	#N/A	0	1	0	0.0976485	nonNMD	chr4:102597693:102601687:100	NA	0	0	0	1
Ntrk3_chr7:78204102:78204144:-@chr7:78198792:78198951:-@chr7:78247154:78247398:-	ENSMUSG00000059146.12	Ntrk3	protein_coding	NA	1	#N/A	ORF_preserving	0	cassetteExon	1	1	1	0.0153578	nonNMD	chr7:78198792:78247398:42	NA	0	0	0	0
Snap91_chr9:86774196:86774280:-@chr9:86773518:86773623:-@chr9:86775591:86775691:-	ENSMUSG00000033419.16	Snap91	protein_coding	1	1	3	ORF_preserving	0	cassetteExon	1	1	1	0.137891	nonNMD	chr9:86773518:86775691:84	NA	0	0	0	0
Dnah7b_chr1:46224608:46224777:+@chr1:46223071:46223227:+@chr1:46225765:46225892:+	ENSMUSG00000041144.12	Dnah7b	protein_coding	1	NA	3	NMD_ex	0	#N/A	0	0	0	0.589784	NMD	chr1:46223071:46225892:169	NA	0	0	0	0
Armc2_chr10:42008652:42008725:-@chr10:42000329:42000498:-@chr10:42011767:42012023:-	ENSMUSG00000071324.11	Armc2	protein_coding	NA	1	#N/A	NMD_ex	0	cassetteExon	1	0	0	0.167648	NMD	chr10:42000329:42012023:73	NA	0	0	0	0
Carmil1_chr13:24019563:24019710:-@chr13:24012483:24013460:-@chr13:24022495:24022556:-	ENSMUSG00000021338.17	Carmil1	protein_coding	1	1	1	ORF_preserving	1	cassetteExon	1	0	0	-0.153659	nonNMD	chr13:24012483:24022556:147	NA	0	0	0	0
Unc80_chr1:66694364:66694564:+@chr1:66693691:66693803:+@chr1:66695329:66695596:+	ENSMUSG00000055567.18	Unc80	protein_coding	NA	1	#N/A	ORF_changing	0	#N/A	0	0	0	0.0788213	nonNMD	chr1:66693691:66695596:200	NA	0	0	0	0
1110038B12Rik_chr17:34950697:34950847:-@chr17:34950240:34950475:-@chr17:34951884:34951925:-	ENSMUSG00000092203.7	1110038B12Rik	processed_transcript	1	1	#N/A	NA	1	cassetteExon	1	1	1	#N/A	#N/A	chr17:34950240:34951925:150	NA	0	0	0	0
Arhgef11_chr3:87681859:87681892:+@chr3:87618760:87618792:+@chr3:87683485:87683577:+	ENSMUSG00000041977.18	Arhgef11	protein_coding	1	1	1	ORF_preserving	0	cassetteExon	1	0	0	-0.194522	nonNMD	chr3:87618760:87683577:33	NA	0	0	0	0
Kif21b_chr1:136167161:136167200:+@chr1:136165017:136165131:+@chr1:136169186:136169323:+	ENSMUSG00000041642.18	Kif21b	protein_coding	1	1	#N/A	ORF_preserving	0	#N/A	0	1	0	0.487822	NMD	chr1:136165017:136169323:39	NA	0	0	1	0
Luc7l2_chr6:38568846:38568917:+@chr6:38551513:38551908:+@chr6:38570509:38570604:+	ENSMUSG00000029823.16	Luc7l2	protein_coding	1	1	1	NMD_in	0	cassetteExon	0	1	0	0.432658	NMD	chr6:38551513:38570604:71	NA	1	0	0	0
Tbp_chr17:15501153:15501202:+@chr17:15499887:15500024:+@chr17:15502964:15503128:+	ENSMUSG00000014767.17	Tbp	protein_coding	1	1	#N/A	5UTR	1	cassetteExon	1	1	1	negInf	nonNMD	chr17:15499887:15503128:49	NA	0	1	1	0
Dars2_chr1:161049937:161050000:-@chr1:161046776:161046929:-@chr1:161051330:161051438:-	ENSMUSG00000026709.10	Dars2	protein_coding	1	NA	3	ORF_preserving	0	cassetteExon	1	0	0	0.0863769	nonNMD	chr1:161046776:161051438:63	NA	0	0	0	0
Phf14_chr6:12045584:12045764:+@chr6:12006984:12007106:+@chr6:12047826:12047944:+	ENSMUSG00000029629.17	Phf14	protein_coding	1	NA	1	NMD_in	0	cassetteExon	1	0	1	0.605037	NMD	chr6:12006984:12047944:180	NA	0	0	0	0
Mlh1_chr9:111252863:111252976:-@chr9:111249219:111249313:-@chr9:111255627:111255716:-	ENSMUSG00000032498.9	Mlh1	protein_coding	1	1	3	NMD_ex	0	cassetteExon	1	0	0	0.334893	NMD	chr9:111249219:111255716:113	NA	0	0	0	0
Unc5a_chr13:54997192:54997360:+@chr13:54996403:54996584:+@chr13:54997915:54998080:+	ENSMUSG00000025876.15	Unc5a	protein_coding	1	1	#N/A	ORF_preserving	0	cassetteExon	1	1	1	0.299869	NMD	chr13:54996403:54998080:168	NA	0	0	0	0
Oxr1_chr15:41848669:41848750:+@chr15:41830957:41831129:+@chr15:41850458:41850584:+	ENSMUSG00000022307.16	Oxr1	protein_coding	1	1	#N/A	ORF_preserving	0	cassetteExon	1	0	0	0.349194	NMD	chr15:41830957:41850584:81	NA	0	1	0	0
Dscc1_chr15:55083404:55083593:-@chr15:55083045:55083098:-@chr15:55084048:55084187:-	ENSMUSG00000022422.13	Dscc1	protein_coding	1	NA	1	ORF_preserving	0	cassetteExon	1	0	0	0.121886	nonNMD	chr15:55083045:55084187:189	NA	0	0	0	0
Sft2d1_chr17:8317849:8317871:+@chr17:8311138:8311285:+@chr17:8320599:8320681:+	ENSMUSG00000073468.12	Sft2d1	protein_coding	1	1	3	ORF_changing	0	cassetteExon	0	0	0	-0.195102	nonNMD	chr17:8311138:8320681:22	NA	0	0	1	0
Ncoa1_chr12:4297475:4297623:-@chr12:4294909:4296248:-@chr12:4306423:4306564:-	ENSMUSG00000020647.10	Ncoa1	protein_coding	1	1	2	NMD_ex	0	cassetteExon	1	1	0	0.233776	NMD	chr12:4294909:4306564:148	NMD_ex	0	0	1	0
Brwd3_chrX:108749282:108749441:-@chrX:108737015:108743770:-@chrX:108750230:108750328:-	ENSMUSG00000063663.11	Brwd3	protein_coding	1	1	#N/A	ORF_preserving	0	#N/A	0	0	0	0.239379	NMD	chrX:108737015:108750328:159	NA	0	0	0	0
Hps3_chr3:20008814:20008922:-@chr3:20003224:20003431:-@chr3:20010799:20010988:-	ENSMUSG00000027615.14	Hps3	protein_coding	1	1	3	ORF_preserving	0	#N/A	0	0	0	-0.122401	nonNMD	chr3:20003224:20010988:108	NA	0	0	1	0
Ccdc39_chr3:33841068:33841188:-@chr3:33837993:33839224:-@chr3:33844104:33844301:-	ENSMUSG00000027676.11	Ccdc39	protein_coding	1	1	3	ORF_preserving	0	#N/A	0	0	0	-0.168519	nonNMD	chr3:33837993:33844301:120	NA	0	0	0	0
Crim1_chr17:78281245:78281366:+@chr17:78237771:78237915:+@chr17:78313123:78313306:+	ENSMUSG00000024074.8	Crim1	protein_coding	NA	1	#N/A	NA	0	#N/A	0	1	0	#N/A	#N/A	chr17:78237771:78313306:121	NA	0	0	0	0
Gm30122_chr10:78259803:78259916:-@chr10:78248879:78249253:-@chr10:78263070:78264139:-	ENSMUSG00000112433.1	Gm30122	lincRNA	NA	1	#N/A	NA	0	cassetteExon	1	0	0	#N/A	#N/A	chr10:78248879:78264139:113	NA	0	0	0	0
Cpeb4_chr11:31918800:31918824:+@chr11:31908824:31908875:+@chr11:31920408:31920582:+	ENSMUSG00000020300.14	Cpeb4	protein_coding	1	1	#N/A	ORF_preserving	1	cassetteExon	1	1	0	0.380518	NMD	chr11:31908824:31920582:24	NA	0	0	1	1
Vwf_chr6:125655031:125655252:+@chr6:125649116:125649294:+@chr6:125656615:125656808:+	ENSMUSG00000001930.17	Vwf	protein_coding	1	NA	3	NMD_ex	0	#N/A	0	0	0	0.489004	NMD	chr6:125649116:125656808:221	NA	0	0	0	0
Mok_chr12:110826441:110826512:-@chr12:110815130:110815209:-@chr12:110840745:110840939:-	ENSMUSG00000056458.16	Mok	protein_coding	NA	1	#N/A	NMD_in	0	cassetteExon	0	0	0	0.0464449	nonNMD	chr12:110815130:110840939:71	NA	1	0	0	0
Tgfbr2_chr9:116158270:116158345:-@chr9:116131544:116131713:-@chr9:116174943:116175265:-	ENSMUSG00000032440.13	Tgfbr2	protein_coding	1	1	3	ORF_preserving	0	cassetteExon	1	1	0	0.13216	nonNMD	chr9:116131544:116175265:75	NA	0	0	0	0
Nxpe4_chr9:48233210:48233282:+@chr9:48162022:48162259:+@chr9:48354986:48355087:+	ENSMUSG00000044229.9	Nxpe4	protein_coding	1	1	#N/A	5UTR	0	cassetteExon	0	1	0	negInf	nonNMD	chr9:48162022:48355087:72	NA	0	0	0	0
Fxr1_chr3:34068160:34068252:+@chr3:34064118:34064319:+@chr3:34068916:34069342:+	ENSMUSG00000027680.15	Fxr1	protein_coding	1	1	2	ORF_changing	0	cassetteExon	1	1	1	-0.0388999	nonNMD	chr3:34064118:34069342:92	NA	0	0	1	0
Acbd5_chr2:23075489:23075610:+@chr2:23069326:23069619:+@chr2:23078143:23078216:+	ENSMUSG00000026781.17	Acbd5	protein_coding	1	1	3	NMD_ex	0	cassetteExon	1	1	1	0.19163	NMD	chr2:23069326:23078216:121	NA	0	0	0	0
Zfp346_chr13:55130533:55130627:+@chr13:55122015:55122515:+@chr13:55132306:55132356:+	ENSMUSG00000021481.11	Zfp346	protein_coding	1	1	#N/A	ORF_changing	4	cassetteExon	1	1	1	0.228767	NMD	chr13:55122015:55132356:94	NA	0	0	0	0
Gnas_chr2:174328107:174328131:+@chr2:174327698:174327941:+@chr2:174328366:174329386:+	ENSMUSG00000027523.20	Gnas	protein_coding	1	1	#N/A	5UTR	0	cassetteExon	0	0	0	negInf	nonNMD	chr2:174327698:174329386:24	NA	0	0	0	1
Gtpbp10_chr5:5554823:5554899:-@chr5:5547926:5548000:-@chr5:5555237:5555382:-	ENSMUSG00000040464.15	Gtpbp10	protein_coding	1	NA	1	NMD_in	0	cassetteExon	1	1	0	0.422787	NMD	chr5:5547926:5555382:76	NA	0	0	0	0
Wnk2_chr13:49051356:49051527:-@chr13:49042627:49042866:-@chr13:49052558:49052773:-	ENSMUSG00000037989.15	Wnk2	protein_coding	1	NA	2	ORF_preserving	1	cassetteExon	0	1	1	0.0607363	nonNMD	chr13:49042627:49052773:171	NA	0	0	0	0
Itch_chr2:155157773:155157975:+@chr2:155138195:155138272:+@chr2:155163392:155163483:+	ENSMUSG00000027598.16	Itch	protein_coding	NA	1	#N/A	5UTR	0	cassetteExon	1	1	1	negInf	nonNMD	chr2:155138195:155163483:202	NA	0	0	0	0
Slc39a13_chr2:91064905:91065007:-@chr2:91064640:91064804:-@chr2:91065581:91065700:-	ENSMUSG00000002105.15	Slc39a13	protein_coding	1	1	3	ORF_preserving	0	cassetteExon	1	1	1	-0.0210115	nonNMD	chr2:91064640:91065700:102	NA	0	0	1	0
Cwc22_chr2:77940301:77940362:-@chr2:77936592:77936722:-@chr2:77946149:77946189:-	ENSMUSG00000027014.14	Cwc22	protein_coding	NA	1	#N/A	5UTR	0	cassetteExon	1	1	1	negInf	nonNMD	chr2:77936592:77946189:61	NA	0	0	0	0
Pbrm1_chr14:31110414:31110579:+@chr14:31107108:31107310:+@chr14:31113848:31114004:+	ENSMUSG00000042323.17	Pbrm1	protein_coding	1	1	2	ORF_preserving	1	cassetteExon	1	1	1	-0.00667319	nonNMD	chr14:31107108:31114004:165	NA	0	0	0	0
Pcsk4_chr10:80323482:80323600:-@chr10:80322989:80323175:-@chr10:80323672:80323776:-	ENSMUSG00000020131.14	Pcsk4	protein_coding	NA	1	#N/A	NMD_ex	0	#N/A	0	0	0	0.346089	NMD	chr10:80322989:80323776:118	NA	0	0	0	0
Qrich1_chr9:108518766:108518826:+@chr9:108517086:108517240:+@chr9:108528588:108528859:+	ENSMUSG00000006673.14	Qrich1	protein_coding	1	1	#N/A	5UTR	0	cassetteExon	1	1	1	negInf	nonNMD	chr9:108517086:108528859:60	NA	0	1	1	0
Bicd1_chr6:149550349:149550425:+@chr6:149520352:149520546:+@chr6:149556643:149556731:+	ENSMUSG00000003452.15	Bicd1	protein_coding	1	NA	#N/A	No_stop_codon	0	cassetteExon	0	0	0	0.358273	NMD	chr6:149520352:149556731:76	NA	0	0	0	0
Slc27a1_chr8:71569341:71569432:+@chr8:71568905:71569023:+@chr8:71570720:71570826:+	ENSMUSG00000031808.7	Slc27a1	protein_coding	NA	1	#N/A	5UTR	0	cassetteExon	0	0	0	negInf	nonNMD	chr8:71568905:71570826:91	NA	0	0	0	0
Tmed5_chr5:108125900:108126084:-@chr5:108121626:108124759:-@chr5:108130017:108130115:-	ENSMUSG00000063406.11	Tmed5	protein_coding	1	NA	3	ORF_changing	0	cassetteExon	0	1	1	0.045209	nonNMD	chr5:108121626:108130115:184	NA	0	0	0	0
Prune2_chr19:17216325:17216373:+@chr19:17212291:17212330:+@chr19:17220783:17221809:+	ENSMUSG00000039126.10	Prune2	protein_coding	NA	1	#N/A	ORF_preserving	0	cassetteExon	0	0	0	0.170587	NMD	chr19:17212291:17221809:48	NA	0	0	0	0
Tmem234_chr4:129602194:129602261:+@chr4:129600982:129601134:+@chr4:129607086:129607162:+	ENSMUSG00000028797.20	Tmem234	protein_coding	1	1	2	NMD_ex	8	cassetteExon	1	1	1	0.375993	NMD	chr4:129600982:129607162:67	NA	0	0	0	1
Ube4a_chr9:44963363:44963432:-@chr9:44959978:44960139:-@chr9:44965484:44965525:-	ENSMUSG00000059890.16	Ube4a	protein_coding	NA	1	#N/A	5UTR	0	cassetteExon	1	0	0	negInf	nonNMD	chr9:44959978:44965525:69	NA	0	0	0	0
Sorbs1_chr19:40309580:40310333:-@chr19:40300242:40300302:-@chr19:40311668:40311863:-	ENSMUSG00000025006.18	Sorbs1	protein_coding	1	1	#N/A	NA	0	cassetteExon	0	0	0	#N/A	#N/A	chr19:40300242:40311863:753	NA	0	0	0	0
Rnf214_chr9:45899745:45900256:-@chr9:45898431:45898491:-@chr9:45904805:45904919:-	ENSMUSG00000042790.16	Rnf214	protein_coding	1	1	2	NMD_ex	0	cassetteExon	1	1	1	0.262502	NMD	chr9:45898431:45904919:511	NA	0	0	0	0
Arsg_chr11:109557950:109558071:+@chr11:109548013:109548122:+@chr11:109563181:109563272:+	ENSMUSG00000020604.13	Arsg	protein_coding	1	NA	#N/A	ORF_changing	0	#N/A	0	0	0	0.201574	NMD	chr11:109548013:109563272:121	NA	0	0	0	0
Srsf3_chr17:29039453:29039909:+@chr17:29038489:29038624:+@chr17:29040774:29040813:+	ENSMUSG00000071172.13	Srsf3	protein_coding	1	1	4	NMD_in	0	cassetteExon	1	1	1	0.28257	NMD	chr17:29038489:29040813:456	NMD_in	0	0	1	0
Cd40_chr2:165069628:165069715:+@chr2:165066502:165066564:+@chr2:165069816:165069848:+	ENSMUSG00000017652.16	Cd40	protein_coding	1	NA	#N/A	ORF_preserving	1	cassetteExon	1	0	0	0.281397	NMD	chr2:165066502:165069848:87	NA	0	0	0	0
Ppp2r2d_chr7:138865020:138865117:+@chr7:138848458:138848665:+@chr7:138868409:138868507:+	ENSMUSG00000041769.13	Ppp2r2d	protein_coding	1	NA	#N/A	Other	1	cassetteExon	0	0	0	0.522992	NMD	chr7:138848458:138868507:97	NA	0	0	0	0
Pradc1_chr6:85448490:85448591:-@chr6:85447935:85448045:-@chr6:85451756:85451945:-	ENSMUSG00000030008.9	Pradc1	protein_coding	1	NA	#N/A	5UTR	0	cassetteExon	0	0	0	negInf	nonNMD	chr6:85447935:85451945:101	NA	0	0	0	0
Cox19_chr5:139338739:139338842:-@chr5:139338139:139338375:-@chr5:139339181:139339385:-	ENSMUSG00000045438.12	Cox19	protein_coding	NA	1	#N/A	NA	0	cassetteExon	0	0	0	#N/A	#N/A	chr5:139338139:139339385:103	NA	0	0	0	0
Rbm34_chr8:126961911:126961971:-@chr8:126959541:126959585:-@chr8:126965381:126965622:-	ENSMUSG00000033931.9	Rbm34	protein_coding	1	1	1	ORF_preserving	0	cassetteExon	1	1	1	0.0825426	nonNMD	chr8:126959541:126965622:60	NA	0	0	0	0
Adcy8_chr15:64744840:64744930:-@chr15:64737389:64737562:-@chr15:64746896:64747098:-	ENSMUSG00000022376.8	Adcy8	protein_coding	NA	1	#N/A	ORF_preserving	0	cassetteExon	1	0	0	0.602177	NMD	chr15:64737389:64747098:90	NA	0	0	0	0
Carmil1_chr13:24019563:24019713:-@chr13:24012343:24013460:-@chr13:24022495:24022636:-	ENSMUSG00000021338.17	Carmil1	protein_coding	NA	1	#N/A	ORF_preserving	0	cassetteExon	0	0	0	-0.153659	nonNMD	chr13:24012343:24022636:150	NA	0	0	0	0
Drc1_chr5:30345490:30345674:+@chr5:30342667:30342780:+@chr5:30347055:30347193:+	ENSMUSG00000073102.7	Drc1	protein_coding	NA	1	#N/A	NMD_ex	0	#N/A	0	0	0	0.442812	NMD	chr5:30342667:30347193:184	NA	0	1	0	0
Pvt1_chr15:62175827:62175926:+@chr15:62175466:62175548:+@chr15:62242173:62242301:+	ENSMUSG00000097039.8	Pvt1	lincRNA	NA	1	#N/A	NA	0	cassetteExon	1	0	0	#N/A	#N/A	chr15:62175466:62242301:99	NA	0	0	0	0
Klc1_chr12:111795547:111795678:+@chr12:111789324:111789486:+@chr12:111806007:111806074:+	ENSMUSG00000021288.19	Klc1	protein_coding	1	1	#N/A	ORF_changing	0	cassetteExon	0	1	1	0.229824	NMD	chr12:111789324:111806074:131	NA	0	0	1	0
Anks1b_chr10:90940563:90940575:+@chr10:90923530:90923602:+@chr10:90941425:90941438:+	ENSMUSG00000058589.14	Anks1b	protein_coding	1	NA	3	ORF_preserving	1	cassetteExon	0	0	0	-0.138931	nonNMD	chr10:90923530:90941438:12	NA	0	0	0	0
Aak1_chr6:86982541:86982643:+@chr6:86970990:86971086:+@chr6:86995839:86997622:+	ENSMUSG00000057230.14	Aak1	protein_coding	NA	1	#N/A	NA	0	cassetteExon	0	0	0	#N/A	#N/A	chr6:86970990:86997622:102	NA	0	0	0	0
Atf2_chr2:73870622:73870685:-@chr2:73862968:73863238:-@chr2:73873669:73873745:-	ENSMUSG00000027104.18	Atf2	protein_coding	1	1	#N/A	5UTR	0	cassetteExon	1	1	1	negInf	nonNMD	chr2:73862968:73873745:63	NA	0	0	0	0
Ece1_chr4:137905069:137905155:+@chr4:137862236:137862381:+@chr4:137913767:137913854:+	ENSMUSG00000057530.14	Ece1	protein_coding	1	1	#N/A	5UTR	0	cassetteExon	1	0	0	negInf	nonNMD	chr4:137862236:137913854:86	NA	0	0	1	0
Arid5a_chr1:36317203:36317324:+@chr1:36315991:36316327:+@chr1:36317609:36317662:+	ENSMUSG00000037447.16	Arid5a	protein_coding	NA	1	#N/A	NMD_ex	0	cassetteExon	1	0	0	-0.0423097	nonNMD	chr1:36315991:36317662:121	NA	0	0	0	1
Eif5a_chr11:69920340:69920422:-@chr11:69919150:69919336:-@chr11:69920800:69920919:-	ENSMUSG00000078812.10	Eif5a	protein_coding	NA	1	#N/A	5UTR	1	cassetteExon	1	0	0	negInf	nonNMD	chr11:69919150:69920919:82	NA	0	0	0	0
Tnrc6c_chr11:117741668:117741818:+@chr11:117739866:117740009:+@chr11:117742926:117743064:+	ENSMUSG00000025571.13	Tnrc6c	protein_coding	1	1	#N/A	NA	0	#N/A	0	1	1	#N/A	#N/A	chr11:117739866:117743064:150	NA	0	0	1	0
Tnnt3_chr7:142514325:142514366:+@chr7:142512531:142512622:+@chr7:142515775:142515830:+	ENSMUSG00000061723.18	Tnnt3	protein_coding	1	NA	#N/A	No_stop_codon	1	cassetteExon	1	0	0	0.0818887	nonNMD	chr7:142512531:142515830:41	NA	0	0	0	0
Gm1043_chr5:37162939:37163485:+@chr5:37159745:37159884:+@chr5:37169902:37170017:+	ENSMUSG00000117286.1	Gm1043	protein_coding	NA	1	#N/A	ORF_preserving	0	#N/A	0	0	0	0.000706179	nonNMD	chr5:37159745:37170017:546	NA	0	0	0	0
Wdr45_chrX:7723314:7723364:+@chrX:7722334:7722378:+@chrX:7723564:7723753:+	ENSMUSG00000039382.12	Wdr45	protein_coding	NA	1	#N/A	5UTR	0	cassetteExon	1	0	0	negInf	nonNMD	chrX:7722334:7723753:50	NA	0	0	0	0
Cep170_chr1:176769232:176769526:-@chr1:176761350:176761500:-@chr1:176769712:176769870:-	ENSMUSG00000057335.11	Cep170	protein_coding	1	1	#N/A	ORF_preserving	0	#N/A	0	1	1	0.512529	NMD	chr1:176761350:176769870:294	NA	0	0	0	0
Srsf9_chr5:115331449:115331539:+@chr5:115330497:115330658:+@chr5:115332116:115332289:+	ENSMUSG00000029538.14	Srsf9	protein_coding	1	1	1	NMD_in	0	cassetteExon	1	1	1	0.434419	NMD	chr5:115330497:115332289:90	NMD_in	0	0	0	0
Ptpn4_chr1:119726032:119726096:-@chr1:119721863:119722036:-@chr1:119741354:119741443:-	ENSMUSG00000026384.13	Ptpn4	protein_coding	1	NA	3	NMD_ex	0	cassetteExon	1	1	0	0.426186	NMD	chr1:119721863:119741443:64	NA	0	0	0	1
1700001L05Rik_chr15:83365028:83365513:-@chr15:83358822:83358950:-@chr15:83366989:83367282:-	ENSMUSG00000075511.9	1700001L05Rik	lincRNA	NA	1	#N/A	NA	0	#N/A	0	0	0	#N/A	#N/A	chr15:83358822:83367282:485	NA	0	0	0	0
Amn1_chr6:149184991:149185124:-@chr6:149183393:149183538:-@chr6:149188235:149188685:-	ENSMUSG00000068250.13	Amn1	protein_coding	1	NA	#N/A	Start_codon	0	cassetteExon	0	0	0	negInf	nonNMD	chr6:149183393:149188685:133	NA	0	0	0	0
Adgra1_chr7:139852511:139852657:+@chr7:139847658:139847782:+@chr7:139873958:139874057:+	ENSMUSG00000025475.17	Adgra1	protein_coding	1	NA	#N/A	ORF_changing	0	#N/A	0	0	0	0.393629	NMD	chr7:139847658:139874057:146	NA	0	0	0	0
Trnau1ap_chr4:132325351:132325489:-@chr4:132325207:132325260:-@chr4:132325945:132326045:-	ENSMUSG00000028898.15	Trnau1ap	protein_coding	1	NA	1	NMD_in	0	cassetteExon	1	1	1	0.245033	NMD	chr4:132325207:132326045:138	NMD_in	0	0	0	1
Hs3st5_chr10:36628244:36628410:+@chr10:36506813:36507615:+@chr10:36701929:36702034:+	ENSMUSG00000044499.11	Hs3st5	protein_coding	1	NA	#N/A	5UTR	0	#N/A	0	0	0	negInf	nonNMD	chr10:36506813:36702034:166	NA	0	0	0	0
Nipa2_chr7:55961451:55961572:-@chr7:55944480:55944709:-@chr7:55962199:55962468:-	ENSMUSG00000030452.16	Nipa2	protein_coding	1	1	#N/A	5UTR	0	cassetteExon	1	1	1	negInf	nonNMD	chr7:55944480:55962468:121	NA	0	0	1	1
Proca1_chr11:78201811:78201892:+@chr11:78194703:78194954:+@chr11:78204839:78205467:+	ENSMUSG00000044122.15	Proca1	protein_coding	1	NA	2	ORF_preserving	0	#N/A	0	0	0	0.068026	nonNMD	chr11:78194703:78205467:81	NA	0	0	0	0
Ccdc85a_chr11:28434080:28434157:-@chr11:28385691:28388948:-@chr11:28576390:28576437:-	ENSMUSG00000032878.16	Ccdc85a	protein_coding	1	NA	#N/A	ORF_changing	0	#N/A	0	0	0	0.210336	NMD	chr11:28385691:28576437:77	NA	0	0	0	0
Dixdc1_chr9:50682536:50682626:-@chr9:50682032:50682200:-@chr9:50683724:50683796:-	ENSMUSG00000032064.17	Dixdc1	protein_coding	1	NA	3	ORF_preserving	0	#N/A	0	1	1	-0.0100732	nonNMD	chr9:50682032:50683796:90	NA	0	0	0	1
Msantd2_chr9:37513613:37513703:+@chr9:37489818:37489833:+@chr9:37517372:37517472:+	ENSMUSG00000042138.9	Msantd2	protein_coding	1	1	#N/A	NA	0	cassetteExon	1	1	0	#N/A	#N/A	chr9:37489818:37517472:90	NA	0	0	1	0
Plekha5_chr6:140568845:140568881:+@chr6:140556803:140556857:+@chr6:140569352:140569415:+	ENSMUSG00000030231.11	Plekha5	protein_coding	1	NA	#N/A	No_stop_codon	0	cassetteExon	0	0	0	0.436153	NMD	chr6:140556803:140569415:36	NA	0	0	0	1
Carf_chr1:60108082:60108200:+@chr1:60105343:60105427:+@chr1:60109326:60109449:+	ENSMUSG00000026017.13	Carf	protein_coding	NA	1	#N/A	NA	0	cassetteExon	0	0	0	#N/A	#N/A	chr1:60105343:60109449:118	NA	0	0	0	0
Xpa_chr4:46180206:46180398:-@chr4:46175221:46175415:-@chr4:46183117:46183235:-	ENSMUSG00000028329.13	Xpa	protein_coding	1	1	1	NMD_in	0	cassetteExon	1	1	1	0.636335	NMD	chr4:46175221:46183235:192	NA	1	0	0	0
Rnps1_chr17:24418037:24418218:+@chr17:24414662:24414734:+@chr17:24418456:24418612:+	ENSMUSG00000034681.17	Rnps1	protein_coding	1	1	#N/A	Start_codon	0	cassetteExon	1	0	0	0.18874	NMD	chr17:24414662:24418612:181	NA	0	0	0	1
Gng8_chr7:16893120:16893219:+@chr7:16892449:16892511:+@chr7:16894941:16895027:+	ENSMUSG00000063594.5	Gng8	protein_coding	NA	1	#N/A	5UTR	0	cassetteExon	1	0	0	negInf	nonNMD	chr7:16892449:16895027:99	NA	0	0	0	0
Tjap1_chr17:46264093:46264190:-@chr17:46263688:46263810:-@chr17:46264882:46264978:-	ENSMUSG00000012296.16	Tjap1	protein_coding	1	1	#N/A	5UTR	0	cassetteExon	1	1	1	negInf	nonNMD	chr17:46263688:46264978:97	NA	0	1	0	0
Col4a1_chr8:11204535:11204552:-@chr8:11202893:11203008:-@chr8:11206225:11206403:-	ENSMUSG00000031502.11	Col4a1	protein_coding	1	1	1	NMD_in	0	cassetteExon	1	0	0	0.325578	NMD	chr8:11202893:11206403:17	NA	0	0	0	0
Trmt9b_chr8:36508324:36508412:+@chr8:36505551:36505725:+@chr8:36511572:36512956:+	ENSMUSG00000039620.17	Trmt9b	protein_coding	NA	1	#N/A	ORF_changing	1	cassetteExon	1	0	0	0.161255	nonNMD	chr8:36505551:36512956:88	NA	0	0	0	0
Bex1_chrX:136214945:136214980:-@chrX:136214012:136214583:-@chrX:136215336:136215484:-	ENSMUSG00000050071.8	Bex1	protein_coding	1	NA	#N/A	5UTR	0	cassetteExon	1	0	1	negInf	nonNMD	chrX:136214012:136215484:35	NA	0	0	0	0
Evi5_chr5:107809589:107809736:-@chr5:107799125:107799260:-@chr5:107810289:107810322:-	ENSMUSG00000011831.16	Evi5	protein_coding	1	NA	#N/A	NA	0	cassetteExon	0	0	0	#N/A	#N/A	chr5:107799125:107810322:147	NA	0	0	0	1
Hira_chr16:18895902:18896046:+@chr16:18894773:18894836:+@chr16:18896453:18896564:+	ENSMUSG00000022702.16	Hira	protein_coding	1	1	#N/A	NMD_in	0	cassetteExon	1	1	1	0.0500383	nonNMD	chr16:18894773:18896564:144	NA	0	0	0	0
C2cd5_chr6:143019327:143019429:-@chr6:143017882:143018073:-@chr6:143020323:143020374:-	ENSMUSG00000030279.15	C2cd5	protein_coding	1	1	2	ORF_preserving	0	cassetteExon	1	0	0	-0.0649956	nonNMD	chr6:143017882:143020374:102	NA	0	0	1	0
Ap4e1_chr2:127019285:127019359:+@chr2:127014169:127014293:+@chr2:127028171:127028278:+	ENSMUSG00000001998.15	Ap4e1	protein_coding	1	NA	3	NMD_ex	0	#N/A	0	0	0	0.413458	NMD	chr2:127014169:127028278:74	NA	0	0	0	0
Tfdp2_chr9:96232681:96232748:+@chr9:96223093:96223198:+@chr9:96273838:96273942:+	ENSMUSG00000032411.15	Tfdp2	protein_coding	NA	1	#N/A	NMD_ex	1	cassetteExon	1	1	0	0.583443	NMD	chr9:96223093:96273942:67	NA	1	0	0	1
Agrn_chr4:156168545:156168569:-@chr4:156167281:156167506:-@chr4:156168732:156168820:-	ENSMUSG00000041936.18	Agrn	protein_coding	1	1	1	ORF_preserving	0	cassetteExon	1	0	0	0.0215146	nonNMD	chr4:156167281:156168820:24	NA	0	0	0	1
Atf2_chr2:73853794:73853891:-@chr2:73850863:73850982:-@chr2:73863168:73863238:-	ENSMUSG00000027104.18	Atf2	protein_coding	1	1	#N/A	NMD_ex_in	0	cassetteExon	1	1	1	0.135515	nonNMD	chr2:73850863:73863238:97	NMD_ex	0	0	0	0
Pex5l_chr3:33024695:33024800:-@chr3:33014964:33015076:-@chr3:33080464:33080536:-	ENSMUSG00000027674.16	Pex5l	protein_coding	NA	1	#N/A	ORF_preserving	1	cassetteExon	1	0	1	0.197473	NMD	chr3:33014964:33080536:105	NA	0	0	0	0
Syt6_chr3:103630901:103630969:+@chr3:103626981:103627132:+@chr3:103632446:103632768:+	ENSMUSG00000027849.19	Syt6	protein_coding	1	1	3	NMD_in	0	cassetteExon	1	1	0	0.35371	NMD	chr3:103626981:103632768:68	NA	0	0	0	1
Agtpbp1_chr13:59517652:59517690:-@chr13:59514086:59514295:-@chr13:59525145:59525239:-	ENSMUSG00000021557.15	Agtpbp1	protein_coding	1	1	2	NMD_ex	0	cassetteExon	1	1	1	0.216994	NMD	chr13:59514086:59525239:38	NMD_ex	1	0	0	0
Zfp62_chr11:49214222:49214654:+@chr11:49213591:49213642:+@chr11:49215063:49215323:+	ENSMUSG00000046311.13	Zfp62	protein_coding	1	NA	#N/A	5UTR	0	cassetteExon	1	0	0	negInf	nonNMD	chr11:49213591:49215323:432	NA	0	0	0	0
Eml2_chr7:19201829:19201927:+@chr7:19201564:19201653:+@chr7:19202508:19202596:+	ENSMUSG00000040811.15	Eml2	protein_coding	1	1	#N/A	NMD_ex	0	cassetteExon	1	1	1	0.0979404	nonNMD	chr7:19201564:19202596:98	NMD_ex	1	0	0	0
Dock10_chr1:80522184:80522190:-@chr1:80515488:80515635:-@chr1:80523715:80523829:-	ENSMUSG00000038608.15	Dock10	protein_coding	1	1	1	ORF_preserving	0	cassetteExon	1	0	0	-0.541806	nonNMD	chr1:80515488:80523829:6	NA	0	0	0	0
Fam193b_chr13:55564519:55564580:-@chr13:55555982:55556225:-@chr13:55569704:55571120:-	ENSMUSG00000021495.10	Fam193b	protein_coding	1	1	#N/A	5UTR	0	cassetteExon	0	0	0	negInf	nonNMD	chr13:55555982:55571120:61	NA	1	0	0	0
Cox19_chr5:139339181:139339385:-@chr5:139338139:139338375:-@chr5:139339464:139339575:-	ENSMUSG00000045438.12	Cox19	protein_coding	NA	1	#N/A	NA	0	cassetteExon	0	0	0	#N/A	#N/A	chr5:139338139:139339575:204	NA	0	0	0	0
Otulinl_chr15:27662338:27662488:-@chr15:27659889:27660018:-@chr15:27664343:27664435:-	ENSMUSG00000056069.10	Otulinl	protein_coding	1	NA	3	ORF_preserving	0	cassetteExon	1	0	0	0.129726	nonNMD	chr15:27659889:27664435:150	NA	0	0	0	0
Eif4a2_chr16:23109119:23109259:+@chr16:23108718:23108851:+@chr16:23109984:23110153:+	ENSMUSG00000022884.16	Eif4a2	protein_coding	1	1	#N/A	NMD_ex_in	0	cassetteExon	1	1	1	0.184858	NMD	chr16:23108718:23110153:140	NA	0	0	0	0
Spaca6_chr17:17837664:17837769:+@chr17:17837508:17837586:+@chr17:17838086:17838243:+	ENSMUSG00000080316.11	Spaca6	protein_coding	NA	1	#N/A	ORF_preserving	0	cassetteExon	1	0	0	0.447684	NMD	chr17:17837508:17838243:105	NA	0	0	0	0
Rell2_chr18:37957088:37957155:+@chr18:37956812:37956994:+@chr18:37957588:37957678:+	ENSMUSG00000044024.16	Rell2	protein_coding	1	1	#N/A	Start_codon	0	cassetteExon	1	1	1	0.332582	NMD	chr18:37956812:37957678:67	NA	0	0	0	0
Pvt1_chr15:62244718:62244857:+@chr15:62242433:62242561:+@chr15:62249157:62249223:+	ENSMUSG00000097039.8	Pvt1	lincRNA	1	1	#N/A	NA	0	cassetteExon	1	0	1	#N/A	#N/A	chr15:62242433:62249223:139	NA	0	0	0	0
Wiz_chr17:32381083:32381156:-@chr17:32367823:32368147:-@chr17:32387572:32387759:-	ENSMUSG00000024050.18	Wiz	protein_coding	1	1	1	NMD_in	0	cassetteExon	1	0	1	0.405452	NMD	chr17:32367823:32387759:73	NA	0	1	0	0
Tbc1d9b_chr11:50168168:50168225:+@chr11:50163824:50163896:+@chr11:50168695:50168802:+	ENSMUSG00000036644.15	Tbc1d9b	protein_coding	1	1	2	ORF_preserving	0	#N/A	0	0	0	0.101736	nonNMD	chr11:50163824:50168802:57	NA	0	0	0	0
Snx19_chr9:30462230:30462415:+@chr9:30440095:30440225:+@chr9:30463219:30463307:+	ENSMUSG00000031993.7	Snx19	protein_coding	1	1	#N/A	ORF_changing	0	cassetteExon	1	0	0	0.2459	NMD	chr9:30440095:30463307:185	NA	0	0	1	0
Chmp2a_chr7:13032791:13032821:-@chr7:13032434:13032565:-@chr7:13033828:13034042:-	ENSMUSG00000033916.5	Chmp2a	protein_coding	1	NA	#N/A	ORF_preserving	0	cassetteExon	1	0	0	0.185124	NMD	chr7:13032434:13034042:30	NA	0	0	0	0
Fubp3_chr2:31612102:31612235:+@chr2:31611578:31611739:+@chr2:31612484:31612558:+	ENSMUSG00000026843.15	Fubp3	protein_coding	1	1	1	NMD_in	0	cassetteExon	1	1	1	0.421505	NMD	chr2:31611578:31612558:133	NA	1	0	0	0
Hnrnpd_chr5:99976533:99976590:-@chr5:99967218:99967387:-@chr5:99978391:99978449:-	ENSMUSG00000000568.15	Hnrnpd	protein_coding	1	1	#N/A	5UTR	0	cassetteExon	1	1	1	-0.0549391	nonNMD	chr5:99967218:99978449:57	NA	0	0	0	0
Mtmr10_chr7:64308127:64308218:+@chr7:64300539:64300682:+@chr7:64314083:64314264:+	ENSMUSG00000030522.14	Mtmr10	protein_coding	NA	1	#N/A	NMD_ex	0	cassetteExon	1	0	0	0.411263	NMD	chr7:64300539:64314264:91	NMD_ex	0	0	0	0
Crybg2_chr4:134082574:134082687:+@chr4:134082311:134082447:+@chr4:134087485:134087502:+	ENSMUSG00000012123.17	Crybg2	protein_coding	NA	1	#N/A	NMD_ex	0	cassetteExon	1	0	0	0.332918	NMD	chr4:134082311:134087502:113	NA	0	0	0	0
Ubr4_chr4:139435948:139436032:+@chr4:139435009:139435184:+@chr4:139436121:139436259:+	ENSMUSG00000066036.14	Ubr4	protein_coding	1	1	1	ORF_preserving	0	cassetteExon	1	1	0	-0.133858	nonNMD	chr4:139435009:139436259:84	NA	0	0	1	0
Sphk2_chr7:45716992:45717063:-@chr7:45713259:45713728:-@chr7:45717700:45718002:-	ENSMUSG00000057342.15	Sphk2	protein_coding	1	1	#N/A	5UTR	0	cassetteExon	1	0	0	negInf	nonNMD	chr7:45713259:45718002:71	NA	0	0	1	0
Mthfd2l_chr5:90932911:90932945:+@chr5:90931116:90931433:+@chr5:90946789:90946974:+	ENSMUSG00000029376.8	Mthfd2l	protein_coding	1	1	3	NMD_in	0	cassetteExon	0	1	0	0.211141	NMD	chr5:90931116:90946974:34	NA	0	0	0	0
Mettl17_chr14:51889146:51889397:+@chr14:51888741:51888836:+@chr14:51889527:51889635:+	ENSMUSG00000004561.14	Mettl17	protein_coding	NA	1	#N/A	ORF_changing	0	cassetteExon	1	1	1	0.42085	NMD	chr14:51888741:51889635:251	NA	0	0	0	0
Grm1_chr10:10698047:10698132:-@chr10:10688587:10689902:-@chr10:10719222:10720153:-	ENSMUSG00000019828.13	Grm1	protein_coding	NA	1	#N/A	ORF_changing	1	cassetteExon	1	0	0	0.35994	NMD	chr10:10688587:10720153:85	NA	0	0	0	1
Cog4_chr8:110865976:110866095:+@chr8:110863250:110863384:+@chr8:110866560:110866727:+	ENSMUSG00000031753.16	Cog4	protein_coding	1	1	3	NMD_ex	0	cassetteExon	1	1	1	0.253086	NMD	chr8:110863250:110866727:119	NA	1	0	0	0
Uevld_chr7:46934882:46935040:-@chr7:46930988:46931052:-@chr7:46937890:46938064:-	ENSMUSG00000043262.16	Uevld	protein_coding	1	1	1	NMD_in	0	cassetteExon	1	0	0	0.272702	NMD	chr7:46930988:46938064:158	NA	0	0	0	0
Senp7_chr16:56089383:56089464:+@chr16:56082355:56082408:+@chr16:56097339:56097431:+	ENSMUSG00000052917.15	Senp7	protein_coding	1	1	3	ORF_preserving	0	cassetteExon	1	1	1	-0.0405514	nonNMD	chr16:56082355:56097431:81	NA	0	0	0	0
Rnf32_chr5:29224116:29224284:+@chr5:29206695:29206804:+@chr5:29225042:29225291:+	ENSMUSG00000029130.12	Rnf32	protein_coding	1	NA	#N/A	ORF_preserving	0	cassetteExon	1	1	0	0.419324	NMD	chr5:29206695:29225291:168	NA	0	0	0	0
Sh3d19_chr3:86078944:86078984:+@chr3:86075147:86075188:+@chr3:86080394:86080437:+	ENSMUSG00000028082.14	Sh3d19	protein_coding	1	1	#N/A	Start_codon	0	cassetteExon	1	1	0	0.517487	NMD	chr3:86075147:86080437:40	NA	0	0	0	0
Inpp4a_chr1:37383338:37383371:+@chr1:37379921:37380177:+@chr1:37387697:37387870:+	ENSMUSG00000026113.17	Inpp4a	protein_coding	1	1	#N/A	ORF_preserving	0	cassetteExon	0	1	0	0.321825	NMD	chr1:37379921:37387870:33	NA	0	0	1	0
Dmc1_chr15:79584861:79584976:-@chr15:79584318:79584379:-@chr15:79585097:79585171:-	ENSMUSG00000022429.11	Dmc1	protein_coding	1	1	3	NMD_ex	0	cassetteExon	1	0	0	0.178968	NMD	chr15:79584318:79585171:115	NA	0	0	0	0
Sgip1_chr4:102908807:102908832:+@chr4:102870563:102870724:+@chr4:102909737:102909789:+	ENSMUSG00000028524.21	Sgip1	protein_coding	1	NA	3	NMD_ex	0	cassetteExon	1	0	1	0.390517	NMD	chr4:102870563:102909789:25	NA	0	0	0	1
Mga_chr2:119941221:119941845:+@chr2:119938638:119938786:+@chr2:119946171:119946247:+	ENSMUSG00000033943.15	Mga	protein_coding	1	1	#N/A	ORF_preserving	0	cassetteExon	1	0	0	0.485172	NMD	chr2:119938638:119946247:624	NA	0	0	0	0
Cpt1b_chr15:89422124:89422209:-@chr15:89421344:89421540:-@chr15:89422288:89422396:-	ENSMUSG00000078937.8	Cpt1b	protein_coding	1	1	3	NMD_ex	0	cassetteExon	0	0	0	0.506111	NMD	chr15:89421344:89422396:85	NA	0	0	0	0
Crem_chr18:3287903:3288092:-@chr18:3273421:3273578:-@chr18:3325360:3325474:-	ENSMUSG00000063889.16	Crem	protein_coding	NA	1	#N/A	NA	1	cassetteExon	0	0	0	#N/A	#N/A	chr18:3273421:3325474:189	NA	0	0	0	0
Atp2b4_chr1:133736615:133736651:-@chr1:133735047:133735209:-@chr1:133737989:133738118:-	ENSMUSG00000026463.17	Atp2b4	protein_coding	NA	1	#N/A	ORF_preserving	0	#N/A	0	0	0	-0.296324	nonNMD	chr1:133735047:133738118:36	NA	0	0	0	0
Mindy3_chr2:12350928:12351000:-@chr2:12347262:12348203:-@chr2:12355276:12355364:-	ENSMUSG00000026767.12	Mindy3	protein_coding	1	1	2	ORF_preserving	0	cassetteExon	1	0	1	0.0784275	nonNMD	chr2:12347262:12355364:72	NA	0	0	0	0
Sin3a_chr9:57081094:57081202:+@chr9:57076375:57076630:+@chr9:57086580:57086801:+	ENSMUSG00000042557.14	Sin3a	protein_coding	NA	1	#N/A	5UTR	0	cassetteExon	1	1	1	negInf	nonNMD	chr9:57076375:57086801:108	NA	0	0	2	0
Six3os1_chr17:85617281:85617634:-@chr17:85615593:85615743:-@chr17:85618056:85618073:-	ENSMUSG00000093460.9	Six3os1	processed_transcript	1	NA	#N/A	NA	0	cassetteExon	1	0	0	#N/A	#N/A	chr17:85615593:85618073:353	NA	0	0	0	0
Casp2_chr6:42276869:42276930:+@chr6:42276486:42276785:+@chr6:42279776:42279926:+	ENSMUSG00000029863.13	Casp2	protein_coding	1	1	1	NMD_in	0	cassetteExon	1	1	1	0.462431	NMD	chr6:42276486:42279926:61	NA	1	0	0	0
Snap91_chr9:86769458:86769561:-@chr9:86765922:86767336:-@chr9:86773518:86773623:-	ENSMUSG00000033419.16	Snap91	protein_coding	1	1	#N/A	ORF_changing	0	cassetteExon	1	1	1	0.244602	NMD	chr9:86765922:86773623:103	NA	0	0	0	0
Armcx1_chrX:134718369:134718461:+@chrX:134717987:134718050:+@chrX:134718919:134718992:+	ENSMUSG00000033460.14	Armcx1	protein_coding	NA	1	#N/A	5UTR	2	cassetteExon	1	1	1	negInf	nonNMD	chrX:134717987:134718992:92	NA	0	1	1	0
Acvr1_chr2:58516023:58516300:-@chr2:58500483:58500557:-@chr2:58537777:58537873:-	ENSMUSG00000026836.15	Acvr1	protein_coding	1	1	#N/A	5UTR	0	cassetteExon	1	0	0	negInf	nonNMD	chr2:58500483:58537873:277	NA	0	1	1	1
Epb41_chr4:131964130:131964187:-@chr4:131963928:131963970:-@chr4:131967787:131967975:-	ENSMUSG00000028906.17	Epb41	protein_coding	1	NA	#N/A	ORF_preserving	2	cassetteExon	1	0	1	0.265867	NMD	chr4:131963928:131967975:57	NA	0	1	2	1
Sfta3-ps_chr12:56493200:56493392:-@chr12:56490427:56491058:-@chr12:56503462:56503636:-	ENSMUSG00000112343.1	Sfta3-ps	processed_transcript	1	NA	#N/A	NA	0	#N/A	0	0	0	#N/A	#N/A	chr12:56490427:56503636:192	NA	0	0	0	0
Erbin_chr13:103830187:103830331:-@chr13:103824719:103824926:-@chr13:103833497:103835028:-	ENSMUSG00000021709.14	Erbin	protein_coding	1	1	2	ORF_preserving	1	cassetteExon	0	0	0	-0.205802	nonNMD	chr13:103824719:103835028:144	NA	0	1	1	0
Slc37a3_chr6:39372078:39372137:-@chr6:39366888:39367046:-@chr6:39372846:39372927:-	ENSMUSG00000029924.12	Slc37a3	protein_coding	1	NA	#N/A	5UTR	0	cassetteExon	0	1	0	negInf	nonNMD	chr6:39366888:39372927:59	NA	0	0	0	0
Prpf39_chr12:65043714:65043877:+@chr12:65043326:65043357:+@chr12:65044005:65044124:+	ENSMUSG00000035597.19	Prpf39	protein_coding	1	1	#N/A	Start_codon	0	cassetteExon	1	0	0	0.191199	NMD	chr12:65043326:65044124:163	NA	0	0	1	0
Klhl33_chr14:50892374:50893299:-@chr14:50892117:50892285:-@chr14:50896447:50897507:-	ENSMUSG00000090799.2	Klhl33	protein_coding	NA	1	#N/A	NMD_ex	0	#N/A	0	0	0	0.44807	NMD	chr14:50892117:50897507:925	NA	0	0	0	0
BC034090_chr1:155223274:155223431:-@chr1:155221334:155221587:-@chr1:155224910:155226448:-	ENSMUSG00000033722.9	BC034090	protein_coding	1	NA	3	NMD_ex	0	cassetteExon	1	0	0	0.435301	NMD	chr1:155221334:155226448:157	NA	0	0	0	0
[truncated: 6,348 more rows]

## Sheet: S2b NMD.GSEA.GO_CC
Supplemental Table 2b Gene Set Enrichement Analysis of Gene Ontology Cellular Component of Mouse Brain NMD-tageted Genes
[truncated: 16 more rows]

## Sheet: S2c NMD.GSEA.GO_BP
Supplemental Table 2c Gene Set Enrichement Analysis of Gene Ontology Biological Precess of Mouse Brain NMD-tageted Genes
[truncated: 20 more rows]

[truncated: 6 more sheets: S2d NMD.GSEA.GO_MF, S2e NMD.GSEA.KEGG, Haploinsuffiency>0,NMD,hg38exon, pLI0.9_sigE_nonMXE_NMD_rank, pLI0.9_E.sig_nonMXE_SameNMDflag, SynGOPLI0.9.E.sig]
