# Supplementary material for: Alternative splicing–triggered mRNA decay informs splice-switching targets for neurodevelopmental disorders
Source: J Clin Invest. 2026 Feb 12;136(8):e197271. doi: 10.1172/JCI197271 (PMC13078869; doi:10.1172/JCI197271)
Supplement: Supplemental table 3 [file jci-136-197271-s062.xlsx]

## Sheet: Table S3a
Supplemental Table 3a. Ptbp1, Ptbp2 and Ptbp1/Ptbp2 KD dynamic SE's PSI, TPM and NMD flag					CTCTYY motif							CLIP peaks
AS_events	Gene	EANMD.Flag	DeltaPSI.Ptbp1_2_vs_Ctrl	Sig.mouse E	US100.FIMO_score	US100.FIMO_pValue	US100.Matchmotif	US100.FIMO.seq	Motif.start	Motif.stop	SE.Matchmotif	US.Ptbp1&2.CLIP.peak	US100.Ptbp1&2.CLIP.peak	SE.Ptbp1&2.CLIP.peak	US100&SE.Peaks	dPSI_Upf1KD_vs_WT	L2FCTPM_Upf1KD_vs_WT	dPSI_Upf1KD_FDR0.05	dPSI_CHX_FDR0.05	dPSI_Upf2cKO_FDR0.05	dPSI_N2A_siPtbp1
Pde4dip_chr3:97706871:97707057:-@chr3:97703166:97703418:-@chr3:97709481:97709634:-	ENSMUSG00000038170.15	ORF_preserving	0.895616	0	9.93902	0.000174	CTCTCC	chr3:97707057-97707157(-)	77	82	CTCTGC	0	0	0	0	-0.146837	3.82662	#N/A	#N/A	#N/A	0.77551
Myl6_chr10:128493333:128493353:-@chr10:128492938:128493045:-@chr10:128493538:128493566:-	ENSMUSG00000090841.2	ORF_changing	0.84585	0	4.67683	0.00356	CGCTCC	chr10:128493353-128493453(-)	11	16	.	2	2	1	3	-0.5	8.07997	#N/A	#N/A	#N/A	0.266846
Dock9_chr14:121560394:121560400:-@chr14:121559924:121559960:-@chr14:121560589:121560703:-	ENSMUSG00000025558.19	ORF_preserving	0.839879	0	5.38415	0.00164	CTCTAC	chr14:121560400-121560500(-)	54	59	.	0	0	0	0	-0.160256	2.02442	#N/A	#N/A	#N/A	0.301822
Fam228b_chr12:4761858:4761987:-@chr12:4748263:4748351:-@chr12:4762326:4762407:-	ENSMUSG00000050545.10	NMD_in	0.817965	0	#N/A	#N/A	#N/A	#N/A	#N/A	#N/A	ctcttg	0	0	0	0	0	-0.658526	#N/A	#N/A	#N/A	0.0115917
Invs_chr4:48391304:48391414:+@chr4:48389958:48390139:+@chr4:48392583:48392693:+	ENSMUSG00000028344.12	NMD_in	0.81062	1	#N/A	#N/A	#N/A	#N/A	#N/A	#N/A	CTCTTT	0	0	0	0	0.0149922	1.34806	#N/A	#N/A	#N/A	0.447584
Sipa1l2_chr8:125423192:125423246:-@chr8:125422578:125422702:-@chr8:125439263:125439483:-	ENSMUSG00000001995.9	NA	0.75442	1	#N/A	#N/A	#N/A	#N/A	#N/A	#N/A	CTCTGT	1	0	0	0	-0.341762	4.17009	#N/A	#N/A	#N/A	-0.00196635
Camk2b_chr11:5987056:5987131:-@chr11:5982720:5982761:-@chr11:5988100:5988143:-	ENSMUSG00000057897.14	ORF_preserving	0.745614	1	9.68293	0.000592	CTCTTC	chr11:5987131-5987231(-)	20	25	.	6	1	0	1	-0.275862	-0.110304	#N/A	-0.151	#N/A	#N/A
Atpsckmt_chr15:31603448:31603574:+@chr15:31602117:31602149:+@chr15:31605910:31606188:+	ENSMUSG00000039065.11	NMD_in	0.740717	0	9.68293	0.000592	CTCTTC	chr15:31603348-31603448(+)	16	21	.	0	0	0	0	0.0936942	2.41119	#N/A	#N/A	#N/A	-0.123893
Mical2_chr7:112336848:112336974:+@chr7:112335328:112335430:+@chr7:112345245:112345353:+	ENSMUSG00000038244.14	ORF_preserving	0.73642	0	4.42073	0.00585	CTCCTC	chr7:112336748-112336848(+)	17	22	CTCTCC	5	2	2	4	0.153374	2.8333	#N/A	#N/A	#N/A	0.491124
Smap1_chr1:23871437:23871518:-@chr1:23866216:23866297:-@chr1:23876373:23876449:-	ENSMUSG00000026155.13	ORF_preserving	0.734166	1	9.68293	0.000592	CTCTTC	chr1:23871518-23871618(-)	61	66	CTCTTC	7	0	1	1	-0.0786451	3.07064	#N/A	#N/A	-0.303	0.51844
Sgip1_chr4:102861855:102861939:+@chr4:102860769:102860794:+@chr4:102863664:102863733:+	ENSMUSG00000028524.21	ORF_preserving	0.724551	0	5.12805	0.0026	CTCTAT	chr4:102861755-102861855(+)	77	82	CTCTCC	3	1	1	2	#DIV/0!	#DIV/0!	#N/A	#N/A	#N/A	#N/A
Ralgapa1_chr12:55735033:55735174:-@chr12:55722773:55722941:-@chr12:55738210:55738372:-	ENSMUSG00000021027.17	ORF_preserving	0.719573	1	9.68293	0.000592	CTCTTC	chr12:55735174-55735274(-)	59	64	CTCTGC	3	2	1	3	-0.00586594	3.86994	#N/A	#N/A	#N/A	0.677171
Akap1_chr11:88843811:88843824:-@chr11:88843589:88843696:-@chr11:88844258:88844498:-	ENSMUSG00000018428.15	ORF_changing	0.715997	0	#N/A	#N/A	#N/A	#N/A	#N/A	#N/A	.	0	0	0	0	0	5.51351	#N/A	#N/A	#N/A	0.199271
Dctn1_chr6:83187763:83187784:+@chr6:83183935:83183956:+@chr6:83189076:83189153:+	ENSMUSG00000031865.16	NA	0.710355	1	9.68293	0.000592	CTCTCT	chr6:83187663-83187763(+)	55	60	.	8	1	0	1	-0.23144	5.34569	#N/A	#N/A	#N/A	0.510959
Pdlim5_chr3:142304704:142304722:-@chr3:142304296:142304469:-@chr3:142306283:142306298:-	ENSMUSG00000028273.15	ORF_preserving	0.708747	0	9.42683	0.000844	CTCTTT	chr3:142304722-142304822(-)	65	70	.	4	2	0	2	-0.14701	3.20421	#N/A	#N/A	#N/A	0.560983
Atg13_chr2:91682025:91682136:-@chr2:91681558:91681695:-@chr2:91684668:91684759:-	ENSMUSG00000027244.14	ORF_preserving	0.705581	1	9.93902	0.000174	CTCTCC	chr2:91682136-91682236(-)	15	20	CTCTCA	20	1	1	2	0.0162688	3.62211	#N/A	#N/A	-0.209	0.528622
Tcf7l2_chr19:55925976:55926049:+@chr19:55923895:55923944:+@chr19:55931433:55932195:+	ENSMUSG00000024985.20	ORF_changing	0.704742	0	9.93902	0.000174	ctctcc	chr19:55925876-55925976(+)	40	45	.	7	0	0	0	-0.731903	0.259038	#N/A	#N/A	-0.502	0.2863
Tns1_chr1:73935897:73935936:-@chr1:73927911:73928110:-@chr1:73937224:73937317:-	ENSMUSG00000055322.16	ORF_preserving	0.701068	0	9.93902	0.000174	ctctcc	chr1:73935936-73936036(-)	63	68	.	1	1	0	1	-0.0607681	1.50221	#N/A	#N/A	#N/A	0.436893
Pum2_chr12:8700148:8700222:+@chr12:8699063:8699188:+@chr12:8705932:8706041:+	ENSMUSG00000020594.14	3UTR	0.678997	1	9.93902	0.000174	CTCTCC	chr12:8700048-8700148(+)	63	68	CTCTCT	3	1	1	2	-0.0592174	5.82794	#N/A	#N/A	#N/A	0.0960151
Dctn1_chr6:83186427:83186445:+@chr6:83183935:83183956:+@chr6:83189076:83189153:+	ENSMUSG00000031865.16	NA	0.67547	0	#N/A	#N/A	#N/A	#N/A	#N/A	#N/A	.	0	0	0	0	-0.0572891	5.54955	#N/A	#N/A	#N/A	#N/A
Ccdc88c_chr12:100925211:100925650:-@chr12:100923179:100923368:-@chr12:100928826:100929065:-	ENSMUSG00000021182.16	NMD_in	0.662074	0	9.68293	0.000592	ctctct	chr12:100925650-100925750(-)	57	62	CTCTCT	3	1	3	4	0.0579244	1.91743	#N/A	#N/A	#N/A	0.205119
Shf_chr2:122355474:122355615:-@chr2:122354028:122354197:-@chr2:122357082:122357289:-	ENSMUSG00000033256.14	ORF_preserving	0.642421	1	9.68293	0.000592	ctctTC	chr2:122355615-122355715(-)	73	78	.	2	1	0	1	0.0217671	3.95698	#N/A	-0.222	-0.148	0.531701
Exoc7_chr11:116297570:116297663:-@chr11:116295543:116295689:-@chr11:116300265:116300433:-	ENSMUSG00000020792.15	ORF_preserving	0.642132	1	9.93902	0.000174	CTCTCC	chr11:116297663-116297763(-)	72	77	.	5	1	1	2	-0.0699588	4.44487	#N/A	#N/A	#N/A	0.487259
Ctnnal1_chr4:56838004:56838047:-@chr4:56837731:56837902:-@chr4:56838965:56839055:-	ENSMUSG00000038816.14	NMD_in	0.635256	1	9.68293	0.000592	CTCTCT	chr4:56838047-56838147(-)	43	48	.	0	0	0	0	-0.111243	1.84785	#N/A	#N/A	#N/A	0.5597
Mast4_chr13:102754055:102754256:-@chr13:102751380:102751610:-@chr13:102758501:102758737:-	ENSMUSG00000034751.17	ORF_preserving	0.63392	1	#N/A	#N/A	#N/A	#N/A	#N/A	#N/A	CTCTCG	0	0	0	0	0.580263	0.270569	#N/A	#N/A	-0.283	0.347939
Adgrl2_chr3:148818647:148818686:-@chr3:148817763:148817928:-@chr3:148822987:148823051:-	ENSMUSG00000028184.12	NA	0.632481	0	#N/A	#N/A	#N/A	#N/A	#N/A	#N/A	CTCTTA	14	1	0	1	#DIV/0!	#DIV/0!	#N/A	#N/A	-0.095	#N/A
Slc37a4_chr9:44401706:44401769:+@chr9:44401420:44401534:+@chr9:44402072:44402211:+	ENSMUSG00000032114.9	ORF_preserving	0.627619	1	9.68293	0.000592	CTCTCT	chr9:44401606-44401706(+)	93	98	CTCTCC	0	0	0	0	-0.00774353	3.86305	#N/A	-0.447	-0.184	0.751653
Lca5_chr9:83428879:83428948:-@chr9:83426748:83426961:-@chr9:83440908:83441062:-	ENSMUSG00000032258.15	5UTR	0.62644	0	#N/A	#N/A	#N/A	#N/A	#N/A	#N/A	.	18	0	0	0	0.685874	1.3596	#N/A	#N/A	#N/A	-0.17621
Syt7_chr19:10422784:10423012:+@chr19:10417962:10418042:+@chr19:10426298:10426667:+	ENSMUSG00000024743.16	ORF_preserving	0.621212	1	#N/A	#N/A	#N/A	#N/A	#N/A	#N/A	.	0	0	0	0	0	1.48877	#N/A	#N/A	#N/A	-0.177802
Exoc1_chr5:76540746:76540767:+@chr5:76537697:76537857:+@chr5:76542050:76542238:+	ENSMUSG00000036435.13	ORF_preserving	0.620959	1	5.38415	0.00164	CTCTGC	chr5:76540646-76540746(+)	72	77	.	1	0	0	0	-0.128663	2.10696	#N/A	#N/A	#N/A	0.519357
Lrmp_chr6:145138045:145138086:+@chr6:145137459:145137607:+@chr6:145138181:145138263:+	ENSMUSG00000030263.13	NMD_in	0.61539	0	4.41463	0.00707	CTGTCC	chr6:145137945-145138045(+)	91	96	CTCTCT	0	0	0	0	-0.237423	1.11423	#N/A	#N/A	#N/A	0.514731
Dnajb4_chr3:152195049:152195100:-@chr3:152193376:152193618:-@chr3:152209834:152210057:-	ENSMUSG00000028035.13	5UTR	0.608787	0	9.68293	0.000592	CTCTTC	chr3:152195100-152195200(-)	86	91	CTCTCT	32	0	0	0	#DIV/0!	#DIV/0!	#N/A	#N/A	#N/A	0.121496
Anxa7_chr14:20467457:20467523:-@chr14:20464843:20464946:-@chr14:20467870:20467935:-	ENSMUSG00000021814.17	ORF_preserving	0.600946	1	9.68293	0.000592	CTCTTC	chr14:20467523-20467623(-)	89	94	CTCTTC	1	1	2	3	-0.0105919	3.99314	#N/A	0.333	#N/A	0.439996
Syngap1_chr17:26961068:26961110:+@chr17:26960342:26960521:+@chr17:26961435:26962498:+	ENSMUSG00000067629.13	ORF_preserving	0.600939	1	9.93902	0.000174	CTCTCC	chr17:26960968-26961068(+)	56	61	.	3	1	0	1	-0.00436927	2.89678	#N/A	#N/A	#N/A	0.748229
Cacna1g_chr11:94413089:94413224:-@chr11:94411438:94411616:-@chr11:94414930:94415074:-	ENSMUSG00000020866.17	ORF_preserving	0.600884	1	9.93902	0.000174	CTCTCC	chr11:94413224-94413324(-)	88	93	CTCTCT	4	0	0	0	0.5	1.52021	#N/A	#N/A	#N/A	-0.0204096
Mical2_chr7:112333828:112333954:+@chr7:112331895:112332039:+@chr7:112345245:112345353:+	ENSMUSG00000038244.14	NA	0.598004	0	9.93902	0.000174	CTCTCC	chr7:112333728-112333828(+)	89	94	CTCTGC	4	1	1	2	0.0261707	2.70614	#N/A	#N/A	#N/A	0.679403
Reep3_chr10:67034070:67034113:-@chr10:67028925:67029686:-@chr10:67034598:67034632:-	ENSMUSG00000019873.8	NA	0.597257	0	9.93902	0.000174	ctctcc	chr10:67034113-67034213(-)	43	48	CTCTAC	3	2	0	2	-0.588477	3.54034	#N/A	#N/A	#N/A	0.0793761
Dpf2_chr19:5903730:5903772:-@chr19:5902630:5902768:-@chr19:5904239:5904318:-	ENSMUSG00000024826.15	ORF_preserving	0.595784	1	9.68293	0.000592	CTCTCT	chr19:5903772-5903872(-)	11	16	.	3	3	1	4	-0.038296	4.90022	#N/A	-0.217	-0.064	0.494592
Slc25a14_chrX:48623961:48624197:+@chrX:48623577:48623828:+@chrX:48629251:48629345:+	ENSMUSG00000031105.16	Start_codon	0.595078	1	#N/A	#N/A	#N/A	#N/A	#N/A	#N/A	CTCTTC	0	0	2	2	-0.0403174	2.80384	#N/A	#N/A	-0.181	0.538302
Slc25a14_chrX:48623961:48624206:+@chrX:48623577:48623828:+@chrX:48629251:48629345:+	ENSMUSG00000031105.16	Start_codon	0.594241	1	#N/A	#N/A	#N/A	#N/A	#N/A	#N/A	CTCTTC	0	0	2	2	-0.0560017	2.78968	#N/A	#N/A	-0.171	0.542857
Elmod3_chr6:72596435:72596466:-@chr6:72594739:72595020:-@chr6:72597623:72597645:-	ENSMUSG00000056698.11	5UTR	0.594082	0	5.38415	0.00164	ctctgc	chr6:72596466-72596566(-)	4	9	.	1	1	1	2	-0.225636	1.43251	#N/A	#N/A	#N/A	0.0618793
Thoc5_chr11:4911434:4911470:+@chr11:4910626:4910759:+@chr11:4912780:4912858:+	ENSMUSG00000034274.11	ORF_preserving	0.591767	1	9.68293	0.000592	CTCTCT	chr11:4911334-4911434(+)	78	83	.	2	2	0	2	-0.0327414	5.75881	#N/A	#N/A	-0.087	0.167146
Ap2a1_chr7:44903461:44903527:-@chr7:44903143:44903200:-@chr7:44903740:44903901:-	ENSMUSG00000060279.14	ORF_preserving	0.590172	1	9.68293	0.000592	CTCTCT	chr7:44903527-44903627(-)	11	16	.	2	1	0	1	-0.0110784	5.90456	#N/A	-0.192	-0.09	0.51908
Alg13_chrX:144364935:144364975:+@chrX:144363864:144364107:+@chrX:144367898:144367939:+	ENSMUSG00000041718.16	NMD_in	0.590027	1	5.12805	0.0026	CTCTTG	chrX:144364835-144364935(+)	84	89	CTCTTC	6	1	1	2	0.0514226	3.86257	#N/A	#N/A	#N/A	0.475609
Arhgef1_chr7:24919183:24919351:+@chr7:24917894:24918000:+@chr7:24919630:24919776:+	ENSMUSG00000040940.18	ORF_preserving	0.587998	1	5.38415	0.00164	ctctgc	chr7:24919083-24919183(+)	66	71	.	16	2	0	2	-0.0011334	4.08985	#N/A	#N/A	#N/A	0.828318
Raph1_chr1:60518979:60519060:-@chr1:60510416:60510491:-@chr1:60525591:60526100:-	ENSMUSG00000026014.15	ORF_preserving	0.587666	0	9.42683	0.000844	CTCTTT	chr1:60519060-60519160(-)	50	55	CTCTCT	25	2	1	3	-0.205662	1.66058	#N/A	#N/A	#N/A	0.107843
Camk2g_chr14:20747818:20747851:-@chr14:20744603:20744648:-@chr14:20755658:20755702:-	ENSMUSG00000021820.18	ORF_preserving	0.585715	1	9.93902	0.000174	ctctcc	chr14:20747851-20747951(-)	62	67	.	19	3	1	4	-0.0662884	4.09203	#N/A	#N/A	#N/A	0.130937
Kif21b_chr1:136173471:136173651:+@chr1:136172802:136173002:+@chr1:136174036:136177998:+	ENSMUSG00000041642.18	NMD_in	0.581379	1	9.93902	0.000174	ctctcc	chr1:136173371-136173471(+)	5	10	CTCTTC	2	2	2	4	-0.131579	0.547676	#N/A	#N/A	#N/A	0.744648
Wdr7_chr18:63791795:63791891:+@chr18:63779868:63779957:+@chr18:63794224:63794343:+	ENSMUSG00000040560.10	ORF_preserving	0.578834	1	9.68293	0.000592	CTCTTC	chr18:63791695-63791795(+)	18	23	CTCTCC	28	0	1	1	0	3.11454	#N/A	#N/A	-0.169	0.00548811
Tmem238_chr7:4785474:4785538:-@chr7:4785171:4785279:-@chr7:4789004:4789073:-	ENSMUSG00000030431.8	ORF_changing	0.578825	0	5.12805	0.0026	CTCTGT	chr7:4785538-4785638(-)	67	72	CTCTTT	1	0	0	0	0.0341716	2.99111	#N/A	0.18	#N/A	0.234742
Nmi_chr2:51972587:51972627:-@chr2:51960570:51960660:-@chr2:51972908:51973004:-	ENSMUSG00000026946.9	5UTR	0.574303	0	#N/A	#N/A	#N/A	#N/A	#N/A	#N/A	.	0	0	0	0	-0.105001	2.12506	#N/A	#N/A	-0.46	-0.00256806
Cacna1c_chr6:118742264:118742368:-@chr6:118741870:118741974:-@chr6:118751368:118751565:-	ENSMUSG00000051331.16	NMD_in	0.571938	0	9.93902	0.000174	CTCTCC	chr6:118742368-118742468(-)	82	87	.	22	1	1	2	-0.0765566	2.05145	#N/A	#N/A	#N/A	0.539003
Ppfibp2_chr7:107728715:107728748:+@chr7:107727643:107727785:+@chr7:107729138:107729265:+	ENSMUSG00000036528.16	ORF_preserving	0.569592	0	9.68293	0.000592	CTCTTC	chr7:107728615-107728715(+)	7	12	.	1	0	0	0	-0.00596768	3.89811	#N/A	#N/A	#N/A	0.65655
Zfp644_chr5:106666784:106666845:-@chr5:106619539:106619642:-@chr5:106696531:106696597:-	ENSMUSG00000049606.16	Start_codon	0.56852	0	#N/A	#N/A	#N/A	#N/A	#N/A	#N/A	.	73	0	0	0	0.0161007	1.9453	#N/A	#N/A	#N/A	-0.0258818
Zfp939_chr7:39471396:39471506:+@chr7:39467341:39467434:+@chr7:39472861:39474772:+	ENSMUSG00000030424.15	NA	0.568055	0	4.16463	0.00844	CACTTT	chr7:39471296-39471396(+)	25	30	.	3	0	0	0	0.190822	1.59532	#N/A	#N/A	#N/A	0.210229
Kansl3_chr1:36347216:36347294:-@chr1:36345837:36346029:-@chr1:36348524:36348681:-	ENSMUSG00000010453.12	ORF_preserving	0.562048	1	5.12805	0.0026	CTCTGT	chr1:36347294-36347394(-)	42	47	CTCTTT	1	1	3	4	-0.177241	5.88057	-0.177	#N/A	-0.158	0.58905
Vav2_chr2:27268150:27268237:-@chr2:27267229:27267384:-@chr2:27268898:27269022:-	ENSMUSG00000009621.18	ORF_preserving	0.558643	1	9.68293	0.000592	CTCTCT	chr2:27268237-27268337(-)	80	85	.	2	2	2	4	-0.0206279	4.69152	#N/A	#N/A	#N/A	0.446924
Cers5_chr15:99737546:99737653:-@chr15:99734880:99736436:-@chr15:99738664:99738730:-	ENSMUSG00000023021.15	ORF_changing	0.55856	1	9.93902	0.000174	CTCTCC	chr15:99737653-99737753(-)	88	93	CTCTCC	3	3	2	5	0.0022009	6.39397	#N/A	-0.152	#N/A	0.747566
Xpo6_chr7:126103622:126103715:-@chr7:126103078:126103190:-@chr7:126104703:126104808:-	ENSMUSG00000000131.15	NA	0.557339	1	#N/A	#N/A	#N/A	#N/A	#N/A	#N/A	.	0	0	1	1	0.184791	3.51275	#N/A	#N/A	#N/A	-0.0161255
Mbtd1_chr11:93891338:93891388:+@chr11:93886206:93886416:+@chr11:93905158:93905343:+	ENSMUSG00000059474.13	5UTR	0.553571	0	#N/A	#N/A	#N/A	#N/A	#N/A	#N/A	.	0	0	0	0	-0.142857	1.90302	#N/A	#N/A	#N/A	0.249789
Epb41l3_chr17:69281032:69281107:+@chr17:69274703:69274895:+@chr17:69284538:69284916:+	ENSMUSG00000024044.19	ORF_preserving	0.550402	0	#N/A	#N/A	#N/A	#N/A	#N/A	#N/A	.	0	0	0	0	-0.109427	3.51009	#N/A	#N/A	#N/A	0.0293967
Tacc1_chr8:25179270:25179306:-@chr8:25177933:25177994:-@chr8:25181822:25182930:-	ENSMUSG00000065954.11	ORF_preserving	0.541656	0	9.42683	0.000844	CTCTTT	chr8:25179306-25179406(-)	48	53	CTCTGT	4	1	1	2	-0.0622332	3.53961	#N/A	#N/A	#N/A	0.100391
Fnbp1_chr2:31044881:31044896:-@chr2:31040404:31040514:-@chr2:31052984:31053080:-	ENSMUSG00000075415.13	ORF_preserving	0.540607	1	9.68293	0.000592	CTCTTC	chr2:31044896-31044996(-)	29	34	CTCTCA	25	3	1	4	-0.0655244	3.46053	#N/A	#N/A	#N/A	0.623785
Akap13_chr7:75683393:75683459:+@chr7:75677105:75677479:+@chr7:75685116:75685309:+	ENSMUSG00000066406.16	NA	0.538637	1	9.42683	0.000844	CTCTTT	chr7:75683293-75683393(+)	53	58	.	5	1	0	1	-0.0916745	2.0273	#N/A	#N/A	#N/A	0.521512
Prkcg_chr7:3318859:3319012:+@chr7:3314511:3314541:+@chr7:3319530:3319719:+	ENSMUSG00000078816.9	ORF_preserving	0.538586	0	9.93902	0.000174	ctctcc	chr7:3318759-3318859(+)	85	90	CTCTTC	0	0	0	0	#DIV/0!	#DIV/0!	#N/A	#N/A	#N/A	#N/A
Actn2_chr13:12304313:12304392:-@chr13:12300934:12301016:-@chr13:12306273:12306361:-	ENSMUSG00000052374.16	NMD_ex	0.537015	1	9.93902	0.000174	CTCTCC	chr13:12304392-12304492(-)	64	69	CTCTGT	0	0	0	0	-0.542431	1.30975	#N/A	#N/A	#N/A	0.276184
Tnk2_chr16:32678668:32678713:+@chr16:32677893:32677985:+@chr16:32679458:32679635:+	ENSMUSG00000022791.19	ORF_preserving	0.533945	1	5.38415	0.00164	ctctgc	chr16:32678568-32678668(+)	40	45	.	8	1	1	2	0.0268694	4.722	#N/A	-0.17	#N/A	0.430924
Zfp934_chr13:62520171:62520232:-@chr13:62516796:62518730:-@chr13:62520417:62520451:-	ENSMUSG00000074865.11	NMD_ex	0.531421	0	#N/A	#N/A	#N/A	#N/A	#N/A	#N/A	.	0	0	0	0	0.0735094	0.915984	#N/A	#N/A	#N/A	0.0504495
Ralgapa2_chr2:146418361:146418502:-@chr2:146412733:146412868:-@chr2:146421592:146421757:-	ENSMUSG00000037110.20	ORF_preserving	0.52677	1	9.93902	0.000174	CTCTCC	chr2:146418502-146418602(-)	89	94	CTCTCT	5	1	2	3	-0.197349	1.98493	#N/A	#N/A	-0.204	0.708585
Rapgef1_chr2:29710155:29710308:+@chr2:29707197:29707400:+@chr2:29722223:29722309:+	ENSMUSG00000039844.20	ORF_preserving	0.52371	1	#N/A	#N/A	#N/A	#N/A	#N/A	#N/A	CTCTGT	4	0	4	4	-0.102192	4.90676	-0.102	-0.267	#N/A	0.676767
Rab28_chr5:41626986:41627081:-@chr5:41624975:41625862:-@chr5:41633172:41633250:-	ENSMUSG00000029128.12	ORF_changing	0.520493	0	9.68293	0.000592	CTCTCT	chr5:41627081-41627181(-)	49	54	CTCTGC	12	0	0	0	-0.0161893	4.4856	#N/A	#N/A	0.03	0.210822
Clec16a_chr16:10572917:10572923:+@chr16:10571493:10571599:+@chr16:10573299:10573423:+	ENSMUSG00000068663.14	ORF_preserving	0.519013	1	4.67683	0.00356	CTCACC	chr16:10572817-10572917(+)	19	24	.	2	2	0	2	-0.0130778	3.73247	#N/A	#N/A	-0.278	0.762485
Epb41l2_chr10:25499775:25499943:+@chr10:25495480:25495591:+@chr10:25501577:25501631:+	ENSMUSG00000019978.16	ORF_preserving	0.518897	1	9.68293	0.000592	CTCTTC	chr10:25499675-25499775(+)	79	84	CTCTTA	9	1	2	3	0.00433375	4.37289	#N/A	#N/A	#N/A	0.269592
Cep350_chr1:155887135:155887258:-@chr1:155885906:155886106:-@chr1:155894593:155894597:-	ENSMUSG00000033671.18	ORF_preserving	0.517518	1	5.12805	0.0026	CTCTTG	chr1:155887258-155887358(-)	58	63	CTCTCC	2	1	1	2	#DIV/0!	#DIV/0!	#N/A	#N/A	#N/A	0.00939903
Kcnma1_chr14:23425566:23425740:-@chr14:23386259:23386353:-@chr14:23435949:23436026:-	ENSMUSG00000063142.15	ORF_preserving	0.51103	1	9.93902	0.000174	CTCTCC	chr14:23425740-23425840(-)	71	76	CTCTGT	12	1	1	2	0.626104	-0.153039	#N/A	#N/A	#N/A	0.309825
Ccdc136_chr6:29421990:29422097:+@chr6:29417931:29418153:+@chr6:29426624:29426948:+	ENSMUSG00000029769.16	ORF_changing	0.51059	1	9.93902	0.000174	CTCTCC	chr6:29421890-29421990(+)	69	74	CTCTTG	18	1	2	3	-0.148423	2.83338	#N/A	#N/A	#N/A	#N/A
Sympk_chr7:19027896:19028022:+@chr7:19024419:19024506:+@chr7:19028863:19028987:+	ENSMUSG00000023118.15	5UTR	0.507399	0	9.68293	0.000592	ctctct	chr7:19027796-19027896(+)	27	32	CTCTCC	3	1	2	3	0.00394986	5.60949	#N/A	#N/A	#N/A	0.00162071
Wnk1_chr6:119932689:119932761:-@chr6:119929832:119929867:-@chr6:119934255:119934329:-	ENSMUSG00000045962.16	NA	0.507381	0	#N/A	#N/A	#N/A	#N/A	#N/A	#N/A	CTCTTT	7	2	3	5	0.0928512	4.99006	#N/A	#N/A	#N/A	0.309791
Bicdl1_chr5:115651155:115651264:-@chr5:115649266:115649569:-@chr5:115651818:115651939:-	ENSMUSG00000041609.16	NMD_in	0.505053	1	9.93902	0.000174	CTCTCC	chr5:115651264-115651364(-)	83	88	CTCTTT	0	0	1	1	-0.163157	4.03072	#N/A	#N/A	-0.312	0.296556
Nfasc_chr1:132588073:132588310:-@chr1:132576285:132576417:-@chr1:132593350:132593365:-	ENSMUSG00000026442.14	ORF_preserving	0.50366	1	5.12805	0.0026	CTCTTA	chr1:132588310-132588410(-)	94	99	.	20	0	0	0	-0.328071	-0.473114	#N/A	-0.406	#N/A	0.063418
Vps8_chr16:21451355:21451361:+@chr16:21448348:21448403:+@chr16:21456228:21456353:+	ENSMUSG00000033653.18	ORF_preserving	0.501077	1	9.68293	0.000592	CTCTCT	chr16:21451255-21451355(+)	29	34	.	3	1	0	1	-0.0168177	4.05411	#N/A	#N/A	#N/A	0.432113
Tbc1d5_chr17:50795925:50795991:-@chr17:50782260:50782424:-@chr17:50799866:50800195:-	ENSMUSG00000023923.10	ORF_preserving	0.499611	1	#N/A	#N/A	#N/A	#N/A	#N/A	#N/A	.	2	0	0	0	0.00467731	2.72747	#N/A	0.448	#N/A	0.206767
Pikfyve_chr1:65192533:65192566:+@chr1:65192144:65192294:+@chr1:65195655:65195774:+	ENSMUSG00000025949.16	ORF_preserving	0.499448	1	#N/A	#N/A	#N/A	#N/A	#N/A	#N/A	.	1	1	0	1	-0.216835	1.98992	#N/A	-0.48	#N/A	0.0628041
Ptprf_chr4:118218011:118218044:-@chr4:118217091:118217189:-@chr4:118220492:118220608:-	ENSMUSG00000033295.14	ORF_preserving	0.495559	1	5.38415	0.00164	CTCTGC	chr4:118218044-118218144(-)	55	60	.	6	0	1	1	-0.234447	4.37486	-0.234	#N/A	-0.083	0.040408
Tbc1d9b_chr11:50164161:50164212:+@chr11:50163824:50163896:+@chr11:50168168:50168225:+	ENSMUSG00000036644.15	ORF_preserving	0.490666	1	5.38415	0.00164	CTCTGC	chr11:50164061-50164161(+)	65	70	.	0	0	1	1	-0.128715	3.98962	#N/A	#N/A	-0.235	0.551716
Mllt10_chr2:18082510:18082725:+@chr2:18071124:18071204:+@chr2:18122244:18122348:+	ENSMUSG00000026743.16	5UTR	0.489363	0	#N/A	#N/A	#N/A	#N/A	#N/A	#N/A	ctctct	35	2	1	3	-0.250346	4.01449	#N/A	#N/A	#N/A	0.24678
Rubcn_chr16:32841536:32841581:-@chr16:32838237:32838353:-@chr16:32842997:32843531:-	ENSMUSG00000035629.19	ORF_preserving	0.489006	1	9.68293	0.000592	CTCTCT	chr16:32841581-32841681(-)	44	49	.	1	1	0	1	-0.152396	3.5459	#N/A	#N/A	-0.201	0.590332
Gdpd5_chr7:99456996:99457011:+@chr7:99456451:99456534:+@chr7:99458773:99458886:+	ENSMUSG00000035314.10	ORF_preserving	0.487877	1	9.68293	0.000592	CTCTCT	chr7:99456896-99456996(+)	18	23	.	2	1	0	1	0	1.51368	#N/A	#N/A	#N/A	0.276306
N4bp2l1_chr5:150577171:150577299:-@chr5:150576639:150576767:-@chr5:150594263:150594462:-	ENSMUSG00000041132.11	NMD_in	0.487348	0	9.93902	0.000174	CTCTCC	chr5:150577299-150577399(-)	65	70	.	6	0	0	0	#DIV/0!	#DIV/0!	#N/A	#N/A	#N/A	0.4404
Mical3_chr6:120971750:120971840:-@chr6:120969354:120969492:-@chr6:120973402:120973647:-	ENSMUSG00000051586.17	ORF_preserving	0.486523	0	9.42683	0.000844	CTCTTT	chr6:120971840-120971940(-)	5	10	CTCTCA	5	1	0	1	-0.0641517	1.5577	#N/A	#N/A	#N/A	-0.0400298
Dlg3_chrX:100809861:100809907:+@chrX:100808052:100808152:+@chrX:100811501:100811543:+	ENSMUSG00000000881.12	NMD_in	0.486422	0	9.68293	0.000592	ctctct	chrX:100809761-100809861(+)	9	14	.	6	3	1	4	-0.274427	1.11795	#N/A	#N/A	-0.088	0.382777
Camk2a_chr18:60969010:60969043:+@chr18:60963553:60963963:+@chr18:60969993:60970042:+	ENSMUSG00000024617.16	ORF_preserving	0.485677	1	9.68293	0.000592	CTCTTC	chr18:60968910-60969010(+)	80	85	.	9	1	1	2	-0.0106642	1.39386	#N/A	#N/A	#N/A	0.244342
Tnik_chr3:28625198:28625222:+@chr3:28623010:28623108:+@chr3:28630430:28630615:+	ENSMUSG00000027692.16	ORF_preserving	0.484904	1	5.12805	0.0026	CTCTTG	chr3:28625098-28625198(+)	89	94	.	2	1	0	1	-0.217218	1.86533	#N/A	#N/A	#N/A	0.278091
Dip2a_chr10:76271375:76271405:-@chr10:76270395:76270457:-@chr10:76272532:76272703:-	ENSMUSG00000020231.15	ORF_preserving	0.483164	1	5.38415	0.00164	CTCTCG	chr10:76271405-76271505(-)	5	10	.	2	1	0	1	-0.0130882	3.62043	#N/A	#N/A	#N/A	0.62458
Zfp125_chr12:20914758:20914841:-@chr12:20877083:20877095:-@chr12:20920841:20921262:-	ENSMUSG00000069755.5	NA	0.480641	0	5.12805	0.0026	ctcttg	chr12:20914841-20914941(-)	4	9	.	1	0	0	0	0.0227825	1.75199	#N/A	#N/A	#N/A	0.441806
Atp8a1_chr5:67756649:67756694:-@chr5:67751012:67751085:-@chr5:67761113:67761202:-	ENSMUSG00000037685.15	ORF_preserving	0.480475	1	9.93902	0.000174	CTCTCC	chr5:67756694-67756794(-)	24	29	.	7	2	0	2	-0.0106962	2.92347	#N/A	-0.097	-0.264	0.577678
Sorbs1_chr19:40340044:40340146:-@chr19:40336985:40337035:-@chr19:40349898:40350013:-	ENSMUSG00000025006.18	ORF_preserving	0.480193	1	#N/A	#N/A	#N/A	#N/A	#N/A	#N/A	.	0	0	1	1	-0.15995	0.82367	#N/A	#N/A	#N/A	0.282937
Dst_chr1:34301860:34301932:+@chr1:34299720:34299838:+@chr1:34302829:34303032:+	ENSMUSG00000026131.20	ORF_preserving	0.477285	0	5.38415	0.00164	CTCTGC	chr1:34301760-34301860(+)	17	22	CTCTTC	5	1	0	1	-0.0841743	3.23349	#N/A	#N/A	#N/A	0.33243
Slc10a3_chrX:74372613:74372682:-@chrX:74369216:74371011:-@chrX:74373190:74373349:-	ENSMUSG00000032806.13	5UTR	0.475849	0	9.68293	0.000592	CTCTCT	chrX:74372682-74372782(-)	85	90	CTCTTC	1	0	0	0	-0.00408675	2.36402	#N/A	#N/A	#N/A	0.0720023
Fetub_chr16:22921748:22921875:+@chr16:22920315:22920495:+@chr16:22929074:22929309:+	ENSMUSG00000022871.13	5UTR	0.474828	0	9.93902	0.000174	ctctcC	chr16:22921648-22921748(+)	63	68	.	0	0	0	0	-0.0684331	2.9137	#N/A	#N/A	#N/A	-0.00266238
Afdn_chr17:13825942:13825987:+@chr17:13823290:13823458:+@chr17:13828928:13829023:+	ENSMUSG00000068036.16	ORF_preserving	0.473608	1	9.68293	0.000592	CTCTTC	chr17:13825842-13825942(+)	7	12	.	10	2	1	3	-0.0160505	5.22451	#N/A	#N/A	-0.177	0.588645
Plekha6_chr1:133286246:133286396:+@chr1:133285246:133285386:+@chr1:133287469:133287599:+	ENSMUSG00000041757.17	ORF_preserving	0.471296	0	9.68293	0.000592	CTCTCT	chr1:133286146-133286246(+)	34	39	.	1	1	0	1	0.0185655	4.13576	#N/A	#N/A	#N/A	0.378494
Golgb1_chr16:36893315:36893438:+@chr16:36891366:36891492:+@chr16:36894830:36894944:+	ENSMUSG00000034243.17	ORF_preserving	0.46651	1	#N/A	#N/A	#N/A	#N/A	#N/A	#N/A	.	1	0	0	0	-0.0315565	2.97898	#N/A	#N/A	#N/A	0.150649
Pi4kb_chr3:94989302:94989347:+@chr3:94983982:94984919:+@chr3:94992965:94993193:+	ENSMUSG00000038861.14	ORF_preserving	0.465744	1	9.42683	0.000844	CTCTTT	chr3:94989202-94989302(+)	43	48	CTCTCC	6	0	0	0	-0.101091	3.28396	#N/A	-0.117	#N/A	-0.00934671
Map3k9_chr12:81727330:81727399:-@chr12:81725721:81725834:-@chr12:81729682:81729836:-	ENSMUSG00000042724.8	ORF_preserving	0.462383	1	9.68293	0.000592	CTCTCT	chr12:81727399-81727499(-)	82	87	.	11	0	0	0	-0.212029	1.73993	#N/A	#N/A	#N/A	#N/A
Etl4_chr2:20759546:20759651:+@chr2:20743458:20744291:+@chr2:20760214:20760264:+	ENSMUSG00000036617.17	ORF_preserving	0.461501	1	#N/A	#N/A	#N/A	#N/A	#N/A	#N/A	.	0	0	0	0	0.00156052	0.450417	#N/A	#N/A	#N/A	-0.116883
Epb41l3_chr17:69283884:69284007:+@chr17:69274703:69274895:+@chr17:69284538:69284890:+	ENSMUSG00000024044.19	ORF_preserving	0.460706	1	9.93902	0.000174	CTCTCC	chr17:69283784-69283884(+)	78	83	.	13	1	0	1	-0.267341	3.12095	-0.267	#N/A	-0.12	0.314941
Dnm1_chr2:32310450:32310487:-@chr2:32309474:32309637:-@chr2:32312126:32312342:-	ENSMUSG00000026825.17	ORF_changing	0.460414	1	#N/A	#N/A	#N/A	#N/A	#N/A	#N/A	.	10	0	0	0	0.0143767	4.52334	#N/A	-0.141	#N/A	0.356374
Osbpl9_chr4:109107880:109107949:-@chr4:109102496:109102592:-@chr4:109133743:109133820:-	ENSMUSG00000028559.17	ORF_preserving	0.459535	1	9.68293	0.000592	CTCTCT	chr4:109107949-109108049(-)	74	79	ctctcc	77	4	1	5	0.0805926	3.85682	#N/A	#N/A	#N/A	0.378441
Plekha6_chr1:133275811:133275865:+@chr1:133274792:133274879:+@chr1:133280338:133280407:+	ENSMUSG00000041757.17	NA	0.459097	0	5.38415	0.00164	CTCTGC	chr1:133275711-133275811(+)	1	6	.	0	0	0	0	-0.00642118	3.53277	#N/A	#N/A	#N/A	0.210396
Pdlim7_chr13:55507863:55507880:-@chr13:55507487:55507624:-@chr13:55508207:55508326:-	ENSMUSG00000021493.15	NMD_in	0.453798	1	9.93902	0.000174	CTCTCC	chr13:55507880-55507980(-)	20	25	.	1	1	1	2	0.0589838	5.12555	#N/A	0.318	-0.143	0.262688
Zfp125_chr12:20902269:20902330:-@chr12:20877083:20877095:-@chr12:20920841:20921262:-	ENSMUSG00000069755.5	NA	0.4529	0	#N/A	#N/A	#N/A	#N/A	#N/A	#N/A	.	11	0	0	0	-0.0700622	1.70237	#N/A	#N/A	#N/A	#N/A
Tanc2_chr11:105758921:105759032:+@chr11:105713381:105713564:+@chr11:105776805:105776897:+	ENSMUSG00000053580.16	No_stop_codon	0.451655	0	9.93902	0.000174	ctctcc	chr11:105758821-105758921(+)	61	66	.	83	1	0	1	-0.0544788	3.84432	#N/A	#N/A	#N/A	0.0242553
Clasp1_chr1:118512704:118512728:+@chr1:118512174:118512222:+@chr1:118521826:118521934:+	ENSMUSG00000064302.13	ORF_preserving	0.451086	0	4.67683	0.00356	CCCTCC	chr1:118512604-118512704(+)	72	77	.	3	1	0	1	0.31397	2.73948	#N/A	#N/A	#N/A	-0.0653481
Unc13a_chr8:71666640:71666670:-@chr8:71665978:71666078:-@chr8:71671625:71671736:-	ENSMUSG00000034799.16	ORF_preserving	0.449999	1	9.93902	0.000174	ctctcc	chr8:71666670-71666770(-)	79	84	.	7	1	0	1	-0.0429677	3.3988	#N/A	#N/A	#N/A	0.393165
Ablim3_chr18:61820366:61820396:-@chr18:61819790:61819917:-@chr18:61823866:61823938:-	ENSMUSG00000032735.15	NA	0.449606	0	9.93902	0.000174	CTCTCC	chr18:61820396-61820496(-)	26	31	.	0	0	0	0	-0.102041	1.06097	#N/A	#N/A	#N/A	0.796296
Magi1_chr6:93680788:93680877:-@chr6:93675454:93679002:-@chr6:93682951:93683090:-	ENSMUSG00000045095.16	ORF_changing	0.447228	1	9.68293	0.000592	ctctct	chr6:93680877-93680977(-)	47	52	.	14	1	1	2	-0.02129	3.6052	#N/A	#N/A	#N/A	0.281895
Dop1a_chr9:86506870:86506900:+@chr9:86506383:86506519:+@chr9:86507503:86507737:+	ENSMUSG00000034973.16	ORF_preserving	0.443992	1	9.93902	0.000174	CTCTCC	chr9:86506770-86506870(+)	68	73	.	2	0	0	0	-0.0928367	1.70589	#N/A	#N/A	#N/A	0.250456
Pdlim7_chr13:55507863:55507880:-@chr13:55507487:55507624:-@chr13:55508779:55508810:-	ENSMUSG00000021493.15	ORF_changing	0.443197	1	#N/A	#N/A	#N/A	#N/A	#N/A	#N/A	.	3	1	1	2	-0.0655799	4.70015	#N/A	#N/A	#N/A	0.346326
Rgs7_chr1:175076823:175076877:-@chr1:175059736:175059794:-@chr1:175078188:175078278:-	ENSMUSG00000026527.13	ORF_preserving	0.442069	0	4.67683	0.00356	CCCTCC	chr1:175076877-175076977(-)	68	73	CTCTTG	0	0	0	0	0.0394043	3.26226	#N/A	#N/A	#N/A	0.148474
2010315B03Rik_chr9:124304655:124304718:-@chr9:124295357:124295484:-@chr9:124312559:124312642:-	ENSMUSG00000074829.10	ORF_preserving	0.44023	0	#N/A	#N/A	#N/A	#N/A	#N/A	#N/A	.	0	0	0	0	#DIV/0!	#DIV/0!	#N/A	#N/A	#N/A	#N/A
Csnk1g1_chr9:66035049:66035073:+@chr9:66032238:66032345:+@chr9:66039576:66039729:+	ENSMUSG00000032384.16	ORF_preserving	0.439044	1	9.68293	0.000592	ctctct	chr9:66034949-66035049(+)	17	22	.	8	2	0	2	0.000317263	2.45194	#N/A	#N/A	#N/A	0.00800356
Mtss1_chr15:58948322:58948442:-@chr15:58945984:58946019:-@chr15:58951469:58951680:-	ENSMUSG00000022353.10	NA	0.437151	1	9.68293	0.000592	CTCTTC	chr15:58948442-58948542(-)	84	89	CTCTAC	20	3	0	3	0.0688154	2.38932	#N/A	-0.19	-0.291	0.447658
Ndrg2_chr14:51911085:51911127:-@chr14:51910505:51910785:-@chr14:51911465:51911546:-	ENSMUSG00000004558.15	ORF_preserving	0.436447	1	9.93902	0.000174	ctctcc	chr14:51911127-51911227(-)	35	40	.	3	2	0	2	0.081493	2.5036	#N/A	#N/A	#N/A	0.136524
Tnrc6b_chr15:80890105:80890276:+@chr15:80889149:80889155:+@chr15:80894328:80894334:+	ENSMUSG00000047888.10	ORF_preserving	0.435536	1	9.68293	0.000592	CTCTCT	chr15:80890005-80890105(+)	24	29	CTCTCC	7	3	1	4	0.0339721	2.26771	#N/A	#N/A	#N/A	0.159341
Sorbs1_chr19:40344355:40344439:-@chr19:40336985:40337035:-@chr19:40349898:40350013:-	ENSMUSG00000025006.18	ORF_preserving	0.433824	0	9.42683	0.000844	CTCTTT	chr19:40344439-40344539(-)	65	70	.	13	1	1	2	-0.179965	0.652756	#N/A	#N/A	#N/A	0.336699
Sbf2_chr7:110341289:110341364:-@chr7:110339889:110340074:-@chr7:110348854:110348995:-	ENSMUSG00000038371.15	ORF_preserving	0.432871	1	5.12805	0.0026	CTCTTA	chr7:110341364-110341464(-)	33	38	.	39	2	0	2	-0.0545701	2.20802	#N/A	#N/A	#N/A	0.302793
Mark4_chr7:19429105:19429185:-@chr7:19428073:19428118:-@chr7:19429325:19429604:-	ENSMUSG00000030397.11	ORF_changing	0.43259	1	5.38415	0.00164	CTCTGC	chr7:19429185-19429285(-)	25	30	CTCTCT	1	1	0	1	-0.0828963	2.39113	#N/A	#N/A	#N/A	0.548786
Faim_chr9:98990914:98990971:+@chr9:98986373:98986512:+@chr9:98992100:98992233:+	ENSMUSG00000032463.10	Start_codon	0.430421	1	9.93902	0.000174	CTCTCC	chr9:98990814-98990914(+)	47	52	.	4	1	0	1	-0.0928563	2.13135	#N/A	0.127	-0.201	0.347337
A830019P07Rik_chr19:35842363:35842421:-@chr19:35841273:35841329:-@chr19:35923486:35923547:-	ENSMUSG00000094707.2	NA	0.426705	0	9.93902	0.000174	CTCTCC	chr19:35842421-35842521(-)	58	63	ctcttc	11	0	0	0	-0.0728925	1.43977	#N/A	#N/A	#N/A	0.0222448
Med7_chr11:46439805:46439824:+@chr11:46436970:46437191:+@chr11:46440562:46441100:+	ENSMUSG00000020397.15	5UTR	0.426514	0	#N/A	#N/A	#N/A	#N/A	#N/A	#N/A	.	0	0	0	0	0.094679	3.9374	#N/A	#N/A	#N/A	0.17432
Aak1_chr6:86970990:86971086:+@chr6:86967268:86967373:+@chr6:86995839:86997622:+	ENSMUSG00000057230.14	NA	0.426222	0	9.93902	0.000174	CTCTCC	chr6:86970890-86970990(+)	68	73	CTCTTC	5	0	0	0	-0.158143	2.02273	#N/A	#N/A	#N/A	0.474625
Ap2b1_chr11:83364794:83364836:+@chr11:83350978:83351171:+@chr11:83365646:83365793:+	ENSMUSG00000035152.14	ORF_preserving	0.425505	1	9.93902	0.000174	CTCTCC	chr11:83364694-83364794(+)	72	77	.	11	0	0	0	-0.0564501	5.56706	#N/A	-0.188	#N/A	0.159352
Tnik_chr3:28594906:28594993:+@chr3:28594021:28594132:+@chr3:28596071:28596260:+	ENSMUSG00000027692.16	ORF_preserving	0.425222	1	9.68293	0.000592	CTCTCT	chr3:28594806-28594906(+)	58	63	CTCTAC	5	3	0	3	0.0503658	2.26751	#N/A	#N/A	#N/A	0.448232
Plce1_chr19:38748409:38748451:+@chr19:38745765:38745895:+@chr19:38749291:38749413:+	ENSMUSG00000024998.17	ORF_preserving	0.424228	0	9.42683	0.000844	CTCTTT	chr19:38748309-38748409(+)	87	92	.	2	0	0	0	0.00183996	1.6398	#N/A	#N/A	#N/A	0.283137
Raph1_chr1:60518979:60519060:-@chr1:60503517:60503595:-@chr1:60525591:60526100:-	ENSMUSG00000026014.15	ORF_preserving	0.422597	1	#N/A	#N/A	#N/A	#N/A	#N/A	#N/A	CTCTCT	0	0	1	1	-0.0415387	2.04336	#N/A	#N/A	#N/A	0.070812
Espn_chr4:152129611:152129638:-@chr4:152128407:152128553:-@chr4:152130768:152130961:-	ENSMUSG00000028943.18	ORF_preserving	0.42221	0	9.93902	0.000174	CTCTCC	chr4:152129638-152129738(-)	82	87	.	1	0	0	0	-0.28879	0.800529	#N/A	#N/A	#N/A	0.407414
Ahnak_chr19:9067452:9067601:+@chr19:9037158:9037258:+@chr19:9076575:9076912:+	ENSMUSG00000069833.13	NMD_in	0.420166	0	9.68293	0.000592	CTCTTC	chr19:9067352-9067452(+)	71	76	CTCTCC	3	0	0	0	#DIV/0!	#DIV/0!	#N/A	#N/A	#N/A	0.0341751
Pfkfb3_chr2:11478035:11478058:-@chr2:11474406:11474543:-@chr2:11480197:11480371:-	ENSMUSG00000026773.19	ORF_changing	0.418946	1	9.93902	0.000174	ctctcC	chr2:11478058-11478158(-)	76	81	.	8	0	1	1	-0.00690602	4.94581	#N/A	-0.357	#N/A	0.60838
Pbrm1_chr14:31023066:31023179:+@chr14:31022719:31022859:+@chr14:31025497:31025650:+	ENSMUSG00000042323.17	Start_codon	0.418177	1	#N/A	#N/A	#N/A	#N/A	#N/A	#N/A	CTCTCA	3	2	1	3	-0.0643069	3.8052	#N/A	-0.269	-0.178	0.346652
Depdc5_chr5:32864009:32864312:+@chr5:32863720:32863821:+@chr5:32864576:32864699:+	ENSMUSG00000037426.18	5UTR	0.416525	0	9.68293	0.000592	CTCTTC	chr5:32863909-32864009(+)	89	94	CTCTTT	0	0	1	1	0.0439643	2.92536	#N/A	#N/A	#N/A	0.133519
Arhgap23_chr11:97491643:97491666:+@chr11:97491133:97491230:+@chr11:97493050:97493082:+	ENSMUSG00000049807.16	5UTR	0.415587	1	9.93902	0.000174	ctctcc	chr11:97491543-97491643(+)	3	8	.	2	1	0	1	-0.0677053	1.88828	#N/A	-0.485	-0.338	0.454824
Dennd1a_chr2:37805071:37805200:-@chr2:37802014:37802273:-@chr2:37816915:37817004:-	ENSMUSG00000035392.17	ORF_preserving	0.414208	1	9.68293	0.000592	CTCTTC	chr2:37805200-37805300(-)	78	83	CTCTCT	10	1	3	4	0.0111054	1.51335	#N/A	#N/A	#N/A	0.214159
Pdlim5_chr3:142304704:142304722:-@chr3:142304296:142304469:-@chr3:142312122:142312214:-	ENSMUSG00000028273.15	ORF_preserving	0.412083	1	#N/A	#N/A	#N/A	#N/A	#N/A	#N/A	.	0	0	0	0	-0.000953529	3.57189	#N/A	#N/A	#N/A	0.13168
Raph1_chr1:60510416:60510491:-@chr1:60503517:60503595:-@chr1:60525591:60526100:-	ENSMUSG00000026014.15	ORF_preserving	0.411526	1	9.68293	0.000592	CTCTCT	chr1:60510491-60510591(-)	82	87	.	47	0	1	1	-0.0558174	1.85864	#N/A	#N/A	-0.388	0.191762
Zfyve21_chr12:111825575:111825632:+@chr12:111825016:111825108:+@chr12:111827542:111827685:+	ENSMUSG00000021286.8	ORF_preserving	0.410962	1	#N/A	#N/A	#N/A	#N/A	#N/A	#N/A	.	0	0	0	0	-0.229318	1.70017	#N/A	#N/A	#N/A	0.415279
Pxn_chr5:115548281:115549112:+@chr5:115546812:115546948:+@chr5:115551850:115552021:+	ENSMUSG00000029528.19	ORF_preserving	0.41058	0	9.93902	0.000174	CTCTCC	chr5:115548181-115548281(+)	58	63	CTCTTC	0	0	0	0	#DIV/0!	#DIV/0!	#N/A	#N/A	#N/A	#N/A
Kcnq2_chr2:181103641:181103671:-@chr2:181100549:181100618:-@chr2:181104886:181104981:-	ENSMUSG00000016346.17	ORF_preserving	0.410542	0	4.16463	0.00844	CCCTTT	chr2:181103671-181103771(-)	65	70	.	8	2	1	3	-0.070385	2.52389	#N/A	#N/A	#N/A	0.268899
Tpd52l2_chr2:181510503:181510530:+@chr2:181508165:181508267:+@chr2:181511573:181511615:+	ENSMUSG00000000827.18	ORF_preserving	0.409032	1	9.68293	0.000592	CTCTCT	chr2:181510403-181510503(+)	65	70	CTCTCA	19	2	0	2	-0.0120345	4.9458	#N/A	#N/A	#N/A	0.391227
Trip10_chr17:57256859:57257027:+@chr17:57255272:57255467:+@chr17:57257234:57257344:+	ENSMUSG00000019487.11	ORF_preserving	0.406209	0	4.42073	0.00585	CCCTTC	chr17:57256759-57256859(+)	77	82	.	5	0	0	0	-0.00869589	4.14859	#N/A	#N/A	#N/A	0.141059
Mafg_chr11:120629985:120630016:-@chr11:120629817:120629881:-@chr11:120630487:120630636:-	ENSMUSG00000051510.13	5UTR	0.405904	1	9.68293	0.000592	CTCTCT	chr11:120630016-120630116(-)	11	16	.	4	2	0	2	-0.314286	5.17629	#N/A	#N/A	#N/A	0.296146
Myt1_chr2:181811354:181811423:+@chr2:181811164:181811227:+@chr2:181815048:181815111:+	ENSMUSG00000010505.16	ORF_preserving	0.405838	0	9.68293	0.000592	CTCTTC	chr2:181811254-181811354(+)	87	92	CTCTCT	0	0	0	0	0.0346583	3.30246	#N/A	#N/A	#N/A	0.381759
Clta_chr4:44031399:44031435:+@chr4:44030214:44030268:+@chr4:44032400:44032846:+	ENSMUSG00000028478.18	ORF_preserving	0.404618	0	#N/A	#N/A	#N/A	#N/A	#N/A	#N/A	.	6	2	0	2	-0.109884	7.10642	#N/A	#N/A	#N/A	0.233126
Atg16l1_chr1:87775080:87775128:+@chr1:87774812:87774869:+@chr1:87775756:87775859:+	ENSMUSG00000026289.15	ORF_preserving	0.403458	1	9.42683	0.000844	CTCTTT	chr1:87774980-87775080(+)	38	43	.	3	2	0	2	-0.0207482	3.78716	#N/A	#N/A	#N/A	0.209006
Wnk1_chr6:119932689:119932761:-@chr6:119927124:119927234:-@chr6:119934255:119934329:-	ENSMUSG00000045962.16	ORF_preserving	0.402202	0	#N/A	#N/A	#N/A	#N/A	#N/A	#N/A	CTCTTT	7	2	3	5	#DIV/0!	#DIV/0!	#N/A	#N/A	#N/A	0.102647
Camk2g_chr14:20747818:20747851:-@chr14:20745791:20745860:-@chr14:20755658:20755702:-	ENSMUSG00000021820.18	ORF_preserving	0.401129	1	#N/A	#N/A	#N/A	#N/A	#N/A	#N/A	.	19	3	1	4	-0.0257985	4.0984	#N/A	#N/A	-0.258	0.100089
Bbx_chr16:50320299:50320413:-@chr16:50280368:50280539:-@chr16:50331028:50331102:-	ENSMUSG00000022641.15	5UTR	0.400854	1	9.93902	0.000174	CTCTCC	chr16:50320413-50320513(-)	19	24	.	7	1	0	1	-0.0420866	3.56667	#N/A	#N/A	-0.314	0.238754
Atp2b4_chr1:133711631:133711822:-@chr1:133702673:133706996:-@chr1:133715053:133715230:-	ENSMUSG00000026463.17	ORF_changing	0.400032	1	9.93902	0.000174	CTCTCC	chr1:133711822-133711922(-)	16	21	ctcttc	6	1	0	1	0.282986	1.32009	#N/A	-0.665	#N/A	0.357063
Erc2_chr14:28046474:28046486:+@chr14:28040342:28040536:+@chr14:28080131:28080267:+	ENSMUSG00000040640.11	ORF_preserving	0.399878	1	9.93902	0.000174	CTCTCC	chr14:28046374-28046474(+)	19	24	CTCTCA	7	1	0	1	0.166832	2.00814	#N/A	-0.333	#N/A	0.284932
Ap3s1_chr18:46788656:46788704:+@chr18:46783758:46783799:+@chr18:46789896:46789997:+	ENSMUSG00000024480.9	NMD_in	0.398061	0	#N/A	#N/A	#N/A	#N/A	#N/A	#N/A	.	9	0	0	0	#DIV/0!	4.62482	#N/A	#N/A	#N/A	0.729282
Sipa1l2_chr8:125423192:125423246:-@chr8:125422578:125422702:-@chr8:125433177:125433309:-	ENSMUSG00000001995.9	ORF_preserving	0.39602	1	#N/A	#N/A	#N/A	#N/A	#N/A	#N/A	CTCTGT	1	0	0	0	-0.208386	4.57956	-0.208	#N/A	#N/A	0.00489701
Arhgef11_chr3:87681859:87681892:+@chr3:87618760:87618792:+@chr3:87683485:87683577:+	ENSMUSG00000041977.18	ORF_preserving	0.394124	1	9.93902	0.000174	CTCTCC	chr3:87681759-87681859(+)	47	52	.	100	0	0	0	0.00893775	3.09805	#N/A	#N/A	#N/A	0.091021
Spata5_chr3:37529982:37530019:+@chr3:37528157:37528322:+@chr3:37578751:37579096:+	ENSMUSG00000027722.14	ORF_changing	0.393646	1	9.68293	0.000592	CTCTCT	chr3:37529882-37529982(+)	70	75	.	1	0	1	1	0.0137141	4.82403	#N/A	#N/A	#N/A	0.0461954
Gripap1_chrX:7803593:7803686:+@chrX:7803322:7803400:+@chrX:7804359:7804494:+	ENSMUSG00000031153.16	ORF_preserving	0.393639	1	9.68293	0.000592	CTCTTC	chrX:7803493-7803593(+)	2	7	CTCTTG	1	1	1	2	0.0126811	4.0518	#N/A	-0.219	-0.13	0.379167
Septin11_chr5:93173472:93173537:+@chr5:93167499:93167687:+@chr5:93175403:93176447:+	ENSMUSG00000058013.11	ORF_changing	0.392961	0	9.42683	0.000844	CTCTTT	chr5:93173372-93173472(+)	64	69	CTCTGC	34	3	2	5	0.133072	5.57281	#N/A	#N/A	#N/A	0.130118
Arhgef1_chr7:24918519:24919351:+@chr7:24917894:24918000:+@chr7:24919630:24919776:+	ENSMUSG00000040940.18	NMD_in	0.392791	0	9.93902	0.000174	CTCTCC	chr7:24918419-24918519(+)	91	96	ctctcc	8	3	8	11	0.0154109	4.12457	#N/A	#N/A	0.123	0.6635
Rgs7_chr1:175076823:175076877:-@chr1:175066616:175066694:-@chr1:175078188:175078278:-	ENSMUSG00000026527.13	ORF_preserving	0.392637	0	#N/A	#N/A	#N/A	#N/A	#N/A	#N/A	CTCTTG	0	0	0	0	0.133988	3.05798	#N/A	#N/A	#N/A	0.321236
Strada_chr11:106184561:106184619:-@chr11:106173678:106173781:-@chr11:106187124:106187180:-	ENSMUSG00000069631.14	NMD_in	0.392191	1	9.42683	0.000844	CTCTTT	chr11:106184619-106184719(-)	78	83	.	2	2	0	2	-0.0977723	2.446	#N/A	#N/A	#N/A	0.129597
Slc12a5_chr2:164996863:164996878:+@chr2:164996321:164996518:+@chr2:164997109:164997243:+	ENSMUSG00000017740.17	ORF_preserving	0.391448	1	9.68293	0.000592	CTCTCT	chr2:164996763-164996863(+)	56	61	.	0	0	0	0	-0.0501631	0.79932	#N/A	-0.191	#N/A	0.177811
Depdc5_chr5:32864157:32864312:+@chr5:32863771:32863821:+@chr5:32864576:32864699:+	ENSMUSG00000037426.18	5UTR	0.391171	0	9.42683	0.000844	CTCTTT	chr5:32864057-32864157(+)	88	93	CTCTTC	1	1	1	2	0.0694436	2.87816	#N/A	#N/A	#N/A	0.179712
Pbrm1_chr14:31023066:31023179:+@chr14:31019176:31019293:+@chr14:31025497:31025650:+	ENSMUSG00000042323.17	Start_codon	0.391133	1	#N/A	#N/A	#N/A	#N/A	#N/A	#N/A	CTCTCA	6	2	1	3	-0.319588	3.40384	#N/A	#N/A	-0.211	0.145584
Magi1_chr6:93704276:93704360:-@chr6:93701289:93701381:-@chr6:93708003:93708217:-	ENSMUSG00000045095.16	ORF_preserving	0.389415	1	#N/A	#N/A	#N/A	#N/A	#N/A	#N/A	.	5	1	0	1	-0.0265858	2.83535	#N/A	#N/A	#N/A	0.104672
Agfg1_chr1:82880746:82880818:+@chr1:82880007:82880127:+@chr1:82882227:82882437:+	ENSMUSG00000026159.13	ORF_preserving	0.388909	0	5.12805	0.0026	CTCTGT	chr1:82880646-82880746(+)	10	15	CTCTCC	4	2	2	4	#DIV/0!	#DIV/0!	#N/A	#N/A	#N/A	0.0510623
Epb41l2_chr10:25501577:25501631:+@chr10:25488950:25489093:+@chr10:25501823:25501911:+	ENSMUSG00000019978.16	ORF_preserving	0.388111	1	4.42073	0.00585	CTCGCT	chr10:25501477-25501577(+)	3	8	.	39	0	0	0	-0.188699	3.64076	-0.189	#N/A	#N/A	-0.0233804
Braf_chr6:39646724:39646844:-@chr6:39644237:39644380:-@chr6:39648449:39648486:-	ENSMUSG00000002413.15	ORF_preserving	0.387983	0	9.68293	0.000592	CTCTCT	chr6:39646844-39646944(-)	81	86	.	0	0	1	1	0.00646378	3.20558	#N/A	#N/A	#N/A	0.235831
Cnnm3_chr1:36524033:36524132:+@chr1:36521700:36521839:+@chr1:36525165:36528237:+	ENSMUSG00000001138.13	ORF_changing	0.387915	1	9.93902	0.000174	CTCTCC	chr1:36523933-36524033(+)	10	15	CTCTTT	9	0	1	1	0.0237686	3.84381	#N/A	#N/A	#N/A	0.109107
Atp2b4_chr1:133711641:133711822:-@chr1:133706310:133706996:-@chr1:133715053:133715230:-	ENSMUSG00000026463.17	ORF_changing	0.387659	1	#N/A	#N/A	#N/A	#N/A	#N/A	#N/A	ctcttc	6	1	0	1	0.281406	1.2563	#N/A	-0.643	#N/A	0.304076
Ablim2_chr5:35839789:35839822:+@chr5:35836947:35837097:+@chr5:35841280:35841401:+	ENSMUSG00000029095.17	ORF_preserving	0.387187	0	5.12805	0.0026	CTCTTA	chr5:35839689-35839789(+)	42	47	CTCTCA	1	0	0	0	0.0778475	-0.206458	#N/A	#N/A	#N/A	0.00817439
Vps13d_chr4:145103613:145103688:-@chr4:145099964:145100067:-@chr4:145105798:145105921:-	ENSMUSG00000020220.16	NA	0.387037	1	9.93902	0.000174	CTCTCC	chr4:145103688-145103788(-)	85	90	CTCTTG	5	1	0	1	0.0812137	1.76333	#N/A	#N/A	#N/A	0.286084
Camkk2_chr5:122736987:122737030:-@chr5:122731169:122734245:-@chr5:122737432:122737533:-	ENSMUSG00000029471.13	ORF_changing	0.385399	0	4.67683	0.00356	CCCTCC	chr5:122737030-122737130(-)	80	85	.	3	2	0	2	-0.139768	2.78602	#N/A	#N/A	#N/A	0.0144538
Tmem184b_chr15:79363657:79363678:-@chr15:79360703:79362885:-@chr15:79365284:79365479:-	ENSMUSG00000009035.15	ORF_preserving	0.384933	1	5.38415	0.00164	CTCTGC	chr15:79363678-79363778(-)	68	73	.	0	0	0	0	-0.0740535	4.73244	#N/A	#N/A	-0.14	0.377198
Dag1_chr9:108242888:108243023:-@chr9:108218215:108218410:-@chr9:108253008:108253157:-	ENSMUSG00000039952.15	5UTR	0.384382	0	9.68293	0.000592	ctctct	chr9:108243023-108243123(-)	58	63	ctcttt	11	1	0	1	#DIV/0!	#DIV/0!	#N/A	#N/A	#N/A	#N/A
Ap1b1_chr11:5033241:5033262:+@chr11:5032417:5032619:+@chr11:5033686:5033842:+	ENSMUSG00000009090.17	ORF_preserving	0.38401	1	9.68293	0.000592	CTCTCT	chr11:5033141-5033241(+)	45	50	.	0	0	0	0	0.00260545	5.9478	#N/A	#N/A	-0.177	0.276854
Ndrg4_chr8:95712324:95712363:+@chr8:95711092:95711144:+@chr8:95713177:95713918:+	ENSMUSG00000036564.17	ORF_preserving	0.38385	0	9.68293	0.000592	CTCTTC	chr8:95712224-95712324(+)	41	46	.	2	1	0	1	-0.359494	3.27223	-0.359	#N/A	#N/A	0.193771
Plekha6_chr1:133279372:133279453:+@chr1:133273857:133274374:+@chr1:133280338:133280407:+	ENSMUSG00000041757.17	ORF_preserving	0.382354	1	#N/A	#N/A	#N/A	#N/A	#N/A	#N/A	CTCTCC	5	0	0	0	-0.295982	3.63318	-0.295	#N/A	#N/A	#N/A
Itsn2_chr12:4640912:4640993:+@chr12:4639654:4639794:+@chr12:4649982:4650119:+	ENSMUSG00000020640.10	ORF_preserving	0.382068	1	#N/A	#N/A	#N/A	#N/A	#N/A	#N/A	CTCTTC	3	0	1	1	0.00777001	3.813	#N/A	#N/A	#N/A	0.0889905
Pcnx_chr12:81928241:81928374:+@chr12:81917664:81919380:+@chr12:81933530:81933715:+	ENSMUSG00000021140.9	NMD_ex	0.381831	1	4.42073	0.00585	CTCCCT	chr12:81928141-81928241(+)	4	9	.	8	0	0	0	-0.0527658	2.80148	#N/A	#N/A	#N/A	-0.179574
Tcf7l2_chr19:55925976:55926049:+@chr19:55924529:55924580:+@chr19:55931433:55932195:+	ENSMUSG00000024985.20	ORF_changing	0.379924	0	#N/A	#N/A	#N/A	#N/A	#N/A	#N/A	.	7	0	0	0	0.105408	0.414645	#N/A	#N/A	#N/A	0.225965
Pcnx_chr12:81928244:81928374:+@chr12:81917664:81919380:+@chr12:81933530:81933715:+	ENSMUSG00000021140.9	NMD_ex	0.379092	1	4.42073	0.00585	CTCCCT	chr12:81928144-81928244(+)	1	6	.	8	0	0	0	-0.0507977	2.83629	#N/A	#N/A	#N/A	-0.228748
Mier1_chr4:103118238:103118315:+@chr4:103115271:103115660:+@chr4:103127272:103127297:+	ENSMUSG00000028522.16	Start_codon	0.378971	1	9.68293	0.000592	ctcttc	chr4:103118138-103118238(+)	74	79	.	0	0	0	0	-0.17619	1.7422	#N/A	#N/A	#N/A	0.315814
Pxk_chr14:8159998:8160031:+@chr14:8155282:8155345:+@chr14:8163934:8165111:+	ENSMUSG00000033885.15	ORF_changing	0.377441	1	9.93902	0.000174	CTCTCC	chr14:8159898-8159998(+)	73	78	.	9	1	0	1	-0.037016	3.23646	#N/A	-0.196	#N/A	0.0314247
Tpm3_chr3:90091012:90091091:+@chr3:90090009:90090079:+@chr3:90099527:90100896:+	ENSMUSG00000027940.18	Same_stop_codon_diff_from_annot	0.376424	0	9.68293	0.000592	CTCTCT	chr3:90090912-90091012(+)	29	34	CTCTAT	5	1	0	1	0.010736	6.42826	#N/A	#N/A	#N/A	0.2315
Exoc7_chr11:116293274:116293313:-@chr11:116292518:116292584:-@chr11:116293971:116294038:-	ENSMUSG00000020792.15	ORF_preserving	0.376402	1	9.68293	0.000592	CTCTCT	chr11:116293313-116293413(-)	70	75	.	1	0	0	0	-0.0967045	4.34095	#N/A	#N/A	-0.143	0.346578
Tenm3_chr8:48313237:48313264:-@chr8:48310622:48310769:-@chr8:48335588:48335774:-	ENSMUSG00000031561.16	ORF_preserving	0.37572	1	4.42073	0.00585	CTCCTC	chr8:48313264-48313364(-)	5	10	.	27	1	0	1	-0.192672	4.25839	-0.192	-0.522	-0.17	0.361561
Tenm3_chr8:48287132:48287153:-@chr8:48278957:48279190:-@chr8:48287790:48288040:-	ENSMUSG00000031561.16	ORF_preserving	0.371851	1	9.42683	0.000844	CTCTTT	chr8:48287153-48287253(-)	60	65	.	0	0	0	0	-0.147553	4.34205	-0.147	#N/A	-0.2	0.409318
Wnk1_chr6:119929825:119929867:-@chr6:119927124:119927234:-@chr6:119934255:119934450:-	ENSMUSG00000045962.16	ORF_preserving	0.371676	1	9.68293	0.000592	CTCTCT	chr6:119929867-119929967(-)	82	87	CTCTGT	19	1	0	1	-0.123492	4.97791	-0.123	#N/A	#N/A	0.167407
Tpm3_chr3:90089047:90089123:+@chr3:90088400:90088476:+@chr3:90089796:90089859:+	ENSMUSG00000027940.18	NMD_in	0.37029	1	9.93902	0.000174	ctctcc	chr3:90088947-90089047(+)	32	37	CTCTTG	7	2	0	2	-0.00956513	6.54535	#N/A	#N/A	-0.014	0.319203
Ralgps1_chr2:33157771:33157929:-@chr2:33146569:33146653:-@chr2:33158909:33159036:-	ENSMUSG00000038831.16	NMD_in	0.36931	0	9.93902	0.000174	CTCTCC	chr2:33157929-33158029(-)	86	91	CTCTCC	1	0	0	0	0.249363	1.88339	#N/A	#N/A	-0.191	0.212762
Eif4g3_chr4:138087532:138087565:+@chr4:138084256:138084370:+@chr4:138096751:138096931:+	ENSMUSG00000028760.16	ORF_preserving	0.369168	1	9.42683	0.000844	CTCTTT	chr4:138087432-138087532(+)	57	62	.	19	3	0	3	0.0388462	4.78881	#N/A	-0.683	#N/A	0.343429
Rps6ka3_chrX:159278109:159278203:+@chrX:159255781:159256188:+@chrX:159285265:159285322:+	ENSMUSG00000031309.15	NMD_in	0.365784	1	#N/A	#N/A	#N/A	#N/A	#N/A	#N/A	ctctgt	23	1	0	1	-0.00422012	4.39247	#N/A	#N/A	#N/A	0.0826981
Fetub_chr16:22921748:22921875:+@chr16:22920315:22920495:+@chr16:22929632:22929743:+	ENSMUSG00000022871.13	5UTR	0.365349	0	#N/A	#N/A	#N/A	#N/A	#N/A	#N/A	.	0	0	0	0	0.00954811	3.04253	#N/A	#N/A	#N/A	-0.00583628
Tenm4_chr7:96854716:96854737:+@chr7:96852332:96852582:+@chr7:96863449:96863682:+	ENSMUSG00000048078.16	ORF_preserving	0.365323	1	9.93902	0.000174	CTCTCC	chr7:96854616-96854716(+)	82	87	.	1	0	0	0	0.0349406	1.79819	#N/A	#N/A	-0.234	0.33438
Pbrm1_chr14:31023066:31023170:+@chr14:31019148:31019293:+@chr14:31025497:31025650:+	ENSMUSG00000042323.17	Start_codon	0.364628	1	9.42683	0.000844	CTCTTT	chr14:31022966-31023066(+)	92	97	CTCTCA	6	2	1	3	-0.474974	3.40897	-0.475	#N/A	#N/A	0.238514
Fez2_chr17:78386990:78387071:-@chr17:78384743:78384819:-@chr17:78400629:78400898:-	ENSMUSG00000056121.16	ORF_preserving	0.364383	1	9.68293	0.000592	CTCTCT	chr17:78387071-78387171(-)	56	61	.	10	0	0	0	-0.0242101	2.43652	#N/A	#N/A	#N/A	0.195279
Kif2a_chr13:106969703:106969817:-@chr13:106968637:106968788:-@chr13:106974494:106974562:-	ENSMUSG00000021693.20	ORF_preserving	0.363905	1	9.68293	0.000592	CTCTCT	chr13:106969817-106969917(-)	69	74	CTCTCT	7	1	2	3	-0.177701	5.1535	-0.178	-0.179	-0.196	0.417351
Mars1_chr10:127296716:127296740:-@chr10:127296540:127296633:-@chr10:127296872:127296944:-	ENSMUSG00000040354.14	ORF_preserving	0.361607	1	9.68293	0.000592	CTCTCT	chr10:127296740-127296840(-)	42	47	.	2	2	0	2	-0.0208571	7.21221	#N/A	-0.095	#N/A	0.491366
Dock10_chr1:80503918:80503994:-@chr1:80501187:80501826:-@chr1:80505324:80505463:-	ENSMUSG00000038608.15	ORF_changing	0.361465	1	9.68293	0.000592	CTCTCT	chr1:80503994-80504094(-)	72	77	CTCTGT	0	0	0	0	-0.0860835	1.14347	#N/A	#N/A	#N/A	0.77951
Rab3gap1_chr1:127941593:127941614:+@chr1:127939045:127939148:+@chr1:127942373:127942610:+	ENSMUSG00000036104.12	ORF_preserving	0.359763	1	4.67683	0.00356	CTCACC	chr1:127941493-127941593(+)	86	91	.	2	1	1	2	-0.146889	4.3899	#N/A	-0.098	#N/A	0.109496
Rtn4_chr11:29705534:29705591:+@chr11:29692946:29693693:+@chr11:29733632:29733840:+	ENSMUSG00000020458.16	ORF_preserving	0.357824	1	5.12805	0.0026	CTCTTG	chr11:29705434-29705534(+)	36	41	CTCTTC	39	3	1	4	-0.0440208	6.85057	#N/A	#N/A	#N/A	0.420654
Plec_chr15:76194558:76194573:-@chr15:76194340:76194430:-@chr15:76194750:76194812:-	ENSMUSG00000022565.15	5UTR	0.357456	1	9.68293	0.000592	CTCTTC	chr15:76194573-76194673(-)	67	72	.	0	0	0	0	-0.182379	3.90626	-0.183	#N/A	#N/A	0.50301
Mical2_chr7:112345245:112345353:+@chr7:112331895:112332039:+@chr7:112346721:112346908:+	ENSMUSG00000038244.14	ORF_preserving	0.357154	1	5.38415	0.00164	CTCTGC	chr7:112345145-112345245(+)	85	90	CTCTCC	33	2	0	2	-0.0112706	2.17127	#N/A	-0.31	#N/A	0.445424
Cacna1b_chr2:24682975:24683038:-@chr2:24679499:24679643:-@chr2:24685767:24685868:-	ENSMUSG00000004113.18	ORF_preserving	0.356768	0	#N/A	#N/A	#N/A	#N/A	#N/A	#N/A	.	5	1	1	2	-0.0511612	2.85534	#N/A	#N/A	#N/A	0.252905
Sorbs1_chr19:40340044:40340146:-@chr19:40336985:40337035:-@chr19:40344355:40344439:-	ENSMUSG00000025006.18	ORF_preserving	0.355569	0	4.67683	0.00356	CCCTCC	chr19:40340146-40340246(-)	35	40	.	15	1	1	2	-0.11479	0.551223	#N/A	#N/A	0.228	0.227705
Nexn_chr3:152253611:152253803:-@chr3:152253050:152253129:-@chr3:152255284:152255311:-	ENSMUSG00000039103.12	ORF_preserving	0.354768	1	4.16463	0.00844	CTCATT	chr3:152253803-152253903(-)	2	7	.	0	0	1	1	0.244685	1.55446	#N/A	#N/A	#N/A	0.539761
R3hdm1_chr1:128190637:128190739:+@chr1:128186757:128186909:+@chr1:128193459:128193756:+	ENSMUSG00000056211.13	ORF_preserving	0.354646	1	4.42073	0.00585	CACTTC	chr1:128190537-128190637(+)	45	50	CTCTTC	29	2	2	4	-0.00894185	1.87733	#N/A	#N/A	#N/A	0.230543
Wnk1_chr6:119929825:119929867:-@chr6:119928122:119928149:-@chr6:119934255:119934450:-	ENSMUSG00000045962.16	NA	0.35338	1	#N/A	#N/A	#N/A	#N/A	#N/A	#N/A	CTCTGT	19	1	0	1	-0.119341	4.62246	#N/A	0.66	#N/A	0.037097
Mtss1_chr15:58948322:58948442:-@chr15:58947325:58947520:-@chr15:58951469:58951680:-	ENSMUSG00000022353.10	ORF_preserving	0.352943	1	#N/A	#N/A	#N/A	#N/A	#N/A	#N/A	CTCTAC	20	3	0	3	0.154901	2.29498	#N/A	-0.345	-0.338	0.106042
Rims2_chr15:39517805:39517871:+@chr15:39511263:39511374:+@chr15:39534837:39535017:+	ENSMUSG00000037386.16	ORF_preserving	0.349979	1	9.68293	0.000592	CTCTTC	chr15:39517705-39517805(+)	52	57	CTCTAC	4	2	0	2	0.0052927	3.96526	#N/A	#N/A	#N/A	0.190271
Lbr_chr1:181840499:181840610:-@chr1:181839699:181839802:-@chr1:181842287:181842361:-	ENSMUSG00000004880.11	5UTR	0.349789	0	#N/A	#N/A	#N/A	#N/A	#N/A	#N/A	.	0	0	0	0	0.325376	4.5293	#N/A	#N/A	#N/A	-0.0281106
Plekha5_chr6:140537005:140537023:+@chr6:140536647:140536763:+@chr6:140543719:140544187:+	ENSMUSG00000030231.11	ORF_preserving	0.349561	1	4.67683	0.00356	CACTCC	chr6:140536905-140537005(+)	4	9	.	3	2	1	3	0.0468465	3.47344	#N/A	#N/A	#N/A	0.156358
Ptbp3_chr4:59546148:59546182:-@chr4:59524394:59524476:-@chr4:59549147:59549252:-	ENSMUSG00000028382.15	NMD_ex	0.347018	0	9.42683	0.000844	ctcttt	chr4:59546182-59546282(-)	78	83	.	2	1	0	1	0.019877	3.77551	#N/A	#N/A	#N/A	0.267086
Ctnna2_chr6:76902286:76902430:-@chr6:76881636:76882837:-@chr6:76915733:76915868:-	ENSMUSG00000063063.12	ORF_preserving	0.34609	1	9.68293	0.000592	ctctct	chr6:76902430-76902530(-)	58	63	.	39	2	0	2	0.0383143	2.25445	#N/A	#N/A	#N/A	0.282532
Kcnab2_chr4:152434781:152434823:-@chr4:152412816:152412860:-@chr4:152435804:152435937:-	ENSMUSG00000028931.12	ORF_preserving	0.346057	1	9.68293	0.000592	CTCTTC	chr4:152434823-152434923(-)	61	66	.	0	0	0	0	0.0260456	2.73648	#N/A	#N/A	#N/A	0.263501
St18_chr1:6770943:6770974:+@chr1:6768897:6768952:+@chr1:6795385:6795425:+	ENSMUSG00000033740.17	NMD_ex	0.345925	0	4.41463	0.00707	ctttcc	chr1:6770843-6770943(+)	39	44	.	0	0	0	0	0.0360277	2.91669	#N/A	0.383	-0.099	0.179376
Pbx1_chr1:168184955:168185068:-@chr1:168183529:168183619:-@chr1:168191277:168191437:-	ENSMUSG00000052534.15	ORF_changing	0.345614	1	9.42683	0.000844	CTCTTT	chr1:168185068-168185168(-)	86	91	.	7	0	1	1	-0.0331178	2.94513	#N/A	#N/A	#N/A	0.208702
Camsap2_chr1:136297283:136297316:-@chr1:136293279:136293421:-@chr1:136297741:136297825:-	ENSMUSG00000041570.14	ORF_preserving	0.345428	1	9.68293	0.000592	CTCTCT	chr1:136297316-136297416(-)	70	75	.	3	2	1	3	-0.0151122	4.13835	#N/A	#N/A	-0.257	0.618518
Dleu2_chr14:61625219:61625362:-@chr14:61603033:61603806:-@chr14:61632436:61632483:-	ENSMUSG00000097589.9	NA	0.344952	0	#N/A	#N/A	#N/A	#N/A	#N/A	#N/A	ctctcc	0	0	1	1	-0.0821813	0.396294	#N/A	#N/A	#N/A	0.105829
Tbc1d1_chr5:64283966:64284125:+@chr5:64281764:64282045:+@chr5:64285944:64286084:+	ENSMUSG00000029174.18	ORF_preserving	0.34494	0	#N/A	#N/A	#N/A	#N/A	#N/A	#N/A	.	0	0	0	0	0.074391	3.20701	#N/A	#N/A	#N/A	#N/A
Capn15_chr17:25973090:25973379:-@chr17:25964026:25965527:-@chr17:25985470:25985796:-	ENSMUSG00000037326.10	Start_codon	0.344825	1	#N/A	#N/A	#N/A	#N/A	#N/A	#N/A	CTCTCC	0	0	0	0	-0.114704	2.33634	#N/A	#N/A	#N/A	0.394752
Sec24c_chr14:20685211:20685280:+@chr14:20683884:20684021:+@chr14:20686508:20686610:+	ENSMUSG00000039367.11	ORF_preserving	0.343839	1	5.38415	0.00164	CTCTGC	chr14:20685111-20685211(+)	69	74	.	5	1	0	1	-0.0827831	3.26046	#N/A	#N/A	#N/A	0.299085
Lrrfip2_chr9:111213812:111213914:+@chr9:111205754:111205847:+@chr9:111214140:111214273:+	ENSMUSG00000032497.19	ORF_preserving	0.343292	1	9.42683	0.000844	CTCTTT	chr9:111213712-111213812(+)	54	59	.	13	2	0	2	-0.00730066	4.20166	#N/A	-0.387	#N/A	0.237266
Fermt2_chr14:45476417:45476450:-@chr14:45475897:45476113:-@chr14:45482431:45482566:-	ENSMUSG00000037712.16	ORF_preserving	0.342243	0	4.41463	0.00707	ctttcc	chr14:45476450-45476550(-)	59	64	.	6	0	0	0	#DIV/0!	#DIV/0!	#N/A	#N/A	#N/A	0.148508
Vti1a_chr19:55387188:55387209:+@chr19:55380941:55381019:+@chr19:55391783:55391868:+	ENSMUSG00000024983.10	ORF_preserving	0.341979	1	9.93902	0.000174	CTCTCC	chr19:55387088-55387188(+)	42	47	.	2	1	0	1	-0.105582	1.88063	#N/A	#N/A	-0.219	0.434267
Scaf8_chr17:3122052:3122114:+@chr17:3115248:3115418:+@chr17:3145074:3145158:+	ENSMUSG00000046201.9	Start_codon	0.340427	0	9.68293	0.000592	CTCTCT	chr17:3121952-3122052(+)	90	95	CTCTAC	13	0	1	1	-0.134004	4.39659	#N/A	#N/A	#N/A	0.0983093
Sphk2_chr7:45716992:45717063:-@chr7:45713259:45713728:-@chr7:45717700:45718002:-	ENSMUSG00000057342.15	5UTR	0.339607	1	9.68293	0.000592	ctcttc	chr7:45717063-45717163(-)	86	91	ctctgc	0	0	0	0	0.00822696	3.67164	#N/A	#N/A	#N/A	0.18082
Ptpru_chr4:131785742:131785760:-@chr4:131780829:131780866:-@chr4:131787307:131787384:-	ENSMUSG00000028909.17	ORF_preserving	0.339115	1	9.93902	0.000174	CTCTCC	chr4:131785760-131785860(-)	13	18	.	3	0	0	0	-0.0873283	2.46153	#N/A	#N/A	#N/A	0.24504
Dis3l2_chr1:86791415:86791457:+@chr1:86760287:86760389:+@chr1:86821221:86821450:+	ENSMUSG00000053333.15	ORF_preserving	0.338103	1	4.67683	0.00356	ccctcc	chr1:86791315-86791415(+)	29	34	ctctgc	23	0	1	1	-0.0465525	1.90467	#N/A	#N/A	#N/A	0.176051
Stk3_chr15:35114937:35114958:-@chr15:35114528:35114657:-@chr15:35115564:35115645:-	ENSMUSG00000022329.15	NMD_in	0.338006	1	5.38415	0.00164	CTCTGC	chr15:35114958-35115058(-)	8	13	.	1	0	0	0	-0.00792275	3.32043	#N/A	#N/A	#N/A	0.231276
Magi3_chr3:104016601:104016692:-@chr3:104013258:104016068:-@chr3:104017500:104017639:-	ENSMUSG00000052539.15	ORF_changing	0.337899	1	9.68293	0.000592	CTCTTC	chr3:104016692-104016792(-)	86	91	.	2	0	1	1	-0.10105	3.46787	#N/A	#N/A	#N/A	0.268501
Aak1_chr6:86981295:86981397:+@chr6:86970990:86971086:+@chr6:86982541:86982643:+	ENSMUSG00000057230.14	ORF_preserving	0.337408	1	9.42683	0.000844	CTCTTT	chr6:86981195-86981295(+)	85	90	CTCTTC	20	2	2	4	0.024342	2.0946	#N/A	#N/A	#N/A	0.313387
Zfp81_chr17:33338100:33338251:-@chr17:33336721:33336848:-@chr17:33358733:33358868:-	ENSMUSG00000003929.11	NMD_in	0.337297	1	9.42683	0.000844	ctcttt	chr17:33338251-33338351(-)	77	82	.	80	0	0	0	-0.0444844	2.58688	#N/A	#N/A	#N/A	0.385917
Gpr85_chr6:13837998:13838122:-@chr6:13834457:13837073:-@chr6:13838559:13839179:-	ENSMUSG00000048216.13	5UTR	0.336558	0	9.93902	0.000174	ctctcc	chr6:13838122-13838222(-)	16	21	.	0	0	0	0	0.0456053	1.52632	#N/A	#N/A	#N/A	-0.0456883
Ehbp1l1_chr19:5720971:5721007:-@chr19:5720808:5720877:-@chr19:5721441:5721584:-	ENSMUSG00000024937.15	ORF_preserving	0.334302	1	#N/A	#N/A	#N/A	#N/A	#N/A	#N/A	.	0	0	0	0	-0.0420875	1.41475	#N/A	#N/A	-0.184	0.474621
Epn2_chr11:61553509:61553579:-@chr11:61546691:61546911:-@chr11:61565821:61565894:-	ENSMUSG00000001036.17	5UTR	0.333465	0	#N/A	#N/A	#N/A	#N/A	#N/A	#N/A	.	0	0	0	0	-0.455902	3.76224	-0.456	#N/A	#N/A	-0.0718286
Oxr1_chr15:41848669:41848750:+@chr15:41825889:41826052:+@chr15:41850458:41850584:+	ENSMUSG00000022307.16	ORF_preserving	0.33105	1	9.93902	0.000174	CTCTCC	chr15:41848569-41848669(+)	21	26	CTCTGC	43	2	0	2	-0.0748246	2.56989	#N/A	#N/A	-0.235	0.0149982
Agap1_chr1:89610283:89610295:+@chr1:89609495:89609583:+@chr1:89627760:89627846:+	ENSMUSG00000055013.16	ORF_preserving	0.330213	1	4.67683	0.00356	CTCCCC	chr1:89610183-89610283(+)	14	19	.	1	1	0	1	-0.0510164	3.04897	#N/A	#N/A	#N/A	0.446711
Ganab_chr19:8907850:8907916:+@chr19:8907214:8907394:+@chr19:8908677:8908747:+	ENSMUSG00000071650.6	ORF_preserving	0.330114	1	4.67683	0.00356	CTCCCC	chr19:8907750-8907850(+)	63	68	.	7	4	2	6	-0.00570764	6.72104	#N/A	#N/A	#N/A	0.208188
Rusc1_chr3:89090495:89090906:-@chr3:89089668:89089767:-@chr3:89091137:89092561:-	ENSMUSG00000041263.14	ORF_preserving	0.329707	1	9.68293	0.000592	CTCTCT	chr3:89090906-89091006(-)	18	23	CTCTTT	0	0	0	0	0.0103662	1.7467	#N/A	#N/A	#N/A	0.0819344
Sidt2_chr9:45947540:45947552:-@chr9:45946983:45947055:-@chr9:45947835:45947888:-	ENSMUSG00000034908.16	ORF_preserving	0.328074	1	9.68293	0.000592	CTCTCT	chr9:45947552-45947652(-)	42	47	CTCTCC	1	1	0	1	-0.0526774	3.30265	#N/A	#N/A	-0.215	0.296371
Adgrl2_chr3:148860426:148860438:-@chr3:148858732:148859533:-@chr3:148865599:148865709:-	ENSMUSG00000028184.12	ORF_preserving	0.326769	1	4.16463	0.00844	cacttt	chr3:148860438-148860538(-)	60	65	.	22	2	0	2	-0.200637	3.33963	-0.201	#N/A	#N/A	0.325547
Unc79_chr12:103049894:103049923:+@chr12:103047657:103047698:+@chr12:103059318:103059428:+	ENSMUSG00000021198.16	NMD_ex	0.326217	1	#N/A	#N/A	#N/A	#N/A	#N/A	#N/A	.	0	0	0	0	-0.108367	1.78279	#N/A	-0.166	#N/A	0.244372
Bpnt1_chr1:185349836:185349881:+@chr1:185348743:185348835:+@chr1:185352181:185352379:+	ENSMUSG00000026617.16	ORF_preserving	0.325179	1	4.42073	0.00585	CCCTTC	chr1:185349736-185349836(+)	5	10	.	1	0	0	0	-0.0106542	6.49645	#N/A	#N/A	-0.221	0.365519
Sh3kbp1_chrX:159817241:159817298:+@chrX:159816576:159816706:+@chrX:159824474:159824549:+	ENSMUSG00000040990.17	ORF_preserving	0.325124	0	4.67683	0.00356	CTCACC	chrX:159817141-159817241(+)	31	36	CTCTGC	0	0	0	0	#DIV/0!	3.30304	#N/A	#N/A	#N/A	0.458546
Wnk1_chr6:119932668:119932761:-@chr6:119929832:119929867:-@chr6:119934255:119934328:-	ENSMUSG00000045962.16	NA	0.324426	0	9.68293	0.000592	CTCTTC	chr6:119932761-119932861(-)	62	67	CTCTTT	7	2	3	5	0.0868104	5.02783	#N/A	#N/A	#N/A	0.282431
Mtcl1_chr17:66340483:66340540:-@chr17:66336985:66338154:-@chr17:66342825:66344365:-	ENSMUSG00000052105.17	ORF_changing	0.32354	1	9.68293	0.000592	CTCTCT	chr17:66340540-66340640(-)	16	21	.	6	1	1	2	-0.0257502	4.88428	#N/A	#N/A	-0.163	0.0217237
Syt14_chr1:192898850:192898907:-@chr1:192897209:192897620:-@chr1:192901751:192901941:-	ENSMUSG00000016200.14	ORF_preserving	0.322526	1	9.42683	0.000844	CTCTTT	chr1:192898907-192899007(-)	12	17	.	3	1	0	1	-0.00967013	2.69099	#N/A	#N/A	#N/A	0.0841718
Oxr1_chr15:41848669:41848750:+@chr15:41830957:41831129:+@chr15:41850458:41850584:+	ENSMUSG00000022307.16	ORF_preserving	0.321794	1	#N/A	#N/A	#N/A	#N/A	#N/A	#N/A	CTCTGC	40	2	0	2	-0.0803322	2.79518	#N/A	#N/A	#N/A	0.154232
Tcf20_chr15:82814480:82814603:-@chr15:82808625:82809787:-@chr15:82815610:82815660:-	ENSMUSG00000041852.15	ORF_changing	0.321733	1	5.12805	0.0026	CTCTTG	chr15:82814603-82814703(-)	78	83	CTCTCC	8	3	0	3	-0.0324455	3.90418	#N/A	-0.206	-0.214	0.41591
Pcgf2_chr11:97699205:97699300:-@chr11:97693415:97693568:-@chr11:97699535:97699581:-	ENSMUSG00000018537.16	5UTR	0.321005	0	9.68293	0.000592	ctctct	chr11:97699300-97699400(-)	65	70	CTCTTT	2	1	0	1	0.0376152	4.45323	#N/A	#N/A	#N/A	0.0889176
Fbxo25_chr8:13938921:13938948:+@chr8:13935145:13935289:+@chr8:13939562:13940521:+	ENSMUSG00000038365.8	ORF_preserving	0.32027	1	9.68293	0.000592	CTCTCT	chr8:13938821-13938921(+)	61	66	.	1	1	0	1	-0.163315	4.32992	#N/A	#N/A	-0.161	0.380093
Aak1_chr6:86982541:86982643:+@chr6:86967268:86967373:+@chr6:86995839:86997622:+	ENSMUSG00000057230.14	NA	0.319243	1	#N/A	#N/A	#N/A	#N/A	#N/A	#N/A	.	0	0	0	0	-0.0799164	2.16702	#N/A	-0.241	#N/A	0.586961
Pigv_chr4:133664657:133665779:-@chr4:133660386:133662791:-@chr4:133669737:133669860:-	ENSMUSG00000043257.15	ORF_preserving	0.318452	1	4.67683	0.00356	ctcacc	chr4:133665779-133665879(-)	70	75	ctcttc	9	1	1	2	0.0159807	1.77994	#N/A	-0.278	#N/A	0.0597155
Phf21a_chr2:92186550:92186609:+@chr2:92185458:92185588:+@chr2:92214048:92214089:+	ENSMUSG00000058318.15	5UTR	0.318194	0	#N/A	#N/A	#N/A	#N/A	#N/A	#N/A	.	0	0	0	0	0.38618	3.00097	#N/A	#N/A	#N/A	-0.31147
Rims2_chr15:39517805:39517871:+@chr15:39511263:39511374:+@chr15:39535871:39535981:+	ENSMUSG00000037386.16	ORF_preserving	0.31791	0	#N/A	#N/A	#N/A	#N/A	#N/A	#N/A	CTCTAC	4	2	0	2	0.00311787	3.9921	#N/A	-0.575	#N/A	0.130946
Usp28_chr9:49033576:49033672:+@chr9:49032213:49032353:+@chr9:49035592:49035771:+	ENSMUSG00000032267.8	ORF_preserving	0.317003	1	9.93902	0.000174	CTCTCC	chr9:49033476-49033576(+)	65	70	.	5	0	0	0	0.00400046	3.454	#N/A	-0.366	#N/A	0.323829
Clta_chr4:44031399:44031435:+@chr4:44025448:44025560:+@chr4:44032400:44032846:+	ENSMUSG00000028478.18	ORF_preserving	0.315928	0	9.68293	0.000592	CTCTTC	chr4:44031299-44031399(+)	86	91	.	9	2	0	2	-0.0528634	7.37407	-0.053	#N/A	#N/A	0.189986
Camsap3_chr8:3599216:3599249:+@chr8:3598892:3598988:+@chr8:3600675:3600814:+	ENSMUSG00000044433.16	ORF_preserving	0.315723	1	9.68293	0.000592	CTCTCT	chr8:3599116-3599216(+)	24	29	.	1	1	0	1	-0.194658	2.1132	#N/A	-0.371	#N/A	0.574084
Phldb1_chr9:44698826:44698871:-@chr9:44697925:44698220:-@chr9:44699346:44699449:-	ENSMUSG00000048537.16	ORF_preserving	0.313118	0	9.93902	0.000174	CTCTCC	chr9:44698871-44698971(-)	34	39	.	1	0	0	0	-0.220317	4.23523	-0.22	#N/A	#N/A	0.264138
Ctnnd1_chr2:84626019:84626137:-@chr2:84624269:84624558:-@chr2:84650405:84650676:-	ENSMUSG00000034101.14	5UTR	0.311478	1	5.12805	0.0026	CTCTTA	chr2:84626137-84626237(-)	29	34	CTCTCT	105	0	2	2	0.0421943	2.21183	#N/A	#N/A	#N/A	0.330582
Rpn2_chr2:157323222:157323270:+@chr2:157321742:157321872:+@chr2:157325710:157325735:+	ENSMUSG00000027642.15	ORF_preserving	0.310749	1	9.68293	0.000592	ctctct	chr2:157323122-157323222(+)	14	19	.	5	2	0	2	-0.00727376	8.05485	#N/A	#N/A	-0.116	0.305437
Arhgef10l_chr4:140568755:140568770:-@chr4:140568338:140568520:-@chr4:140570256:140570402:-	ENSMUSG00000040964.16	ORF_preserving	0.31007	0	9.68293	0.000592	CTCTTC	chr4:140568770-140568870(-)	90	95	.	0	0	0	0	0.00748701	2.79833	#N/A	#N/A	#N/A	0.013309
Slc38a10_chr11:120108466:120108490:-@chr11:120106433:120106610:-@chr11:120109431:120109536:-	ENSMUSG00000061306.16	ORF_preserving	0.309	1	9.68293	0.000592	CTCTCT	chr11:120108490-120108590(-)	67	72	.	5	2	0	2	-0.141115	4.66328	#N/A	#N/A	-0.136	0.174
Plekha6_chr1:133274792:133274879:+@chr1:133273857:133274374:+@chr1:133280338:133280407:+	ENSMUSG00000041757.17	ORF_preserving	0.308979	1	9.68293	0.000592	CTCTTC	chr1:133274692-133274792(+)	92	97	.	1	1	0	1	-0.109613	3.66142	#N/A	0.468	#N/A	0.194066
Abi2_chr1:60438941:60438959:+@chr1:60437055:60437232:+@chr1:60443984:60444082:+	ENSMUSG00000026782.15	ORF_preserving	0.30734	1	9.42683	0.000844	CTCTTT	chr1:60438841-60438941(+)	72	77	.	5	2	0	2	-0.112813	3.06704	#N/A	#N/A	-0.282	0.448719
Inf2_chr12:112612547:112612604:+@chr12:112611409:112612036:+@chr12:112614894:112614957:+	ENSMUSG00000037679.9	ORF_changing	0.307235	0	#N/A	#N/A	#N/A	#N/A	#N/A	#N/A	.	0	0	0	0	-0.15078	3.03158	#N/A	-0.224	#N/A	-0.00327457
Hoxc4_chr15:103035266:103035315:+@chr15:103033966:103035161:+@chr15:103035636:103036405:+	ENSMUSG00000075394.4	ORF_changing	0.306623	0	9.93902	0.000174	ctctcc	chr15:103035166-103035266(+)	77	82	.	0	0	0	0	-0.125628	1.0622	#N/A	#N/A	#N/A	0.0559635
Ank3_chr10:69823077:69823101:+@chr10:69822207:69822393:+@chr10:69824317:69824416:+	ENSMUSG00000069601.14	ORF_preserving	0.30661	0	9.42683	0.000844	CTCTTT	chr10:69822977-69823077(+)	73	78	.	0	0	0	0	-0.126181	1.6066	#N/A	#N/A	#N/A	0.00126375
Zfp850_chr7:28012335:28012450:-@chr7:28008383:28008436:-@chr7:28014015:28014115:-	ENSMUSG00000096916.7	5UTR	0.306034	0	4.42073	0.00585	CTCACT	chr7:28012450-28012550(-)	91	96	.	1	0	0	0	-0.0244809	2.27262	#N/A	#N/A	#N/A	0.073761
Ppfia3_chr7:45343552:45343579:-@chr7:45342325:45342501:-@chr7:45343740:45343803:-	ENSMUSG00000003863.18	ORF_preserving	0.303114	1	9.93902	0.000174	CTCTCC	chr7:45343579-45343679(-)	72	77	.	0	0	0	0	-0.120299	1.51129	#N/A	#N/A	#N/A	0.170593
Dlg5_chr14:24202297:24202366:-@chr14:24192791:24192954:-@chr14:24245146:24245920:-	ENSMUSG00000021782.14	ORF_preserving	0.302913	0	4.41463	0.00707	CTGTCC	chr14:24202366-24202466(-)	91	96	.	52	0	0	0	-0.0536142	2.8783	#N/A	#N/A	#N/A	0.0268334
Mllt10_chr2:18082510:18082725:+@chr2:18071124:18071204:+@chr2:18109781:18109891:+	ENSMUSG00000026743.16	5UTR	0.301948	0	#N/A	#N/A	#N/A	#N/A	#N/A	#N/A	ctctct	35	2	1	3	-0.0931046	4.34833	#N/A	#N/A	#N/A	0.141786
Csnk1g1_chr9:65921003:65921068:+@chr9:65908973:65909168:+@chr9:65950015:65950064:+	ENSMUSG00000032384.16	5UTR	0.30148	1	4.41463	0.00707	CTATCC	chr9:65920903-65921003(+)	84	89	.	6	0	0	0	-0.149528	1.70239	#N/A	#N/A	#N/A	0.0569855
Rapgef6_chr11:54671654:54671678:+@chr11:54668613:54668737:+@chr11:54676194:54676415:+	ENSMUSG00000037533.20	ORF_preserving	0.30079	1	5.38415	0.00164	CTCTCA	chr11:54671554-54671654(+)	26	31	.	4	1	0	1	0.0260802	2.84109	#N/A	-0.643	#N/A	0.0488079
Depdc5_chr5:32959280:32959346:+@chr5:32955852:32955958:+@chr5:32964631:32964783:+	ENSMUSG00000037426.18	ORF_preserving	0.300738	1	#N/A	#N/A	#N/A	#N/A	#N/A	#N/A	.	0	0	0	0	0.00975601	2.99399	#N/A	#N/A	#N/A	0.491345
Ppfia1_chr7:144514871:144514946:-@chr7:144514440:144514524:-@chr7:144515985:144516120:-	ENSMUSG00000037519.17	ORF_preserving	0.300048	0	5.12805	0.0026	CTCTGT	chr7:144514946-144515046(-)	31	36	.	1	1	1	2	-0.118857	3.88507	-0.119	#N/A	#N/A	0.153872
Tvp23a_chr16:10428658:10428803:-@chr16:10427382:10427472:-@chr16:10446929:10447009:-	ENSMUSG00000050908.12	NMD_ex	0.299769	1	4.42073	0.00585	CTCCCT	chr16:10428803-10428903(-)	11	16	.	14	0	0	0	0.0781589	0.757964	#N/A	#N/A	#N/A	0.172091
Cep44_chr8:56549224:56549384:-@chr8:56547387:56547524:-@chr8:56550062:56550121:-	ENSMUSG00000038215.15	5UTR	0.299723	1	9.68293	0.000592	CTCTTC	chr8:56549384-56549484(-)	68	73	CTCTTC	2	2	0	2	-0.0870759	3.03031	#N/A	#N/A	#N/A	0.34271
Ppfia1_chr7:144502866:144502896:-@chr7:144500251:144500403:-@chr7:144504902:144505134:-	ENSMUSG00000037519.17	ORF_preserving	0.29903	1	9.93902	0.000174	CTCTCC	chr7:144502896-144502996(-)	73	78	.	6	2	0	2	-0.143614	3.60311	#N/A	#N/A	-0.218	0.433367
Col4a3bp_chr13:96616993:96617071:+@chr13:96616456:96616549:+@chr13:96624694:96624790:+	ENSMUSG00000021669.15	ORF_preserving	0.298913	1	9.68293	0.000592	CTCTTC	chr13:96616893-96616993(+)	7	12	CTCTTC	4	0	0	0	-0.0120803	3.68926	#N/A	#N/A	#N/A	0.256529
Mink1_chr11:70606630:70606717:+@chr11:70605949:70606164:+@chr11:70606919:70607079:+	ENSMUSG00000020827.18	ORF_preserving	0.297532	1	4.67683	0.00356	CTCACC	chr11:70606530-70606630(+)	6	11	.	4	1	0	1	0.0225269	4.61402	#N/A	-0.49	-0.17	0.155881
Gramd1b_chr9:40300439:40300451:-@chr9:40299988:40300096:-@chr9:40303497:40303588:-	ENSMUSG00000040111.17	ORF_preserving	0.296989	1	9.68293	0.000592	CTCTCT	chr9:40300451-40300551(-)	6	11	.	12	3	0	3	-0.0685	3.57158	-0.069	#N/A	#N/A	0.334805
Catsper2_chr2:121412149:121412290:-@chr2:121410225:121410550:-@chr2:121413415:121413609:-	ENSMUSG00000033486.14	Start_codon	0.296167	0	#N/A	#N/A	#N/A	#N/A	#N/A	#N/A	CTCTCC	0	0	0	0	0.0258985	1.04168	#N/A	#N/A	#N/A	-0.0186201
Zfp952_chr17:33002522:33002632:+@chr17:33001957:33002018:+@chr17:33002757:33005457:+	ENSMUSG00000053390.16	ORF_changing	0.2955	0	9.68293	0.000592	CTCTCT	chr17:33002422-33002522(+)	91	96	.	0	0	1	1	0.0774234	2.40452	#N/A	#N/A	0.064	-0.0364652
Slc38a10_chr11:120108466:120108553:-@chr11:120106433:120106610:-@chr11:120109431:120109536:-	ENSMUSG00000061306.16	ORF_preserving	0.293169	0	#N/A	#N/A	#N/A	#N/A	#N/A	#N/A	CTCTCT	5	3	0	3	-0.125309	4.92824	#N/A	#N/A	#N/A	0.0965593
Sumf2_chr5:129854463:129854507:+@chr5:129854022:129854067:+@chr5:129854687:129854838:+	ENSMUSG00000025538.15	NMD_in	0.292438	0	9.93902	0.000174	CTCTCC	chr5:129854363-129854463(+)	58	63	.	2	2	0	2	-0.00789358	3.29784	#N/A	#N/A	#N/A	0.104693
Map4k4_chr1:40003756:40003987:+@chr1:40000530:40000749:+@chr1:40004806:40004913:+	ENSMUSG00000026074.15	ORF_preserving	0.290698	0	#N/A	#N/A	#N/A	#N/A	#N/A	#N/A	CTCTCA	16	1	1	2	0.0704213	5.93542	#N/A	#N/A	#N/A	0.330317
Epb41l2_chr10:25495444:25495591:+@chr10:25488950:25489093:+@chr10:25501823:25502387:+	ENSMUSG00000019978.16	ORF_preserving	0.290298	1	4.16463	0.00844	CCCTTT	chr10:25495344-25495444(+)	75	80	CTCTGC	27	0	0	0	-0.183202	3.64202	-0.183	#N/A	#N/A	-0.0293921
Actn1_chr12:80170182:80170248:-@chr12:80168857:80169016:-@chr12:80170685:80170766:-	ENSMUSG00000015143.15	ORF_preserving	0.29026	0	4.67683	0.00356	CCCTCC	chr12:80170248-80170348(-)	46	51	.	8	3	1	4	-0.0570326	5.69556	-0.058	-0.085	#N/A	0.173229
Epb41l3_chr17:69274100:69274166:+@chr17:69270610:69270664:+@chr17:69274703:69274895:+	ENSMUSG00000024044.19	ORF_preserving	0.289874	0	9.68293	0.000592	CTCTCT	chr17:69274000-69274100(+)	79	84	.	1	0	0	0	0.0260638	3.21753	#N/A	-0.259	#N/A	0.0767572
Fbxo47_chr11:97879383:97879588:-@chr11:97872857:97872934:-@chr11:97883922:97884154:-	ENSMUSG00000070336.3	NA	0.289595	0	#N/A	#N/A	#N/A	#N/A	#N/A	#N/A	CTCTTA	0	0	0	0	0.0367296	0.961395	#N/A	#N/A	#N/A	-0.0537675
Kif3a_chr11:53588688:53588760:+@chr11:53586834:53586930:+@chr11:53590716:53590725:+	ENSMUSG00000018395.19	ORF_preserving	0.289558	0	9.68293	0.000592	CTCTCT	chr11:53588588-53588688(+)	61	66	.	2	1	0	1	-0.048096	4.61423	#N/A	#N/A	#N/A	0.0234271
Phactr2_chr10:13255309:13255321:-@chr10:13253341:13253879:-@chr10:13266972:13267053:-	ENSMUSG00000062866.16	NA	0.288942	0	#N/A	#N/A	#N/A	#N/A	#N/A	#N/A	.	0	0	0	0	-0.0322462	1.68538	#N/A	#N/A	#N/A	0.0586606
Cdc14b_chr13:64205270:64205417:-@chr13:64201331:64201448:-@chr13:64209106:64209182:-	ENSMUSG00000033102.15	NMD_in	0.288184	0	#N/A	#N/A	#N/A	#N/A	#N/A	#N/A	CTCTGC	0	0	1	1	-0.334277	0.293267	#N/A	#N/A	#N/A	0.224964
Cltb_chr13:54597025:54597079:-@chr13:54593584:54594042:-@chr13:54598721:54598833:-	ENSMUSG00000047547.14	ORF_preserving	0.287814	1	9.42683	0.000844	CTCTTT	chr13:54597079-54597179(-)	18	23	.	4	3	1	4	-0.00859587	3.92428	#N/A	-0.055	-0.093	0.137475
Daam1_chr12:71958746:71958773:+@chr12:71952451:71952559:+@chr12:71959805:71959912:+	ENSMUSG00000034574.10	ORF_preserving	0.286188	1	5.38415	0.00164	CTCTGC	chr12:71958646-71958746(+)	84	89	.	19	1	0	1	-0.0647984	3.09472	#N/A	#N/A	#N/A	0.369258
Naa16_chr14:79350688:79350830:-@chr14:79344894:79345108:-@chr14:79351372:79351501:-	ENSMUSG00000022020.15	NMD_in	0.285928	1	4.16463	0.00844	CACTTT	chr14:79350830-79350930(-)	44	49	CTCTCC	0	0	0	0	0.10049	2.10995	#N/A	#N/A	-0.181	0.0490584
Kcnu1_chr8:25911959:25912018:+@chr8:25911691:25911749:+@chr8:25913583:25913808:+	ENSMUSG00000031576.16	5UTR	0.284492	0	#N/A	#N/A	#N/A	#N/A	#N/A	#N/A	.	0	0	1	1	0.311902	0.661855	#N/A	#N/A	#N/A	0.0734243
Picalm_chr7:90206159:90206261:+@chr7:90196915:90197020:+@chr7:90207582:90209103:+	ENSMUSG00000039361.11	ORF_changing	0.283582	0	9.68293	0.000592	CTCTTC	chr7:90206059-90206159(+)	18	23	CTCTCT	24	1	1	2	-0.0121998	4.8342	#N/A	#N/A	#N/A	0.134738
Flywch1_chr17:23770234:23770332:-@chr17:23762975:23763318:-@chr17:23771414:23771602:-	ENSMUSG00000040097.16	5UTR	0.283297	0	9.68293	0.000592	CTCTCT	chr17:23770332-23770432(-)	64	69	.	8	1	0	1	0.0604949	4.39551	#N/A	#N/A	#N/A	0.0166649
Taf1_chrX:101590733:101590739:+@chrX:101590472:101590589:+@chrX:101593939:101594065:+	ENSMUSG00000031314.18	ORF_preserving	0.283266	1	9.68293	0.000592	CTCTTC	chrX:101590633-101590733(+)	60	65	.	0	0	0	0	-0.0155157	4.33437	#N/A	#N/A	-0.085	0.31704
Dctn1_chr6:83187763:83187784:+@chr6:83183298:83183333:+@chr6:83189076:83189153:+	ENSMUSG00000031865.16	ORF_preserving	0.282948	1	#N/A	#N/A	#N/A	#N/A	#N/A	#N/A	.	0	0	0	0	-0.0567153	5.62954	#N/A	#N/A	-0.073	0.211887
Fchsd2_chr7:101246301:101246373:+@chr7:101244120:101244216:+@chr7:101250444:101250561:+	ENSMUSG00000030691.15	ORF_preserving	0.282732	1	9.42683	0.000844	CTCTTT	chr7:101246201-101246301(+)	59	64	CTCTCC	4	2	0	2	-0.0340186	1.72053	#N/A	-0.371	-0.097	0.0689304
Ksr1_chr11:79018299:79018380:-@chr11:79013440:79016263:-@chr11:79019561:79019695:-	ENSMUSG00000018334.18	ORF_preserving	0.28215	0	9.68293	0.000592	CTCTCT	chr11:79018380-79018480(-)	60	65	.	3	1	0	1	#DIV/0!	#DIV/0!	#N/A	#N/A	#N/A	0.548951
Angel2_chr1:190934745:190934994:+@chr1:190932866:190933192:+@chr1:190937443:190937477:+	ENSMUSG00000026634.16	NMD_in	0.281215	1	4.41463	0.00707	CTGTCC	chr1:190934645-190934745(+)	84	89	CTCTTC	3	1	2	3	-0.02342	4.6523	#N/A	-0.219	-0.05	0.0674406
H13_chr2:152703994:152704194:+@chr2:152700182:152700268:+@chr2:152704621:152705036:+	ENSMUSG00000019188.16	ORF_changing	0.280149	1	5.38415	0.00164	CTCTGC	chr2:152703894-152703994(+)	56	61	.	8	0	0	0	-0.0729867	5.23328	-0.073	-0.153	-0.164	0.411033
Ncoa6_chr2:155449282:155449351:-@chr2:155440687:155440785:-@chr2:155473639:155473806:-	ENSMUSG00000038369.14	5UTR	0.279495	1	9.93902	0.000174	CTCTCC	chr2:155449351-155449451(-)	67	72	.	32	2	0	2	0.0210318	3.79553	#N/A	#N/A	#N/A	0.0571844
Clta_chr4:44030214:44030268:+@chr4:44025448:44025560:+@chr4:44032400:44032846:+	ENSMUSG00000028478.18	ORF_preserving	0.277295	1	#N/A	#N/A	#N/A	#N/A	#N/A	#N/A	.	3	0	0	0	-0.0561399	7.27166	-0.057	-0.18	-0.203	0.388393
Myo18a_chr11:77815855:77815999:+@chr11:77777292:77778314:+@chr11:77817618:77817706:+	ENSMUSG00000000631.20	ORF_preserving	0.276591	1	9.68293	0.000592	CTCTCT	chr11:77815755-77815855(+)	48	53	CTCTCC	60	1	0	1	0.010909	2.71824	#N/A	#N/A	#N/A	0.35103
Plekha7_chr7:116156855:116156975:-@chr7:116154632:116154686:-@chr7:116157481:116157568:-	ENSMUSG00000045659.18	ORF_preserving	0.276142	0	4.67683	0.00356	CCCTCC	chr7:116156975-116157075(-)	73	78	CTCTCG	1	0	0	0	0.0168674	1.62927	#N/A	#N/A	#N/A	0.071582
Agap2_chr10:127090141:127090201:+@chr10:127089229:127089358:+@chr10:127090426:127090575:+	ENSMUSG00000025422.10	ORF_preserving	0.275918	1	9.93902	0.000174	ctctcc	chr10:127090041-127090141(+)	12	17	.	8	1	0	1	0	2.04912	#N/A	-0.214	#N/A	0.146712
Prune2_chr19:17216325:17216373:+@chr19:17208230:17208329:+@chr19:17220783:17221809:+	ENSMUSG00000039126.10	ORF_preserving	0.274562	0	4.67683	0.00356	CTCCCC	chr19:17216225-17216325(+)	86	91	.	1	0	0	0	-0.110343	2.6979	#N/A	#N/A	#N/A	0.268308
Ppip5k2_chr1:97716541:97716604:-@chr1:97713003:97713144:-@chr1:97719833:97719906:-	ENSMUSG00000040648.14	ORF_preserving	0.27387	0	9.42683	0.000844	CTCTTT	chr1:97716604-97716704(-)	53	58	.	18	1	0	1	-0.029854	2.90085	#N/A	-0.247	#N/A	0.0490998
Enox1_chr14:77365025:77365071:+@chr14:77312058:77312128:+@chr14:77380578:77380688:+	ENSMUSG00000022012.9	5UTR	0.273426	1	9.68293	0.000592	ctctct	chr14:77364925-77365025(+)	70	75	CTCTTG	98	1	0	1	-0.154932	1.752	#N/A	0.171	#N/A	#N/A
Mon2_chr10:123023085:123023088:-@chr10:123022833:123022944:-@chr10:123023909:123024011:-	ENSMUSG00000034602.15	ORF_preserving	0.272324	1	9.93902	0.000174	CTCTCC	chr10:123023088-123023188(-)	21	26	.	2	0	0	0	-0.183147	4.00068	#N/A	#N/A	#N/A	0.446095
Rhobtb1_chr10:69261186:69261245:+@chr10:69249624:69249728:+@chr10:69266186:69266372:+	ENSMUSG00000019944.14	NMD_in	0.270866	0	#N/A	#N/A	#N/A	#N/A	#N/A	#N/A	CTCTTG	3	0	0	0	-0.0648915	2.34198	#N/A	#N/A	#N/A	-0.0150525
Max_chr12:76961262:76961289:-@chr12:76953168:76953276:-@chr12:76961989:76962025:-	ENSMUSG00000059436.13	ORF_preserving	0.269262	0	9.68293	0.000592	CTCTCT	chr12:76961289-76961389(-)	83	88	.	2	2	1	3	-0.0401488	5.12757	#N/A	#N/A	#N/A	0.0371162
Prrc2b_chr2:32212886:32214947:+@chr2:32212074:32212291:+@chr2:32216045:32216233:+	ENSMUSG00000039262.16	ORF_preserving	0.268818	1	#N/A	#N/A	#N/A	#N/A	#N/A	#N/A	CTCTTT	0	0	4	4	-0.0352865	5.04712	#N/A	#N/A	-0.116	0.151688
Tnrc6a_chr7:123180248:123180395:+@chr7:123179716:123179859:+@chr7:123180539:123180677:+	ENSMUSG00000052707.8	ORF_preserving	0.268447	1	9.93902	0.000174	CTCTCC	chr7:123180148-123180248(+)	19	24	.	3	2	0	2	-0.0238453	3.86484	#N/A	#N/A	-0.175	0.521216
Ptk2_chr15:73282217:73282235:-@chr15:73276856:73276913:-@chr15:73292034:73292087:-	ENSMUSG00000022607.18	ORF_preserving	0.265203	1	9.42683	0.000844	ctcttt	chr15:73282235-73282335(-)	25	30	.	36	0	0	0	-0.129098	4.03998	#N/A	#N/A	-0.142	0.362399
Grip1_chr10:120050231:120050276:+@chr10:120050004:120050116:+@chr10:120054832:120055066:+	ENSMUSG00000034813.18	ORF_preserving	0.263361	0	4.41463	0.00707	CTGTCC	chr10:120050131-120050231(+)	14	19	CTCTTG	1	1	1	2	-0.108144	3.40858	#N/A	#N/A	#N/A	0.122836
Clip2_chr5:134504733:134504838:-@chr5:134502525:134503461:-@chr5:134510162:134510223:-	ENSMUSG00000063146.11	ORF_preserving	0.262922	1	4.67683	0.00356	CCCTCC	chr5:134504838-134504938(-)	70	75	.	12	2	0	2	-0.0174147	3.21825	#N/A	-0.272	-0.078	0.382861
Lrrfip2_chr9:111207796:111207889:+@chr9:111205754:111205847:+@chr9:111214140:111214273:+	ENSMUSG00000032497.19	ORF_preserving	0.262687	1	9.68293	0.000592	CTCTTC	chr9:111207696-111207796(+)	90	95	.	6	2	1	3	-0.000585193	4.24032	#N/A	-0.12	#N/A	0.101229
Incenp_chr19:9883191:9883203:-@chr19:9878318:9878428:-@chr19:9883698:9883833:-	ENSMUSG00000024660.9	ORF_preserving	0.262257	1	9.93902	0.000174	CTCTCC	chr19:9883203-9883303(-)	91	96	.	0	0	0	0	-0.0905746	5.12993	#N/A	-0.304	-0.1	0.223255
Evi5l_chr8:4201933:4201966:+@chr8:4200799:4200921:+@chr8:4202935:4203076:+	ENSMUSG00000011832.16	ORF_preserving	0.262039	1	9.93902	0.000174	CTCTCC	chr8:4201833-4201933(+)	26	31	.	2	1	0	1	0.0012832	1.97712	#N/A	-0.279	-0.122	0.269162
Src_chr2:157458842:157458860:+@chr2:157458533:157458633:+@chr2:157462709:157462808:+	ENSMUSG00000027646.15	ORF_preserving	0.260645	1	9.93902	0.000174	CTCTCC	chr2:157458742-157458842(+)	64	69	.	1	1	0	1	-0.0113319	3.90945	#N/A	#N/A	-0.239	0.39001
Vps13d_chr4:145103613:145103688:-@chr4:145099964:145100070:-@chr4:145105798:145105921:-	ENSMUSG00000020220.16	ORF_preserving	0.259848	1	#N/A	#N/A	#N/A	#N/A	#N/A	#N/A	CTCTTG	0	0	0	0	-0.187862	1.984	#N/A	#N/A	#N/A	0.370394
Syne1_chr10:5426254:5426275:-@chr10:5425667:5425760:-@chr10:5436738:5436822:-	ENSMUSG00000096054.3	ORF_preserving	0.259828	0	9.42683	0.000844	CTCTTT	chr10:5426275-5426375(-)	79	84	.	2	0	0	0	0.15166	1.43665	#N/A	#N/A	#N/A	-0.0199443
Myo9a_chr9:59912536:59912590:+@chr9:59910583:59910707:+@chr9:59921722:59921925:+	ENSMUSG00000039585.15	ORF_preserving	0.259199	1	9.42683	0.000844	CTCTTT	chr9:59912436-59912536(+)	32	37	.	3	0	0	0	-0.0553783	2.69423	#N/A	#N/A	#N/A	0.023795
Necap2_chr4:141071580:141071717:-@chr4:141070055:141070233:-@chr4:141072528:141072637:-	ENSMUSG00000028923.14	NMD_in	0.259001	1	9.93902	0.000174	CTCTCC	chr4:141071717-141071817(-)	83	88	CTCTTG	1	1	0	1	0.0642081	5.05052	#N/A	0.391	-0.295	0.237233
R3hdm2_chr10:127481692:127481794:+@chr10:127476519:127476698:+@chr10:127483975:127484218:+	ENSMUSG00000025404.15	ORF_preserving	0.257789	1	9.93902	0.000174	CTCTCC	chr10:127481592-127481692(+)	72	77	CTCTCC	15	1	1	2	-0.0462127	4.95686	#N/A	#N/A	-0.139	0.0876302
Elmod3_chr6:72596435:72596466:-@chr6:72594739:72595020:-@chr6:72598321:72598342:-	ENSMUSG00000056698.11	5UTR	0.256728	1	#N/A	#N/A	#N/A	#N/A	#N/A	#N/A	.	1	1	1	2	-0.346338	1.74994	#N/A	#N/A	#N/A	-0.0220423
Tnnt2_chr1:135850378:135850387:+@chr1:135849349:135849460:+@chr1:135850710:135850820:+	ENSMUSG00000026414.13	ORF_preserving	0.256712	0	9.93902	0.000174	CTCTCC	chr1:135850278-135850378(+)	33	38	.	0	0	0	0	#DIV/0!	#DIV/0!	#N/A	#N/A	#N/A	#N/A
Med23_chr10:24883203:24883221:+@chr10:24882553:24882649:+@chr10:24888399:24888600:+	ENSMUSG00000019984.16	ORF_preserving	0.256586	1	9.68293	0.000592	CTCTTC	chr10:24883103-24883203(+)	33	38	.	2	1	0	1	-0.0559026	4.20301	#N/A	#N/A	#N/A	0.307911
Ift20_chr11:78538509:78538738:+@chr11:78536360:78536576:+@chr11:78538833:78538962:+	ENSMUSG00000001105.15	5UTR	0.256463	1	4.41463	0.00707	TTCTCC	chr11:78538409-78538509(+)	20	25	CTCTTT	5	0	0	0	0.076344	4.62026	#N/A	#N/A	#N/A	0.210519
Cabin1_chr10:75729025:75729135:-@chr10:75726857:75727019:-@chr10:75732399:75732411:-	ENSMUSG00000020196.10	NMD_in	0.25611	0	9.68293	0.000592	CTCTCT	chr10:75729135-75729235(-)	7	12	.	9	0	2	2	0.01359	3.8875	#N/A	#N/A	#N/A	0.0538756
Septin6_chrX:36920368:36920413:-@chrX:36915030:36915347:-@chrX:36922839:36923030:-	ENSMUSG00000050379.15	ORF_changing	0.255437	0	#N/A	#N/A	#N/A	#N/A	#N/A	#N/A	CTCTGC	3	0	0	0	-0.207299	2.87586	#N/A	#N/A	#N/A	0.0363412
Mcfd2_chr17:87258749:87258881:-@chr17:87257927:87258089:-@chr17:87265834:87265895:-	ENSMUSG00000024150.12	5UTR	0.255086	1	#N/A	#N/A	#N/A	#N/A	#N/A	#N/A	CTCTCT	0	0	1	1	0.0116002	3.98221	#N/A	#N/A	#N/A	-0.025614
Ppp6r3_chr19:3459746:3459764:-@chr19:3459360:3459480:-@chr19:3464544:3464695:-	ENSMUSG00000024908.15	ORF_preserving	0.25494	1	5.12805	0.0026	CTCTTG	chr19:3459764-3459864(-)	59	64	.	6	2	0	2	-0.0784745	4.33538	#N/A	#N/A	-0.088	0.0916527
Bin1_chr18:32429699:32429723:+@chr18:32426223:32426352:+@chr18:32431670:32431742:+	ENSMUSG00000024381.16	ORF_preserving	0.254519	1	#N/A	#N/A	#N/A	#N/A	#N/A	#N/A	.	0	0	0	0	-0.130734	4.44205	#N/A	#N/A	-0.246	0.26646
Rgl1_chr1:152623817:152623928:-@chr1:152586406:152586615:-@chr1:152674859:152675023:-	ENSMUSG00000026482.13	ORF_preserving	0.253457	1	9.42683	0.000844	ctcttt	chr1:152623928-152624028(-)	67	72	.	46	0	0	0	0.121717	2.09932	#N/A	#N/A	#N/A	-0.0628858
Atp2c1_chr9:105493542:105493554:-@chr9:105469106:105470147:-@chr9:105494414:105494482:-	ENSMUSG00000032570.17	ORF_preserving	0.25322	1	5.12805	0.0026	CTCTTG	chr9:105493554-105493654(-)	4	9	.	3	2	0	2	-0.178324	3.19364	#N/A	#N/A	#N/A	0.130137
Cd74_chr18:60811293:60811485:+@chr18:60810327:60810418:+@chr18:60811858:60811921:+	ENSMUSG00000024610.15	ORF_preserving	0.252595	0	5.38415	0.00164	CTCTGC	chr18:60811193-60811293(+)	39	44	.	0	0	0	0	-0.00710558	4.11898	#N/A	#N/A	#N/A	0.163436
Mtfr1_chr3:19208490:19208527:+@chr3:19206451:19206550:+@chr3:19211467:19211583:+	ENSMUSG00000027601.13	NMD_in	0.251847	1	9.93902	0.000174	CTCTCC	chr3:19208390-19208490(+)	58	63	.	1	0	0	0	-0.158996	4.03781	#N/A	#N/A	-0.072	0.13151
Necap2_chr4:141071580:141071695:-@chr4:141070081:141070233:-@chr4:141072528:141072637:-	ENSMUSG00000028923.14	NMD_in	0.25175	1	9.93902	0.000174	CTCTCC	chr4:141071695-141071795(-)	61	66	CTCTTG	1	1	0	1	0.0872161	4.96787	#N/A	0.391	-0.374	0.194145
Frmd4a_chr2:4607998:4608070:+@chr2:4605969:4606066:+@chr2:4610966:4614041:+	ENSMUSG00000026657.17	ORF_changing	0.25026	1	9.93902	0.000174	CTCTCC	chr2:4607898-4607998(+)	46	51	CTCTCC	4	2	0	2	-0.134829	3.16278	-0.134	-0.136	-0.303	0.294253
Luc7l_chr17:26253973:26254044:+@chr17:26252998:26253091:+@chr17:26255030:26255125:+	ENSMUSG00000024188.16	NMD_in	0.250184	0	5.12805	0.0026	CTCTAT	chr17:26253873-26253973(+)	82	87	.	8	2	0	2	0.174919	5.11053	0.175	#N/A	-0.382	0.0385095
Camk2g_chr14:20745791:20745860:-@chr14:20744603:20744648:-@chr14:20755658:20755702:-	ENSMUSG00000021820.18	ORF_preserving	0.249611	0	#N/A	#N/A	#N/A	#N/A	#N/A	#N/A	.	21	0	0	0	0.0699197	3.58243	#N/A	-0.247	#N/A	0.235371
Ank2_chr3:127339131:127339192:-@chr3:127248133:127248232:-@chr3:127408844:127408967:-	ENSMUSG00000032826.19	Start_codon	0.249276	0	9.42683	0.000844	CTCTTT	chr3:127339192-127339292(-)	80	85	.	112	1	0	1	-0.288021	1.3471	#N/A	#N/A	#N/A	-0.0425912
Ipo11_chr13:106857498:106857525:-@chr13:106857228:106857308:-@chr13:106860860:106860937:-	ENSMUSG00000042590.17	ORF_preserving	0.248507	1	4.41463	0.00707	CTATCC	chr13:106857525-106857625(-)	92	97	.	26	1	0	1	-0.0574072	5.62695	#N/A	#N/A	#N/A	0.110443
Plod2_chr9:92601984:92602047:+@chr9:92600740:92600882:+@chr9:92602947:92603061:+	ENSMUSG00000032374.14	ORF_preserving	0.24842	1	9.68293	0.000592	CTCTTC	chr9:92601884-92601984(+)	88	93	.	0	0	0	0	-0.217456	3.59724	-0.218	#N/A	#N/A	0.273757
Tpd52_chr3:8943550:8943577:-@chr3:8936438:8936480:-@chr3:8944610:8944712:-	ENSMUSG00000027506.15	ORF_preserving	0.247287	1	4.42073	0.00585	CGCTTC	chr3:8943577-8943677(-)	79	84	.	4	0	1	1	-0.0216391	3.92408	#N/A	#N/A	#N/A	0.102068
Pdlim5_chr3:142306283:142306298:-@chr3:142304296:142304469:-@chr3:142312122:142312214:-	ENSMUSG00000028273.15	ORF_preserving	0.246183	0	9.93902	0.000174	CTCTCC	chr3:142306298-142306398(-)	90	95	.	1	1	1	2	-0.0375555	3.5205	#N/A	#N/A	#N/A	0.066266
Trim9_chr12:70255037:70255226:-@chr12:70252442:70252484:-@chr12:70267233:70267263:-	ENSMUSG00000021071.17	ORF_preserving	0.24475	1	#N/A	#N/A	#N/A	#N/A	#N/A	#N/A	CTCTCA	0	0	2	2	-0.0210548	0.925737	#N/A	#N/A	#N/A	0.131375
Bin1_chr18:32414944:32415037:+@chr18:32414182:32414290:+@chr18:32419842:32419928:+	ENSMUSG00000024381.16	ORF_preserving	0.243306	1	9.93902	0.000174	CTCTCC	chr18:32414844-32414944(+)	46	51	.	1	0	0	0	0.0591914	4.4198	#N/A	0.09	-0.202	0.299641
Synj1_chr16:90940472:90940496:-@chr16:90936100:90939034:-@chr16:90944354:90944575:-	ENSMUSG00000022973.18	ORF_changing	0.242983	1	9.42683	0.000844	CTCTTT	chr16:90940496-90940596(-)	65	70	.	4	2	0	2	-0.154782	4.36683	-0.154	#N/A	#N/A	0.0404725
Fam168a_chr7:100818735:100818762:+@chr7:100812919:100813000:+@chr7:100824131:100824257:+	ENSMUSG00000029461.17	ORF_preserving	0.242347	1	4.41463	0.00707	CTATCC	chr7:100818635-100818735(+)	90	95	.	9	1	1	2	-0.022081	4.3026	#N/A	#N/A	#N/A	0.192005
Mapk8ip3_chr17:24908410:24908428:-@chr17:24907328:24907386:-@chr17:24909149:24909161:-	ENSMUSG00000024163.17	ORF_preserving	0.241676	1	9.93902	0.000174	CTCTCC	chr17:24908428-24908528(-)	45	50	.	4	0	0	0	-0.0723037	4.03713	#N/A	#N/A	-0.158	0.134847
Iqgap1_chr7:80729643:80729691:-@chr7:80728848:80729081:-@chr7:80730068:80730153:-	ENSMUSG00000030536.10	NMD_in	0.240986	1	9.93902	0.000174	CTCTCC	chr7:80729691-80729791(-)	92	97	.	2	1	0	1	-0.00398021	4.57369	#N/A	0.599	-0.178	0.204152
Jakmip2_chr18:43537655:43537726:-@chr18:43531406:43531964:-@chr18:43540585:43540651:-	ENSMUSG00000024502.10	ORF_changing	0.239022	1	4.41463	0.00707	ATCTCC	chr18:43537726-43537826(-)	78	83	CTCTCT	4	1	1	2	-0.0602457	1.33876	#N/A	#N/A	#N/A	0.259869
Clasp1_chr1:118541674:118541698:+@chr1:118539265:118539369:+@chr1:118543101:118543346:+	ENSMUSG00000064302.13	ORF_preserving	0.238966	1	5.12805	0.0026	CTCTAT	chr1:118541574-118541674(+)	58	63	.	11	0	0	0	0.0144874	2.72927	#N/A	#N/A	-0.125	0.150048
Map4k4_chr1:40001429:40001591:+@chr1:40000530:40000749:+@chr1:40004806:40004913:+	ENSMUSG00000026074.15	ORF_preserving	0.237706	0	9.93902	0.000174	CTCTCC	chr1:40001329-40001429(+)	51	56	.	5	1	0	1	-0.0832045	6.03157	#N/A	#N/A	#N/A	0.35261
Adgrl1_chr8:83926261:83926276:+@chr8:83922998:83923108:+@chr8:83929463:83930264:+	ENSMUSG00000013033.16	ORF_preserving	0.235358	0	#N/A	#N/A	#N/A	#N/A	#N/A	#N/A	.	0	0	0	0	0.0889629	3.61318	#N/A	#N/A	#N/A	0.349972
Unc13a_chr8:71633438:71633495:-@chr8:71630953:71631046:-@chr8:71634516:71634664:-	ENSMUSG00000034799.16	ORF_preserving	0.234847	0	9.93902	0.000174	ctctcc	chr8:71633495-71633595(-)	68	73	.	6	0	0	0	#DIV/0!	#DIV/0!	#N/A	#N/A	#N/A	0.0184314
Fbxo16_chr14:65320104:65320140:+@chr14:65303099:65303202:+@chr14:65321233:65323973:+	ENSMUSG00000034532.9	ORF_changing	0.23478	1	#N/A	#N/A	#N/A	#N/A	#N/A	#N/A	.	0	0	0	0	0	0.743986	#N/A	#N/A	#N/A	0.240565
Agrn_chr4:156168545:156168569:-@chr4:156167281:156167506:-@chr4:156168732:156168820:-	ENSMUSG00000041936.18	ORF_preserving	0.234639	1	#N/A	#N/A	#N/A	#N/A	#N/A	#N/A	.	1	1	0	1	-0.00102499	4.22355	#N/A	-0.071	#N/A	0.0201784
Tnnt2_chr1:135842014:135842026:+@chr1:135841900:135841911:+@chr1:135843784:135843814:+	ENSMUSG00000026414.13	ORF_preserving	0.233859	0	9.68293	0.000592	CTCTCT	chr1:135841914-135842014(+)	59	64	.	0	0	0	0	0.0678203	2.01486	#N/A	#N/A	#N/A	0.372881
Map2k7_chr8:4240687:4240735:+@chr8:4238760:4239033:+@chr8:4243303:4243445:+	ENSMUSG00000002948.19	ORF_preserving	0.23346	0	9.42683	0.000844	CTCTTT	chr8:4240587-4240687(+)	76	81	.	19	3	1	4	-0.0548388	5.01265	#N/A	#N/A	#N/A	0.00140718
Arap1_chr7:101404932:101404965:+@chr7:101404279:101404425:+@chr7:101408046:101408129:+	ENSMUSG00000032812.18	ORF_preserving	0.232193	0	9.93902	0.000174	CTCTCC	chr7:101404832-101404932(+)	14	19	.	0	0	0	0	-0.218934	2.38278	-0.22	#N/A	#N/A	-0.0422633
Cfap97_chr8:46164761:46164896:+@chr8:46163691:46163749:+@chr8:46169558:46170440:+	ENSMUSG00000031631.15	5UTR	0.231537	0	#N/A	#N/A	#N/A	#N/A	#N/A	#N/A	CTCTTT	0	0	0	0	0.199231	3.74028	#N/A	-0.889	#N/A	-0.0402195
Arhgap1_chr2:91651763:91651823:+@chr2:91649859:91650252:+@chr2:91654072:91654207:+	ENSMUSG00000027247.16	NMD_in	0.231245	0	4.42073	0.00585	CCCTTC	chr2:91651663-91651763(+)	91	96	.	2	1	1	2	0.0837572	4.10685	#N/A	#N/A	#N/A	0.117391
Map2_chr1:66412406:66416147:+@chr1:66401443:66401521:+@chr1:66416343:66416550:+	ENSMUSG00000015222.18	ORF_preserving	0.230869	0	#N/A	#N/A	#N/A	#N/A	#N/A	#N/A	CTCTCC	0	0	6	6	0.0242778	0.909696	#N/A	#N/A	#N/A	0.114863
Wnk1_chr6:119953770:119954232:-@chr6:119952684:119952969:-@chr6:119956070:119956196:-	ENSMUSG00000045962.16	ORF_preserving	0.230648	1	#N/A	#N/A	#N/A	#N/A	#N/A	#N/A	CTCTTC	5	2	3	5	0.0148188	4.86254	#N/A	-0.222	#N/A	0.336723
Gtf3c4_chr2:28836410:28836516:-@chr2:28833549:28835373:-@chr2:28839882:28840352:-	ENSMUSG00000035666.14	NMD_in	0.228678	0	9.42683	0.000844	CTCTTT	chr2:28836516-28836616(-)	80	85	.	0	0	0	0	0.0468258	5.28729	#N/A	-0.737	#N/A	0.129383
Afdn_chr17:13890962:13890998:+@chr17:13887981:13888977:+@chr17:13896087:13896222:+	ENSMUSG00000068036.16	ORF_preserving	0.228449	1	5.12805	0.0026	CTCTAT	chr17:13890862-13890962(+)	86	91	CTCTGT	6	1	0	1	0.0229809	5.18927	#N/A	#N/A	-0.191	0.118912
Chmp3_chr6:71559013:71559128:+@chr6:71543928:71544033:+@chr6:71560896:71560971:+	ENSMUSG00000053119.11	5UTR	0.228195	0	9.68293	0.000592	CTCTCT	chr6:71558913-71559013(+)	37	42	.	7	0	0	0	0.0926608	5.94103	#N/A	#N/A	-0.217	-0.0382608
Srgap3_chr6:112750380:112750411:-@chr6:112749361:112749422:-@chr6:112754570:112754673:-	ENSMUSG00000030257.16	NMD_in	0.22754	0	9.42683	0.000844	CTCTTT	chr6:112750411-112750511(-)	75	80	.	18	3	0	3	#DIV/0!	#DIV/0!	#N/A	#N/A	-0.14	0.504152
Mtdh_chr15:34121422:34121512:+@chr15:34117879:34118110:+@chr15:34123667:34123766:+	ENSMUSG00000022255.16	ORF_preserving	0.226587	1	#N/A	#N/A	#N/A	#N/A	#N/A	#N/A	CTCTCA	6	0	1	1	-0.0333061	4.7055	#N/A	#N/A	#N/A	0.0820093
Rapgef1_chr2:29710152:29710308:+@chr2:29707197:29707400:+@chr2:29719592:29719850:+	ENSMUSG00000039844.20	ORF_preserving	0.226407	0	5.38415	0.00164	CTCTGC	chr2:29710052-29710152(+)	55	60	CTCTGT	4	0	4	4	-0.0855194	4.28343	#N/A	#N/A	#N/A	0.247364
Acap2_chr16:31107527:31107632:-@chr16:31107049:31107142:-@chr16:31108026:31108187:-	ENSMUSG00000049076.12	ORF_preserving	0.225724	1	5.12805	0.0026	CTCTGT	chr16:31107632-31107732(-)	70	75	CTCTTC	3	0	0	0	-0.0412417	4.04326	#N/A	#N/A	#N/A	0.158732
Cacna1b_chr2:24682975:24683038:-@chr2:24678875:24679640:-@chr2:24685767:24685868:-	ENSMUSG00000004113.18	ORF_preserving	0.225584	0	9.68293	0.000592	CTCTCT	chr2:24683038-24683138(-)	52	57	.	5	1	1	2	-0.496798	2.32369	-0.497	#N/A	0.471	0.125169
Sirt2_chr7:28767631:28767678:+@chr7:28766766:28766867:+@chr7:28771810:28771859:+	ENSMUSG00000015149.14	NMD_ex	0.225256	0	9.42683	0.000844	CTCTTT	chr7:28767531-28767631(+)	57	62	.	8	3	0	3	0.134067	3.79683	#N/A	#N/A	#N/A	0.0761957
Lims1_chr10:58418646:58418786:+@chr10:58418398:58418474:+@chr10:58421453:58421783:+	ENSMUSG00000019920.18	ORF_changing	0.225116	1	9.42683	0.000844	CTCTTT	chr10:58418546-58418646(+)	19	24	.	1	1	0	1	-0.0224085	5.47778	#N/A	#N/A	#N/A	0.370585
Ogdh_chr11:6324877:6324922:+@chr11:6316764:6316855:+@chr11:6334532:6334648:+	ENSMUSG00000020456.17	ORF_preserving	0.224204	1	5.38415	0.00164	CTCTCA	chr11:6324777-6324877(+)	44	49	.	21	0	0	0	-0.073541	6.30955	#N/A	#N/A	#N/A	0.130174
Tjap1_chr17:46260879:46260909:-@chr17:46260094:46260202:-@chr17:46261135:46261202:-	ENSMUSG00000012296.16	ORF_preserving	0.223971	1	9.93902	0.000174	CTCTCC	chr17:46260909-46261009(-)	47	52	CTCTCT	0	0	0	0	-0.00508059	4.11686	#N/A	#N/A	#N/A	0.214344
Npas1_chr7:16460805:16460953:-@chr7:16459185:16459280:-@chr7:16461329:16461436:-	ENSMUSG00000001988.9	ORF_changing	0.223918	1	9.68293	0.000592	CTCTCT	chr7:16460953-16461053(-)	75	80	.	0	0	0	0	0.107372	2.41702	#N/A	#N/A	#N/A	0.163095
Myo18a_chr11:77815855:77815891:+@chr11:77777292:77778314:+@chr11:77817618:77817706:+	ENSMUSG00000000631.20	ORF_preserving	0.223875	1	#N/A	#N/A	#N/A	#N/A	#N/A	#N/A	CTCTCC	0	0	0	0	-0.0832354	2.57314	#N/A	#N/A	#N/A	0.369022
Zc3h7a_chr16:11151865:11151930:-@chr16:11151138:11151325:-@chr16:11153058:11153263:-	ENSMUSG00000037965.14	NMD_ex	0.223489	0	#N/A	#N/A	#N/A	#N/A	#N/A	#N/A	.	2	0	0	0	-0.0448863	2.74116	#N/A	#N/A	0.208	0.0161513
Atg16l1_chr1:87774812:87774869:+@chr1:87774144:87774231:+@chr1:87775756:87775859:+	ENSMUSG00000026289.15	ORF_preserving	0.22324	1	9.42683	0.000844	CTCTTT	chr1:87774712-87774812(+)	93	98	CTCTCG	0	0	1	1	-0.232828	3.30467	-0.233	-0.336	#N/A	0.244847
Dctn1_chr6:83183935:83183956:+@chr6:83183298:83183333:+@chr6:83189076:83189153:+	ENSMUSG00000031865.16	ORF_preserving	0.222348	1	#N/A	#N/A	#N/A	#N/A	#N/A	#N/A	.	3	1	0	1	-0.121602	5.36099	#N/A	#N/A	-0.068	0.143304
Zfp384_chr6:125031670:125031853:+@chr6:125030797:125031022:+@chr6:125033239:125033318:+	ENSMUSG00000038346.18	ORF_preserving	0.221867	0	9.93902	0.000174	CTCTCC	chr6:125031570-125031670(+)	85	90	CTCTCC	1	0	0	0	-0.0895931	2.81372	#N/A	#N/A	#N/A	-0.0188135
Ptk2_chr15:73283266:73283350:-@chr15:73282217:73282235:-@chr15:73292034:73292087:-	ENSMUSG00000022607.18	ORF_preserving	0.220953	0	9.42683	0.000844	CTCTTT	chr15:73283350-73283450(-)	73	78	CTCTTG	35	0	1	1	-0.00117588	4.53112	#N/A	#N/A	#N/A	-0.00210652
Neo1_chr9:58902082:58902115:-@chr9:58899164:58899233:-@chr9:58902913:58903108:-	ENSMUSG00000032340.8	ORF_preserving	0.219981	1	9.68293	0.000592	CTCTTC	chr9:58902115-58902215(-)	75	80	.	2	1	0	1	-0.0559505	5.11235	#N/A	#N/A	-0.178	0.334343
Marchf8_chr6:116401336:116402182:+@chr6:116401036:116401122:+@chr6:116403419:116403600:+	ENSMUSG00000025702.15	ORF_preserving	0.217646	1	9.68293	0.000592	CTCTCT	chr6:116401236-116401336(+)	46	51	CTCTCC	4	2	3	5	-0.0464593	4.92442	-0.046	#N/A	#N/A	0.22292
Gnas_chr2:174328107:174328131:+@chr2:174327698:174327941:+@chr2:174334211:174334284:+	ENSMUSG00000027523.20	5UTR	0.216713	1	9.68293	0.000592	CTCTCT	chr2:174328007-174328107(+)	61	66	.	2	2	0	2	-0.00654653	3.34824	#N/A	#N/A	-0.593	0.163813
Zeb1_chr18:5641381:5641518:+@chr18:5591911:5591967:+@chr18:5705042:5705232:+	ENSMUSG00000024238.15	NMD_in	0.216681	0	9.93902	0.000174	CTCTCC	chr18:5641281-5641381(+)	87	92	.	114	1	0	1	-0.00940003	2.90749	#N/A	#N/A	#N/A	-0.00646429
Ubap2l_chr3:90001817:90001868:-@chr3:90000812:90000991:-@chr3:90002278:90002476:-	ENSMUSG00000042520.16	ORF_preserving	0.215652	0	4.42073	0.00585	CTCCCT	chr3:90001868-90001968(-)	4	9	CTCTGT	4	2	0	2	-0.0148867	4.45491	#N/A	#N/A	#N/A	0.198913
Epb41l3_chr17:69274100:69274166:+@chr17:69273881:69273917:+@chr17:69274703:69274895:+	ENSMUSG00000024044.19	ORF_preserving	0.215498	1	#N/A	#N/A	#N/A	#N/A	#N/A	#N/A	.	0	0	0	0	0.125853	3.27077	#N/A	-0.129	#N/A	-0.0176254
Lman2l_chr1:36429422:36429455:-@chr1:36428299:36428461:-@chr1:36438749:36438832:-	ENSMUSG00000001143.13	ORF_preserving	0.215053	1	#N/A	#N/A	#N/A	#N/A	#N/A	#N/A	.	0	0	1	1	-0.275615	3.17637	-0.275	#N/A	-0.154	-0.0176904
Ripk2_chr4:16131522:16131646:-@chr4:16129022:16129109:-@chr4:16132776:16132862:-	ENSMUSG00000041135.15	NMD_in	0.214346	1	9.42683	0.000844	ctcttt	chr4:16131646-16131746(-)	76	81	.	1	0	0	0	0.0221455	3.56972	#N/A	#N/A	#N/A	0.21351
Anxa4_chr6:86750227:86750913:-@chr6:86748886:86748980:-@chr6:86751062:86751119:-	ENSMUSG00000029994.17	NMD_in	0.21133	0	5.38415	0.00164	CTCTCA	chr6:86750913-86751013(-)	72	77	CTCTTC	0	0	1	1	0.0160023	3.08653	#N/A	#N/A	#N/A	0.0213211
Rock1_chr18:10073656:10073700:-@chr18:10073114:10073185:-@chr18:10079114:10079274:-	ENSMUSG00000024290.9	NMD_in	0.210156	1	5.12805	0.0026	CTCTTA	chr18:10073700-10073800(-)	81	86	CTCTTC	15	0	2	2	-0.0143536	3.43304	#N/A	#N/A	#N/A	0.00612511
Agrn_chr4:156169545:156169557:-@chr4:156169219:156169336:-@chr4:156169769:156169881:-	ENSMUSG00000041936.18	ORF_preserving	0.210133	1	9.93902	0.000174	CTCTCC	chr4:156169557-156169657(-)	86	91	.	2	2	0	2	-0.14713	3.92789	#N/A	-0.144	#N/A	0.210482
Sptan1_chr2:30028643:30028706:+@chr2:30027630:30027648:+@chr2:30029619:30029674:+	ENSMUSG00000057738.14	ORF_preserving	0.209068	0	9.42683	0.000844	CTCTTT	chr2:30028543-30028643(+)	89	94	.	6	2	1	3	#DIV/0!	#DIV/0!	#N/A	#N/A	#N/A	0.048279
Flna_chrX:74240815:74240872:-@chrX:74240412:74240550:-@chrX:74241102:74241303:-	ENSMUSG00000031328.16	NMD_in	0.207425	1	9.93902	0.000174	CTCTCC	chrX:74240872-74240972(-)	42	47	CTCTCT	5	2	1	3	-0.00355106	7.24121	#N/A	#N/A	-0.122	0.716897
Sh3pxd2a_chr19:47320275:47320320:-@chr19:47314034:47314166:-@chr19:47343439:47343468:-	ENSMUSG00000053617.12	ORF_preserving	0.207391	1	#N/A	#N/A	#N/A	#N/A	#N/A	#N/A	.	0	0	0	0	0.0454235	2.79196	#N/A	#N/A	#N/A	0.322599
Rapgef1_chr2:29710155:29710308:+@chr2:29707197:29707400:+@chr2:29719592:29719850:+	ENSMUSG00000039844.20	ORF_preserving	0.207174	0	5.38415	0.00164	CTCTGC	chr2:29710055-29710155(+)	52	57	CTCTGT	4	0	4	4	-0.0805593	4.27719	#N/A	#N/A	#N/A	0.249797
Macf1_chr4:123364056:123364074:-@chr4:123360909:123361027:-@chr4:123365272:123365347:-	ENSMUSG00000028649.21	ORF_preserving	0.206797	1	9.42683	0.000844	CTCTTT	chr4:123364074-123364174(-)	61	66	.	0	0	0	0	-0.0131795	2.01266	#N/A	#N/A	-0.121	-0.041408
Atp2b1_chr10:99019277:99019364:+@chr10:99018714:99018897:+@chr10:99022807:99023569:+	ENSMUSG00000019943.10	ORF_preserving	0.204943	1	9.68293	0.000592	CTCTCT	chr10:99019177-99019277(+)	54	59	.	4	3	1	4	-0.0159307	4.41205	#N/A	-0.291	-0.129	0.110862
Hmgxb4_chr8:74998834:74998938:+@chr8:74993355:74993749:+@chr8:74999559:74999708:+	ENSMUSG00000034518.14	Start_codon	0.204215	0	4.41463	0.00707	TTCTCC	chr8:74998734-74998834(+)	49	54	.	7	0	0	0	0.0234267	2.87633	#N/A	#N/A	#N/A	-0.0104854
Spag9_chr11:94079198:94079210:+@chr11:94071564:94071686:+@chr11:94081339:94081397:+	ENSMUSG00000020859.16	ORF_preserving	0.204166	0	5.12805	0.0026	CTCTTG	chr11:94079098-94079198(+)	81	86	.	36	0	0	0	-0.0955496	4.26363	#N/A	#N/A	#N/A	0.0366412
Camsap3_chr8:3599216:3599249:+@chr8:3598892:3598988:+@chr8:3600357:3600405:+	ENSMUSG00000044433.16	ORF_preserving	0.204027	1	#N/A	#N/A	#N/A	#N/A	#N/A	#N/A	.	0	0	0	0	-0.311912	1.70919	#N/A	#N/A	-0.122	0.30014
Cyfip2_chr11:46258675:46258750:-@chr11:46257548:46257702:-@chr11:46260799:46260947:-	ENSMUSG00000020340.16	ORF_preserving	0.200482	0	9.93902	0.000174	ctctcc	chr11:46258750-46258850(-)	35	40	.	3	0	1	1	#DIV/0!	#DIV/0!	#N/A	#N/A	#N/A	0.0230795
Agrn_chr4:156167776:156168569:-@chr4:156167281:156167506:-@chr4:156168732:156168820:-	ENSMUSG00000041936.18	NMD_in	0.199835	1	9.42683	0.000844	CTCTTT	chr4:156168569-156168669(-)	86	91	CTCTTC	1	1	8	9	0.00525632	4.30253	#N/A	#N/A	#N/A	0.106239
Camk2d_chr3:126805856:126805916:+@chr3:126801716:126801761:+@chr3:126810638:126810687:+	ENSMUSG00000053819.16	ORF_preserving	0.19925	1	5.12805	0.0026	CTCTGT	chr3:126805756-126805856(+)	72	77	.	6	0	0	0	-0.0267319	2.5703	#N/A	#N/A	-0.098	0.00279685
Enox1_chr14:77632562:77632619:+@chr14:77615438:77615556:+@chr14:77637615:77637800:+	ENSMUSG00000022012.9	ORF_preserving	0.197684	0	4.16463	0.00844	CACTTT	chr14:77632462-77632562(+)	92	97	.	21	0	0	0	-0.111026	1.54338	#N/A	#N/A	#N/A	0.194101
Mllt10_chr2:18082510:18082725:+@chr2:18071124:18071204:+@chr2:18101457:18101512:+	ENSMUSG00000026743.16	NMD_in	0.197572	0	9.68293	0.000592	Ctcttc	chr2:18082410-18082510(+)	21	26	ctctct	35	2	1	3	-0.00179541	4.72092	#N/A	#N/A	#N/A	0.0922395
Adgrl2_chr3:148820450:148820468:-@chr3:148815582:148817928:-@chr3:148820972:148821054:-	ENSMUSG00000028184.12	5UTR	0.197545	1	9.93902	0.000174	CTCTCC	chr3:148820468-148820568(-)	90	95	.	2	1	0	1	-0.0748284	3.66129	#N/A	#N/A	#N/A	0.00855412
Agrn_chr4:156167776:156167809:-@chr4:156167281:156167506:-@chr4:156168545:156168569:-	ENSMUSG00000041936.18	ORF_preserving	0.197447	0	9.68293	0.000592	CTCTTC	chr4:156167809-156167909(-)	2	7	.	6	2	2	4	-0.0385505	4.28393	#N/A	#N/A	#N/A	0.496047
Adgrl2_chr3:148827540:148827585:-@chr3:148826364:148826533:-@chr3:148828476:148828548:-	ENSMUSG00000028184.12	ORF_preserving	0.194871	1	9.93902	0.000174	CTCTCC	chr3:148827585-148827685(-)	69	74	.	1	0	0	0	-0.00681636	3.71358	#N/A	#N/A	-0.072	0.0987683
Phkg2_chr7:127577974:127578029:+@chr7:127577534:127577646:+@chr7:127579666:127579732:+	ENSMUSG00000030815.11	ORF_changing	0.192388	1	9.68293	0.000592	CTCTCT	chr7:127577874-127577974(+)	71	76	.	2	0	0	0	-0.0579352	2.75906	#N/A	-0.093	#N/A	0.221496
Fam45a_chr19:60817530:60817610:+@chr19:60814591:60814808:+@chr19:60821206:60821355:+	ENSMUSG00000024993.15	NMD_ex	0.189628	0	#N/A	#N/A	#N/A	#N/A	#N/A	#N/A	.	1	0	1	1	-0.0111386	2.37917	#N/A	-0.333	#N/A	0.00671128
Mbtps2_chrX:157568140:157568816:-@chrX:157561382:157561501:-@chrX:157572858:157572986:-	ENSMUSG00000046873.18	NMD_in	0.188776	0	#N/A	#N/A	#N/A	#N/A	#N/A	#N/A	CTCTCT	0	0	0	0	0.121932	3.19754	#N/A	#N/A	#N/A	0.00299952
Pank2_chr2:131271558:131271651:+@chr2:131262795:131262815:+@chr2:131273910:131274263:+	ENSMUSG00000037514.17	NMD_in	0.188591	0	4.41463	0.00707	GTCTCC	chr2:131271458-131271558(+)	93	98	CTCTCT	13	1	2	3	0.0707962	3.68548	#N/A	#N/A	#N/A	0.0705956
Dctn1_chr6:83197318:83197333:+@chr6:83195940:83196107:+@chr6:83197490:83197624:+	ENSMUSG00000031865.16	ORF_preserving	0.18795	1	9.93902	0.000174	CTCTCC	chr6:83197218-83197318(+)	93	98	.	4	1	0	1	-0.163645	5.09598	-0.164	#N/A	-0.182	0.267085
Ylpm1_chr12:85060262:85060314:+@chr12:85057221:85057302:+@chr12:85064970:85065101:+	ENSMUSG00000021244.15	NMD_ex	0.187054	0	#N/A	#N/A	#N/A	#N/A	#N/A	#N/A	.	0	0	0	0	-0.0719921	3.08576	#N/A	-0.101	0.062	0.00441993
Ap3b1_chr13:94543983:94544022:+@chr13:94542778:94542876:+@chr13:94547754:94547893:+	ENSMUSG00000021686.6	ORF_preserving	0.186825	1	9.68293	0.000592	CTCTCT	chr13:94543883-94543983(+)	25	30	CTCTGC	6	1	0	1	-0.0179476	5.80961	#N/A	#N/A	-0.106	0.0648184
Mbtps2_chrX:157593724:157593873:-@chrX:157591056:157591555:-@chrX:157598495:157598643:-	ENSMUSG00000046873.18	NMD_ex	0.1866	1	9.68293	0.000592	CTCTTC	chrX:157593873-157593973(-)	60	65	CTCTCC	6	1	1	2	-0.0725618	2.99015	#N/A	#N/A	#N/A	0.133145
Impdh2_chr9:108563912:108563984:+@chr9:108563595:108563691:+@chr9:108564634:108564778:+	ENSMUSG00000062867.13	ORF_preserving	0.186507	0	9.68293	0.000592	CTCTCT	chr9:108563812-108563912(+)	68	73	.	0	0	0	0	-0.0514362	6.126	-0.051	#N/A	#N/A	0.00493452
Mycbp2_chr14:103177255:103177330:-@chr14:103174765:103174990:-@chr14:103182353:103182494:-	ENSMUSG00000033004.16	ORF_preserving	0.185786	1	5.12805	0.0026	CTCTGT	chr14:103177330-103177430(-)	49	54	.	17	2	1	3	0.104982	4.08712	#N/A	-0.512	#N/A	0.0205769
Snap91_chr9:86769458:86769561:-@chr9:86765922:86767336:-@chr9:86773518:86773623:-	ENSMUSG00000033419.16	ORF_changing	0.184752	1	9.68293	0.000592	CTCTCT	chr9:86769561-86769661(-)	47	52	.	5	1	0	1	-0.0679044	3.74454	#N/A	#N/A	#N/A	0.21484
Aplp2_chr9:31156189:31156225:-@chr9:31153413:31153499:-@chr9:31157694:31157847:-	ENSMUSG00000031996.17	ORF_preserving	0.183942	1	4.41463	0.00707	ATCTCC	chr9:31156225-31156325(-)	53	58	.	3	0	1	1	-0.0734537	6.86145	-0.073	-0.16	#N/A	0.13324
Mff_chr1:82747082:82747142:+@chr1:82735415:82735507:+@chr1:82750519:82750604:+	ENSMUSG00000026150.14	ORF_preserving	0.183345	1	5.12805	0.0026	CTCTGT	chr1:82746982-82747082(+)	53	58	.	44	0	0	0	-0.0418947	3.68528	#N/A	#N/A	#N/A	0.193751
Pi16_chr17:29326847:29326946:+@chr17:29326273:29326362:+@chr17:29327837:29327970:+	ENSMUSG00000024011.17	ORF_preserving	0.182509	0	#N/A	#N/A	#N/A	#N/A	#N/A	#N/A	.	0	0	0	0	-0.0684568	4.53054	#N/A	#N/A	#N/A	0.0277158
Tmtc1_chr6:148415709:148415783:-@chr6:148412641:148412818:-@chr6:148425806:148425984:-	ENSMUSG00000030306.14	NMD_ex	0.182488	0	#N/A	#N/A	#N/A	#N/A	#N/A	#N/A	.	0	0	0	0	-0.0816506	3.36313	#N/A	#N/A	#N/A	0.192312
Sbf1_chr15:89307171:89307195:-@chr15:89306829:89306935:-@chr15:89307492:89307603:-	ENSMUSG00000036529.17	ORF_preserving	0.179821	0	9.68293	0.000592	CTCTCT	chr15:89307195-89307295(-)	76	81	CTCTGT	5	2	1	3	-0.0245015	5.32242	#N/A	#N/A	#N/A	0.0113337
Mbnl2_chr14:120403335:120403371:+@chr14:120396450:120396604:+@chr14:120404637:120404666:+	ENSMUSG00000022139.17	ORF_preserving	0.179246	1	#N/A	#N/A	#N/A	#N/A	#N/A	#N/A	.	0	0	0	0	-0.194429	2.67803	-0.195	-0.509	#N/A	0.319116
Fam185a_chr5:21429723:21429833:+@chr5:21424957:21425576:+@chr5:21433690:21433783:+	ENSMUSG00000047221.5	NMD_ex	0.178503	0	#N/A	#N/A	#N/A	#N/A	#N/A	#N/A	CTCTGT	2	0	0	0	0.016724	2.64231	#N/A	#N/A	#N/A	0.0434185
Rnf157_chr11:116340337:116340378:-@chr11:116338338:116338830:-@chr11:116344194:116344305:-	ENSMUSG00000052949.14	ORF_changing	0.178148	1	#N/A	#N/A	#N/A	#N/A	#N/A	#N/A	.	0	0	0	0	0.0102132	1.46241	#N/A	#N/A	#N/A	-0.0211069
Synj1_chr16:90971563:90971587:-@chr16:90969182:90969374:-@chr16:90973909:90974066:-	ENSMUSG00000022973.18	ORF_preserving	0.177633	1	#N/A	#N/A	#N/A	#N/A	#N/A	#N/A	.	4	0	0	0	-0.214198	3.75968	-0.215	-0.278	#N/A	0.0826781
Exoc2_chr13:30946364:30946423:-@chr13:30940609:30940770:-@chr13:30973995:30974093:-	ENSMUSG00000021357.14	5UTR	0.177475	1	9.68293	0.000592	CTCTCT	chr13:30946423-30946523(-)	59	64	.	47	0	0	0	0.0277958	3.7636	#N/A	0.076	#N/A	-0.00457394
Smarcc2_chr10:128481681:128481774:+@chr10:128480850:128481004:+@chr10:128482082:128482202:+	ENSMUSG00000025369.15	ORF_preserving	0.176367	1	5.12805	0.0026	CTCTGT	chr10:128481581-128481681(+)	88	93	.	2	0	0	0	-0.0665024	5.48621	-0.066	-0.213	-0.101	0.267475
Ccdc34_chr2:110038079:110038276:+@chr2:110032331:110032439:+@chr2:110040573:110040732:+	ENSMUSG00000027160.16	NMD_in	0.176108	1	9.68293	0.000592	ctcttc	chr2:110037979-110038079(+)	84	89	.	16	0	1	1	0.132502	3.34487	#N/A	0.452	-0.198	0.0178472
Atp2b1_chr10:99019277:99019431:+@chr10:99018714:99018897:+@chr10:99022807:99023455:+	ENSMUSG00000019943.10	ORF_changing	0.175878	1	#N/A	#N/A	#N/A	#N/A	#N/A	#N/A	CTCTTC	4	3	2	5	-0.00609627	4.45259	#N/A	-0.283	#N/A	0.0821225
Sgip1_chr4:102861855:102861939:+@chr4:102860769:102860794:+@chr4:102867639:102867696:+	ENSMUSG00000028524.21	No_stop_codon	0.175764	0	#N/A	#N/A	#N/A	#N/A	#N/A	#N/A	CTCTCC	3	1	1	2	#DIV/0!	#DIV/0!	#N/A	#N/A	#N/A	0.0130229
Clta_chr4:44030214:44030268:+@chr4:44025448:44025560:+@chr4:44031399:44031435:+	ENSMUSG00000028478.18	ORF_preserving	0.175224	0	9.68293	0.000592	CTCTCT	chr4:44030114-44030214(+)	51	56	.	3	0	0	0	0.0954432	6.79112	#N/A	-0.062	#N/A	0.0865164
3830406C13Rik_chr14:12296621:12296747:+@chr14:12287269:12287393:+@chr14:12297581:12297839:+	ENSMUSG00000033111.16	Start_codon	0.174422	1	9.68293	0.000592	CTCTTC	chr14:12296521-12296621(+)	72	77	CTCTAC	3	1	0	1	0.0961021	1.99289	#N/A	0.217	#N/A	0.259816
Tpd52_chr3:8936438:8936480:-@chr3:8934991:8935040:-@chr3:8944610:8944712:-	ENSMUSG00000027506.15	ORF_preserving	0.173961	1	9.68293	0.000592	CTCTCT	chr3:8936480-8936580(-)	78	83	.	22	0	0	0	-0.0810133	3.20263	#N/A	#N/A	#N/A	0.190556
Psmg4_chr13:34166060:34166136:+@chr13:34162963:34163249:+@chr13:34177980:34178173:+	ENSMUSG00000071451.10	ORF_changing	0.173293	0	4.41463	0.00707	CTTTCC	chr13:34165960-34166060(+)	12	17	.	1	0	0	0	-0.00528654	4.93101	#N/A	#N/A	#N/A	0.0598563
Fam53c_chr18:34763072:34763130:+@chr18:34762494:34762724:+@chr18:34768167:34768952:+	ENSMUSG00000034300.17	NMD_ex	0.173102	1	9.68293	0.000592	CTCTCT	chr18:34762972-34763072(+)	48	53	.	2	0	0	0	-0.0463019	3.45818	#N/A	#N/A	#N/A	0.0737812
Arhgef12_chr9:43040539:43040596:-@chr9:43027196:43027295:-@chr9:43042590:43042676:-	ENSMUSG00000059495.14	ORF_preserving	0.171931	1	9.93902	0.000174	CTCTCC	chr9:43040596-43040696(-)	74	79	.	9	1	0	1	0.00386987	2.29623	#N/A	#N/A	#N/A	0.116817
Ppp2r2d_chr7:138865020:138865117:+@chr7:138846586:138846704:+@chr7:138868409:138868507:+	ENSMUSG00000041769.13	NMD_in	0.171441	0	9.68293	0.000592	CTCTTC	chr7:138864920-138865020(+)	77	82	CTCTGC	45	2	1	3	0.0162324	4.91884	#N/A	#N/A	-0.072	0.0414148
Kcnq2_chr2:181085242:181085350:-@chr2:181082332:181082456:-@chr2:181086968:181087100:-	ENSMUSG00000016346.17	ORF_preserving	0.170876	0	9.68293	0.000592	CTCTCT	chr2:181085350-181085450(-)	77	82	.	7	2	0	2	-0.0847619	2.4755	#N/A	#N/A	#N/A	0.0828558
Palm_chr10:79816791:79816923:+@chr10:79815184:79815241:+@chr10:79819040:79819511:+	ENSMUSG00000035863.14	ORF_preserving	0.170319	0	5.38415	0.00164	CTCTGC	chr10:79816691-79816791(+)	4	9	.	1	0	0	0	-0.148271	4.88566	-0.148	#N/A	#N/A	-0.0170244
Puf60_chr15:76074606:76074657:-@chr15:76072406:76072568:-@chr15:76075541:76075631:-	ENSMUSG00000002524.17	ORF_preserving	0.169414	1	5.12805	0.0026	CTCTGT	chr15:76074657-76074757(-)	79	84	CTCTCT	1	0	0	0	0.0967568	6.38815	#N/A	#N/A	#N/A	0.0636895
Myo18a_chr11:77859018:77860331:+@chr11:77857722:77857845:+@chr11:77864690:77865195:+	ENSMUSG00000000631.20	ORF_changing	0.169321	0	9.93902	0.000174	ctctcC	chr11:77858918-77859018(+)	16	21	CTCTCC	5	1	0	1	0.0221255	2.88494	#N/A	#N/A	#N/A	-0.043075
C2cd5_chr6:143059145:143059211:-@chr6:143050124:143050239:-@chr6:143061752:143061861:-	ENSMUSG00000030279.15	ORF_preserving	0.169252	0	#N/A	#N/A	#N/A	#N/A	#N/A	#N/A	.	0	0	0	0	#DIV/0!	#DIV/0!	#N/A	#N/A	#N/A	0.0700672
Chka_chr19:3875734:3875788:+@chr19:3864647:3864759:+@chr19:3884471:3884585:+	ENSMUSG00000024843.15	ORF_preserving	0.169184	0	#N/A	#N/A	#N/A	#N/A	#N/A	#N/A	.	0	0	0	0	0.0303242	1.91339	#N/A	-0.168	#N/A	#N/A
Xpo6_chr7:126149503:126149537:-@chr7:126149233:126149360:-@chr7:126152825:126153279:-	ENSMUSG00000000131.15	NMD_in	0.16813	0	#N/A	#N/A	#N/A	#N/A	#N/A	#N/A	.	0	0	0	0	0.013256	3.69725	#N/A	#N/A	#N/A	0.121179
Ttyh3_chr5:140625090:140625191:-@chr5:140623083:140623531:-@chr5:140626450:140626526:-	ENSMUSG00000036565.7	NMD_ex	0.167679	0	9.93902	0.000174	CTCTCC	chr5:140625191-140625291(-)	66	71	.	7	0	0	0	-0.0671361	6.68864	-0.067	-0.046	#N/A	0.0146769
Pi16_chr17:29326847:29327633:+@chr17:29326273:29326362:+@chr17:29327837:29327970:+	ENSMUSG00000024011.17	ORF_preserving	0.167413	0	#N/A	#N/A	#N/A	#N/A	#N/A	#N/A	CTCTAC	0	0	0	0	-0.0845835	4.30947	#N/A	-0.314	#N/A	0.0268494
Golga4_chr9:118519085:118519184:+@chr9:118514179:118514269:+@chr9:118522517:118522583:+	ENSMUSG00000038708.10	ORF_preserving	0.167364	0	5.38415	0.00164	CTCTGC	chr9:118518985-118519085(+)	74	79	CTCTCT	7	0	0	0	0.00776901	4.17136	#N/A	#N/A	-0.174	0.0056109
Psap_chr10:60297536:60297545:+@chr10:60295945:60296002:+@chr10:60299097:60299229:+	ENSMUSG00000004207.14	ORF_preserving	0.166836	1	5.12805	0.0026	ctctta	chr10:60297436-60297536(+)	35	40	.	4	0	0	0	-0.0350146	9.05839	#N/A	0.141	-0.142	0.293131
Phldb1_chr9:44700945:44701086:-@chr9:44699555:44699696:-@chr9:44703802:44703892:-	ENSMUSG00000048537.16	ORF_preserving	0.165882	1	9.93902	0.000174	ctctcc	chr9:44701086-44701186(-)	68	73	CTCTCC	22	0	0	0	-0.000574948	4.49275	#N/A	-0.43	-0.12	0.4253
Lss_chr10:76537568:76537663:+@chr10:76535558:76536365:+@chr10:76538351:76538448:+	ENSMUSG00000033105.12	NMD_in	0.164004	0	9.68293	0.000592	CTCTTC	chr10:76537468-76537568(+)	60	65	CTCTGC	4	2	3	5	0.00450841	4.17862	#N/A	#N/A	#N/A	0.0645346
Itga6_chr2:71853533:71853663:+@chr2:71849380:71849506:+@chr2:71855853:71856758:+	ENSMUSG00000027111.16	ORF_changing	0.163238	1	5.38415	0.00164	CTCTCA	chr2:71853433-71853533(+)	51	56	.	1	0	0	0	-0.147738	4.69676	-0.148	-0.321	#N/A	0.23832
Rbms3_chr9:116627889:116627937:-@chr9:116586017:116586095:-@chr9:116636368:116636479:-	ENSMUSG00000039607.17	ORF_preserving	0.162639	1	#N/A	#N/A	#N/A	#N/A	#N/A	#N/A	.	0	0	0	0	-0.0244445	2.19593	#N/A	#N/A	#N/A	0.134638
Ints13_chr6:146550086:146550164:-@chr6:146549631:146549985:-@chr6:146550638:146550774:-	ENSMUSG00000040250.14	ORF_preserving	0.160449	1	5.38415	0.00164	CTCTCG	chr6:146550164-146550264(-)	86	91	.	0	0	0	0	-0.0109207	4.42845	#N/A	#N/A	#N/A	0.0859981
Flnb_chr14:7886025:7886123:+@chr14:7884740:7884747:+@chr14:7887536:7887542:+	ENSMUSG00000025278.9	NMD_in	0.158152	1	9.93902	0.000174	CTCTCC	chr14:7885925-7886025(+)	65	70	CTCTTG	1	0	0	0	-0.0277624	5.11912	#N/A	#N/A	#N/A	0.809225
Clk4_chr11:51268164:51268231:+@chr11:51267170:51267331:+@chr11:51271799:51272022:+	ENSMUSG00000020385.16	NMD_in	0.157956	0	5.38415	0.00164	CTCTGC	chr11:51268064-51268164(+)	32	37	.	2	1	1	2	0.0223284	4.04059	#N/A	#N/A	#N/A	0.0202166
Sec22c_chr9:121692909:121693073:-@chr9:121690235:121690415:-@chr9:121695533:121695742:-	ENSMUSG00000061536.13	NMD_ex	0.157427	0	#N/A	#N/A	#N/A	#N/A	#N/A	#N/A	CTCTGT	0	0	0	0	-0.0823765	2.24771	#N/A	#N/A	#N/A	-0.0788369
Sbno2_chr10:80079952:80081382:-@chr10:80070620:80072518:-@chr10:80082614:80082726:-	ENSMUSG00000035673.10	NMD_in	0.155894	1	9.68293	0.000592	CTCTCT	chr10:80081382-80081482(-)	84	89	CTCTCC	3	2	1	3	0.0472898	3.2464	#N/A	#N/A	#N/A	-0.0279167
Hnrnpa2b1_chr6:51461919:51462055:-@chr6:51461120:51461433:-@chr6:51463410:51463493:-	ENSMUSG00000004980.16	NMD_in	0.155797	1	4.67683	0.00356	CTCACC	chr6:51462055-51462155(-)	32	37	.	21	2	2	4	0.0646353	7.91513	#N/A	#N/A	#N/A	0.154554
Ccdc126_chr6:49339262:49339332:+@chr6:49333922:49334297:+@chr6:49339825:49341578:+	ENSMUSG00000050786.8	ORF_changing	0.155226	0	9.93902	0.000174	CTCTCC	chr6:49339162-49339262(+)	78	83	.	1	0	0	0	-0.00813366	3.11471	#N/A	#N/A	#N/A	0.0754958
Pex2_chr3:5565132:5565198:-@chr3:5563619:5563729:-@chr3:5576037:5576150:-	ENSMUSG00000040374.13	5UTR	0.15404	0	9.42683	0.000844	CTCTTT	chr3:5565198-5565298(-)	88	93	.	11	0	0	0	-0.0136566	4.88941	#N/A	#N/A	#N/A	-0.0223699
Lsm14b_chr2:180028957:180029074:+@chr2:180027899:180028035:+@chr2:180031360:180031528:+	ENSMUSG00000039108.14	ORF_preserving	0.153594	1	9.68293	0.000592	CTCTTC	chr2:180028857-180028957(+)	77	82	.	3	2	2	4	-0.0179297	5.18826	#N/A	-0.079	-0.088	0.146096
Gnas_chr2:174328107:174330434:+@chr2:174327767:174327941:+@chr2:174334211:174334284:+	ENSMUSG00000027523.20	Start_codon	0.15314	0	#N/A	#N/A	#N/A	#N/A	#N/A	#N/A	CTCTCT	2	2	7	9	0.107173	3.29765	0.107	#N/A	-0.08	0.0523677
Fmnl2_chr2:53128716:53128842:+@chr2:53126852:53126976:+@chr2:53130411:53130505:+	ENSMUSG00000036053.17	NMD_in	0.152979	0	9.93902	0.000174	CTCTCC	chr2:53128616-53128716(+)	8	13	CTCTTT	1	0	1	1	0.0221544	5.02672	#N/A	#N/A	-0.283	0.190758
Kif2c_chr4:117178400:117178588:-@chr4:117178144:117178246:-@chr4:117180571:117180666:-	ENSMUSG00000028678.13	NMD_in	0.152665	0	4.67683	0.00356	CCCTCC	chr4:117178588-117178688(-)	47	52	.	0	0	0	0	0.00523817	4.99454	#N/A	#N/A	#N/A	0.219522
Nav1_chr1:135457860:135457869:-@chr1:135455133:135455330:-@chr1:135458655:135458777:-	ENSMUSG00000009418.16	ORF_preserving	0.152533	1	4.41463	0.00707	ctttcc	chr1:135457869-135457969(-)	47	52	.	4	1	0	1	-0.0189267	3.45108	#N/A	#N/A	#N/A	0.11622
Smurf1_chr5:144894079:144894157:-@chr5:144893160:144893307:-@chr5:144894473:144894558:-	ENSMUSG00000038780.14	ORF_preserving	0.152361	1	9.68293	0.000592	CTCTCT	chr5:144894157-144894257(-)	68	73	.	2	2	1	3	-0.00731684	4.76479	#N/A	#N/A	#N/A	0.0617781
Hdac5_chr11:102213924:102214036:-@chr11:102206906:102207166:-@chr11:102218415:102218487:-	ENSMUSG00000008855.17	NMD_in	0.151651	0	5.38415	0.00164	ctctgc	chr11:102214036-102214136(-)	84	89	ctctgt	5	0	0	0	-0.000415521	3.22362	#N/A	#N/A	#N/A	0.0478015
Akap8l_chr17:32333905:32334045:-@chr17:32333002:32333144:-@chr17:32334587:32334696:-	ENSMUSG00000002625.10	NMD_in	0.150885	0	9.68293	0.000592	CTCTCT	chr17:32334045-32334145(-)	33	38	CTCTTC	1	0	0	0	-0.0323392	4.16451	#N/A	#N/A	#N/A	-0.0455966
Tacc2_chr7:130743543:130743684:+@chr7:130742129:130742301:+@chr7:130751189:130751333:+	ENSMUSG00000030852.18	ORF_preserving	0.149656	1	9.93902	0.000174	CTCTCC	chr7:130743443-130743543(+)	58	63	CTCTCT	5	1	2	3	-0.00874951	3.03308	#N/A	-0.056	-0.028	0.0434791
L1cam_chrX:73855651:73855663:-@chrX:73853954:73855266:-@chrX:73855758:73855831:-	ENSMUSG00000031391.18	ORF_preserving	0.149456	1	9.68293	0.000592	CTCTCT	chrX:73855663-73855763(-)	69	74	.	1	1	0	1	-0.212579	4.67395	-0.212	-0.066	#N/A	0.206955
Bbx_chr16:50209084:50209144:-@chr16:50202377:50202575:-@chr16:50220444:50220593:-	ENSMUSG00000022641.15	ORF_preserving	0.148315	0	4.41463	0.00707	CTGTCC	chr16:50209144-50209244(-)	70	75	.	2	0	0	0	-0.0212942	2.8701	#N/A	#N/A	#N/A	0.0158008
Zfp62_chr11:49214525:49214654:+@chr11:49213589:49213642:+@chr11:49215063:49215111:+	ENSMUSG00000046311.13	5UTR	0.147826	1	9.93902	0.000174	CTCTCC	chr11:49214425-49214525(+)	22	27	CTCTTG	6	4	2	6	0.0162987	3.34499	#N/A	#N/A	#N/A	0.0273829
Cyth2_chr7:45808729:45808732:-@chr7:45808372:45808449:-@chr7:45810126:45810238:-	ENSMUSG00000003269.17	ORF_preserving	0.147634	0	4.67683	0.00356	CCCTCC	chr7:45808732-45808832(-)	45	50	.	5	2	0	2	0.0964345	5.23015	#N/A	#N/A	-0.025	0.116916
Dzip1_chr14:118895850:118895907:-@chr14:118891761:118891832:-@chr14:118899985:118900042:-	ENSMUSG00000042156.16	ORF_preserving	0.147622	0	9.68293	0.000592	CTCTTC	chr14:118895907-118896007(-)	82	87	.	2	0	0	0	0.0622194	1.15316	#N/A	#N/A	#N/A	0.0334678
Ssr1_chr13:37983094:37983109:-@chr13:37979742:37979806:-@chr13:37983392:37983486:-	ENSMUSG00000021427.10	ORF_preserving	0.14746	1	#N/A	#N/A	#N/A	#N/A	#N/A	#N/A	.	0	0	0	0	-0.0861463	4.78945	#N/A	#N/A	-0.077	0.195823
Ptbp2_chr3:119724611:119724645:-@chr3:119724093:119724186:-@chr3:119726065:119726205:-	ENSMUSG00000028134.11	NMD_ex	0.147265	0	9.93902	0.000174	CTCTCC	chr3:119724645-119724745(-)	87	92	CTCTTC	20	2	0	2	-0.202069	2.84609	-0.202	-0.069	0.077	0.277511
Gyg_chr3:20123121:20123172:-@chr3:20122146:20122864:-@chr3:20125257:20125477:-	ENSMUSG00000019528.18	ORF_preserving	0.146301	1	4.41463	0.00707	CTTTCC	chr3:20123172-20123272(-)	12	17	CTCTTG	1	0	0	0	-0.110995	3.25283	#N/A	-0.1	-0.081	0.109157
Golga2_chr2:32293314:32293395:+@chr2:32292092:32292215:+@chr2:32296625:32296721:+	ENSMUSG00000002546.17	ORF_preserving	0.146022	0	9.68293	0.000592	ctctct	chr2:32293214-32293314(+)	24	29	.	2	0	0	0	-0.272912	4.30143	-0.273	-0.108	#N/A	0.257331
Sgip1_chr4:102933564:102933630:+@chr4:102928785:102928912:+@chr4:102934545:102934605:+	ENSMUSG00000028524.21	ORF_preserving	0.145893	0	4.41463	0.00707	CTGTCC	chr4:102933464-102933564(+)	51	56	.	5	1	0	1	-0.0935032	2.48598	#N/A	#N/A	#N/A	-0.036547
Prpsap2_chr11:61755409:61755462:-@chr11:61752866:61752933:-@chr11:61756194:61756345:-	ENSMUSG00000020528.14	NMD_ex	0.144879	0	9.68293	0.000592	CTCTTC	chr11:61755462-61755562(-)	90	95	.	0	0	0	0	-0.09564	4.01025	#N/A	#N/A	0.152	0.0904489
Wnk1_chr6:119928122:119928149:-@chr6:119927046:119927234:-@chr6:119934255:119934450:-	ENSMUSG00000045962.16	ORF_preserving	0.144461	0	9.68293	0.000592	CTCTTC	chr6:119928149-119928249(-)	53	58	.	29	1	0	1	-0.0516715	5.10429	-0.052	#N/A	#N/A	0.0893538
Apbb2_chr5:66323601:66323607:-@chr5:66313314:66313429:-@chr5:66362717:66362845:-	ENSMUSG00000029207.16	ORF_preserving	0.144288	1	9.68293	0.000592	CTCTTC	chr5:66323607-66323707(-)	69	74	.	49	0	0	0	-0.0028641	1.9577	#N/A	#N/A	#N/A	0.124484
Anxa4_chr6:86774948:86775014:-@chr6:86765761:86765807:-@chr6:86793508:86793564:-	ENSMUSG00000029994.17	5UTR	0.140984	0	5.38415	0.00164	CTCTCG	chr6:86775014-86775114(-)	82	87	CTCTGC	4	0	0	0	0.0324283	2.99741	#N/A	#N/A	#N/A	0.0629692
Limch1_chr5:67036025:67036103:+@chr5:67034165:67034289:+@chr5:67044345:67044454:+	ENSMUSG00000037736.20	ORF_preserving	0.140951	0	4.41463	0.00707	CTTTCC	chr5:67035925-67036025(+)	65	70	.	6	3	1	4	0.0255846	2.50622	#N/A	#N/A	#N/A	-0.00955137
Def8_chr8:123446097:123446184:+@chr8:123442985:123443051:+@chr8:123447787:123447912:+	ENSMUSG00000001482.15	Start_codon	0.140715	1	#N/A	#N/A	#N/A	#N/A	#N/A	#N/A	.	0	0	0	0	0.0385543	4.59089	#N/A	#N/A	0.04	0.0296947
Trip12_chr1:84795689:84795815:-@chr1:84793524:84794327:-@chr1:84814822:84814969:-	ENSMUSG00000026219.14	ORF_preserving	0.140645	1	4.16463	0.00844	CACTTT	chr1:84795815-84795915(-)	35	40	.	78	1	0	1	0.0376599	4.77972	#N/A	#N/A	#N/A	-0.0019509
R3hdm2_chr10:127482498:127482607:+@chr10:127481692:127481794:+@chr10:127483975:127484153:+	ENSMUSG00000025404.15	NMD_in	0.140513	0	9.68293	0.000592	CTCTCT	chr10:127482398-127482498(+)	82	87	CTCTTA	1	0	1	1	0.00241053	5.28215	#N/A	#N/A	#N/A	0.0676323
Map1a_chr2:121299268:121307372:+@chr2:121298905:121299046:+@chr2:121307514:121307735:+	ENSMUSG00000027254.13	Start_codon	0.140384	0	9.42683	0.000844	CTCTTT	chr2:121299168-121299268(+)	82	87	CTCTCC	0	0	15	15	0.00492443	2.66771	#N/A	0.245	#N/A	-0.0141854
Dctn4_chr18:60545356:60545377:+@chr18:60544038:60544146:+@chr18:60545747:60545821:+	ENSMUSG00000024603.8	ORF_preserving	0.138304	1	#N/A	#N/A	#N/A	#N/A	#N/A	#N/A	.	0	0	0	0	-0.0463943	3.48664	#N/A	#N/A	-0.085	0.26811
Mapt_chr11:104305312:104305409:+@chr11:104302360:104302410:+@chr11:104306625:104306734:+	ENSMUSG00000018411.17	NMD_in	0.138024	0	5.12805	0.0026	CTCTTG	chr11:104305212-104305312(+)	64	69	CTCTCC	10	1	2	3	0.0214071	4.7043	#N/A	0.044	#N/A	-0.010483
Srr_chr11:74919436:74919662:-@chr11:74912961:74913133:-@chr11:74925618:74925675:-	ENSMUSG00000001323.17	5UTR	0.137727	1	#N/A	#N/A	#N/A	#N/A	#N/A	#N/A	ctcttc	0	0	1	1	0.134279	1.01214	#N/A	#N/A	#N/A	0.130468
Trpm7_chr2:126800288:126800337:-@chr2:126799312:126799363:-@chr2:126801122:126801148:-	ENSMUSG00000027365.14	NMD_in	0.137193	1	5.38415	0.00164	ctctgc	chr2:126800337-126800437(-)	33	38	ctcttc	1	1	0	1	0.00124913	4.57158	#N/A	#N/A	#N/A	0.0912415
Ahctf1_chr1:179754490:179754624:-@chr1:179753698:179754072:-@chr1:179755448:179755654:-	ENSMUSG00000026491.13	NMD_in	0.135735	1	9.68293	0.000592	CTCTCT	chr1:179754624-179754724(-)	50	55	.	3	2	0	2	0.0207639	5.41716	#N/A	#N/A	-0.102	0.266097
Mob3a_chr10:80701233:80701297:-@chr10:80691205:80691567:-@chr10:80701796:80701977:-	ENSMUSG00000003348.10	5UTR	0.135116	0	4.41463	0.00707	ctttcc	chr10:80701297-80701397(-)	83	88	.	1	1	0	1	#DIV/0!	#DIV/0!	#N/A	#N/A	#N/A	0.0768097
Trmt13_chr3:116592463:116592510:-@chr3:116592192:116592259:-@chr3:116594638:116594668:-	ENSMUSG00000033439.12	NMD_ex	0.134369	1	#N/A	#N/A	#N/A	#N/A	#N/A	#N/A	.	1	0	0	0	-0.0563525	0.977063	#N/A	#N/A	#N/A	0.0280973
Med24_chr11:98717708:98717765:-@chr11:98716413:98716525:-@chr11:98717909:98718142:-	ENSMUSG00000017210.14	ORF_preserving	0.133946	1	9.93902	0.000174	CTCTCC	chr11:98717765-98717865(-)	88	93	.	1	1	0	1	-0.0709273	4.05304	#N/A	#N/A	#N/A	0.141962
Hnrnpd_chr5:99976533:99976590:-@chr5:99967218:99967387:-@chr5:99978391:99978449:-	ENSMUSG00000000568.15	5UTR	0.133548	1	#N/A	#N/A	#N/A	#N/A	#N/A	#N/A	.	0	0	0	0	0.0485891	4.99925	#N/A	#N/A	#N/A	-0.00840817
Ppp2r2d_chr7:138848458:138848665:+@chr7:138846611:138846704:+@chr7:138868409:138868507:+	ENSMUSG00000041769.13	NMD_in	0.133154	0	4.16463	0.00844	CTCGTT	chr7:138848358-138848458(+)	55	60	CTCTTC	1	0	0	0	0.0133074	4.87693	#N/A	#N/A	-0.139	0.0595204
Pacsin2_chr15:83452866:83452965:-@chr15:83401866:83401999:-@chr15:83464458:83464552:-	ENSMUSG00000016664.16	5UTR	0.132138	0	5.38415	0.00164	CTCTCA	chr15:83452965-83453065(-)	41	46	.	12	0	0	0	-0.0153942	7.22688	#N/A	-0.14	#N/A	-0.0199387
Camk2d_chr3:126808207:126808249:+@chr3:126801723:126801761:+@chr3:126810638:126810687:+	ENSMUSG00000053819.16	ORF_preserving	0.131126	1	9.68293	0.000592	CTCTCT	chr3:126808107-126808207(+)	21	26	.	11	0	0	0	-0.00698869	2.5842	#N/A	#N/A	-0.252	#N/A
Map4k4_chr1:40003762:40003987:+@chr1:40001429:40001591:+@chr1:40004806:40004910:+	ENSMUSG00000026074.15	ORF_preserving	0.130409	0	#N/A	#N/A	#N/A	#N/A	#N/A	#N/A	CTCTCA	11	1	1	2	0.101726	5.67996	0.102	#N/A	#N/A	0.0901077
Slmap_chr14:26416202:26416292:-@chr14:26413167:26414988:-@chr14:26418112:26418247:-	ENSMUSG00000021870.17	ORF_changing	0.130004	1	4.67683	0.00356	CCCTCC	chr14:26416292-26416392(-)	10	15	.	1	0	1	1	0.0326751	3.12106	#N/A	#N/A	#N/A	0.0339439
Clasp1_chr1:118536134:118536197:+@chr1:118525296:118525455:+@chr1:118539265:118539369:+	ENSMUSG00000064302.13	ORF_preserving	0.129568	1	#N/A	#N/A	#N/A	#N/A	#N/A	#N/A	CTCTCT	0	0	1	1	-0.134642	2.96645	#N/A	#N/A	-0.117	0.131434
Slc29a1_chr17:45593331:45593432:-@chr17:45592178:45592261:-@chr17:45595481:45595515:-	ENSMUSG00000023942.15	5UTR	0.12896	1	#N/A	#N/A	#N/A	#N/A	#N/A	#N/A	CTCTCA	0	0	0	0	0.0231172	5.16736	#N/A	#N/A	#N/A	0.192795
Ewsr1_chr11:5091459:5091477:-@chr11:5087959:5088146:-@chr11:5091858:5091982:-	ENSMUSG00000009079.16	ORF_preserving	0.128868	1	5.38415	0.00164	CTCTAC	chr11:5091477-5091577(-)	72	77	.	2	0	0	0	-0.0221189	6.69405	#N/A	-0.087	-0.045	0.162508
Fam124a_chr14:62565045:62565166:+@chr14:62564487:62564519:+@chr14:62587152:62588523:+	ENSMUSG00000035184.15	NMD_in	0.128453	0	9.68293	0.000592	ctctct	chr14:62564945-62565045(+)	61	66	ctctcc	1	1	2	3	0.0419499	2.36547	#N/A	#N/A	#N/A	0.0392578
Cops4_chr5:100524010:100524077:+@chr5:100518471:100518550:+@chr5:100527973:100528053:+	ENSMUSG00000035297.14	NMD_in	0.128383	0	9.68293	0.000592	ctctct	chr5:100523910-100524010(+)	17	22	CTCTTA	8	0	1	1	#DIV/0!	#DIV/0!	#N/A	#N/A	#N/A	0.0140621
Gapvd1_chr2:34734550:34734607:-@chr2:34730462:34730680:-@chr2:34754265:34754411:-	ENSMUSG00000026867.18	5UTR	0.128025	0	5.38415	0.00164	CTCTGC	chr2:34734607-34734707(-)	87	92	CTCTGC	20	0	0	0	0.00240194	4.62888	#N/A	#N/A	#N/A	0.0180073
Gm20498_chr12:81510828:81510965:-@chr12:81504543:81504639:-@chr12:81532715:81532877:-	ENSMUSG00000021139.17	NMD_ex	0.127927	1	9.93902	0.000174	ctctcc	chr12:81510965-81511065(-)	29	34	CTCTCG	24	2	1	3	-0.124149	-0.728621	-0.124	#N/A	0.088	0.0931891
Sun1_chr5:139230772:139230838:+@chr5:139226705:139226885:+@chr5:139233470:139233569:+	ENSMUSG00000036817.14	ORF_preserving	0.127554	1	#N/A	#N/A	#N/A	#N/A	#N/A	#N/A	.	0	0	0	0	0.0318779	3.78654	#N/A	#N/A	#N/A	-0.0939089
Akap17b_chrX:36623567:36624336:-@chrX:36618602:36618733:-@chrX:36636472:36636574:-	ENSMUSG00000059708.12	Start_codon	0.127245	0	#N/A	#N/A	#N/A	#N/A	#N/A	#N/A	CTCTCC	0	0	0	0	0.083776	0.60414	#N/A	#N/A	#N/A	-0.170057
Dglucy_chr12:100787615:100787672:+@chr12:100779094:100779310:+@chr12:100829598:100829725:+	ENSMUSG00000021185.16	5UTR	0.126611	0	#N/A	#N/A	#N/A	#N/A	#N/A	#N/A	CTCTAT	0	0	0	0	0.0267438	1.07542	#N/A	#N/A	#N/A	-0.0133129
Ccnk_chr12:108182176:108182208:+@chr12:108179578:108179880:+@chr12:108186375:108186622:+	ENSMUSG00000021258.10	5UTR	0.125584	0	#N/A	#N/A	#N/A	#N/A	#N/A	#N/A	.	0	0	0	0	0.0497424	4.33838	#N/A	-0.108	#N/A	-0.0771939
Zfp62_chr11:49214554:49214654:+@chr11:49213589:49213642:+@chr11:49215063:49218816:+	ENSMUSG00000046311.13	5UTR	0.12507	0	#N/A	#N/A	#N/A	#N/A	#N/A	#N/A	CTCTTG	0	0	0	0	0.0180356	3.35435	#N/A	#N/A	#N/A	0.0205256
Gabbr1_chr17:37067213:37067364:+@chr17:37064659:37064737:+@chr17:37067775:37067908:+	ENSMUSG00000024462.17	NMD_ex	0.123569	1	5.38415	0.00164	CTCTCG	chr17:37067113-37067213(+)	18	23	CTCTTT	8	2	2	4	-0.0851486	2.24363	#N/A	-0.053	#N/A	0.223292
Mtmr6_chr14:60270358:60270549:+@chr14:60265272:60265361:+@chr14:60277128:60277245:+	ENSMUSG00000021987.9	NMD_in	0.123232	0	9.93902	0.000174	CTCTCC	chr14:60270258-60270358(+)	93	98	CTCTCT	2	0	0	0	0.0136979	4.6977	#N/A	#N/A	#N/A	0.0233414
Hmga1_chr17:27556951:27557066:+@chr17:27556496:27556711:+@chr17:27559532:27559670:+	ENSMUSG00000046711.16	5UTR	0.122981	1	9.93902	0.000174	CTCTCC	chr17:27556851-27556951(+)	86	91	.	1	0	0	0	-0.0215508	6.20959	#N/A	#N/A	#N/A	-0.00911966
Nbdy_chrX:153728861:153728939:+@chrX:153725704:153725841:+@chrX:153741039:153741084:+	ENSMUSG00000086316.8	NMD_in	0.122665	1	4.67683	0.00356	CTCACC	chrX:153728761-153728861(+)	39	44	ctctat	13	2	1	3	-0.02079	4.5959	#N/A	0.096	#N/A	0.214362
Gpbp1_chr13:111447895:111447955:-@chr13:111440631:111440816:-@chr13:111448932:111448999:-	ENSMUSG00000032745.18	ORF_preserving	0.122489	1	9.93902	0.000174	CTCTCC	chr13:111447955-111448055(-)	91	96	CTCTCT	0	0	0	0	-0.0142459	5.46221	#N/A	0.173	#N/A	-0.00862776
Ogdh_chr11:6324877:6324922:+@chr11:6316977:6317080:+@chr11:6334532:6334648:+	ENSMUSG00000020456.17	ORF_preserving	0.121709	1	#N/A	#N/A	#N/A	#N/A	#N/A	#N/A	.	19	0	0	0	-0.0639527	6.56893	#N/A	#N/A	#N/A	0.00955397
Cd82_chr2:93443368:93443444:-@chr2:93437387:93437470:-@chr2:93462329:93462443:-	ENSMUSG00000027215.13	5UTR	0.121043	0	#N/A	#N/A	#N/A	#N/A	#N/A	#N/A	CTCTGC	1	0	0	0	0.0934114	0.625306	#N/A	0.445	#N/A	0.097736
Sars_chr3:108427860:108427932:-@chr3:108427259:108427389:-@chr3:108428173:108428331:-	ENSMUSG00000068739.13	ORF_preserving	0.12081	0	9.68293	0.000592	CTCTCT	chr3:108427932-108428032(-)	70	75	CTCTTT	4	2	1	3	-0.0180794	7.38419	#N/A	#N/A	#N/A	0.0692844
Dag1_chr9:108242888:108243023:-@chr9:108218215:108218410:-@chr9:108253100:108253157:-	ENSMUSG00000039952.15	5UTR	0.120412	0	#N/A	#N/A	#N/A	#N/A	#N/A	#N/A	ctcttt	11	1	0	1	#DIV/0!	#DIV/0!	#N/A	#N/A	#N/A	0.0497943
Zmynd8_chr2:165884178:165884239:-@chr2:165874876:165875775:-@chr2:165884607:165884874:-	ENSMUSG00000039671.18	NMD_in	0.120113	0	9.93902	0.000174	ctctcc	chr2:165884239-165884339(-)	70	75	.	1	0	0	0	-0.009024	4.0484	#N/A	#N/A	#N/A	-0.00566955
Anxa6_chr11:54987050:54987068:-@chr11:54986121:54986215:-@chr11:54991390:54991444:-	ENSMUSG00000018340.13	ORF_preserving	0.119816	0	9.93902	0.000174	CTCTCC	chr11:54987068-54987168(-)	69	74	.	1	0	0	0	-0.105574	6.23578	-0.106	#N/A	#N/A	0.104255
Dbn1_chr13:55476635:55476773:-@chr13:55476145:55476316:-@chr13:55477550:55477680:-	ENSMUSG00000034675.17	ORF_preserving	0.119308	0	9.68293	0.000592	ctctct	chr13:55476773-55476873(-)	55	60	ctcttc	5	1	0	1	#DIV/0!	#DIV/0!	#N/A	0.021	#N/A	0.0236591
Ptk2_chr15:73211986:73211995:-@chr15:73210741:73210897:-@chr15:73215978:73216085:-	ENSMUSG00000022607.18	ORF_preserving	0.118565	1	4.67683	0.00356	CTCACC	chr15:73211995-73212095(-)	79	84	.	5	0	0	0	0.0206563	3.64953	#N/A	#N/A	-0.14	0.025358
Zfp638_chr6:83928652:83930165:+@chr6:83914372:83914479:+@chr6:83934948:83935010:+	ENSMUSG00000030016.14	Start_codon	0.117526	0	#N/A	#N/A	#N/A	#N/A	#N/A	#N/A	CTCTAT	37	0	2	2	-0.0568698	3.48558	#N/A	-0.14	0.224	-0.0337095
Acss2_chr2:155551189:155551228:+@chr2:155550354:155550469:+@chr2:155555853:155555991:+	ENSMUSG00000027605.18	ORF_preserving	0.117526	0	5.12805	0.0026	CTCTAT	chr2:155551089-155551189(+)	48	53	.	0	0	0	0	0.0142682	2.60068	#N/A	#N/A	#N/A	0.0680898
Stxbp1_chr2:32794587:32794713:-@chr2:32787960:32789637:-@chr2:32796015:32796170:-	ENSMUSG00000026797.16	ORF_changing	0.117152	0	9.93902	0.000174	CTCTCC	chr2:32794713-32794813(-)	24	29	.	7	1	1	2	0.122003	4.99726	#N/A	-0.068	#N/A	#N/A
Dnm2_chr9:21487046:21487076:+@chr9:21485650:21485721:+@chr9:21489742:21489794:+	ENSMUSG00000033335.17	ORF_preserving	0.117064	0	9.93902	0.000174	CTCTCC	chr9:21486946-21487046(+)	34	39	.	2	1	0	1	#DIV/0!	#DIV/0!	#N/A	#N/A	#N/A	0.0207475
Mecp2_chrX:74079908:74080032:-@chrX:74036981:74037332:-@chrX:74085509:74085612:-	ENSMUSG00000031393.16	Start_codon	0.116766	0	#N/A	#N/A	#N/A	#N/A	#N/A	#N/A	.	5	0	0	0	0.0256909	1.92661	#N/A	#N/A	#N/A	#N/A
Cald1_chr6:34747885:34747969:+@chr6:34746006:34746015:+@chr6:34753442:34753588:+	ENSMUSG00000029761.16	ORF_preserving	0.116475	0	5.38415	0.00164	CTCTCA	chr6:34747785-34747885(+)	36	41	.	1	0	0	0	-0.0919522	4.37947	#N/A	#N/A	#N/A	0.0179292
Actn4_chr7:28909902:28909988:-@chr7:28906971:28907064:-@chr7:28911489:28911575:-	ENSMUSG00000054808.15	NMD_in	0.116474	0	9.68293	0.000592	ctctct	chr7:28909988-28910088(-)	72	77	.	11	1	0	1	0.0109294	6.8	#N/A	#N/A	-0.188	0.14329
Mtcl1_chr17:66371322:66371445:-@chr17:66368229:66368460:-@chr17:66377852:66378011:-	ENSMUSG00000052105.17	ORF_preserving	0.116327	1	4.42073	0.00585	CTCGCT	chr17:66371445-66371545(-)	62	67	.	8	0	0	0	0.0790793	4.8274	#N/A	#N/A	-0.25	0.0695194
Poc1b_chr10:99164585:99164607:+@chr10:99156201:99156351:+@chr10:99164868:99164949:+	ENSMUSG00000019952.15	NMD_in	0.115423	0	9.68293	0.000592	ctctct	chr10:99164485-99164585(+)	41	46	CTCTTG	15	1	1	2	-0.00091882	3.98319	#N/A	#N/A	-0.074	0.0552147
Zfp62_chr11:49214222:49214654:+@chr11:49213591:49213642:+@chr11:49215063:49215323:+	ENSMUSG00000046311.13	5UTR	0.11514	1	#N/A	#N/A	#N/A	#N/A	#N/A	#N/A	CTCTTC	0	0	5	5	0.123269	3.31401	#N/A	#N/A	#N/A	-0.0198556
Shld2_chr14:34259624:34259732:-@chr14:34249176:34249371:-@chr14:34309039:34309094:-	ENSMUSG00000041471.9	5UTR	0.114537	0	#N/A	#N/A	#N/A	#N/A	#N/A	#N/A	.	0	0	0	0	0.18638	0.790364	#N/A	#N/A	#N/A	0.0884454
Acly_chr11:100503159:100503189:-@chr11:100498620:100498762:-@chr11:100504202:100504293:-	ENSMUSG00000020917.17	ORF_preserving	0.114173	0	9.93902	0.000174	CTCTCC	chr11:100503189-100503289(-)	39	44	.	5	1	0	1	-0.00117859	8.14041	#N/A	#N/A	#N/A	0.0781044
Prr13_chr15:102459463:102459581:+@chr15:102459174:102459255:+@chr15:102460107:102460146:+	ENSMUSG00000023048.13	5UTR	0.114166	0	#N/A	#N/A	#N/A	#N/A	#N/A	#N/A	.	0	0	0	0	-0.0405236	5.70195	#N/A	#N/A	#N/A	0.0854249
Nup54_chr5:92434221:92434383:-@chr5:92431038:92431122:-@chr5:92435003:92435123:-	ENSMUSG00000034826.14	ORF_preserving	0.114141	1	9.42683	0.000844	CTCTTT	chr5:92434383-92434483(-)	43	48	.	3	2	1	3	-0.00317653	5.45336	#N/A	-0.288	-0.029	0.0867849
Dnajc13_chr9:104209868:104209883:-@chr9:104209304:104209387:-@chr9:104212760:104212904:-	ENSMUSG00000032560.14	ORF_preserving	0.114074	0	4.41463	0.00707	GTCTCC	chr9:104209883-104209983(-)	45	50	.	1	0	0	0	-0.0146256	4.38119	#N/A	#N/A	#N/A	#N/A
Zfp865_chr7:5028990:5031279:+@chr7:5020569:5020655:+@chr7:5032762:5033138:+	ENSMUSG00000074405.8	Start_codon	0.113778	0	9.68293	0.000592	CTCTCT	chr7:5028890-5028990(+)	66	71	CTCTTC	22	0	3	3	-0.0126249	1.59109	#N/A	#N/A	#N/A	0.010216
Phtf1_chr3:103969753:103969810:+@chr3:103968587:103969130:+@chr3:103981885:103981955:+	ENSMUSG00000058388.14	ORF_preserving	0.113653	0	4.16463	0.00844	CTCCTT	chr3:103969653-103969753(+)	88	93	.	0	0	0	0	0.0324878	2.59509	#N/A	#N/A	#N/A	0.119193
Ndel1_chr11:68826169:68826204:-@chr11:68822109:68822665:-@chr11:68829914:68830066:-	ENSMUSG00000018736.14	ORF_changing	0.113237	0	#N/A	#N/A	#N/A	#N/A	#N/A	#N/A	.	11	0	1	1	0.077007	5.64152	#N/A	-0.096	#N/A	-0.0116594
Arvcf_chr16:18400780:18400798:+@chr16:18400084:18400253:+@chr16:18401566:18401638:+	ENSMUSG00000000325.16	ORF_preserving	0.112842	0	#N/A	#N/A	#N/A	#N/A	#N/A	#N/A	.	0	0	0	0	#DIV/0!	#DIV/0!	#N/A	#N/A	#N/A	#N/A
Raf1_chr6:115630640:115630700:-@chr6:115626938:115626966:-@chr6:115631214:115631368:-	ENSMUSG00000000441.17	ORF_preserving	0.112728	0	4.42073	0.00585	CTCATC	chr6:115630700-115630800(-)	19	24	.	9	3	0	3	-0.00656469	4.76926	#N/A	#N/A	#N/A	0.0521659
Map4k4_chr1:40003756:40003987:+@chr1:40001429:40001591:+@chr1:40004806:40004913:+	ENSMUSG00000026074.15	ORF_preserving	0.112568	0	#N/A	#N/A	#N/A	#N/A	#N/A	#N/A	CTCTCA	11	1	1	2	0.0893905	5.66207	0.09	#N/A	#N/A	0.0754831
Pkig_chr2:163703485:163703555:+@chr2:163658385:163658492:+@chr2:163721127:163721198:+	ENSMUSG00000035268.14	5UTR	0.111355	1	4.41463	0.00707	GTCTCC	chr2:163703385-163703485(+)	23	28	.	20	0	0	0	0.00556354	3.2763	#N/A	#N/A	#N/A	0.127874
Sh3kbp1_chrX:159824474:159824549:+@chrX:159816576:159816706:+@chrX:159828373:159828579:+	ENSMUSG00000040990.17	ORF_preserving	0.111334	0	9.93902	0.000174	ctctcc	chrX:159824374-159824474(+)	69	74	.	4	2	1	3	-0.0101442	3.53152	#N/A	#N/A	#N/A	0.00541507
Abi2_chr1:60450070:60450253:+@chr1:60448077:60448202:+@chr1:60453603:60453762:+	ENSMUSG00000026782.15	ORF_preserving	0.110863	1	9.68293	0.000592	CTCTTC	chr1:60449970-60450070(+)	89	94	CTCTGC	6	1	2	3	0.0380565	3.34889	#N/A	0.245	-0.257	0.159674
Ddi2_chr4:141689269:141689331:-@chr4:141677548:141685631:-@chr4:141692254:141692444:-	ENSMUSG00000078515.4	5UTR	0.110537	0	#N/A	#N/A	#N/A	#N/A	#N/A	#N/A	.	0	0	0	0	#DIV/0!	#DIV/0!	#N/A	#N/A	#N/A	-0.0750482
Ncam1_chr9:49506852:49507653:-@chr9:49502147:49505563:-@chr9:49508588:49508705:-	ENSMUSG00000039542.16	ORF_preserving	0.110088	1	#N/A	#N/A	#N/A	#N/A	#N/A	#N/A	CTCTCC	0	0	6	6	-0.0479182	5.088	#N/A	#N/A	-0.117	0.186952
Reps1_chr10:18107670:18107748:+@chr10:18104153:18104275:+@chr10:18114398:18114486:+	ENSMUSG00000019854.17	ORF_preserving	0.109535	1	9.93902	0.000174	CTCTCC	chr10:18107570-18107670(+)	79	84	CTCTTC	1	0	0	0	-0.0583203	4.99123	#N/A	#N/A	#N/A	0.0123366
Kif15_chr9:122971688:122971786:+@chr9:122965948:122965986:+@chr9:122975648:122975828:+	ENSMUSG00000036768.6	NMD_ex	0.108837	0	#N/A	#N/A	#N/A	#N/A	#N/A	#N/A	.	0	0	0	0	-0.0432339	2.08095	#N/A	#N/A	0.094	-0.0647495
Sptan1_chr2:30001099:30001159:+@chr2:29999913:30000062:+@chr2:30002230:30002429:+	ENSMUSG00000057738.14	ORF_preserving	0.108156	1	5.12805	0.0026	CTCTGT	chr2:30000999-30001099(+)	91	96	CTCTGC	11	1	0	1	-0.097503	6.12468	-0.098	-0.226	#N/A	-0.0568916
Eif4a2_chr16:23112350:23112457:+@chr16:23111816:23111896:+@chr16:23113166:23113184:+	ENSMUSG00000022884.16	NMD_in	0.106532	1	#N/A	#N/A	#N/A	#N/A	#N/A	#N/A	.	3	0	0	0	0.248704	5.8912	0.249	0.181	#N/A	0.0355795
Micu1_chr10:59767083:59767089:+@chr10:59750503:59750547:+@chr10:59768137:59768252:+	ENSMUSG00000020111.15	ORF_preserving	0.106497	1	9.93902	0.000174	CTCTCC	chr10:59766983-59767083(+)	47	52	.	26	0	0	0	-0.0581912	3.47553	#N/A	#N/A	#N/A	0.020552
Gramd1a_chr7:31133219:31133231:-@chr7:31132757:31132865:-@chr7:31133990:31134078:-	ENSMUSG00000001248.15	ORF_preserving	0.106	0	4.42073	0.00585	CTCACT	chr7:31133231-31133331(-)	85	90	.	1	0	0	0	-0.0968214	4.81018	#N/A	#N/A	#N/A	0.044853
St7_chr6:17921988:17922124:+@chr6:17906407:17906510:+@chr6:17930765:17930858:+	ENSMUSG00000029534.17	NMD_ex	0.105808	0	#N/A	#N/A	#N/A	#N/A	#N/A	#N/A	CTCTTG	0	0	0	0	-0.0739245	1.8656	#N/A	-0.064	#N/A	0.00269286
Tacc2_chr7:130731530:130731566:+@chr7:130728522:130729828:+@chr7:130733505:130733566:+	ENSMUSG00000030852.18	ORF_preserving	0.105466	0	9.68293	0.000592	CTCTCT	chr7:130731430-130731530(+)	75	80	CTCTGT	2	1	1	2	#DIV/0!	#DIV/0!	#N/A	#N/A	#N/A	0.028579
Socs5_chr17:87120747:87120808:+@chr17:87107678:87108047:+@chr17:87133621:87137839:+	ENSMUSG00000037104.9	5UTR	0.105339	0	5.12805	0.0026	CTCTTA	chr17:87120647-87120747(+)	94	99	.	12	0	0	0	0.00808468	2.49535	#N/A	#N/A	#N/A	0.0360349
Rtn3_chr19:7467810:7467867:-@chr19:7434930:7435138:-@chr19:7482938:7483267:-	ENSMUSG00000024758.15	ORF_preserving	0.103954	0	4.67683	0.00356	CCCTCC	chr19:7467867-7467967(-)	24	29	CTCTTC	62	1	2	3	#DIV/0!	#DIV/0!	#N/A	#N/A	#N/A	0.0281339
Fbf1_chr11:116158019:116158159:-@chr11:116157688:116157827:-@chr11:116158888:116158939:-	ENSMUSG00000020776.18	NMD_in	0.102316	0	9.68293	0.000592	CTCTCT	chr11:116158159-116158259(-)	61	66	CTCTAT	1	1	1	2	-0.00498899	4.22393	#N/A	#N/A	#N/A	0.0508986
Fbln2_chr6:91259629:91259770:+@chr6:91257724:91257826:+@chr6:91263338:91263473:+	ENSMUSG00000064080.12	ORF_preserving	0.102165	0	9.93902	0.000174	CTCTCC	chr6:91259529-91259629(+)	29	34	.	2	2	0	2	-0.120518	6.42341	-0.12	#N/A	#N/A	0.0226761
Brd3_chr2:27453399:27453450:-@chr2:27452832:27453074:-@chr2:27454312:27454504:-	ENSMUSG00000026918.16	ORF_preserving	0.102084	0	5.12805	0.0026	CTCTGT	chr2:27453450-27453550(-)	29	34	CTCTGT	0	0	0	0	-0.0176386	4.55682	#N/A	#N/A	#N/A	0.0201488
Snx7_chr3:117800840:117800993:-@chr3:117781646:117782376:-@chr3:117829576:117829663:-	ENSMUSG00000028007.13	ORF_preserving	0.101723	0	5.12805	0.0026	CTCTTA	chr3:117800993-117801093(-)	1	6	.	9	0	0	0	#DIV/0!	#DIV/0!	#N/A	#N/A	#N/A	-0.0330417
Map6_chr7:99317471:99317668:+@chr7:99315688:99315902:+@chr7:99335984:99337136:+	ENSMUSG00000055407.14	ORF_changing	0.101594	1	9.93902	0.000174	CTCTCC	chr7:99317371-99317471(+)	37	42	.	3	0	0	0	0.0928078	3.68225	#N/A	-0.194	#N/A	0.0823466
Eif4g3_chr4:138095908:138095929:+@chr4:138087532:138087565:+@chr4:138096751:138096931:+	ENSMUSG00000028760.16	ORF_preserving	0.100878	1	#N/A	#N/A	#N/A	#N/A	#N/A	#N/A	.	0	0	0	0	-0.0605525	5.455	#N/A	#N/A	#N/A	0.114607
Znhit1_chr5:136986125:136986255:-@chr5:136984878:136985049:-@chr5:136986810:136987232:-	ENSMUSG00000059518.14	Start_codon	0.100452	1	9.68293	0.000592	CTCTCT	chr5:136986255-136986355(-)	82	87	CTCTTG	0	0	0	0	0.00074131	5.23004	#N/A	#N/A	#N/A	0.0826657
Madd_chr2:91155012:91155075:-@chr2:91154644:91154765:-@chr2:91155545:91155648:-	ENSMUSG00000040687.16	ORF_preserving	0.0998066	1	9.42683	0.000844	CTCTTT	chr2:91155075-91155175(-)	40	45	.	1	1	0	1	-0.125215	3.17573	#N/A	#N/A	-0.214	0.0781455
Mok_chr12:110810604:110810778:-@chr12:110809908:110810023:-@chr12:110811778:110811880:-	ENSMUSG00000056458.16	ORF_preserving	0.0997089	0	#N/A	#N/A	#N/A	#N/A	#N/A	#N/A	CTCTCC	0	0	0	0	-0.16973	0.381479	#N/A	0.188	#N/A	-0.131111
Bnip2_chr9:69998247:69998333:+@chr9:69997080:69997257:+@chr9:69999093:69999158:+	ENSMUSG00000011958.17	NMD_in	0.0976921	1	#N/A	#N/A	#N/A	#N/A	#N/A	#N/A	.	0	0	1	1	0.0718993	5.28589	0.072	#N/A	-0.106	0.083294
Ccp110_chr7:118732393:118732453:+@chr7:118731696:118731759:+@chr7:118735267:118735786:+	ENSMUSG00000033904.16	NA	0.096506	0	#N/A	#N/A	#N/A	#N/A	#N/A	#N/A	.	0	0	0	0	-0.0153311	3.13046	#N/A	#N/A	#N/A	-0.0572042
Mettl5_chr2:69879101:69879184:-@chr2:69873883:69873935:-@chr2:69880766:69880948:-	ENSMUSG00000051730.15	NMD_ex	0.0952433	0	#N/A	#N/A	#N/A	#N/A	#N/A	#N/A	.	0	0	0	0	-0.0017235	1.79387	#N/A	#N/A	#N/A	0.0132127
Usp9x_chrX:13072214:13072325:+@chrX:13071497:13071733:+@chrX:13093923:13094177:+	ENSMUSG00000031010.17	5UTR	0.0941857	0	#N/A	#N/A	#N/A	#N/A	#N/A	#N/A	.	0	0	1	1	0.0719134	3.94983	#N/A	#N/A	#N/A	-0.0935913
Madd_chr2:91163962:91164022:-@chr2:91163498:91163601:-@chr2:91165365:91165467:-	ENSMUSG00000040687.16	ORF_preserving	0.0922901	1	#N/A	#N/A	#N/A	#N/A	#N/A	#N/A	.	0	0	0	0	-0.0369816	3.42261	#N/A	#N/A	#N/A	0.037443
Slc23a2_chr2:132078412:132078501:-@chr2:132077428:132077493:-@chr2:132089095:132089253:-	ENSMUSG00000027340.15	NMD_ex	0.0902703	0	#N/A	#N/A	#N/A	#N/A	#N/A	#N/A	.	0	0	0	0	-0.075557	2.47743	#N/A	-0.332	#N/A	-0.0234376
Hnrnpc_chr14:52098014:52098544:-@chr14:52084271:52084391:-@chr14:52103888:52103993:-	ENSMUSG00000060373.15	5UTR	0.0901233	1	#N/A	#N/A	#N/A	#N/A	#N/A	#N/A	CTCTCT	0	0	0	0	0.06132	7.1703	#N/A	0.167	-0.063	0.00990007
Hectd2_chr19:36601428:36601528:+@chr19:36599595:36599719:+@chr19:36604249:36604357:+	ENSMUSG00000041180.13	NMD_ex	0.0857337	1	#N/A	#N/A	#N/A	#N/A	#N/A	#N/A	.	0	0	2	2	-0.0464147	1.58087	#N/A	-0.238	#N/A	-0.0611028
Prpf18_chr2:4648096:4648123:-@chr2:4645568:4645673:-@chr2:4648240:4648318:-	ENSMUSG00000039449.14	ORF_preserving	0.0850329	0	#N/A	#N/A	#N/A	#N/A	#N/A	#N/A	.	0	0	0	0	-0.0485854	4.93532	#N/A	#N/A	#N/A	0.00168459
Serp2_chr14:76549981:76550054:-@chr14:76539569:76540054:-@chr14:76556430:76556492:-	ENSMUSG00000052584.10	NMD_in	0.0838268	1	#N/A	#N/A	#N/A	#N/A	#N/A	#N/A	.	0	0	0	0	0.035486	2.89121	#N/A	#N/A	#N/A	0.0729754
St7_chr6:17921988:17922139:+@chr6:17906407:17906510:+@chr6:17930765:17930858:+	ENSMUSG00000029534.17	NMD_ex	0.0820699	0	#N/A	#N/A	#N/A	#N/A	#N/A	#N/A	CTCTTG	0	0	0	0	-0.0477134	1.84646	#N/A	-0.04	#N/A	0.00409944
Eef1d_chr15:75905885:75905900:-@chr15:75901131:75901255:-@chr15:75909244:75909335:-	ENSMUSG00000055762.16	5UTR	0.0809464	0	#N/A	#N/A	#N/A	#N/A	#N/A	#N/A	.	0	0	0	0	-0.0213801	6.11474	#N/A	0.111	-0.018	0.0390009
Def8_chr8:123446122:123446184:+@chr8:123443007:123443051:+@chr8:123447787:123447912:+	ENSMUSG00000001482.15	Start_codon	0.0805015	0	#N/A	#N/A	#N/A	#N/A	#N/A	#N/A	.	0	0	0	0	0.0116812	4.72155	#N/A	#N/A	#N/A	0.00881011
Dgki_chr6:36994858:36994921:-@chr6:36975146:36975247:-@chr6:37000041:37000241:-	ENSMUSG00000038665.15	ORF_preserving	0.0802401	0	#N/A	#N/A	#N/A	#N/A	#N/A	#N/A	.	0	0	0	0	0.0751822	2.95798	#N/A	#N/A	#N/A	0.142825
Rsrp1_chr4:134925776:134925821:+@chr4:134925292:134925432:+@chr4:134926734:134926818:+	ENSMUSG00000037266.18	NMD_in	0.0791368	0	#N/A	#N/A	#N/A	#N/A	#N/A	#N/A	.	0	0	1	1	0.0587746	6.41864	#N/A	#N/A	-0.062	0.0487413
Cadm1_chr9:47829376:47829409:+@chr9:47818733:47818817:+@chr9:47848166:47848298:+	ENSMUSG00000032076.20	ORF_preserving	0.0777851	1	#N/A	#N/A	#N/A	#N/A	#N/A	#N/A	.	0	0	0	0	0.125606	4.32565	#N/A	#N/A	#N/A	0.290031
Ccdc138_chr10:58509504:58509632:+@chr10:58507520:58507641:+@chr10:58513078:58513257:+	ENSMUSG00000038010.9	NMD_ex	0.0771313	0	#N/A	#N/A	#N/A	#N/A	#N/A	#N/A	.	0	0	0	0	-0.156754	1.34627	#N/A	-0.515	0.357	-0.0046132
Wls_chr3:159848564:159848645:+@chr3:159839738:159840047:+@chr3:159872908:159873181:+	ENSMUSG00000028173.10	NMD_in	0.0754006	0	#N/A	#N/A	#N/A	#N/A	#N/A	#N/A	.	0	0	0	0	0.0215552	2.00822	#N/A	#N/A	0.066	#N/A
Sertad2_chr11:20595129:20595214:+@chr11:20543252:20543760:+@chr11:20647801:20653021:+	ENSMUSG00000049800.13	5UTR	0.0749378	0	#N/A	#N/A	#N/A	#N/A	#N/A	#N/A	CTCTGT	0	0	0	0	-0.123485	2.9066	#N/A	#N/A	0.427	0.051317
Fut8_chr12:77323844:77323937:+@chr12:77277360:77277455:+@chr12:77331895:77332329:+	ENSMUSG00000021065.16	5UTR	0.0703028	0	#N/A	#N/A	#N/A	#N/A	#N/A	#N/A	CTCTGC	0	0	0	0	0.0579644	2.25863	#N/A	#N/A	#N/A	-0.0903596
Hectd2_chr19:36601431:36601528:+@chr19:36599595:36599719:+@chr19:36604249:36604357:+	ENSMUSG00000041180.13	NMD_ex	0.069343	1	#N/A	#N/A	#N/A	#N/A	#N/A	#N/A	.	0	0	2	2	-0.0456964	1.5841	#N/A	-0.247	#N/A	-0.0606415
Kmt5b_chr19:3782755:3782852:+@chr19:3782219:3782279:+@chr19:3786388:3786627:+	ENSMUSG00000045098.19	5UTR	0.069217	1	#N/A	#N/A	#N/A	#N/A	#N/A	#N/A	.	0	0	0	0	-0.0212688	1.7771	#N/A	#N/A	#N/A	0.0309224
Neil1_chr9:57143757:57143819:-@chr9:57143450:57143613:-@chr9:57143978:57144006:-	ENSMUSG00000032298.13	NMD_ex	0.0685761	0	#N/A	#N/A	#N/A	#N/A	#N/A	#N/A	.	0	0	0	0	-0.635118	1.12901	-0.635	-0.35	#N/A	0.0396373
Tmem164_chrX:142682290:142682949:+@chrX:142681417:142681556:+@chrX:142752039:142752089:+	ENSMUSG00000047045.17	Start_codon	0.062429	0	#N/A	#N/A	#N/A	#N/A	#N/A	#N/A	CTCTTG	0	0	0	0	0.0264077	4.33475	#N/A	#N/A	#N/A	0.0770133
Oxr1_chr15:41838251:41838279:+@chr15:41830956:41831129:+@chr15:41850458:41850584:+	ENSMUSG00000022307.16	NMD_in	0.0567217	0	#N/A	#N/A	#N/A	#N/A	#N/A	#N/A	.	0	0	0	0	-0.0509548	3.09394	#N/A	#N/A	#N/A	0.0115693
U2af1_chr17:31651645:31651712:-@chr17:31648844:31648894:-@chr17:31652501:31652568:-	ENSMUSG00000061613.13	NMD_in	0.0563052	0	#N/A	#N/A	#N/A	#N/A	#N/A	#N/A	CTCTTC	0	0	0	0	0.0412393	6.74814	#N/A	#N/A	-0.062	-0.14942
Gatad2a_chr8:69912163:69912238:-@chr8:69911676:69911869:-@chr8:69912922:69913224:-	ENSMUSG00000036180.15	ORF_preserving	0.054278	1	#N/A	#N/A	#N/A	#N/A	#N/A	#N/A	.	0	0	0	0	0.0139054	5.09646	#N/A	#N/A	#N/A	-0.234826
P3h1_chr4:119239705:119239761:+@chr4:119238645:119238785:+@chr4:119241116:119241206:+	ENSMUSG00000028641.16	NMD_in	0.0542161	1	#N/A	#N/A	#N/A	#N/A	#N/A	#N/A	.	0	0	0	0	0.0132767	3.63175	#N/A	#N/A	-0.107	0.214877
Plec_chr15:76193965:76194001:-@chr15:76193409:76193487:-@chr15:76194340:76194430:-	ENSMUSG00000022565.15	5UTR	0.053814	1	#N/A	#N/A	#N/A	#N/A	#N/A	#N/A	.	0	0	0	0	#DIV/0!	#DIV/0!	#N/A	#N/A	#N/A	0.0362897
Kmt2e_chr5:23446525:23446598:+@chr5:23434448:23434783:+@chr5:23450151:23450336:+	ENSMUSG00000029004.15	5UTR	0.0493815	0	#N/A	#N/A	#N/A	#N/A	#N/A	#N/A	.	0	0	1	1	0.034872	3.58994	#N/A	#N/A	#N/A	0.00988181
Lpin1_chr12:16558643:16558721:-@chr12:16558408:16558501:-@chr12:16560981:16561051:-	ENSMUSG00000020593.16	ORF_preserving	0.0486308	1	#N/A	#N/A	#N/A	#N/A	#N/A	#N/A	.	0	0	0	0	-0.0808922	2.15843	#N/A	#N/A	-0.143	0.0490047
Nt5c3_chr6:56923066:56923112:-@chr6:56897774:56897829:-@chr6:56923671:56923890:-	ENSMUSG00000029780.14	ORF_changing	0.0486076	0	#N/A	#N/A	#N/A	#N/A	#N/A	#N/A	.	0	0	0	0	0.0990832	4.39862	#N/A	#N/A	#N/A	-0.00842744
Sbf2_chr7:110347886:110347982:-@chr7:110339889:110340074:-@chr7:110348854:110348995:-	ENSMUSG00000038371.15	ORF_preserving	0.0441616	0	#N/A	#N/A	#N/A	#N/A	#N/A	#N/A	.	0	0	0	0	-0.00218933	2.66121	#N/A	#N/A	#N/A	0.0213447
Gdpd5_chr7:99405091:99405199:+@chr7:99387103:99387188:+@chr7:99410408:99410491:+	ENSMUSG00000035314.10	5UTR	0.0438707	0	#N/A	#N/A	#N/A	#N/A	#N/A	#N/A	CTCTTT	0	0	0	0	-0.0313144	1.33415	#N/A	#N/A	#N/A	-0.0434047
Dync1i2_chr2:71233648:71233708:+@chr2:71228599:71228690:+@chr2:71235914:71236030:+	ENSMUSG00000027012.15	ORF_preserving	0.0342278	1	#N/A	#N/A	#N/A	#N/A	#N/A	#N/A	.	0	0	0	0	-0.232283	4.48143	-0.232	-0.136	-0.172	0.192842
Gpatch2_chr1:187229598:187229660:+@chr1:187225502:187226219:+@chr1:187230783:187230845:+	ENSMUSG00000039210.16	NMD_in	0.0319369	0	#N/A	#N/A	#N/A	#N/A	#N/A	#N/A	.	0	0	0	0	0.0392794	3.08464	#N/A	#N/A	#N/A	0.0247066
Taf6l_chr19:8785121:8785178:-@chr19:8783834:8783994:-@chr19:8786209:8786281:-	ENSMUSG00000003680.16	Start_codon	0.0310752	0	#N/A	#N/A	#N/A	#N/A	#N/A	#N/A	.	0	0	0	0	0.0150122	1.95458	#N/A	#N/A	#N/A	#N/A
Ube3a_chr7:59240966:59241033:+@chr7:59228801:59229271:+@chr7:59247172:59247217:+	ENSMUSG00000025326.12	5UTR	0.028759	0	#N/A	#N/A	#N/A	#N/A	#N/A	#N/A	CTCTCT	0	0	0	0	0.0564091	2.97105	#N/A	#N/A	#N/A	-0.0125741
Dmac2_chr7:25621423:25621512:+@chr7:25620895:25621092:+@chr7:25622343:25622424:+	ENSMUSG00000057229.11	NMD_in	0.021727	0	#N/A	#N/A	#N/A	#N/A	#N/A	#N/A	.	0	0	0	0	0.052445	3.16406	#N/A	0.077	-0.054	-0.0156552
Zfp280d_chr9:72309251:72309406:+@chr9:72307950:72308068:+@chr9:72312077:72312248:+	ENSMUSG00000038535.17	NMD_in	0.0126548	0	#N/A	#N/A	#N/A	#N/A	#N/A	#N/A	CTCTCA	0	0	0	0	0.327054	0.431195	#N/A	#N/A	-0.135	-0.121292
Nrbp1_chr5:31246321:31246345:+@chr5:31245750:31245845:+@chr5:31247341:31247425:+	ENSMUSG00000029148.15	ORF_preserving	0.0124843	1	#N/A	#N/A	#N/A	#N/A	#N/A	#N/A	.	0	0	0	0	-0.0322981	5.6744	#N/A	-0.109	-0.113	0.126316
Son_chr16:91674694:91674774:+@chr16:91671348:91671465:+@chr16:91675400:91675548:+	ENSMUSG00000022961.18	NMD_in	0.010886	1	#N/A	#N/A	#N/A	#N/A	#N/A	#N/A	.	0	0	1	1	0.026699	5.43681	#N/A	#N/A	#N/A	0.0406973
Adprm_chr11:67051680:67051778:-@chr11:67041392:67042107:-@chr11:67052534:67052570:-	ENSMUSG00000020910.16	5UTR	0.00585276	0	#N/A	#N/A	#N/A	#N/A	#N/A	#N/A	CTCTCT	0	0	0	0	0.0496888	2.89555	#N/A	#N/A	#N/A	0.0348547
Gm3696_chr14:7090682:7090817:-@chr14:7089788:7089951:-@chr14:7100564:7100621:-	ENSMUSG00000092167.8	Start_codon	0	0	#N/A	#N/A	#N/A	#N/A	#N/A	#N/A	.	0	0	0	0	0.0815151	3.26174	#N/A	#N/A	#N/A	-0.0646298
Adamts6_chr13:104352757:104352863:+@chr13:104347347:104347391:+@chr13:104366793:104366940:+	ENSMUSG00000046169.10	NMD_ex	0	0	#N/A	#N/A	#N/A	#N/A	#N/A	#N/A	CTCTGT	0	0	0	0	0	0.411186	#N/A	#N/A	#N/A	-0.052999
Rnf112_chr11:61453427:61453496:-@chr11:61452627:61452947:-@chr11:61453618:61453659:-	ENSMUSG00000010086.17	NA	0	1	#N/A	#N/A	#N/A	#N/A	#N/A	#N/A	.	0	0	0	0	0	1.22109	#N/A	#N/A	#N/A	#N/A
Sec16b_chr1:157507385:157507553:+@chr1:157506727:157506860:+@chr1:157524784:157524853:+	ENSMUSG00000026589.14	5UTR	0	0	#N/A	#N/A	#N/A	#N/A	#N/A	#N/A	.	0	0	0	0	0.174108	1.41974	#N/A	#N/A	#N/A	#N/A
Ttc41_chr10:86744425:86744604:+@chr10:86736800:86736999:+@chr10:86750246:86750386:+	ENSMUSG00000044937.15	NMD_ex	0	0	#N/A	#N/A	#N/A	#N/A	#N/A	#N/A	CTCTCT	0	0	0	0	0	-0.282288	#N/A	#N/A	#N/A	0.0569637
Kmt2c_chr5:25366076:25366196:-@chr5:25363445:25363562:-@chr5:25372765:25373469:-	ENSMUSG00000038056.15	ORF_preserving	0	1	#N/A	#N/A	#N/A	#N/A	#N/A	#N/A	.	0	0	0	0	-0.0639535	2.22104	#N/A	#N/A	#N/A	-0.00275161
Aasdh_chr5:76894289:76894362:-@chr5:76891602:76891795:-@chr5:76896376:76896690:-	ENSMUSG00000055923.16	NMD_in	-0.00110264	0	#N/A	#N/A	#N/A	#N/A	#N/A	#N/A	.	0	0	0	0	-0.0237174	1.30462	#N/A	#N/A	#N/A	-0.00317347
Snap25_chr2:136769742:136769860:+@chr2:136763572:136763621:+@chr2:136770056:136770174:+	ENSMUSG00000027273.13	NMD_in	-0.00494463	0	#N/A	#N/A	#N/A	#N/A	#N/A	#N/A	.	0	0	0	0	0.274568	4.28943	0.274	0.207	#N/A	-0.0365803
Gm30531_chr17:21629443:21629640:+@chr17:21629251:21629322:+@chr17:21630831:21630988:+	ENSMUSG00000117013.1	NA	-0.00860694	0	#N/A	#N/A	#N/A	#N/A	#N/A	#N/A	.	0	0	0	0	0.00251256	0.249495	#N/A	#N/A	#N/A	0.0118505
E430024I08Rik_chr13:74450235:74450362:-@chr13:74449955:74450016:-@chr13:74462581:74462666:-	ENSMUSG00000112964.1	NA	-0.00972682	0	#N/A	#N/A	#N/A	#N/A	#N/A	#N/A	ctctat	0	0	0	0	#DIV/0!	#DIV/0!	#N/A	#N/A	#N/A	-0.0151977
Sun2_chr15:79737472:79737568:-@chr15:79737065:79737159:-@chr15:79738519:79738660:-	ENSMUSG00000042524.14	ORF_preserving	-0.0114996	0	#N/A	#N/A	#N/A	#N/A	#N/A	#N/A	.	0	0	0	0	-0.0434433	4.6227	#N/A	#N/A	#N/A	-0.00503818
Foxn2_chr17:88484400:88484469:+@chr17:88479275:88479340:+@chr17:88486402:88487251:+	ENSMUSG00000034998.18	ORF_preserving	-0.0116247	0	#N/A	#N/A	#N/A	#N/A	#N/A	#N/A	.	0	0	0	0	-0.0565236	2.94473	#N/A	#N/A	#N/A	0.0164239
Dedd_chr1:171331252:171331285:+@chr1:171329144:171329526:+@chr1:171338251:171338339:+	ENSMUSG00000013973.12	5UTR	-0.0145142	1	#N/A	#N/A	#N/A	#N/A	#N/A	#N/A	.	0	0	0	0	0.0762469	0.908691	#N/A	#N/A	#N/A	-0.0131273
Mlkl_chr8:111315492:111315542:-@chr8:111314940:111315105:-@chr8:111316362:111316514:-	ENSMUSG00000012519.14	NMD_ex	-0.0147756	0	#N/A	#N/A	#N/A	#N/A	#N/A	#N/A	.	0	0	0	0	0.0115346	4.15165	#N/A	#N/A	#N/A	-0.00180674
Iqsec2_chrX:152180996:152181092:+@chrX:152178963:152179090:+@chrX:152193865:152194601:+	ENSMUSG00000041115.16	NA	-0.0158167	1	#N/A	#N/A	#N/A	#N/A	#N/A	#N/A	CTCTAC	0	0	0	0	0.0288752	1.47332	#N/A	#N/A	#N/A	0.257293
Zmym3_chrX:101416166:101416461:-@chrX:101414928:101415938:-@chrX:101416908:101416975:-	ENSMUSG00000031310.16	NMD_ex	-0.0200489	0	#N/A	#N/A	#N/A	#N/A	#N/A	#N/A	CTCTCC	0	0	1	1	-0.103711	2.78943	#N/A	#N/A	#N/A	-0.00789434
Pml_chr9:58221714:58221865:-@chr9:58218075:58220569:-@chr9:58229354:58229407:-	ENSMUSG00000036986.16	ORF_changing	-0.0211721	0	#N/A	#N/A	#N/A	#N/A	#N/A	#N/A	.	0	0	0	0	0.105244	2.39521	#N/A	#N/A	#N/A	0.0121684
Exoc6b_chr6:85011317:85011483:-@chr6:85004817:85005036:-@chr6:85069295:85069457:-	ENSMUSG00000033769.16	NMD_ex	-0.0219502	0	#N/A	#N/A	#N/A	#N/A	#N/A	#N/A	CTCTAT	0	0	0	0	-0.00660105	2.04325	#N/A	#N/A	#N/A	-0.0185545
Tnk2_chr16:32680899:32680995:+@chr16:32679458:32680807:+@chr16:32681151:32681279:+	ENSMUSG00000022791.19	ORF_preserving	-0.0298008	1	#N/A	#N/A	#N/A	#N/A	#N/A	#N/A	.	0	0	0	0	-0.134643	4.15272	#N/A	-0.275	#N/A	-0.037734
Brinp2_chr1:158355516:158355672:-@chr1:158295425:158295770:-@chr1:158355995:158356229:-	ENSMUSG00000004031.13	5UTR	-0.0312215	0	#N/A	#N/A	#N/A	#N/A	#N/A	#N/A	CTCTTA	0	0	0	0	0.0547662	1.08255	#N/A	#N/A	#N/A	0.0110709
Fbxo44_chr4:148156394:148156490:-@chr4:148155497:148156281:-@chr4:148156608:148156706:-	ENSMUSG00000029001.15	NMD_in	-0.0339349	1	#N/A	#N/A	#N/A	#N/A	#N/A	#N/A	.	0	0	0	0	-0.159419	3.70311	#N/A	#N/A	#N/A	-0.0332263
Rad9a_chr19:4201149:4201247:-@chr19:4200928:4201057:-@chr19:4201328:4201399:-	ENSMUSG00000024824.7	NMD_in	-0.0340585	0	#N/A	#N/A	#N/A	#N/A	#N/A	#N/A	CTCTTG	0	0	0	0	#DIV/0!	#DIV/0!	#N/A	#N/A	#N/A	#N/A
Chtop_chr3:90502115:90502253:-@chr3:90498955:90500107:-@chr3:90503095:90503282:-	ENSMUSG00000001017.15	ORF_preserving	-0.0376558	1	#N/A	#N/A	#N/A	#N/A	#N/A	#N/A	.	0	0	0	0	-0.0390087	5.67732	#N/A	#N/A	#N/A	-0.0340461
Zfand4_chr6:116284739:116284815:+@chr6:116273572:116273872:+@chr6:116285853:116285921:+	ENSMUSG00000042213.17	NMD_ex	-0.0401185	1	#N/A	#N/A	#N/A	#N/A	#N/A	#N/A	.	0	0	0	0	0.00586442	0.215229	#N/A	#N/A	#N/A	-0.0315447
Trak2_chr1:58935745:58935940:-@chr1:58926650:58926727:-@chr1:58946246:58946337:-	ENSMUSG00000026028.12	ORF_preserving	-0.0447648	0	#N/A	#N/A	#N/A	#N/A	#N/A	#N/A	CTCTTT	0	0	0	0	0.00690118	2.3617	#N/A	#N/A	#N/A	0.0531941
Ppp4r3a_chr12:101045525:101045681:-@chr12:101044489:101044659:-@chr12:101049659:101049818:-	ENSMUSG00000041846.15	NMD_in	-0.045862	0	#N/A	#N/A	#N/A	#N/A	#N/A	#N/A	.	0	0	0	0	0.0637993	3.94744	#N/A	#N/A	-0.141	0.0841661
Clec16a_chr16:10638786:10638915:+@chr16:10635245:10635296:+@chr16:10644760:10644881:+	ENSMUSG00000068663.14	ORF_preserving	-0.0479652	0	#N/A	#N/A	#N/A	#N/A	#N/A	#N/A	.	0	0	0	0	0.0611037	2.8678	#N/A	#N/A	#N/A	0.0557197
Huwe1_chrX:151859454:151859688:+@chrX:151857807:151857913:+@chrX:151860166:151860268:+	ENSMUSG00000025261.18	ORF_preserving	-0.0495769	0	#N/A	#N/A	#N/A	#N/A	#N/A	#N/A	.	0	0	2	2	-0.0261752	4.59724	#N/A	#N/A	#N/A	-0.0565336
Zyx_chr6:42351269:42351362:+@chr6:42350945:42351148:+@chr6:42351474:42351607:+	ENSMUSG00000029860.16	ORF_preserving	-0.0504025	1	#N/A	#N/A	#N/A	#N/A	#N/A	#N/A	CTCTCT	0	0	0	0	-0.0197119	5.01639	#N/A	-0.344	#N/A	0.0116286
Fam193b_chr13:55549117:55549357:-@chr13:55542783:55543789:-@chr13:55550223:55550407:-	ENSMUSG00000021495.10	ORF_preserving	-0.0521532	0	#N/A	#N/A	#N/A	#N/A	#N/A	#N/A	.	0	0	0	0	-0.0786385	2.32935	#N/A	#N/A	0.13	0.00332515
Phf20l1_chr15:66630866:66630966:+@chr15:66629799:66629981:+@chr15:66632705:66632901:+	ENSMUSG00000072501.5	NMD_ex	-0.0526316	0	#N/A	#N/A	#N/A	#N/A	#N/A	#N/A	.	0	0	0	0	0.0445418	2.29736	#N/A	#N/A	#N/A	-0.0728055
Zfp946_chr17:22444167:22444291:+@chr17:22428480:22428565:+@chr17:22446796:22446893:+	ENSMUSG00000071266.13	5UTR	-0.0529032	0	#N/A	#N/A	#N/A	#N/A	#N/A	#N/A	.	0	0	0	0	0.0255049	1.91869	#N/A	#N/A	#N/A	#N/A
Srsf3_chr17:29039453:29039909:+@chr17:29038489:29038624:+@chr17:29040774:29040813:+	ENSMUSG00000071172.13	NMD_in	-0.0531633	1	#N/A	#N/A	#N/A	#N/A	#N/A	#N/A	CTCTTC	0	0	6	6	0.00922507	6.8808	#N/A	0.231	-0.128	0.00930648
Dleu2_chr14:61624432:61624482:-@chr14:61603471:61603806:-@chr14:61632436:61632483:-	ENSMUSG00000097589.9	NA	-0.0547292	0	#N/A	#N/A	#N/A	#N/A	#N/A	#N/A	.	0	0	0	0	0.228036	0.749685	#N/A	#N/A	#N/A	-0.159549
Eaf2_chr16:36824657:36824752:-@chr16:36808014:36808160:-@chr16:36828050:36828227:-	ENSMUSG00000022838.14	NA	-0.054927	0	#N/A	#N/A	#N/A	#N/A	#N/A	#N/A	CTCTTC	0	0	0	0	0.336134	-0.174508	#N/A	#N/A	#N/A	#N/A
Homer3_chr8:70285393:70285550:+@chr8:70285233:70285315:+@chr8:70285930:70286062:+	ENSMUSG00000003573.15	NMD_ex	-0.0588332	0	#N/A	#N/A	#N/A	#N/A	#N/A	#N/A	.	0	0	0	0	-0.0287222	3.70289	#N/A	#N/A	#N/A	-0.0051799
Azin1_chr15:38507186:38507346:-@chr15:38501403:38501600:-@chr15:38514472:38514609:-	ENSMUSG00000037458.15	5UTR	-0.0590103	0	#N/A	#N/A	#N/A	#N/A	#N/A	#N/A	CTCTCT	0	0	1	1	0.0181689	6.33464	#N/A	-0.137	#N/A	0.0693173
Haus2_chr2:120613050:120613120:+@chr2:120612337:120612430:+@chr2:120615854:120615987:+	ENSMUSG00000027285.13	NMD_ex	-0.0594064	0	#N/A	#N/A	#N/A	#N/A	#N/A	#N/A	.	0	0	0	0	-0.0790417	4.41975	#N/A	#N/A	#N/A	-0.0237529
Maz_chr7:127023481:127023706:-@chr7:127022129:127023168:-@chr7:127024443:127024615:-	ENSMUSG00000030678.7	ORF_changing	-0.0624125	0	#N/A	#N/A	#N/A	#N/A	#N/A	#N/A	.	0	0	0	0	-0.0350272	7.16199	#N/A	#N/A	#N/A	-0.00536575
Celf3_chr3:94484491:94484683:+@chr3:94480267:94480350:+@chr3:94484816:94484865:+	ENSMUSG00000028137.9	NMD_in	-0.0639142	0	#N/A	#N/A	#N/A	#N/A	#N/A	#N/A	CTCTCC	0	0	1	1	#DIV/0!	#DIV/0!	#N/A	#N/A	#N/A	0.039418
Rcc1l_chr5:134157590:134157678:-@chr5:134155739:134155913:-@chr5:134163623:134163805:-	ENSMUSG00000061979.8	NMD_ex	-0.0672084	0	#N/A	#N/A	#N/A	#N/A	#N/A	#N/A	.	0	0	0	0	-0.0502794	4.30078	#N/A	#N/A	0.111	0.00904422
Bclaf1_chr10:20327163:20327391:+@chr10:20326044:20326099:+@chr10:20328101:20328207:+	ENSMUSG00000037608.16	NMD_in	-0.0674003	0	#N/A	#N/A	#N/A	#N/A	#N/A	#N/A	.	0	0	0	0	0.00116738	5.29997	#N/A	0.049	-0.045	0.12653
Epn1_chr7:5093311:5093386:+@chr7:5092840:5092965:+@chr7:5093898:5093982:+	ENSMUSG00000035203.16	ORF_preserving	-0.0688289	1	#N/A	#N/A	#N/A	#N/A	#N/A	#N/A	.	0	0	1	1	-0.0574285	4.28992	#N/A	#N/A	0.141	-0.0431753
Mical1_chr10:41478427:41478635:+@chr10:41478009:41478314:+@chr10:41478962:41479067:+	ENSMUSG00000019823.17	NMD_ex	-0.0692393	1	#N/A	#N/A	#N/A	#N/A	#N/A	#N/A	.	0	0	0	0	-0.0593942	2.65072	#N/A	#N/A	0.161	-0.0192483
Tra2b_chr16:22258985:22259261:-@chr16:22254983:22255117:-@chr16:22265740:22265900:-	ENSMUSG00000022858.16	NMD_in	-0.0693196	0	#N/A	#N/A	#N/A	#N/A	#N/A	#N/A	.	0	0	0	0	0.19279	5.10343	0.193	0.174	-0.317	0.14435
Tgfb1i1_chr7:128248176:128248292:+@chr7:128246960:128247008:+@chr7:128248419:128248472:+	ENSMUSG00000030782.17	NMD_ex_in	-0.0701345	1	#N/A	#N/A	#N/A	#N/A	#N/A	#N/A	CTCTCT	0	0	0	0	-0.064206	2.78734	#N/A	0.419	#N/A	-0.0756014
Fetub_chr16:22929074:22929309:+@chr16:22920236:22920495:+@chr16:22929632:22929743:+	ENSMUSG00000022871.13	Start_codon	-0.0709272	0	#N/A	#N/A	#N/A	#N/A	#N/A	#N/A	CTCTCC	0	0	0	0	0.0871059	2.626	#N/A	#N/A	#N/A	0.001135
Rab10os_chr12:3238833:3239009:+@chr12:3238028:3238112:+@chr12:3241521:3241578:+	ENSMUSG00000079179.9	NA	-0.0710553	0	#N/A	#N/A	#N/A	#N/A	#N/A	#N/A	.	0	0	0	0	-0.0672515	2.01504	#N/A	#N/A	#N/A	0.0251817
Usp45_chr4:21817500:21817644:+@chr4:21816881:21816938:+@chr4:21824416:21825077:+	ENSMUSG00000040455.17	ORF_preserving	-0.0736058	0	#N/A	#N/A	#N/A	#N/A	#N/A	#N/A	.	0	0	0	0	0.0417997	3.18953	#N/A	#N/A	#N/A	-0.0342184
Midn_chr10:80153590:80153719:+@chr10:80151660:80151723:+@chr10:80153815:80153868:+	ENSMUSG00000035621.13	ORF_preserving	-0.0736145	1	#N/A	#N/A	#N/A	#N/A	#N/A	#N/A	.	0	0	0	0	-0.0349676	5.12601	#N/A	#N/A	0.074	-0.00709177
Rgl3_chr9:21988045:21988275:-@chr9:21987850:21987904:-@chr9:21988848:21988959:-	ENSMUSG00000040146.9	NMD_ex	-0.073991	0	#N/A	#N/A	#N/A	#N/A	#N/A	#N/A	.	0	0	0	0	-0.000166582	1.32887	#N/A	#N/A	#N/A	-0.0263535
Trim25_chr11:89015532:89015631:+@chr11:89015166:89015190:+@chr11:89015718:89015817:+	ENSMUSG00000000275.16	ORF_preserving	-0.0743247	0	#N/A	#N/A	#N/A	#N/A	#N/A	#N/A	.	0	0	0	0	0.0204482	3.64172	#N/A	#N/A	#N/A	-0.0553986
Prpsap2_chr11:61761479:61761574:-@chr11:61756194:61756345:-@chr11:61761953:61762040:-	ENSMUSG00000020528.14	5UTR	-0.0759507	0	#N/A	#N/A	#N/A	#N/A	#N/A	#N/A	.	0	0	0	0	0.0745357	4.82376	#N/A	#N/A	#N/A	-0.0758845
Papola_chr12:105833099:105833162:+@chr12:105829056:105829277:+@chr12:105834709:105834757:+	ENSMUSG00000021111.15	ORF_preserving	-0.0762766	1	#N/A	#N/A	#N/A	#N/A	#N/A	#N/A	.	0	0	0	0	0.0038326	5.24851	#N/A	-0.273	#N/A	-0.151319
Cables2_chr2:180262116:180262225:-@chr2:180261515:180261681:-@chr2:180263077:180263155:-	ENSMUSG00000038990.14	NMD_ex	-0.0765636	0	#N/A	#N/A	#N/A	#N/A	#N/A	#N/A	.	0	0	0	0	-0.178734	2.45395	#N/A	-0.306	0.188	-0.0174195
Cep170_chr1:176769232:176769526:-@chr1:176761350:176761500:-@chr1:176769712:176769870:-	ENSMUSG00000057335.11	ORF_preserving	-0.0768381	1	#N/A	#N/A	#N/A	#N/A	#N/A	#N/A	CTCTTC	0	0	2	2	0.0596097	3.35235	#N/A	#N/A	#N/A	0.028764
Rrm2b_chr15:37945038:37945172:-@chr15:37944497:37944592:-@chr15:37946734:37946851:-	ENSMUSG00000022292.16	NMD_ex	-0.0787769	0	#N/A	#N/A	#N/A	#N/A	#N/A	#N/A	.	0	0	0	0	-0.0385832	1.03209	#N/A	#N/A	#N/A	0.0288353
Tsc2_chr17:24601388:24601457:-@chr17:24600334:24600465:-@chr17:24602093:24602297:-	ENSMUSG00000002496.10	ORF_preserving	-0.0796052	0	#N/A	#N/A	#N/A	#N/A	#N/A	#N/A	.	0	0	0	0	-0.0151136	4.05326	#N/A	-0.068	#N/A	-0.0629211
Tra2b_chr16:22258864:22259261:-@chr16:22255051:22255117:-@chr16:22265740:22265909:-	ENSMUSG00000022858.16	NMD_in	-0.0803919	0	#N/A	#N/A	#N/A	#N/A	#N/A	#N/A	.	0	0	0	0	0.157178	5.17226	0.157	0.164	-0.214	0.128166
Phf20l1_chr15:66630866:66631045:+@chr15:66629909:66629981:+@chr15:66632705:66632901:+	ENSMUSG00000072501.5	NA	-0.0830852	0	#N/A	#N/A	#N/A	#N/A	#N/A	#N/A	.	0	0	0	0	0.084536	2.38278	#N/A	#N/A	#N/A	-0.0574718
Camk2g_chr14:20741377:20741491:-@chr14:20739326:20739402:-@chr14:20742704:20742753:-	ENSMUSG00000021820.18	ORF_preserving	-0.0831882	0	#N/A	#N/A	#N/A	#N/A	#N/A	#N/A	CTCTCT	0	0	0	0	-0.0291928	4.03832	#N/A	#N/A	#N/A	0.0154848
Tlk2_chr11:105210544:105210640:+@chr11:105209793:105209837:+@chr11:105221185:105221353:+	ENSMUSG00000020694.17	ORF_preserving	-0.0848051	1	#N/A	#N/A	#N/A	#N/A	#N/A	#N/A	.	0	0	0	0	-0.0726678	4.48926	#N/A	#N/A	#N/A	-0.173545
Dnajc13_chr9:104196201:104196330:-@chr9:104196022:104196107:-@chr9:104197158:104197361:-	ENSMUSG00000032560.14	NMD_in	-0.0853576	0	#N/A	#N/A	#N/A	#N/A	#N/A	#N/A	.	0	0	0	0	-0.0199998	4.33694	#N/A	#N/A	#N/A	0.0358602
Setd2_chr9:110577121:110577338:+@chr9:110573883:110574274:+@chr9:110590387:110590436:+	ENSMUSG00000044791.16	NMD_in	-0.0865822	0	#N/A	#N/A	#N/A	#N/A	#N/A	#N/A	.	0	0	0	0	0.0901967	3.84745	#N/A	#N/A	#N/A	0.0978786
Pigq_chr17:25932104:25932231:-@chr17:25931673:25931827:-@chr17:25934757:25934878:-	ENSMUSG00000025728.16	NMD_ex	-0.0870781	0	#N/A	#N/A	#N/A	#N/A	#N/A	#N/A	.	0	0	1	1	-0.162205	3.29873	#N/A	-0.269	0.133	-0.00609624
Clk1_chr1:58420120:58420211:-@chr1:58419666:58419733:-@chr1:58421082:58421308:-	ENSMUSG00000026034.17	NMD_ex	-0.0881736	1	#N/A	#N/A	#N/A	#N/A	#N/A	#N/A	.	0	0	1	1	-0.0333564	2.8761	#N/A	-0.142	#N/A	0.0296671
Pfkfb2_chr1:130697905:130698085:-@chr1:130691014:130691148:-@chr1:130698678:130698743:-	ENSMUSG00000026409.14	NMD_in	-0.0886076	0	#N/A	#N/A	#N/A	#N/A	#N/A	#N/A	CTCTCC	0	0	0	0	-0.0739613	0.653419	#N/A	#N/A	#N/A	-0.101307
AC149090.1_chrJH584304.1:58563:58835:-@chrJH584304.1:55111:55701:-@chrJH584304.1:59591:59667:-	ENSMUSG00000095041.7	NA	-0.0886222	0	#N/A	#N/A	#N/A	#N/A	#N/A	#N/A	.	0	0	0	0	0.0640282	6.87335	#N/A	#N/A	0.098	0.00102938
Emsy_chr7:98602582:98602747:-@chr7:98597045:98597184:-@chr7:98610666:98610865:-	ENSMUSG00000035401.9	ORF_preserving	-0.0888252	0	#N/A	#N/A	#N/A	#N/A	#N/A	#N/A	CTCTGT	0	0	1	1	0.044871	2.98242	#N/A	-0.264	#N/A	-0.00903638
Lrr1_chr12:69174391:69175113:+@chr12:69171861:69171960:+@chr12:69178579:69179009:+	ENSMUSG00000034883.9	ORF_changing	-0.0891546	0	#N/A	#N/A	#N/A	#N/A	#N/A	#N/A	CTCTCA	0	0	0	0	-0.0207879	5.22582	#N/A	0.126	0.169	0.00459774
Eef2k_chr7:120891595:120891730:+@chr7:120889688:120889751:+@chr7:120891864:120892053:+	ENSMUSG00000035064.17	ORF_preserving	-0.0913331	0	#N/A	#N/A	#N/A	#N/A	#N/A	#N/A	.	0	0	0	0	0.0317798	2.8307	#N/A	#N/A	#N/A	0.00497227
Sfmbt2_chr2:10577528:10577627:+@chr2:10575335:10575511:+@chr2:10577814:10578131:+	ENSMUSG00000061186.15	ORF_preserving	-0.0914082	0	#N/A	#N/A	#N/A	#N/A	#N/A	#N/A	.	0	0	0	0	0.00778609	3.88463	#N/A	#N/A	#N/A	-0.0239104
Zfp384_chr6:125025847:125025940:+@chr6:125024745:125025082:+@chr6:125030797:125031022:+	ENSMUSG00000038346.18	ORF_preserving	-0.0922527	1	#N/A	#N/A	#N/A	#N/A	#N/A	#N/A	.	0	0	0	0	-0.189933	2.69273	#N/A	#N/A	#N/A	0.0361693
Maco1_chr4:134836766:134837034:-@chr4:134836322:134836449:-@chr4:134837848:134837990:-	ENSMUSG00000028826.14	NMD_in	-0.0927694	0	#N/A	#N/A	#N/A	#N/A	#N/A	#N/A	CTCTCC	0	0	0	0	0.013301	5.28442	#N/A	#N/A	#N/A	0.0750431
Rhox2h_chrX:37672608:37673020:-@chrX:37671019:37671065:-@chrX:37673182:37673277:-	ENSMUSG00000079627.2	ORF_changing	-0.0940267	0	#N/A	#N/A	#N/A	#N/A	#N/A	#N/A	.	0	0	0	0	#DIV/0!	#DIV/0!	#N/A	#N/A	#N/A	-0.0489183
Hnrnpd_chr5:99963730:99963877:-@chr5:99962282:99962612:-@chr5:99963983:99964083:-	ENSMUSG00000000568.15	ORF_preserving	-0.0943198	0	#N/A	#N/A	#N/A	#N/A	#N/A	#N/A	.	0	0	0	0	0.00487045	5.07928	#N/A	#N/A	#N/A	0.00909156
Tecr_chr8:83573410:83573455:-@chr8:83572840:83573323:-@chr8:83573870:83573922:-	ENSMUSG00000031708.17	ORF_preserving	-0.0948638	1	#N/A	#N/A	#N/A	#N/A	#N/A	#N/A	.	0	0	0	0	0.0460687	5.41129	#N/A	#N/A	0.086	-0.034059
Miip_chr4:147863027:147863136:-@chr4:147862437:147862949:-@chr4:147865188:147865270:-	ENSMUSG00000029022.18	NMD_ex	-0.0952884	1	#N/A	#N/A	#N/A	#N/A	#N/A	#N/A	CTCTCC	0	0	0	0	-0.0532485	3.81068	#N/A	-0.342	#N/A	-0.00328872
Afdn_chr17:13848354:13848375:+@chr17:13846433:13846639:+@chr17:13849107:13849253:+	ENSMUSG00000068036.16	ORF_preserving	-0.0981244	0	#N/A	#N/A	#N/A	#N/A	#N/A	#N/A	.	0	0	0	0	-0.169752	4.48693	-0.169	#N/A	#N/A	-0.185588
Tex9_chr9:72477736:72477910:-@chr9:72473657:72473792:-@chr9:72478339:72478422:-	ENSMUSG00000090626.9	ORF_preserving	-0.0983814	0	#N/A	#N/A	#N/A	#N/A	#N/A	#N/A	.	0	0	0	0	-0.0813148	0.277338	#N/A	#N/A	#N/A	-0.0787708
Slc25a40_chr5:8424796:8424887:+@chr5:8422872:8423039:+@chr5:8427195:8427267:+	ENSMUSG00000054099.11	5UTR	-0.0986427	0	#N/A	#N/A	#N/A	#N/A	#N/A	#N/A	CTCTAC	0	0	2	2	-0.154621	1.37367	#N/A	#N/A	#N/A	0.131524
Mprip_chr11:59741990:59742098:+@chr11:59740848:59741261:+@chr11:59743770:59743827:+	ENSMUSG00000005417.17	ORF_preserving	-0.0990444	1	#N/A	#N/A	#N/A	#N/A	#N/A	#N/A	CTCTCT	0	0	0	0	0.00799381	4.08388	#N/A	#N/A	#N/A	-0.270256
Hmces_chr6:87932858:87932982:+@chr6:87925631:87925810:+@chr6:87933241:87933425:+	ENSMUSG00000030060.14	NMD_in	-0.10045	0	#N/A	#N/A	#N/A	#N/A	#N/A	#N/A	.	14	0	0	0	-0.00658905	5.59655	#N/A	#N/A	-0.047	0.0154578
Cast_chr13:74748804:74748861:-@chr13:74748204:74748243:-@chr13:74754310:74754370:-	ENSMUSG00000021585.10	ORF_preserving	-0.100833	0	9.68293	0.000592	CTCTTC	chr13:74748861-74748961(-)	89	94	.	0	0	0	0	0.0121948	2.97886	#N/A	#N/A	#N/A	-0.0417635
Nudt5_chr2:5853512:5853616:+@chr2:5848134:5848190:+@chr2:5854815:5854918:+	ENSMUSG00000025817.12	5UTR	-0.10106	0	4.41463	0.00707	CTATCC	chr2:5853412-5853512(+)	18	23	.	9	0	0	0	-0.0227586	5.08618	#N/A	#N/A	#N/A	#N/A
Ybx3_chr6:131375973:131376180:-@chr6:131370322:131370414:-@chr6:131379357:131379480:-	ENSMUSG00000030189.15	ORF_preserving	-0.101145	0	4.42073	0.00585	CTCATC	chr6:131376180-131376280(-)	26	31	.	7	2	0	2	0.0609065	7.06406	#N/A	#N/A	#N/A	0.034787
Rbms1_chr2:60759758:60759806:-@chr2:60758803:60758854:-@chr2:60762052:60762146:-	ENSMUSG00000026970.16	ORF_preserving	-0.101304	1	#N/A	#N/A	#N/A	#N/A	#N/A	#N/A	CTCTGC	9	0	0	0	0.00569051	5.2223	#N/A	#N/A	#N/A	-0.0620553
Cep170_chr1:176769232:176769526:-@chr1:176758396:176758517:-@chr1:176769712:176769870:-	ENSMUSG00000057335.11	NA	-0.101502	1	4.41463	0.00707	ATCTCC	chr1:176769526-176769626(-)	58	63	CTCTTC	2	2	2	4	0.0103792	3.38541	#N/A	-0.189	#N/A	0.0163043
Mtf2_chr5:108069161:108069363:+@chr5:108065715:108065965:+@chr5:108073306:108073454:+	ENSMUSG00000029267.17	NA	-0.10254	1	#N/A	#N/A	#N/A	#N/A	#N/A	#N/A	.	0	0	0	0	0.199546	4.26471	#N/A	#N/A	#N/A	0.0381178
Zcchc8_chr5:123710686:123710803:-@chr5:123709381:123709485:-@chr5:123714065:123714143:-	ENSMUSG00000029427.11	NMD_in	-0.102567	0	#N/A	#N/A	#N/A	#N/A	#N/A	#N/A	ctctca	3	0	0	0	0.0473971	3.43174	#N/A	#N/A	#N/A	0.0116701
Pfkfb2_chr1:130697016:130698085:-@chr1:130689182:130691148:-@chr1:130698678:130698743:-	ENSMUSG00000026409.14	NMD_in	-0.103105	0	#N/A	#N/A	#N/A	#N/A	#N/A	#N/A	CTCTCC	0	0	3	3	-0.146734	0.604932	#N/A	#N/A	0.299	-0.105216
Ppil3_chr1:58438343:58438411:-@chr1:58433786:58434449:-@chr1:58440842:58440936:-	ENSMUSG00000026035.15	NMD_ex	-0.103132	0	4.67683	0.00356	CACTCC	chr1:58438411-58438511(-)	23	28	.	1	0	0	0	-0.0263603	2.0349	#N/A	-0.118	0.069	-0.00623146
Mprip_chr11:59772151:59772217:+@chr11:59771616:59771702:+@chr11:59775515:59776223:+	ENSMUSG00000005417.17	ORF_changing	-0.103429	0	9.42683	0.000844	CTCTTT	chr11:59772051-59772151(+)	85	90	.	2	1	0	1	-0.0635464	4.11779	#N/A	#N/A	#N/A	-0.21554
Spopl_chr2:23545443:23545579:-@chr2:23545152:23545274:-@chr2:23571842:23571978:-	ENSMUSG00000026771.14	Start_codon	-0.103873	0	#N/A	#N/A	#N/A	#N/A	#N/A	#N/A	CTCTGC	0	0	0	0	0.011227	2.33771	#N/A	#N/A	#N/A	-0.0266825
Klhdc10_chr6:30427708:30427795:+@chr6:30401895:30402150:+@chr6:30439643:30439865:+	ENSMUSG00000029775.14	ORF_preserving	-0.104477	0	#N/A	#N/A	#N/A	#N/A	#N/A	#N/A	.	0	0	0	0	-0.0670441	5.34333	#N/A	#N/A	#N/A	-0.137279
Trit1_chr4:123049151:123049264:+@chr4:123048768:123048880:+@chr4:123049476:123049554:+	ENSMUSG00000028653.16	NMD_ex	-0.104696	0	#N/A	#N/A	#N/A	#N/A	#N/A	#N/A	.	0	0	0	0	-0.0663862	3.28332	#N/A	-0.31	#N/A	0.0530415
Usf3_chr16:44198903:44199167:+@chr16:44173396:44173510:+@chr16:44200613:44200678:+	ENSMUSG00000068284.14	5UTR	-0.105146	0	#N/A	#N/A	#N/A	#N/A	#N/A	#N/A	CTCTGC	0	0	2	2	-0.124317	1.00918	#N/A	#N/A	#N/A	0.083989
Sars2_chr7:28744560:28744719:+@chr7:28744241:28744337:+@chr7:28746451:28746481:+	ENSMUSG00000070699.5	NMD_in	-0.105884	0	9.68293	0.000592	ctctct	chr7:28744460-28744560(+)	55	60	CTCTTG	0	0	0	0	0.0062173	4.10382	#N/A	#N/A	#N/A	#N/A
Fam53a_chr5:33608330:33608489:-@chr5:33607463:33608227:-@chr5:33610431:33610486:-	ENSMUSG00000037339.17	NMD_in	-0.107363	0	#N/A	#N/A	#N/A	#N/A	#N/A	#N/A	.	0	0	0	0	0.0143261	2.96681	#N/A	-0.075	#N/A	-0.0581253
Dnm1l_chr16:16318444:16318477:-@chr16:16316601:16316778:-@chr16:16319451:16319508:-	ENSMUSG00000022789.15	ORF_preserving	-0.107691	1	#N/A	#N/A	#N/A	#N/A	#N/A	#N/A	.	0	0	1	1	-0.0124961	5.0134	#N/A	#N/A	-0.21	0.062607
Cep295_chr9:15325506:15325746:-@chr9:15324148:15324291:-@chr9:15326074:15326177:-	ENSMUSG00000046111.17	ORF_preserving	-0.107764	1	#N/A	#N/A	#N/A	#N/A	#N/A	#N/A	CTCTCT	0	0	0	0	-0.0664225	1.6351	#N/A	-0.232	#N/A	-0.0280176
Map4_chr9:110071025:110071139:+@chr9:110068692:110068985:+@chr9:110072612:110072705:+	ENSMUSG00000032479.15	ORF_preserving	-0.107909	1	5.38415	0.00164	CTCTCA	chr9:110070925-110071025(+)	44	49	.	8	2	0	2	-0.00176921	3.26413	#N/A	-0.148	0.165	-0.201824
Zcchc2_chr1:106018218:106018302:+@chr1:106015998:106016093:+@chr1:106019847:106019905:+	ENSMUSG00000038866.15	ORF_preserving	-0.10798	1	9.93902	0.000174	CTCTCC	chr1:106018118-106018218(+)	5	10	CTCTCT	4	0	0	0	-0.00515341	3.96322	#N/A	#N/A	#N/A	-0.165248
Cttn_chr7:144452026:144452137:-@chr7:144449559:144449615:-@chr7:144452547:144452587:-	ENSMUSG00000031078.15	ORF_preserving	-0.10909	0	9.42683	0.000844	CTCTTT	chr7:144452137-144452237(-)	44	49	.	1	1	0	1	0.0418417	5.60871	0.042	#N/A	#N/A	#N/A
Nudt14_chr12:112938355:112938593:-@chr12:112934290:112935050:-@chr12:112938794:112938859:-	ENSMUSG00000002804.4	ORF_changing	-0.109429	0	4.67683	0.00356	CTCCCC	chr12:112938593-112938693(-)	74	79	CTCTGT	0	0	0	0	-0.0224416	2.24827	#N/A	#N/A	0.11	-0.0113848
Nnat_chr2:157560447:157560535:+@chr2:157560120:157560260:+@chr2:157561212:157561293:+	ENSMUSG00000067786.16	ORF_changing	-0.109472	0	4.41463	0.00707	CTATCC	chr2:157560347-157560447(+)	12	17	.	4	3	1	4	#DIV/0!	#DIV/0!	#N/A	#N/A	-0.01	#N/A
Abat_chr16:8611126:8611294:+@chr16:8608855:8608993:+@chr16:8613982:8614129:+	ENSMUSG00000057880.12	ORF_preserving	-0.109494	0	#N/A	#N/A	#N/A	#N/A	#N/A	#N/A	.	0	0	0	0	-0.140259	3.38164	#N/A	#N/A	#N/A	0.0623567
Ktn1_chr14:47725928:47726000:+@chr14:47724877:47724970:+@chr14:47726225:47726309:+	ENSMUSG00000021843.17	ORF_preserving	-0.109585	1	#N/A	#N/A	#N/A	#N/A	#N/A	#N/A	.	0	0	0	0	0.0108076	3.73353	#N/A	-0.266	#N/A	0.00297065
Gm48249_chr10:20285769:20285894:-@chr10:20278204:20278418:-@chr10:20286574:20286647:-	ENSMUSG00000111447.1	NA	-0.109733	0	#N/A	#N/A	#N/A	#N/A	#N/A	#N/A	.	0	0	0	0	-0.410579	-0.414895	#N/A	#N/A	0.569	-0.180987
Grina_chr15:76247639:76247737:+@chr15:76246769:76246900:+@chr15:76247850:76248177:+	ENSMUSG00000022564.7	5UTR	-0.110489	0	9.68293	0.000592	CTCTTC	chr15:76247539-76247639(+)	76	81	.	0	0	0	0	-0.00251924	8.77235	#N/A	#N/A	#N/A	0.0598915
Fgd2_chr17:29373383:29373414:+@chr17:29373217:29373297:+@chr17:29374010:29374103:+	ENSMUSG00000024013.15	NMD_ex	-0.110752	1	4.41463	0.00707	CTTTCC	chr17:29373283-29373383(+)	85	90	.	0	0	0	0	#DIV/0!	#DIV/0!	#N/A	#N/A	#N/A	0.0377194
Golim4_chr3:75902400:75902484:-@chr3:75897970:75898132:-@chr3:75903246:75903329:-	ENSMUSG00000034109.15	ORF_preserving	-0.111007	0	9.42683	0.000844	CTCTTT	chr3:75902484-75902584(-)	88	93	CTCTCC	1	0	0	0	-0.0237278	3.22978	#N/A	#N/A	0.089	-0.118697
Wdr45_chrX:7723564:7723753:+@chrX:7722249:7722378:+@chrX:7723848:7723920:+	ENSMUSG00000039382.12	5UTR	-0.111599	0	#N/A	#N/A	#N/A	#N/A	#N/A	#N/A	.	0	0	0	0	-0.027307	1.56904	#N/A	#N/A	#N/A	-0.121216
Kdm1a_chr4:136582039:136582099:-@chr4:136577070:136577204:-@chr4:136592964:136593130:-	ENSMUSG00000036940.15	ORF_preserving	-0.112713	0	#N/A	#N/A	#N/A	#N/A	#N/A	#N/A	.	0	0	0	0	0.0373333	6.20191	#N/A	#N/A	#N/A	-0.0495446
Zbtb49_chr5:38210617:38210664:-@chr5:38205888:38205962:-@chr5:38213307:38214383:-	ENSMUSG00000029127.15	NMD_ex	-0.113601	0	#N/A	#N/A	#N/A	#N/A	#N/A	#N/A	CTCTCA	0	0	0	0	-0.00730214	0.62734	#N/A	-0.217	#N/A	-0.0623964
Stag1_chr9:100953485:100953596:+@chr9:100951606:100951781:+@chr9:100954220:100954335:+	ENSMUSG00000037286.15	ORF_preserving	-0.113906	0	5.38415	0.00164	CTCTCA	chr9:100953385-100953485(+)	94	99	CTCTTG	3	1	1	2	-0.064273	3.04743	#N/A	#N/A	#N/A	-0.0275499
Arhgef40_chr14:52003972:52004116:+@chr14:52003653:52003758:+@chr14:52004611:52004742:+	ENSMUSG00000004562.16	ORF_preserving	-0.114048	0	#N/A	#N/A	#N/A	#N/A	#N/A	#N/A	CTCTCA	0	0	0	0	-0.19996	2.48341	#N/A	-0.216	#N/A	-0.254515
Arfip1_chr3:84529190:84529265:-@chr3:84527685:84527798:-@chr3:84534586:84534695:-	ENSMUSG00000074513.9	5UTR	-0.11424	0	#N/A	#N/A	#N/A	#N/A	#N/A	#N/A	.	2	0	0	0	-0.122355	2.21729	#N/A	#N/A	#N/A	-0.03456
Ralgps2_chr1:156821386:156821464:-@chr1:156818895:156819918:-@chr1:156823990:156824045:-	ENSMUSG00000026594.14	ORF_preserving	-0.115684	0	#N/A	#N/A	#N/A	#N/A	#N/A	#N/A	CTCTCG	0	0	0	0	0.027676	3.84028	#N/A	#N/A	#N/A	-0.0140029
Dst_chr1:34303420:34303531:+@chr1:34302829:34303032:+@chr1:34306527:34306651:+	ENSMUSG00000026131.20	ORF_preserving	-0.115756	1	#N/A	#N/A	#N/A	#N/A	#N/A	#N/A	.	0	0	0	0	0.146436	3.0898	#N/A	#N/A	#N/A	-0.295031
Dmxl2_chr9:54379774:54379837:-@chr9:54378916:54379003:-@chr9:54380907:54381025:-	ENSMUSG00000041268.17	ORF_preserving	-0.116196	1	#N/A	#N/A	#N/A	#N/A	#N/A	#N/A	.	0	0	0	0	0.0689025	2.33773	#N/A	#N/A	0.279	-0.361276
Ppp4r1l-ps_chr2:173589787:173590796:-@chr2:173589504:173589674:-@chr2:173592116:173592333:-	ENSMUSG00000055897.13	NA	-0.116272	0	#N/A	#N/A	#N/A	#N/A	#N/A	#N/A	CTCTCC	0	0	0	0	-0.107186	-0.0444968	#N/A	-0.204	#N/A	-0.00422869
Cspp1_chr1:10104211:10104364:+@chr1:10095865:10096013:+@chr1:10108368:10108481:+	ENSMUSG00000056763.16	ORF_preserving	-0.116294	1	#N/A	#N/A	#N/A	#N/A	#N/A	#N/A	.	0	0	0	0	-0.008769	0.534502	#N/A	0.211	#N/A	-0.297695
Mia2_chr12:59176330:59176459:+@chr12:59174105:59174188:+@chr12:59179849:59180008:+	ENSMUSG00000021000.17	ORF_preserving	-0.11641	0	#N/A	#N/A	#N/A	#N/A	#N/A	#N/A	CTCTCT	3	2	1	3	-0.00388931	3.33024	#N/A	0.086	#N/A	-0.0455165
Chd8_chr14:52202143:52202323:-@chr14:52201630:52201747:-@chr14:52202503:52202617:-	ENSMUSG00000053754.14	ORF_preserving	-0.116829	0	#N/A	#N/A	#N/A	#N/A	#N/A	#N/A	.	0	0	0	0	-0.12422	2.93477	#N/A	-0.086	#N/A	-0.00428268
Lrch2_chrX:147496766:147496832:-@chrX:147492038:147492087:-@chrX:147503383:147503491:-	ENSMUSG00000031290.14	ORF_preserving	-0.118813	0	#N/A	#N/A	#N/A	#N/A	#N/A	#N/A	.	0	0	0	0	-0.246548	1.1226	#N/A	-0.299	#N/A	-0.109784
Pisd_chr5:32740623:32740789:-@chr5:32738781:32739373:-@chr5:32742209:32742335:-	ENSMUSG00000023452.19	NMD_ex	-0.119377	0	#N/A	#N/A	#N/A	#N/A	#N/A	#N/A	.	0	0	0	0	-0.0475013	2.51035	#N/A	#N/A	0.193	0.0284564
Fbxw4_chr19:45630864:45630959:-@chr19:45591728:45591794:-@chr19:45635734:45635867:-	ENSMUSG00000040913.11	NMD_ex	-0.11949	0	9.93902	0.000174	CTCTCC	chr19:45630959-45631059(-)	86	91	.	6	0	0	0	-0.113888	1.22903	#N/A	-0.337	0.14	0.0123248
Phf21a_chr2:92187043:92187408:+@chr2:92186464:92186609:+@chr2:92214048:92214089:+	ENSMUSG00000058318.15	5UTR	-0.12141	0	#N/A	#N/A	#N/A	#N/A	#N/A	#N/A	CTCTTC	0	0	0	0	-0.0041246	2.69377	#N/A	#N/A	#N/A	-0.0462195
Mki67_chr7:135707360:135708320:-@chr7:135705609:135705785:-@chr7:135708765:135708811:-	ENSMUSG00000031004.8	ORF_preserving	-0.123132	1	#N/A	#N/A	#N/A	#N/A	#N/A	#N/A	CTCTTT	0	0	1	1	0.0497644	5.74005	#N/A	#N/A	#N/A	0.00297866
Nudt14_chr12:112938355:112938557:-@chr12:112934754:112935050:-@chr12:112938794:112938859:-	ENSMUSG00000002804.4	ORF_changing	-0.123477	0	4.67683	0.00356	CTCCCC	chr12:112938557-112938657(-)	38	43	CTCTGT	0	0	0	0	-0.0227368	2.27087	#N/A	#N/A	0.136	-0.0152015
Stat5a_chr11:100881737:100881789:+@chr11:100881029:100881185:+@chr11:100882061:100882166:+	ENSMUSG00000004043.14	ORF_changing	-0.124163	1	#N/A	#N/A	#N/A	#N/A	#N/A	#N/A	.	0	0	0	0	0.0375552	0.888992	#N/A	#N/A	#N/A	-0.0554128
Setd5_chr6:113105916:113106141:+@chr6:113104934:113105121:+@chr6:113109884:113109990:+	ENSMUSG00000034269.12	NMD_in	-0.124905	1	9.42683	0.000844	CTCTTT	chr6:113105816-113105916(+)	12	17	CTCTTG	2	1	0	1	-0.0373714	3.63974	#N/A	-0.461	#N/A	0.0741872
Htra2_chr6:83052697:83052726:-@chr6:83052472:83052542:-@chr6:83053037:83053070:-	ENSMUSG00000068329.12	ORF_changing	-0.124949	1	#N/A	#N/A	#N/A	#N/A	#N/A	#N/A	.	0	0	0	0	-0.159843	4.60359	#N/A	-0.211	0.174	0.00875659
Aplp2_chr9:31167560:31167728:-@chr9:31164542:31164673:-@chr9:31168707:31168916:-	ENSMUSG00000031996.17	ORF_preserving	-0.12497	1	5.38415	0.00164	CTCTGC	chr9:31167728-31167828(-)	65	70	CTCTCC	6	0	0	0	-0.0206293	6.48383	#N/A	-0.286	#N/A	-0.00226999
Pigx_chr16:32095552:32095708:-@chr16:32092343:32092485:-@chr16:32096999:32097063:-	ENSMUSG00000023791.17	5UTR	-0.126039	0	#N/A	#N/A	#N/A	#N/A	#N/A	#N/A	ctctgt	3	0	0	0	0.0438603	3.76188	#N/A	#N/A	#N/A	0.0556954
Zfr_chr15:12118238:12118338:+@chr15:12117830:12117947:+@chr15:12136395:12136678:+	ENSMUSG00000022201.16	NMD_ex	-0.126294	0	9.93902	0.000174	CTCTCC	chr15:12118138-12118238(+)	18	23	.	0	0	0	0	-0.0142316	4.77486	#N/A	#N/A	#N/A	0.0152342
Ptprf_chr4:118225798:118226377:-@chr4:118225028:118225126:-@chr4:118226453:118226571:-	ENSMUSG00000033295.14	ORF_preserving	-0.126831	1	#N/A	#N/A	#N/A	#N/A	#N/A	#N/A	CTCTTG	0	0	1	1	0.00964482	3.93036	#N/A	#N/A	0.073	-0.241026
Kctd17_chr15:78436900:78436994:+@chr15:78435584:78435710:+@chr15:78437157:78437579:+	ENSMUSG00000033287.16	No_stop_codon	-0.127615	0	9.68293	0.000592	CTCTCT	chr15:78436800-78436900(+)	68	73	.	4	1	0	1	-0.183853	5.84943	-0.184	-0.403	#N/A	-0.146411
Grina_chr15:76247528:76247737:+@chr15:76246829:76246900:+@chr15:76247850:76247943:+	ENSMUSG00000022564.7	5UTR	-0.128128	0	9.42683	0.000844	CTCTTT	chr15:76247428-76247528(+)	73	78	CTCTTC	0	0	0	0	0.010615	8.78414	#N/A	#N/A	#N/A	0.0341163
Asap1_chr15:64110905:64111076:-@chr15:64102402:64102472:-@chr15:64119957:64120186:-	ENSMUSG00000022377.16	ORF_preserving	-0.128295	1	4.67683	0.00356	CCCTCC	chr15:64111076-64111176(-)	69	74	.	6	0	0	0	0.00949133	4.4994	#N/A	#N/A	#N/A	-0.0512173
Nckap1_chr2:80571212:80571230:-@chr2:80570118:80570229:-@chr2:80580857:80581380:-	ENSMUSG00000027002.13	ORF_preserving	-0.128532	1	9.68293	0.000592	CTCTCT	chr2:80571230-80571330(-)	73	78	.	14	1	0	1	-0.0958856	6.00053	#N/A	#N/A	#N/A	-0.210148
Gemin8_chrX:166178533:166178642:+@chrX:166176844:166177079:+@chrX:166178791:166178830:+	ENSMUSG00000040621.14	5UTR	-0.128758	0	#N/A	#N/A	#N/A	#N/A	#N/A	#N/A	CTCTTC	0	0	0	0	0.0666292	3.29427	#N/A	#N/A	#N/A	0.141622
Dzip3_chr16:48944762:48944928:-@chr16:48943456:48943552:-@chr16:48945597:48945623:-	ENSMUSG00000064061.13	NMD_ex	-0.130452	0	#N/A	#N/A	#N/A	#N/A	#N/A	#N/A	.	1	0	0	0	-0.0534355	2.64972	#N/A	-0.111	#N/A	0.0191654
Il27ra_chr8:84040931:84041089:-@chr8:84040673:84040831:-@chr8:84042086:84042204:-	ENSMUSG00000005465.9	NMD_ex	-0.130509	0	#N/A	#N/A	#N/A	#N/A	#N/A	#N/A	CTCTGT	0	0	0	0	-0.148384	-0.0724428	#N/A	#N/A	#N/A	-0.0139732
Pbrm1_chr14:31113848:31114004:+@chr14:31110414:31110579:+@chr14:31117012:31117083:+	ENSMUSG00000042323.17	ORF_preserving	-0.130904	1	#N/A	#N/A	#N/A	#N/A	#N/A	#N/A	.	4	0	0	0	0.0156985	3.40182	#N/A	#N/A	#N/A	-0.00629221
Slc9a5_chr8:105357580:105357651:+@chr8:105357393:105357483:+@chr8:105358373:105358503:+	ENSMUSG00000014786.8	NMD_ex	-0.131657	1	#N/A	#N/A	#N/A	#N/A	#N/A	#N/A	.	0	0	0	0	-0.3639	2.07091	-0.364	-0.219	#N/A	-0.0132085
Srrt_chr5:137301317:137301647:-@chr5:137300243:137300413:-@chr5:137302125:137302314:-	ENSMUSG00000037364.12	NMD_in	-0.131804	1	9.42683	0.000844	ctcttt	chr5:137301647-137301747(-)	74	79	CTCTGT	5	2	1	3	-0.0323804	6.20946	#N/A	0.421	#N/A	-0.0409261
Tpm1_chr9:67032465:67032541:-@chr9:67031950:67032026:-@chr9:67032793:67032864:-	ENSMUSG00000032366.15	NMD_in	-0.134507	1	#N/A	#N/A	#N/A	#N/A	#N/A	#N/A	.	1	1	0	1	0.126702	4.70802	0.127	0.31	#N/A	-0.115491
Kat5_chr19:5608801:5608957:-@chr19:5608637:5608712:-@chr19:5609235:5609372:-	ENSMUSG00000024926.10	ORF_preserving	-0.135327	0	#N/A	#N/A	#N/A	#N/A	#N/A	#N/A	CTCTCC	0	0	0	0	-0.229174	3.27622	#N/A	#N/A	#N/A	0.103406
Rbm39_chr2:156177632:156177906:-@chr2:156177360:156177385:-@chr2:156178879:156178952:-	ENSMUSG00000027620.16	NMD_in	-0.135641	0	#N/A	#N/A	#N/A	#N/A	#N/A	#N/A	CTCTTA	5	1	1	2	-0.169414	5.53029	-0.169	#N/A	0.133	-0.0120219
Clasp2_chr9:113887044:113887047:+@chr9:113881687:113881751:+@chr9:113889957:113890121:+	ENSMUSG00000033392.16	ORF_preserving	-0.135899	1	5.38415	0.00164	CTCTCA	chr9:113886944-113887044(+)	91	96	.	21	1	0	1	-0.0486942	2.44342	#N/A	#N/A	#N/A	-0.00427357
Slc38a10_chr11:120147720:120147838:-@chr11:120141599:120141645:-@chr11:120150979:120151287:-	ENSMUSG00000061306.16	NMD_ex	-0.136209	1	9.93902	0.000174	CTCTCC	chr11:120147838-120147938(-)	86	91	.	3	0	1	1	-0.0411021	4.46732	#N/A	#N/A	#N/A	-0.0266467
Tmem234_chr4:129601406:129601625:+@chr4:129600982:129601134:+@chr4:129602194:129602261:+	ENSMUSG00000028797.20	NMD_in	-0.136741	1	#N/A	#N/A	#N/A	#N/A	#N/A	#N/A	ctctgt	0	0	0	0	-0.00103615	4.95925	#N/A	#N/A	#N/A	0.0699433
Dram2_chr3:106550498:106550675:+@chr3:106547830:106547920:+@chr3:106552155:106552280:+	ENSMUSG00000027900.15	5UTR	-0.137055	0	#N/A	#N/A	#N/A	#N/A	#N/A	#N/A	.	0	0	0	0	0.0427726	3.3647	#N/A	0.135	#N/A	0.0381308
Tjp1_chr7:65314092:65314332:-@chr7:65312554:65313424:-@chr7:65314658:65315009:-	ENSMUSG00000030516.14	ORF_preserving	-0.138861	0	#N/A	#N/A	#N/A	#N/A	#N/A	#N/A	CTCTGC	0	0	0	0	-0.0578231	5.16546	#N/A	#N/A	#N/A	-0.0146591
Rpusd1_chr17:25728202:25728391:+@chr17:25727716:25727847:+@chr17:25728522:25728646:+	ENSMUSG00000041199.3	Start_codon	-0.140104	1	#N/A	#N/A	#N/A	#N/A	#N/A	#N/A	.	0	0	0	0	-0.0260613	3.48536	#N/A	#N/A	#N/A	0.061544
Mtf2_chr5:108078865:108078974:+@chr5:108065756:108065965:+@chr5:108080824:108081023:+	ENSMUSG00000029267.17	NMD_in	-0.142389	0	#N/A	#N/A	#N/A	#N/A	#N/A	#N/A	.	37	0	0	0	0.0252711	4.78839	#N/A	#N/A	#N/A	-0.0121459
Hnrnph3_chr10:63018759:63018898:-@chr10:63018040:63018225:-@chr10:63019392:63019527:-	ENSMUSG00000020069.16	NMD_ex	-0.142394	0	#N/A	#N/A	#N/A	#N/A	#N/A	#N/A	.	0	0	0	0	-0.173776	3.937	-0.174	-0.23	0.265	0.0109078
Hnrnpdl_chr5:100035634:100035739:-@chr5:100034726:100034984:-@chr5:100036103:100036195:-	ENSMUSG00000029328.15	NMD_in	-0.143376	0	#N/A	#N/A	#N/A	#N/A	#N/A	#N/A	.	1	1	1	2	-0.016111	6.61661	#N/A	0.368	-0.289	0.119234
Prpf4b_chr13:34899314:34899455:+@chr13:34899108:34899223:+@chr13:34899830:34899982:+	ENSMUSG00000021413.9	NMD_in	-0.143541	0	#N/A	#N/A	#N/A	#N/A	#N/A	#N/A	CTCTTG	0	0	0	0	-0.0212463	4.43223	#N/A	#N/A	#N/A	0.146896
Fam13b_chr18:34464162:34464336:-@chr18:34462960:34463009:-@chr18:34465155:34465220:-	ENSMUSG00000036501.7	NMD_in	-0.143982	0	#N/A	#N/A	#N/A	#N/A	#N/A	#N/A	CTCTTC	0	0	0	0	0.0212806	4.00415	#N/A	#N/A	#N/A	0.0325836
Arfip1_chr3:84529169:84529265:-@chr3:84527685:84527798:-@chr3:84534586:84534695:-	ENSMUSG00000074513.9	5UTR	-0.145091	0	5.12805	0.0026	CTCTGT	chr3:84529265-84529365(-)	33	38	.	2	0	0	0	-0.141821	2.08988	-0.142	#N/A	#N/A	-0.0581889
Fbf1_chr11:116157291:116157498:-@chr11:116155957:116156035:-@chr11:116157688:116157827:-	ENSMUSG00000020776.18	NMD_in	-0.145707	0	#N/A	#N/A	#N/A	#N/A	#N/A	#N/A	CTCTGT	1	1	0	1	0.0807598	4.19067	0.08	#N/A	#N/A	-0.0619527
R74862_chr7:143039178:143039313:-@chr7:143037280:143037381:-@chr7:143044494:143044656:-	ENSMUSG00000059277.12	NA	-0.146649	0	#N/A	#N/A	#N/A	#N/A	#N/A	#N/A	.	0	0	0	0	0.145957	0.899707	#N/A	#N/A	#N/A	0.0708702
Kdm3b_chr18:34803449:34804049:+@chr18:34799284:34799359:+@chr18:34808240:34809489:+	ENSMUSG00000038773.11	ORF_preserving	-0.14746	0	#N/A	#N/A	#N/A	#N/A	#N/A	#N/A	.	2	0	2	2	0.02898	2.27189	#N/A	#N/A	#N/A	-0.00765867
Pum2_chr12:8733272:8733509:+@chr12:8728855:8729149:+@chr12:8743760:8744028:+	ENSMUSG00000020594.14	ORF_preserving	-0.147765	1	4.42073	0.00585	CACTTC	chr12:8733172-8733272(+)	8	13	CTCTCC	6	1	2	3	0.0122382	5.1677	#N/A	#N/A	#N/A	-0.0203589
Zfp977_chr7:42582905:42583032:-@chr7:42582646:42582707:-@chr7:42592436:42592547:-	ENSMUSG00000092335.1	ORF_changing	-0.147922	0	#N/A	#N/A	#N/A	#N/A	#N/A	#N/A	.	0	0	0	0	0.0035972	0.754544	#N/A	#N/A	#N/A	-0.293316
Nek1_chr8:61071750:61071834:+@chr8:61054519:61054622:+@chr8:61072275:61072359:+	ENSMUSG00000031644.19	ORF_preserving	-0.14934	0	#N/A	#N/A	#N/A	#N/A	#N/A	#N/A	CTCTTC	0	0	0	0	-0.00421057	4.13886	#N/A	#N/A	#N/A	-0.0612047
Syt6_chr3:103630901:103630969:+@chr3:103626981:103627132:+@chr3:103632446:103632768:+	ENSMUSG00000027849.19	NMD_in	-0.149524	1	4.67683	0.00356	CTCACC	chr3:103630801-103630901(+)	93	98	.	2	0	1	1	0.0528604	5.27978	#N/A	#N/A	#N/A	-0.0284566
Spg20_chr3:55124754:55124925:+@chr3:55121599:55121797:+@chr3:55126533:55126654:+	ENSMUSG00000036580.15	ORF_preserving	-0.15044	0	#N/A	#N/A	#N/A	#N/A	#N/A	#N/A	.	0	0	0	0	0.00802816	3.60972	#N/A	#N/A	#N/A	0.0192409
Ktn1_chr14:47716873:47716960:+@chr14:47714631:47714722:+@chr14:47720195:47720285:+	ENSMUSG00000021843.17	ORF_preserving	-0.150501	0	#N/A	#N/A	#N/A	#N/A	#N/A	#N/A	.	3	0	0	0	0.00743381	3.69062	#N/A	#N/A	#N/A	-0.00423861
Erc1_chr6:119777987:119778071:-@chr6:119773733:119773901:-@chr6:119779476:119779632:-	ENSMUSG00000030172.15	ORF_preserving	-0.150995	1	#N/A	#N/A	#N/A	#N/A	#N/A	#N/A	.	1	0	0	0	-0.0511802	2.58658	#N/A	#N/A	#N/A	-0.0823142
Piezo1_chr8:122489554:122489626:-@chr8:122489098:122489199:-@chr8:122490062:122490163:-	ENSMUSG00000014444.17	ORF_preserving	-0.151413	0	4.67683	0.00356	CTCCCC	chr8:122489626-122489726(-)	63	68	.	0	0	0	0	0.0493795	3.80382	#N/A	#N/A	#N/A	-0.131332
Sbf1_chr15:89295951:89296029:-@chr15:89295394:89295576:-@chr15:89299482:89299620:-	ENSMUSG00000036529.17	ORF_preserving	-0.152415	1	9.68293	0.000592	CTCTCT	chr15:89296029-89296129(-)	82	87	.	33	1	0	1	0.0712958	5.07939	#N/A	#N/A	0.132	0.0116268
Hpf1_chr8:60895460:60895650:+@chr8:60893700:60893860:+@chr8:60896737:60896836:+	ENSMUSG00000038005.15	NMD_ex	-0.153144	0	5.38415	0.00164	CTCTAC	chr8:60895360-60895460(+)	61	66	.	1	0	0	0	-0.0909197	4.48534	-0.091	-0.171	0.204	-0.0410766
Pak4_chr7:28570171:28570313:-@chr7:28569792:28569866:-@chr7:28598034:28598155:-	ENSMUSG00000030602.13	5UTR	-0.153498	0	#N/A	#N/A	#N/A	#N/A	#N/A	#N/A	.	0	0	0	0	0.031743	5.20136	#N/A	#N/A	#N/A	0.0266684
Tmpo_chr10:91153277:91153397:-@chr10:91153084:91153180:-@chr10:91158747:91158845:-	ENSMUSG00000019961.17	ORF_preserving	-0.153808	1	#N/A	#N/A	#N/A	#N/A	#N/A	#N/A	CTCTGC	48	4	0	4	-0.0188806	4.94896	#N/A	-0.186	0.074	-0.0499967
Ktn1_chr14:47704419:47704488:+@chr14:47704186:47704277:+@chr14:47705762:47705800:+	ENSMUSG00000021843.17	ORF_preserving	-0.154753	1	#N/A	#N/A	#N/A	#N/A	#N/A	#N/A	.	0	0	0	0	-0.0623127	3.35561	#N/A	#N/A	0.195	-0.0801315
Picalm_chr7:90194272:90194296:+@chr7:90191653:90191753:+@chr7:90195654:90195714:+	ENSMUSG00000039361.11	ORF_preserving	-0.155205	0	9.68293	0.000592	CTCTCT	chr7:90194172-90194272(+)	19	24	.	10	2	0	2	-0.138312	4.31775	-0.138	-0.057	#N/A	-0.0727819
Tnnt2_chr1:135843784:135843814:+@chr1:135842014:135842026:+@chr1:135845554:135845644:+	ENSMUSG00000026414.13	ORF_preserving	-0.155775	1	4.42073	0.00585	CTCCCT	chr1:135843684-135843784(+)	60	65	.	1	0	0	0	-0.000976871	1.32536	#N/A	#N/A	#N/A	#N/A
Herc6_chr6:57607041:57607178:+@chr6:57604072:57604200:+@chr6:57607633:57607707:+	ENSMUSG00000029798.11	NMD_ex	-0.155938	0	#N/A	#N/A	#N/A	#N/A	#N/A	#N/A	.	0	0	0	0	-0.0256976	0.432379	#N/A	#N/A	#N/A	0.042937
Gba_chr3:89203191:89203360:+@chr3:89202935:89203086:+@chr3:89203471:89203541:+	ENSMUSG00000028048.11	5UTR	-0.156755	0	#N/A	#N/A	#N/A	#N/A	#N/A	#N/A	CTCTTT	0	0	0	0	-0.0144083	5.50581	#N/A	#N/A	0.066	0.113796
Fgd2_chr17:29363710:29363942:+@chr17:29360913:29361157:+@chr17:29364910:29364991:+	ENSMUSG00000024013.15	NMD_ex	-0.156832	0	#N/A	#N/A	#N/A	#N/A	#N/A	#N/A	.	0	0	0	0	-0.0688823	1.27805	#N/A	#N/A	#N/A	0.0363651
Phf14_chr6:11933252:11934019:+@chr6:11926726:11926837:+@chr6:11941429:11941574:+	ENSMUSG00000029629.17	NMD_ex	-0.157039	1	#N/A	#N/A	#N/A	#N/A	#N/A	#N/A	.	4	0	0	0	0.0469216	2.81971	#N/A	#N/A	#N/A	#N/A
Rpusd1_chr17:25728180:25728391:+@chr17:25727716:25727847:+@chr17:25728522:25728646:+	ENSMUSG00000041199.3	Start_codon	-0.157838	1	4.67683	0.00356	CCCTCC	chr17:25728080-25728180(+)	87	92	.	0	0	0	0	-0.0326054	3.52021	#N/A	#N/A	#N/A	0.0886883
Rars2_chr4:34625400:34625484:+@chr4:34623410:34623513:+@chr4:34630472:34630570:+	ENSMUSG00000028292.14	ORF_preserving	-0.158657	0	4.42073	0.00585	CTCATC	chr4:34625300-34625400(+)	46	51	.	0	0	0	0	0.0294073	3.71148	#N/A	-0.059	#N/A	-0.134467
Ndufs1_chr1:63172153:63172257:-@chr1:63170848:63170914:-@chr1:63176585:63176669:-	ENSMUSG00000025968.16	5UTR	-0.158676	1	#N/A	#N/A	#N/A	#N/A	#N/A	#N/A	ctctgt	0	0	1	1	-0.0461931	4.70176	#N/A	#N/A	#N/A	0.0315037
Evl_chr12:108683347:108683410:+@chr12:108683194:108683261:+@chr12:108686049:108686116:+	ENSMUSG00000021262.15	ORF_preserving	-0.1588	1	9.42683	0.000844	CTCTTT	chr12:108683247-108683347(+)	80	85	.	0	0	0	0	0.0161264	5.43687	#N/A	-0.132	#N/A	0.00645697
Ppp4r1l-ps_chr2:173589787:173589948:-@chr2:173589504:173589674:-@chr2:173592116:173592221:-	ENSMUSG00000055897.13	NA	-0.158952	0	#N/A	#N/A	#N/A	#N/A	#N/A	#N/A	CTCTCC	0	0	0	0	-0.0504599	-0.0260303	#N/A	-0.216	#N/A	-0.00415453
Dctn1_chr6:83183935:83183956:+@chr6:83183298:83183333:+@chr6:83186427:83186445:+	ENSMUSG00000031865.16	ORF_preserving	-0.159676	0	4.42073	0.00585	CTCCTC	chr6:83183835-83183935(+)	89	94	.	3	1	0	1	-0.0194446	4.76721	#N/A	#N/A	#N/A	-0.28777
Elavl4_chr4:110255418:110255505:-@chr4:110251280:110251521:-@chr4:110287232:110287527:-	ENSMUSG00000028546.17	Start_codon	-0.159795	0	9.68293	0.000592	CTCTTC	chr4:110255505-110255605(-)	81	86	.	34	0	0	0	-0.00989484	4.90298	#N/A	#N/A	#N/A	-0.185021
Klhdc3_chr17:46679041:46679194:-@chr17:46678280:46678493:-@chr17:46680701:46680789:-	ENSMUSG00000063576.12	5UTR	-0.160082	0	5.38415	0.00164	CTCTCA	chr17:46679194-46679294(-)	69	74	CTCTGT	6	0	0	0	0.0850314	5.63634	#N/A	#N/A	#N/A	-0.00400585
Arfrp1_chr2:181361000:181361071:-@chr2:181359638:181359739:-@chr2:181361390:181361472:-	ENSMUSG00000038671.15	NMD_ex	-0.160428	1	9.93902	0.000174	CTCTCC	chr2:181361071-181361171(-)	83	88	.	0	0	0	0	-0.177136	4.44723	-0.177	-0.258	0.155	-0.126723
Relch_chr1:105741012:105741095:+@chr1:105740434:105740517:+@chr1:105741296:105741360:+	ENSMUSG00000026319.13	NMD_in	-0.161773	1	4.16463	0.00844	CTCATT	chr1:105740912-105741012(+)	50	55	CTCTTC	0	0	0	0	-0.0235245	3.74083	#N/A	#N/A	#N/A	-0.00237229
Dnm1l_chr16:16318444:16318477:-@chr16:16316601:16316778:-@chr16:16318763:16318841:-	ENSMUSG00000022789.15	ORF_preserving	-0.161857	1	#N/A	#N/A	#N/A	#N/A	#N/A	#N/A	.	1	0	1	1	0.0169954	4.73163	#N/A	#N/A	-0.186	-0.00684631
Bcl9l_chr9:44499447:44499549:+@chr9:44489654:44489711:+@chr9:44500744:44500800:+	ENSMUSG00000063382.6	Start_codon	-0.162279	1	9.42683	0.000844	CTCTTT	chr9:44499347-44499447(+)	78	83	.	7	1	0	1	0.00898847	1.96872	#N/A	#N/A	#N/A	0.0873898
Srsf6_chr2:162932814:162932979:+@chr2:162931993:162932142:+@chr2:162933425:162933509:+	ENSMUSG00000016921.14	NMD_in	-0.163145	0	#N/A	#N/A	#N/A	#N/A	#N/A	#N/A	.	1	1	0	1	0.0914183	6.8709	0.092	#N/A	-0.117	0.0851735
Kcp_chr6:29498786:29498880:-@chr6:29498428:29498514:-@chr6:29498956:29499036:-	ENSMUSG00000059022.15	NMD_ex	-0.1633	0	#N/A	#N/A	#N/A	#N/A	#N/A	#N/A	CTCTGC	0	0	0	0	#DIV/0!	-0.906953	#N/A	#N/A	0.574	#N/A
Hdac4_chr1:92012668:92012819:-@chr1:92002154:92002275:-@chr1:92029954:92030196:-	ENSMUSG00000026313.16	NMD_ex	-0.163482	0	5.38415	0.00164	CTCTGC	chr1:92012819-92012919(-)	89	94	.	31	0	0	0	0.00656814	1.06874	#N/A	#N/A	#N/A	-0.00342536
Pphln1_chr15:93420283:93420490:+@chr15:93410691:93410783:+@chr15:93424013:93424075:+	ENSMUSG00000036167.16	ORF_preserving	-0.164487	1	5.12805	0.0026	CTCTAT	chr15:93420183-93420283(+)	74	79	CTCTGC	11	0	0	0	0.043448	5.18952	#N/A	#N/A	0.084	-0.0227727
Thrap3_chr4:126173136:126173329:-@chr4:126171693:126171881:-@chr4:126173443:126173527:-	ENSMUSG00000043962.16	NMD_in	-0.164526	0	9.68293	0.000592	CTCTCT	chr4:126173329-126173429(-)	69	74	.	0	0	0	0	0.008531	5.28332	#N/A	0.154	-0.03	0.0575821
Mcam_chr9:44141274:44141392:+@chr9:44140844:44140992:+@chr9:44141783:44142727:+	ENSMUSG00000032135.15	ORF_changing	-0.164852	0	5.38415	0.00164	CTCTCA	chr9:44141174-44141274(+)	80	85	CTCTCC	0	0	0	0	0.0660451	3.48692	#N/A	#N/A	#N/A	-0.0853785
Jag2_chr12:112915604:112915718:-@chr12:112915470:112915517:-@chr12:112915879:112915993:-	ENSMUSG00000002799.6	ORF_preserving	-0.166662	1	4.42073	0.00585	CTCCCT	chr12:112915718-112915818(-)	81	86	.	0	0	0	0	-0.029937	2.77484	#N/A	#N/A	#N/A	-0.0169155
Pacsin2_chr15:83379683:83379806:-@chr15:83378998:83379195:-@chr15:83381761:83381883:-	ENSMUSG00000016664.16	ORF_preserving	-0.167896	1	9.68293	0.000592	CTCTCT	chr15:83379806-83379906(-)	83	88	.	0	0	0	0	0.00962511	6.38	#N/A	#N/A	#N/A	-0.0624416
Eml4_chr17:83428215:83428248:+@chr17:83427999:83428025:+@chr17:83440030:83440154:+	ENSMUSG00000032624.16	ORF_preserving	-0.171866	1	#N/A	#N/A	#N/A	#N/A	#N/A	#N/A	.	1	1	1	2	-0.0594995	4.25751	#N/A	#N/A	#N/A	-0.344004
Vrk1_chr12:106073618:106073678:+@chr12:106070524:106070615:+@chr12:106075006:106075200:+	ENSMUSG00000021115.15	ORF_preserving	-0.172734	1	#N/A	#N/A	#N/A	#N/A	#N/A	#N/A	.	2	0	1	1	0.0274211	4.04757	#N/A	#N/A	#N/A	0.0689155
Slx4ip_chr2:136892283:136892361:+@chr2:136891607:136891661:+@chr2:136905542:136905600:+	ENSMUSG00000027281.16	5UTR	-0.173562	0	#N/A	#N/A	#N/A	#N/A	#N/A	#N/A	.	0	0	0	0	-0.233169	1.88083	-0.234	#N/A	#N/A	0.176857
Atxn2_chr5:121813384:121813553:+@chr5:121811384:121811612:+@chr5:121814337:121814720:+	ENSMUSG00000042605.16	ORF_changing	-0.174193	0	9.68293	0.000592	CTCTCT	chr5:121813284-121813384(+)	88	93	.	2	0	0	0	0.0805274	3.03601	#N/A	#N/A	#N/A	-0.168569
Clk4_chr11:51273077:51273168:+@chr11:51271799:51272022:+@chr11:51273559:51273626:+	ENSMUSG00000020385.16	NMD_ex	-0.175456	0	4.67683	0.00356	CTCCCC	chr11:51272977-51273077(+)	8	13	.	2	0	0	0	-0.0738765	3.45012	#N/A	-0.255	#N/A	0.0165714
Tial1_chr7:128446730:128446798:-@chr7:128446194:128446270:-@chr7:128448120:128448208:-	ENSMUSG00000030846.15	NMD_in	-0.175568	1	4.41463	0.00707	TTCTCC	chr7:128446798-128446898(-)	53	58	.	5	1	0	1	0.0541235	5.01987	#N/A	-0.156	-0.112	0.0340003
Wasf3_chr5:146465849:146466019:+@chr5:146460964:146461140:+@chr5:146466797:146467064:+	ENSMUSG00000029636.11	NMD_in	-0.176443	0	4.42073	0.00585	CCCTTC	chr5:146465749-146465849(+)	93	98	.	13	0	0	0	0.080956	3.28055	#N/A	#N/A	0.045	-0.131003
Mapk8ip3_chr17:24920471:24920495:-@chr17:24917994:24918139:-@chr17:24923815:24923868:-	ENSMUSG00000024163.17	ORF_preserving	-0.176584	1	5.12805	0.0026	CTCTGT	chr17:24920495-24920595(-)	49	54	.	2	1	0	1	0.0710616	3.73698	#N/A	#N/A	#N/A	-0.107826
2010001A14Rik_chr11:57796025:57796173:-@chr11:57795498:57795794:-@chr11:57796311:57796397:-	ENSMUSG00000087165.7	NA	-0.177098	1	4.41463	0.00707	CTTTCC	chr11:57796173-57796273(-)	84	89	.	0	0	0	0	0.0936577	1.92773	#N/A	-0.205	#N/A	0.0217901
Abi2_chr1:60447259:60447406:+@chr1:60443984:60444082:+@chr1:60448077:60448202:+	ENSMUSG00000026782.15	ORF_preserving	-0.178537	1	9.68293	0.000592	CTCTTC	chr1:60447159-60447259(+)	86	91	.	4	0	1	1	0.00188894	2.39877	#N/A	#N/A	#N/A	-0.0344717
Kat7_chr11:95291519:95291609:-@chr11:95289771:95289870:-@chr11:95294562:95294645:-	ENSMUSG00000038909.16	ORF_preserving	-0.180458	0	#N/A	#N/A	#N/A	#N/A	#N/A	#N/A	.	14	0	0	0	-0.000235434	5.08307	#N/A	#N/A	#N/A	-0.189158
Nt5c3_chr6:56913805:56913894:-@chr6:56897774:56897829:-@chr6:56923671:56923857:-	ENSMUSG00000029780.14	ORF_changing	-0.18066	0	#N/A	#N/A	#N/A	#N/A	#N/A	#N/A	.	12	0	0	0	-0.027776	4.35391	#N/A	#N/A	#N/A	0.0185419
Gtpbp2_chr17:46163033:46163213:+@chr17:46161294:46161326:+@chr17:46163296:46163408:+	ENSMUSG00000023952.13	NA	-0.184189	0	9.68293	0.000592	CTCTCT	chr17:46162933-46163033(+)	25	30	CTCTTA	3	0	0	0	-0.252232	3.18927	#N/A	#N/A	#N/A	-0.0612336
Scn9a_chr2:66563335:66563427:-@chr2:66562345:66562558:-@chr2:66563539:66563631:-	ENSMUSG00000075316.11	NMD_in	-0.184979	0	4.67683	0.00356	CTCCCC	chr2:66563427-66563527(-)	87	92	.	0	0	0	0	#DIV/0!	#DIV/0!	#N/A	#N/A	#N/A	-0.00744223
Ktn1_chr14:47726470:47726554:+@chr14:47726225:47726309:+@chr14:47730339:47730423:+	ENSMUSG00000021843.17	ORF_preserving	-0.186636	0	#N/A	#N/A	#N/A	#N/A	#N/A	#N/A	.	0	0	0	0	0.0505379	3.88934	#N/A	#N/A	#N/A	-0.252116
Mroh1_chr15:76432371:76432398:+@chr15:76432148:76432295:+@chr15:76433273:76433396:+	ENSMUSG00000022558.16	ORF_preserving	-0.189929	1	9.42683	0.000844	CTCTTT	chr15:76432271-76432371(+)	86	91	.	0	0	0	0	-0.0306801	2.3512	#N/A	#N/A	0.229	-0.236681
Mapk9_chr11:49854736:49854977:+@chr11:49854229:49854382:+@chr11:49863543:49863673:+	ENSMUSG00000020366.18	NMD_in	-0.1905	0	4.67683	0.00356	CTCCCC	chr11:49854636-49854736(+)	55	60	CTCTTC	0	0	0	0	0.0576541	4.35708	#N/A	#N/A	#N/A	0.175689
Zfp862-ps_chr6:48514151:48514326:+@chr6:48511814:48512512:+@chr6:48527444:48527549:+	ENSMUSG00000107476.3	NA	-0.191189	0	9.42683	0.000844	CTCTTT	chr6:48514051-48514151(+)	88	93	CTCTAC	0	0	0	0	0.233333	3.03403	0.234	#N/A	#N/A	0.104287
Slc16a13_chr11:70220194:70220338:-@chr11:70218592:70219330:-@chr11:70220478:70220994:-	ENSMUSG00000044367.7	ORF_preserving	-0.193127	0	#N/A	#N/A	#N/A	#N/A	#N/A	#N/A	.	0	0	0	0	0.129262	1.88948	#N/A	0.197	#N/A	-0.0338438
Bag6_chr17:35142497:35142605:+@chr17:35142306:35142384:+@chr17:35142726:35142839:+	ENSMUSG00000024392.17	ORF_preserving	-0.193361	1	#N/A	#N/A	#N/A	#N/A	#N/A	#N/A	.	0	0	0	0	-0.009094	5.85357	#N/A	-0.144	0.123	-0.084218
Tnrc18_chr5:142764768:142764897:-@chr5:142762989:142763161:-@chr5:142765050:142765187:-	ENSMUSG00000039477.16	ORF_preserving	-0.197095	1	4.67683	0.00356	CACTCC	chr5:142764897-142764997(-)	45	50	.	0	0	0	0	0.0114433	2.70165	#N/A	-0.344	#N/A	0.0544939
Eml4_chr17:83425257:83425431:+@chr17:83421605:83421735:+@chr17:83427222:83427351:+	ENSMUSG00000032624.16	ORF_preserving	-0.19862	1	4.16463	0.00844	CACTTT	chr17:83425157-83425257(+)	33	38	CTCTTC	5	0	0	0	-0.00406621	4.19156	#N/A	#N/A	#N/A	-0.438168
Srsf6_chr2:162932814:162933082:+@chr2:162931993:162932142:+@chr2:162933425:162933550:+	ENSMUSG00000016921.14	NMD_in	-0.198825	0	#N/A	#N/A	#N/A	#N/A	#N/A	#N/A	.	1	1	0	1	0.156814	6.83523	0.157	#N/A	#N/A	0.101211
Taf4_chr2:179939793:179939954:-@chr2:179938410:179938530:-@chr2:179975412:179976646:-	ENSMUSG00000039117.16	NMD_ex	-0.200561	0	4.41463	0.00707	GTCTCC	chr2:179939954-179940054(-)	14	19	.	87	0	0	0	-0.0241266	3.30456	#N/A	#N/A	#N/A	-0.00466997
Emsy_chr7:98602582:98602747:-@chr7:98600671:98600827:-@chr7:98610666:98610865:-	ENSMUSG00000035401.9	ORF_preserving	-0.200759	0	#N/A	#N/A	#N/A	#N/A	#N/A	#N/A	CTCTGT	22	0	1	1	0.0759759	2.8558	#N/A	-0.159	#N/A	-0.0270643
Pogk_chr1:166408997:166409331:-@chr1:166408398:166408532:-@chr1:166409706:166409863:-	ENSMUSG00000040596.15	Start_codon	-0.201062	0	4.67683	0.00356	CTCCCC	chr1:166409331-166409431(-)	76	81	CTCTCT	0	0	1	1	0.0612647	2.48932	#N/A	#N/A	#N/A	-0.0275421
Hdac7_chr15:97808659:97808770:-@chr15:97808352:97808533:-@chr15:97808966:97809058:-	ENSMUSG00000022475.19	ORF_preserving	-0.202266	0	#N/A	#N/A	#N/A	#N/A	#N/A	#N/A	CTCTTG	0	0	0	0	-0.185377	2.62884	#N/A	-0.266	#N/A	0.106307
Nrip2_chr6:128404934:128405084:+@chr6:128399765:128400301:+@chr6:128406489:128406572:+	ENSMUSG00000001520.12	ORF_preserving	-0.204707	0	#N/A	#N/A	#N/A	#N/A	#N/A	#N/A	CTCTGC	1	0	0	0	0.182245	0.53407	#N/A	#N/A	#N/A	-0.0716842
Ankrd16_chr2:11787404:11787571:+@chr2:11786223:11786302:+@chr2:11789733:11789768:+	ENSMUSG00000047909.11	ORF_changing	-0.206919	0	#N/A	#N/A	#N/A	#N/A	#N/A	#N/A	ctcttc	0	0	0	0	0.00328326	2.9293	#N/A	#N/A	#N/A	0.137169
Tmem63b_chr17:45678962:45679001:-@chr17:45677925:45678016:-@chr17:45679236:45679316:-	ENSMUSG00000036026.15	ORF_preserving	-0.21009	1	5.38415	0.00164	CTCTCA	chr17:45679001-45679101(-)	58	63	.	2	1	1	2	-0.0024608	3.67077	#N/A	#N/A	0.218	-0.22992
Zfp146_chr7:30163326:30163373:-@chr7:30162723:30163228:-@chr7:30169658:30169691:-	ENSMUSG00000037029.8	5UTR	-0.210345	0	#N/A	#N/A	#N/A	#N/A	#N/A	#N/A	.	0	0	0	0	0.124877	4.04345	#N/A	#N/A	#N/A	-0.103072
N6amt1_chr16:87366138:87366280:+@chr16:87362519:87362603:+@chr16:87367464:87368742:+	ENSMUSG00000044442.11	ORF_changing	-0.213855	0	#N/A	#N/A	#N/A	#N/A	#N/A	#N/A	CTCTCC	0	0	0	0	0.196685	1.2186	#N/A	#N/A	#N/A	-0.0618282
Dennd5a_chr7:109935481:109935553:-@chr7:109934692:109934802:-@chr7:109960073:109960470:-	ENSMUSG00000035901.14	ORF_preserving	-0.218155	1	5.12805	0.0026	CTCTGT	chr7:109935553-109935653(-)	76	81	.	20	0	0	0	0.0435722	4.15871	#N/A	#N/A	#N/A	-0.257776
Sorbs1_chr19:40376644:40377016:-@chr19:40373475:40373617:-@chr19:40382520:40382633:-	ENSMUSG00000025006.18	5UTR	-0.219616	1	#N/A	#N/A	#N/A	#N/A	#N/A	#N/A	CTCTCT	0	0	1	1	-0.110212	0.662407	#N/A	#N/A	0.083	-0.299642
Ank2_chr3:127012672:127012771:-@chr3:127010853:127011051:-@chr3:127013238:127013337:-	ENSMUSG00000032826.19	ORF_preserving	-0.22438	1	#N/A	#N/A	#N/A	#N/A	#N/A	#N/A	.	0	0	0	0	-0.0221283	1.18214	#N/A	#N/A	#N/A	-0.0111111
Eif5a_chr11:69919448:69919478:-@chr11:69919150:69919336:-@chr11:69921023:69921085:-	ENSMUSG00000078812.10	5UTR	-0.227195	0	#N/A	#N/A	#N/A	#N/A	#N/A	#N/A	.	0	0	0	0	0.0821534	9.93149	#N/A	#N/A	#N/A	0.270641
Ap1ar_chr3:127815595:127815694:-@chr3:127813239:127813295:-@chr3:127816909:127817006:-	ENSMUSG00000074238.6	ORF_preserving	-0.227769	1	#N/A	#N/A	#N/A	#N/A	#N/A	#N/A	.	2	0	0	0	-0.0256878	3.50536	#N/A	#N/A	0.165	-0.238182
Ap3d1_chr10:80710088:80710292:-@chr10:80709766:80709956:-@chr10:80710419:80710467:-	ENSMUSG00000020198.8	NMD_in	-0.228646	1	9.68293	0.000592	CTCTCT	chr10:80710292-80710392(-)	91	96	.	0	0	0	0	#DIV/0!	#DIV/0!	#N/A	#N/A	#N/A	0.015899
Osbpl9_chr4:109091660:109091699:-@chr4:109087394:109087485:-@chr4:109098502:109098553:-	ENSMUSG00000028559.17	ORF_preserving	-0.229335	0	#N/A	#N/A	#N/A	#N/A	#N/A	#N/A	.	0	0	0	0	0.0635952	3.64785	#N/A	#N/A	#N/A	-0.14157
Ccdc163_chr4:116709239:116709273:+@chr4:116708508:116709094:+@chr4:116709437:116709619:+	ENSMUSG00000028689.14	NMD_ex	-0.229776	0	#N/A	#N/A	#N/A	#N/A	#N/A	#N/A	CTCTAC	0	0	0	0	0	0.870514	#N/A	0.362	#N/A	-0.070344
Myo5a_chr9:75192383:75192464:+@chr9:75189899:75190000:+@chr9:75193938:75194100:+	ENSMUSG00000034593.16	ORF_preserving	-0.230498	1	4.16463	0.00844	CTCATT	chr9:75192283-75192383(+)	46	51	.	3	1	1	2	0.200064	4.99245	0.2	#N/A	0.224	-0.127007
Camk2d_chr3:126808207:126808249:+@chr3:126805856:126805916:+@chr3:126810638:126810687:+	ENSMUSG00000053819.16	ORF_preserving	-0.23157	0	#N/A	#N/A	#N/A	#N/A	#N/A	#N/A	.	5	0	0	0	0.347318	2.10148	#N/A	#N/A	#N/A	-0.169065
Pstk_chr7:131373535:131373830:+@chr7:131371140:131371389:+@chr7:131374064:131374263:+	ENSMUSG00000063179.13	NMD_ex	-0.231667	1	5.12805	0.0026	ctctgt	chr7:131373435-131373535(+)	1	6	CTCTTG	2	0	0	0	-0.0192217	1.78561	#N/A	-0.277	#N/A	0.0213576
Senp1_chr15:98061949:98062027:-@chr15:98059915:98059954:-@chr15:98064818:98064873:-	ENSMUSG00000033075.17	ORF_preserving	-0.237355	1	9.42683	0.000844	CTCTTT	chr15:98062027-98062127(-)	52	57	ctctct	13	1	0	1	0.0200432	3.85531	#N/A	0.1	#N/A	-0.266202
Als2cl_chr9:110894295:110894392:+@chr9:110893986:110894160:+@chr9:110894565:110894723:+	ENSMUSG00000044037.15	NMD_ex	-0.238883	1	9.93902	0.000174	CTCTCC	chr9:110894195-110894295(+)	16	21	.	0	0	0	0	-1	-0.642446	#N/A	#N/A	#N/A	-0.241016
Yeats2_chr16:20207623:20207793:+@chr16:20206083:20206245:+@chr16:20208418:20208577:+	ENSMUSG00000041215.16	NMD_ex	-0.2396	0	4.42073	0.00585	CTCATC	chr16:20207523-20207623(+)	39	44	.	2	0	0	0	-0.013024	3.35712	#N/A	#N/A	0.103	0.0608857
Ccdc66_chr14:27500240:27500682:-@chr14:27498723:27498889:-@chr14:27506650:27506715:-	ENSMUSG00000046753.10	NMD_in	-0.239711	0	4.41463	0.00707	ATCTCC	chr14:27500682-27500782(-)	32	37	CTCTAC	6	1	0	1	-0.142338	2.16053	#N/A	#N/A	#N/A	-0.11543
Nasp_chr4:116610402:116611377:-@chr4:116605683:116605763:-@chr4:116611971:116612081:-	ENSMUSG00000028693.15	ORF_preserving	-0.240827	0	#N/A	#N/A	#N/A	#N/A	#N/A	#N/A	.	6	1	1	2	0.086162	5.02292	0.086	-0.132	0.087	0.0196637
1500004A13Rik_chr3:88810637:88811002:-@chr3:88805288:88808272:-@chr3:88811213:88811369:-	ENSMUSG00000098912.7	NA	-0.240835	0	#N/A	#N/A	#N/A	#N/A	#N/A	#N/A	CTCTTT	0	0	0	0	0.0434648	1.26389	#N/A	#N/A	#N/A	0.181433
Micall1_chr15:79119735:79119827:+@chr15:79115029:79115171:+@chr15:79120758:79120901:+	ENSMUSG00000033039.10	NMD_ex	-0.241531	0	5.38415	0.00164	CTCTGC	chr15:79119635-79119735(+)	59	64	.	3	0	0	0	-0.0420413	1.96759	#N/A	#N/A	#N/A	0.0033425
Ablim1_chr19:57046924:57047071:-@chr19:57044880:57044972:-@chr19:57049461:57049509:-	ENSMUSG00000025085.16	ORF_preserving	-0.243976	1	#N/A	#N/A	#N/A	#N/A	#N/A	#N/A	.	4	0	0	0	0.0890864	3.90395	#N/A	#N/A	#N/A	-0.0498378
Ablim1_chr19:57046924:57047065:-@chr19:57044880:57044972:-@chr19:57049461:57049509:-	ENSMUSG00000025085.16	ORF_preserving	-0.245415	1	#N/A	#N/A	#N/A	#N/A	#N/A	#N/A	.	4	0	0	0	0.106715	3.93539	#N/A	#N/A	#N/A	-0.0824962
Slc9a7_chrX:20138912:20138972:-@chrX:20131770:20131834:-@chrX:20158814:20158968:-	ENSMUSG00000037341.14	ORF_preserving	-0.247863	0	#N/A	#N/A	#N/A	#N/A	#N/A	#N/A	CTCTCT	11	0	0	0	0.0455876	0.689624	#N/A	#N/A	#N/A	-0.303611
Atp6v1h_chr1:5101069:5101123:+@chr1:5098028:5098133:+@chr1:5117389:5117487:+	ENSMUSG00000033793.12	ORF_preserving	-0.248538	1	#N/A	#N/A	#N/A	#N/A	#N/A	#N/A	CTCTTC	10	0	0	0	0.0167541	3.89957	#N/A	-0.121	#N/A	-0.366631
Btbd10_chr7:113351780:113351938:-@chr7:113335321:113335518:-@chr7:113364904:113364969:-	ENSMUSG00000038187.14	Start_codon	-0.249042	0	9.42683	0.000844	CTCTTT	chr7:113351938-113352038(-)	88	93	.	30	0	0	0	0.0618282	3.4268	#N/A	-0.267	#N/A	-0.114659
Pitpnc1_chr11:107216677:107216796:-@chr11:107207891:107212658:-@chr11:107226230:107226294:-	ENSMUSG00000040430.18	ORF_changing	-0.253322	1	4.41463	0.00707	CTTTCC	chr11:107216796-107216896(-)	29	34	.	8	1	0	1	0.0762168	2.24641	#N/A	#N/A	#N/A	-0.126281
Dscam_chr16:96597793:96597856:-@chr16:96592436:96593414:-@chr16:96608035:96608338:-	ENSMUSG00000050272.10	ORF_preserving	-0.255784	0	#N/A	#N/A	#N/A	#N/A	#N/A	#N/A	.	0	0	0	0	-0.00376669	1.34452	#N/A	#N/A	#N/A	-0.00481459
Arhgef19_chr4:141244817:141244966:+@chr4:141240631:141240744:+@chr4:141246174:141246412:+	ENSMUSG00000028919.11	5UTR	-0.257209	0	9.68293	0.000592	CTCTTC	chr4:141244717-141244817(+)	90	95	CTCTTA	2	0	0	0	-0.0959158	2.02419	#N/A	#N/A	#N/A	-0.0614776
Ythdf3_chr3:16203186:16203219:+@chr3:16189477:16189563:+@chr3:16203825:16205424:+	ENSMUSG00000047213.14	ORF_preserving	-0.263967	0	9.68293	0.000592	ctctct	chr3:16203086-16203186(+)	7	12	.	69	1	0	1	0.0385896	4.42937	#N/A	#N/A	#N/A	0.13988
Deaf1_chr7:141324441:141324616:-@chr7:141324081:141324179:-@chr7:141327278:141327584:-	ENSMUSG00000058886.9	NMD_in	-0.270092	0	#N/A	#N/A	#N/A	#N/A	#N/A	#N/A	.	34	1	0	1	0.156935	3.64507	0.157	#N/A	#N/A	0.0771933
Ep400_chr5:110700521:110700764:-@chr5:110698751:110698916:-@chr5:110701620:110701790:-	ENSMUSG00000029505.17	ORF_preserving	-0.270094	1	#N/A	#N/A	#N/A	#N/A	#N/A	#N/A	CTCTCA	0	0	0	0	-0.0657563	3.68173	#N/A	#N/A	#N/A	-0.276233
Sun1_chr5:139229752:139229944:+@chr5:139226705:139226885:+@chr5:139230772:139230838:+	ENSMUSG00000036817.14	ORF_preserving	-0.274323	1	#N/A	#N/A	#N/A	#N/A	#N/A	#N/A	CTCTGT	5	0	0	0	-0.048138	3.66673	#N/A	#N/A	#N/A	-0.366793
Aar2_chr2:156549851:156549990:+@chr2:156547607:156547883:+@chr2:156550648:156550684:+	ENSMUSG00000027628.10	5UTR	-0.278283	0	5.12805	0.0026	ctctgt	chr2:156549751-156549851(+)	80	85	.	1	0	0	0	0.00698088	4.12308	#N/A	#N/A	#N/A	0.093481
Pbrm1_chr14:31113848:31114004:+@chr14:31107108:31107310:+@chr14:31117012:31117083:+	ENSMUSG00000042323.17	ORF_preserving	-0.280655	1	#N/A	#N/A	#N/A	#N/A	#N/A	#N/A	.	10	0	0	0	0.112981	3.53752	#N/A	#N/A	#N/A	-0.129844
Septin6_chrX:36920368:36920413:-@chrX:36911325:36913254:-@chrX:36922839:36923030:-	ENSMUSG00000050379.15	ORF_changing	-0.280959	1	9.68293	0.000592	CTCTTC	chrX:36920413-36920513(-)	56	61	CTCTGC	3	0	0	0	-0.117666	2.95175	#N/A	#N/A	#N/A	-0.202209
Clk4_chr11:51270536:51270595:+@chr11:51268164:51268231:+@chr11:51271799:51272019:+	ENSMUSG00000020385.16	NMD_in	-0.282663	0	9.93902	0.000174	ctctcc	chr11:51270436-51270536(+)	90	95	ctcttg	19	1	0	1	0.0524939	3.2028	#N/A	#N/A	#N/A	-0.0427994
Rbm4_chr19:4787360:4788042:-@chr19:4784292:4785567:-@chr19:4792397:4792820:-	ENSMUSG00000094936.8	ORF_changing	-0.284301	1	4.42073	0.00585	CCCTTC	chr19:4788042-4788142(-)	76	81	CTCTCT	42	1	0	1	-0.0846567	0.237253	#N/A	#N/A	#N/A	-0.0537541
Cyb561a3_chr19:10578981:10579074:+@chr19:10577171:10578083:+@chr19:10580462:10580562:+	ENSMUSG00000034445.8	5UTR	-0.285541	1	#N/A	#N/A	#N/A	#N/A	#N/A	#N/A	.	0	0	1	1	-0.0512793	1.2106	#N/A	#N/A	#N/A	0.0490754
Ncam1_chr9:49531973:49531976:-@chr9:49523521:49523646:-@chr9:49541887:49541902:-	ENSMUSG00000039542.16	NA	-0.288946	0	4.42073	0.00585	CTCCTC	chr9:49531976-49532076(-)	1	6	.	23	0	0	0	0	4.49455	#N/A	#N/A	#N/A	-0.0604982
Ap1s3_chr1:79623681:79623790:-@chr1:79614202:79614340:-@chr1:79625106:79625285:-	ENSMUSG00000054702.14	NMD_ex	-0.291413	0	4.16463	0.00844	CACTTT	chr1:79623790-79623890(-)	36	41	CTCTTG	1	1	1	2	0.17516	2.93523	#N/A	#N/A	#N/A	-0.226436
Zfp788_chr7:41634679:41634710:+@chr7:41633202:41633694:+@chr7:41647482:41647617:+	ENSMUSG00000074165.10	5UTR	-0.296649	1	#N/A	#N/A	#N/A	#N/A	#N/A	#N/A	.	0	0	0	0	0.105433	2.52916	#N/A	#N/A	#N/A	-0.120232
Rian_chr12:109652700:109652715:+@chr12:109651858:109651938:+@chr12:109654285:109654432:+	ENSMUSG00000097451.11	NA	-0.297373	0	5.38415	0.00164	CTCTCA	chr12:109652600-109652700(+)	94	99	.	0	0	0	0	#DIV/0!	#DIV/0!	#N/A	#N/A	#N/A	#N/A
App_chr16:85043575:85043743:-@chr16:85030231:85030365:-@chr16:85056323:85056526:-	ENSMUSG00000022892.11	ORF_preserving	-0.303451	1	4.42073	0.00585	CTCGCT	chr16:85043743-85043843(-)	72	77	.	15	0	0	0	0.0277853	5.81396	#N/A	#N/A	0.077	-0.420204
Obsl1_chr1:75492066:75492342:-@chr1:75491187:75491457:-@chr1:75492505:75492793:-	ENSMUSG00000026211.17	ORF_preserving	-0.305936	1	4.67683	0.00356	CTCCCC	chr1:75492342-75492442(-)	49	54	CTCTCC	0	0	0	0	0.00807678	4.08164	#N/A	#N/A	#N/A	0.032979
Zfx_chrX:94114195:94114263:-@chrX:94102290:94102380:-@chrX:94123067:94123109:-	ENSMUSG00000079509.10	5UTR	-0.310049	0	#N/A	#N/A	#N/A	#N/A	#N/A	#N/A	CTCTTT	0	0	0	0	0.121377	2.6939	#N/A	#N/A	#N/A	0.0597183
Eif4g3_chr4:138084256:138084370:+@chr4:138082892:138082988:+@chr4:138095908:138095929:+	ENSMUSG00000028760.16	No_stop_codon	-0.312561	0	#N/A	#N/A	#N/A	#N/A	#N/A	#N/A	.	10	1	0	1	0.122476	4.83384	#N/A	#N/A	#N/A	-0.345258
Spag9_chr11:94113262:94113301:+@chr11:94112032:94112146:+@chr11:94114172:94114349:+	ENSMUSG00000020859.16	ORF_preserving	-0.313141	0	4.42073	0.00585	CTCACT	chr11:94113162-94113262(+)	91	96	.	8	2	0	2	-0.146434	3.65257	#N/A	#N/A	#N/A	-0.339042
Nek1_chr8:61050027:61050159:+@chr8:61049783:61049947:+@chr8:61054519:61054622:+	ENSMUSG00000031644.19	ORF_preserving	-0.31564	1	5.38415	0.00164	CTCTGC	chr8:61049927-61050027(+)	32	37	.	0	0	0	0	-0.0101353	4.03099	#N/A	#N/A	#N/A	0.0610936
Dnajc25_chr4:59013631:59013855:+@chr4:59003192:59003557:+@chr4:59017669:59017822:+	ENSMUSG00000070972.13	NMD_in	-0.315975	0	#N/A	#N/A	#N/A	#N/A	#N/A	#N/A	.	0	0	0	0	0.135763	2.72066	#N/A	#N/A	#N/A	0.181973
Catsper2_chr2:121399736:121399836:-@chr2:121399445:121399469:-@chr2:121410137:121410206:-	ENSMUSG00000033486.14	ORF_changing	-0.318008	0	5.12805	0.0026	CTCTTA	chr2:121399836-121399936(-)	35	40	.	8	0	0	0	-0.268627	1.09288	#N/A	#N/A	#N/A	-0.162848
2610028E06Rik_chr4:125918487:125918806:-@chr4:125893842:125893970:-@chr4:125921872:125921968:-	ENSMUSG00000085562.7	NA	-0.320601	0	5.12805	0.0026	CTCTTG	chr4:125918806-125918906(-)	66	71	.	1	0	0	0	0.165558	0.853534	#N/A	#N/A	#N/A	0.198953
Mink1_chr11:70608588:70608699:+@chr11:70608340:70608426:+@chr11:70608839:70608958:+	ENSMUSG00000020827.18	ORF_preserving	-0.320738	1	4.67683	0.00356	CCCTCC	chr11:70608488-70608588(+)	50	55	.	0	0	0	0	-0.146662	4.0574	#N/A	#N/A	#N/A	-0.143403
Gtf3c4_chr2:28836024:28836127:-@chr2:28835203:28835373:-@chr2:28836410:28836516:-	ENSMUSG00000035666.14	5UTR	-0.322759	0	#N/A	#N/A	#N/A	#N/A	#N/A	#N/A	.	0	0	0	0	0.162068	4.86483	#N/A	#N/A	#N/A	-0.0793577
Nckipsd_chr9:108812218:108812709:+@chr9:108811878:108811969:+@chr9:108813948:108814119:+	ENSMUSG00000032598.8	NMD_ex	-0.323752	0	4.67683	0.00356	CTCCCC	chr9:108812118-108812218(+)	55	60	CTCTCC	0	0	0	0	#DIV/0!	#DIV/0!	#N/A	#N/A	#N/A	#N/A
Cblb_chr16:52186348:52186480:+@chr16:52186134:52186232:+@chr16:52189012:52189153:+	ENSMUSG00000022637.11	ORF_preserving	-0.331077	0	4.41463	0.00707	CTTTCC	chr16:52186248-52186348(+)	1	6	CTCTTC	0	0	0	0	-0.0335741	2.20039	#N/A	#N/A	#N/A	0.0218686
Dtx2_chr5:136026469:136026607:+@chr5:136021754:136021858:+@chr5:136028498:136028572:+	ENSMUSG00000004947.15	ORF_preserving	-0.332474	1	5.38415	0.00164	CTCTCA	chr5:136026369-136026469(+)	15	20	.	2	0	0	0	-0.0874767	2.40784	#N/A	#N/A	0.078	-0.411146
Dzip1_chr14:118923896:118924095:-@chr14:118923051:118923167:-@chr14:118924424:118924518:-	ENSMUSG00000042156.16	5UTR	-0.333573	1	#N/A	#N/A	#N/A	#N/A	#N/A	#N/A	.	1	1	0	1	0.217052	1.52856	#N/A	#N/A	#N/A	0.14358
Trmu_chr15:85894177:85894283:+@chr15:85893953:85894020:+@chr15:85894925:85895026:+	ENSMUSG00000022386.12	NMD_in	-0.338139	0	4.42073	0.00585	CACTCT	chr15:85894077-85894177(+)	63	68	.	0	0	0	0	-0.0240307	2.62507	#N/A	0.101	#N/A	-0.0591655
Carnmt1_chr19:18690229:18690370:+@chr19:18679103:18679267:+@chr19:18691416:18691595:+	ENSMUSG00000024726.10	NMD_ex	-0.339784	0	9.42683	0.000844	CTCTTT	chr19:18690129-18690229(+)	60	65	CTCTTT	15	0	0	0	-0.0933174	3.26803	#N/A	-0.411	0.06	0.0032922
Serp2_chr14:76539905:76540054:-@chr14:76532815:76533246:-@chr14:76549981:76550054:-	ENSMUSG00000052584.10	NMD_in	-0.340486	1	9.42683	0.000844	CTCTTT	chr14:76540054-76540154(-)	15	20	CTCTCG	19	1	0	1	0.306359	3.31396	0.306	#N/A	#N/A	-0.186252
Akap11_chr14:78502938:78503022:-@chr14:78502189:78502236:-@chr14:78507724:78507880:-	ENSMUSG00000022016.17	ORF_preserving	-0.342161	1	5.12805	0.0026	CTCTGT	chr14:78503022-78503122(-)	76	81	.	8	0	0	0	-0.00311863	3.07562	#N/A	#N/A	#N/A	-0.274932
1700010I14Rik_chr17:9001769:9001945:+@chr17:9001127:9001186:+@chr17:9005191:9005245:+	ENSMUSG00000023873.13	NMD_ex	-0.344571	0	9.93902	0.000174	CTCTCC	chr17:9001669-9001769(+)	76	81	.	0	0	0	0	-0.097805	0.759646	#N/A	-0.258	#N/A	-0.0151332
Immt_chr6:71852765:71852867:+@chr6:71851771:71851880:+@chr6:71856911:71856955:+	ENSMUSG00000052337.15	ORF_preserving	-0.344934	0	#N/A	#N/A	#N/A	#N/A	#N/A	#N/A	.	9	0	0	0	0.01656	5.09004	#N/A	#N/A	#N/A	-0.309061
Scarb1_chr5:125281104:125281233:-@chr5:125277086:125277865:-@chr5:125283898:125284045:-	ENSMUSG00000037936.15	ORF_changing	-0.350828	0	9.68293	0.000592	CTCTTC	chr5:125281233-125281333(-)	16	21	.	3	1	0	1	-0.0912667	4.55074	#N/A	#N/A	0.104	-0.430324
Numb_chr12:83797196:83797343:-@chr12:83794035:83796154:-@chr12:83799507:83799523:-	ENSMUSG00000021224.15	NMD_in	-0.353087	1	#N/A	#N/A	#N/A	#N/A	#N/A	#N/A	.	1	0	0	0	0.119698	3.90472	#N/A	#N/A	#N/A	-0.142639
Dock7_chr4:98953865:98953923:-@chr4:98946628:98946754:-@chr4:98955315:98955447:-	ENSMUSG00000028556.15	NA	-0.354414	1	9.42683	0.000844	CTCTTT	chr4:98953923-98954023(-)	81	86	.	5	0	0	0	-0.0638743	2.48434	#N/A	-0.502	#N/A	0.0986936
Myof_chr19:37969906:37969945:-@chr19:37968327:37968452:-@chr19:37972174:37972257:-	ENSMUSG00000048612.16	ORF_preserving	-0.359509	0	9.68293	0.000592	CTCTTC	chr19:37969945-37970045(-)	15	20	.	1	1	0	1	0.198273	-0.0479383	#N/A	#N/A	#N/A	#N/A
Ddb2_chr2:91216665:91216808:-@chr2:91212449:91212614:-@chr2:91217052:91217230:-	ENSMUSG00000002109.14	NMD_ex	-0.365776	0	9.93902	0.000174	CTCTCC	chr2:91216808-91216908(-)	6	11	CTCTGC	1	0	0	0	0.223757	-0.350729	#N/A	#N/A	#N/A	-0.159465
Ccdc163_chr4:116709242:116709273:+@chr4:116708928:116709094:+@chr4:116709437:116709619:+	ENSMUSG00000028689.14	ORF_changing	-0.368422	0	#N/A	#N/A	#N/A	#N/A	#N/A	#N/A	CTCTAC	0	0	0	0	0	0.870514	#N/A	#N/A	#N/A	-0.0346323
Trerf1_chr17:47319351:47319618:+@chr17:47317770:47317921:+@chr17:47323277:47323662:+	ENSMUSG00000064043.13	NA	-0.372228	0	4.42073	0.00585	CTCCCT	chr17:47319251-47319351(+)	46	51	CTCTCA	0	0	0	0	0.151876	2.08409	#N/A	#N/A	#N/A	-0.0506109
Clk4_chr11:51268768:51268846:+@chr11:51268164:51268231:+@chr11:51271799:51272019:+	ENSMUSG00000020385.16	No_stop_codon	-0.375755	0	#N/A	#N/A	#N/A	#N/A	#N/A	#N/A	.	1	0	2	2	-0.180394	3.37088	#N/A	#N/A	#N/A	#N/A
Wsb1_chr11:79243399:79243575:-@chr11:79241983:79242156:-@chr11:79244462:79244563:-	ENSMUSG00000017677.11	NMD_in	-0.376633	0	4.41463	0.00707	CTTTCC	chr11:79243575-79243675(-)	86	91	.	6	1	3	4	0.0886474	4.55476	0.089	-0.151	#N/A	0.0323651
Cftr_chr6:18299682:18299934:+@chr6:18285546:18285647:+@chr6:18305831:18305987:+	ENSMUSG00000041301.15	ORF_preserving	-0.385146	0	#N/A	#N/A	#N/A	#N/A	#N/A	#N/A	.	1	0	0	0	-0.0262283	1.09779	#N/A	#N/A	#N/A	-0.0874609
Klhl15_chrX:94241944:94241995:+@chrX:94235220:94235420:+@chrX:94252414:94252740:+	ENSMUSG00000043929.16	5UTR	-0.386494	0	#N/A	#N/A	#N/A	#N/A	#N/A	#N/A	.	1	0	0	0	-0.260272	0.291598	#N/A	#N/A	#N/A	0.0717543
Map2_chr1:66431526:66431619:+@chr1:66425196:66425528:+@chr1:66433513:66433595:+	ENSMUSG00000015222.18	ORF_preserving	-0.391078	0	4.42073	0.00585	CCCTTC	chr1:66431426-66431526(+)	15	20	.	15	1	0	1	-0.0254024	1.39822	#N/A	0.093	#N/A	-0.296608
Fam118a_chr15:85038771:85038964:+@chr15:85037201:85037244:+@chr15:85044779:85044841:+	ENSMUSG00000022434.8	5UTR	-0.398785	0	9.68293	0.000592	CTCTCT	chr15:85038671-85038771(+)	3	8	.	1	0	0	0	-0.0188427	4.09909	#N/A	#N/A	#N/A	0.0588555
Wdfy3_chr5:101935989:101936073:-@chr5:101930827:101931005:-@chr5:101937281:101937739:-	ENSMUSG00000043940.15	ORF_preserving	-0.413802	0	9.93902	0.000174	CTCTCC	chr5:101936073-101936173(-)	60	65	CTCTCT	5	1	0	1	0.0295954	3.02453	#N/A	#N/A	#N/A	0.0364719
Trerf1_chr17:47319351:47319678:+@chr17:47317767:47317921:+@chr17:47323277:47323662:+	ENSMUSG00000064043.13	NA	-0.425441	0	#N/A	#N/A	#N/A	#N/A	#N/A	#N/A	CTCTCC	0	0	0	0	0.211763	2.16146	#N/A	#N/A	#N/A	-0.0709783
Mta3_chr17:83818361:83818552:+@chr17:83804450:83804597:+@chr17:83820179:83821516:+	ENSMUSG00000055817.18	3UTR	-0.425542	0	4.67683	0.00356	CTCACC	chr17:83818261-83818361(+)	82	87	.	15	0	0	0	-0.0228548	3.44055	#N/A	-0.14	#N/A	-0.0792077
Spata1_chr3:146475255:146475381:-@chr3:146469624:146469803:-@chr3:146476193:146476302:-	ENSMUSG00000028188.13	ORF_preserving	-0.436643	0	9.68293	0.000592	CTCTCT	chr3:146475381-146475481(-)	93	98	.	1	0	0	0	-0.0758966	0.218862	#N/A	#N/A	#N/A	-0.00291982
Flnc_chr6:29452798:29452897:+@chr6:29452132:29452380:+@chr6:29453198:29453298:+	ENSMUSG00000068699.12	ORF_preserving	-0.439328	0	4.67683	0.00356	CTCCCC	chr6:29452698-29452798(+)	93	98	CTCTTC	0	0	0	0	0.0706857	2.67782	#N/A	-0.438	0.405	-0.467554
Lpin1_chr12:16584507:16584651:-@chr12:16580703:16580904:-@chr12:16589497:16589720:-	ENSMUSG00000020593.16	5UTR	-0.439353	0	4.41463	0.00707	TTCTCC	chr12:16584651-16584751(-)	90	95	.	3	0	0	0	#DIV/0!	#DIV/0!	#N/A	#N/A	#N/A	-0.377671
Dysf_chr6:84064470:84064563:+@chr6:84063320:84063435:+@chr6:84064875:84065087:+	ENSMUSG00000033788.15	ORF_preserving	-0.44072	0	9.68293	0.000592	CTCTCT	chr6:84064370-84064470(+)	40	45	.	0	0	0	0	0.0925216	1.6612	#N/A	#N/A	#N/A	#N/A
Slc37a3_chr6:39372846:39372927:-@chr6:39367643:39367766:-@chr6:39377618:39377647:-	ENSMUSG00000029924.12	5UTR	-0.447174	0	4.16463	0.00844	cccttt	chr6:39372927-39373027(-)	40	45	.	4	0	0	0	#DIV/0!	#DIV/0!	#N/A	#N/A	#N/A	#N/A
A630089N07Rik_chr16:98066543:98066665:-@chr16:98062511:98064238:-@chr16:98067754:98067815:-	ENSMUSG00000116673.1	ORF_changing	-0.447813	0	#N/A	#N/A	#N/A	#N/A	#N/A	#N/A	.	0	0	0	0	-0.212644	0.249359	#N/A	#N/A	#N/A	#N/A
Cox19_chr5:139339181:139339385:-@chr5:139338139:139338375:-@chr5:139339464:139339575:-	ENSMUSG00000045438.12	NA	-0.452982	0	4.41463	0.00707	CTGTCC	chr5:139339385-139339485(-)	82	87	CTCTCC	0	0	0	0	-0.111661	3.81896	#N/A	#N/A	#N/A	0.0698305
Etl4_chr2:20801541:20801661:+@chr2:20798615:20798783:+@chr2:20805584:20805662:+	ENSMUSG00000036617.17	ORF_preserving	-0.4559	0	9.42683	0.000844	CTCTTT	chr2:20801441-20801541(+)	44	49	.	0	0	0	0	0	-0.263674	#N/A	#N/A	#N/A	#N/A
Dcaf17_chr2:71078473:71078579:+@chr2:71078059:71078164:+@chr2:71081910:71082053:+	ENSMUSG00000041966.18	NMD_ex	-0.461002	1	4.41463	0.00707	CTTTCC	chr2:71078373-71078473(+)	40	45	.	0	0	0	0	-0.0376326	1.51805	#N/A	#N/A	#N/A	-0.0372068
Pdlim7_chr13:55508207:55508326:-@chr13:55507863:55507880:-@chr13:55508779:55508810:-	ENSMUSG00000021493.15	NMD_in	-0.465491	0	5.38415	0.00164	CTCTGC	chr13:55508326-55508426(-)	91	96	.	2	0	0	0	0.0506863	4.30328	#N/A	#N/A	#N/A	-0.135396
4930503E14Rik_chr14:44170281:44170444:-@chr14:44169165:44169297:-@chr14:44171173:44171371:-	ENSMUSG00000072595.3	NMD_ex	-0.46714	0	9.68293	0.000592	CTCTTC	chr14:44170444-44170544(-)	9	14	.	0	0	0	0	-0.42057	0.428464	#N/A	#N/A	#N/A	0.398176
Pgap2_chr7:102222781:102222801:+@chr7:102210371:102210591:+@chr7:102223378:102223483:+	ENSMUSG00000030990.18	5UTR	-0.502449	0	#N/A	#N/A	#N/A	#N/A	#N/A	#N/A	.	0	0	0	0	0.134358	2.18416	#N/A	#N/A	#N/A	0.300521
E230029C05Rik_chr7:90041078:90041131:+@chr7:90040729:90040849:+@chr7:90048662:90049069:+	ENSMUSG00000097585.2	NA	-0.503149	0	4.42073	0.00585	ctccct	chr7:90040978-90041078(+)	64	69	.	0	0	0	0	-0.348255	-0.766042	#N/A	#N/A	#N/A	0.13575
EU599041_chr7:43220841:43220905:+@chr7:43214038:43214147:+@chr7:43223574:43223701:+	ENSMUSG00000074887.4	NA	-0.509004	0	#N/A	#N/A	#N/A	#N/A	#N/A	#N/A	.	1	0	0	0	0.140594	2.03839	#N/A	#N/A	#N/A	-0.0911531
Tcf7l2_chr19:55926683:55926756:+@chr19:55925976:55926049:+@chr19:55931433:55932209:+	ENSMUSG00000024985.20	ORF_changing	-0.514276	0	#N/A	#N/A	#N/A	#N/A	#N/A	#N/A	.	0	0	0	0	-0.0149301	0.495133	#N/A	#N/A	#N/A	-0.0981088
Nbeal1_chr1:60217195:60217281:+@chr1:60206333:60206416:+@chr1:60222066:60222373:+	ENSMUSG00000073664.11	NMD_ex	-0.517248	0	#N/A	#N/A	#N/A	#N/A	#N/A	#N/A	CTCTTT	8	0	0	0	#DIV/0!	#DIV/0!	#N/A	#N/A	#N/A	-0.154766
Iqck_chr7:118872820:118872894:+@chr7:118855774:118855961:+@chr7:118876241:118876371:+	ENSMUSG00000073856.11	NMD_ex	-0.522367	0	4.67683	0.00356	CCCTCC	chr7:118872720-118872820(+)	89	94	.	4	0	0	0	0.235568	0.776623	#N/A	#N/A	#N/A	-0.104031
Plch1_chr3:63885927:63886013:-@chr3:63870655:63870774:-@chr3:63899226:63899442:-	ENSMUSG00000036834.16	5UTR	-0.543351	1	4.67683	0.00356	CACTCC	chr3:63886013-63886113(-)	4	9	CTCTCC	14	0	0	0	-0.137499	0.711401	#N/A	#N/A	#N/A	0.0923874
Rian_chr12:109606213:109606343:+@chr12:109603818:109604066:+@chr12:109607413:109607496:+	ENSMUSG00000097451.11	NA	-0.545853	0	4.67683	0.00356	CTCCCC	chr12:109606113-109606213(+)	90	95	.	0	0	0	0	#DIV/0!	#DIV/0!	#N/A	#N/A	#N/A	#N/A
Arpp21_chr9:112157689:112157798:-@chr9:112155417:112155516:-@chr9:112176094:112176235:-	ENSMUSG00000032503.18	NMD_ex	-0.563946	0	#N/A	#N/A	#N/A	#N/A	#N/A	#N/A	.	0	0	0	0	-0.108968	-0.20678	#N/A	-0.259	#N/A	#N/A
Bcl2l12_chr7:44993810:44994271:-@chr7:44992743:44993031:-@chr7:44994362:44994449:-	ENSMUSG00000003190.12	NMD_in	-0.572277	0	9.68293	0.000592	CTCTTC	chr7:44994271-44994371(-)	79	84	CTCTCC	0	0	0	0	-0.229377	0.1445	#N/A	#N/A	0.307	0.265785
Cep44_chr8:56550062:56550121:-@chr8:56549224:56549384:-@chr8:56550544:56551047:-	ENSMUSG00000038215.15	NA	-0.573738	0	#N/A	#N/A	#N/A	#N/A	#N/A	#N/A	.	3	0	0	0	0	2.25437	#N/A	#N/A	#N/A	-0.083614
Ltk_chr2:119757978:119758161:-@chr2:119755614:119755713:-@chr2:119758246:119758403:-	ENSMUSG00000027297.14	5UTR	-0.574055	0	4.67683	0.00356	CGCTCC	chr2:119758161-119758261(-)	21	26	CTCTCC	0	0	0	0	-0.5	0.383801	-0.5	#N/A	#N/A	-0.195355
5830444B04Rik_chr4:155410836:155411812:-@chr4:155409517:155409697:-@chr4:155414720:155414878:-	ENSMUSG00000084803.8	NA	-0.580155	0	9.42683	0.000844	ctcttt	chr4:155411812-155411912(-)	82	87	CTCTCC	4	0	0	0	-0.272267	-0.465318	#N/A	#N/A	#N/A	#N/A
Fam135a_chr1:24049129:24049207:-@chr1:24046357:24046407:-@chr1:24053182:24053336:-	ENSMUSG00000026153.15	ORF_preserving	-0.580929	1	#N/A	#N/A	#N/A	#N/A	#N/A	#N/A	.	10	1	0	1	0.0519607	2.9184	#N/A	#N/A	#N/A	-0.427046
Crem_chr18:3276693:3276775:-@chr18:3273421:3273578:-@chr18:3295039:3295182:-	ENSMUSG00000063889.16	NMD_in	-0.602137	0	4.16463	0.00844	cacttt	chr18:3276775-3276875(-)	81	86	.	12	0	0	0	#DIV/0!	#DIV/0!	#N/A	#N/A	#N/A	#N/A
Fam227a_chr15:79634063:79634146:-@chr15:79630025:79630119:-@chr15:79636678:79636786:-	ENSMUSG00000042564.13	NMD_ex	-0.605392	0	5.12805	0.0026	CTCTTG	chr15:79634146-79634246(-)	10	15	CTCTTC	3	1	0	1	0	-0.768117	#N/A	#N/A	#N/A	-0.408072
Zfp936_chr7:43189042:43189150:+@chr7:43187492:43187553:+@chr7:43189301:43189502:+	ENSMUSG00000064194.10	ORF_changing	-0.619451	0	#N/A	#N/A	#N/A	#N/A	#N/A	#N/A	ctctta	0	0	0	0	#DIV/0!	#DIV/0!	#N/A	#N/A	#N/A	#N/A
Dleu2_chr14:61643963:61644059:-@chr14:61643415:61643455:-@chr14:61648617:61648822:-	ENSMUSG00000097589.9	NA	-0.668919	0	5.12805	0.0026	CTCTTA	chr14:61644059-61644159(-)	4	9	.	9	0	0	0	0.18662	1.02656	#N/A	#N/A	#N/A	0.0602298
Bcl2l12_chr7:44994179:44994271:-@chr7:44992743:44993031:-@chr7:44994362:44994449:-	ENSMUSG00000003190.12	NMD_ex	-0.677435	0	#N/A	#N/A	#N/A	#N/A	#N/A	#N/A	CTCTCC	0	0	0	0	-0.254347	0.218938	#N/A	-0.599	0.201	0.285106
Tcf7l2_chr19:55927729:55927754:+@chr19:55925976:55926049:+@chr19:55931433:55933229:+	ENSMUSG00000024985.20	ORF_changing	-0.714286	1	9.68293	0.000592	CTCTCT	chr19:55927629-55927729(+)	17	22	.	0	0	0	0	-0.0299145	0.645587	#N/A	#N/A	-0.307	0.301434
Bbof1_chr12:84426707:84427201:+@chr12:84425135:84425280:+@chr12:84428342:84428444:+	ENSMUSG00000057265.13	NMD_ex	-0.742103	0	4.42073	0.00585	CTCCCT	chr12:84426607-84426707(+)	81	86	CTCTCC	0	0	0	0	0.547536	-0.00117328	#N/A	#N/A	#N/A	-0.0888928
Zfp560_chr9:20349580:20349663:-@chr9:20345135:20349159:-@chr9:20350531:20350612:-	ENSMUSG00000045519.15	ORF_changing	-0.823322	0	#N/A	#N/A	#N/A	#N/A	#N/A	#N/A	.	0	0	0	0	-0.0930824	0.821549	#N/A	#N/A	#N/A	0.314879

## Sheet: Table S3b
Table S3b Gene normalized counts of control, Ptbp1, Ptbp2 and Ptbp1/Ptbp2 KD																	lfc 0.5, psdj 0.05
Gene	Length	gene_name	Ctrl_1	Ctrl_2	Ptbp_1_2_dKD_1	Ptbp_1_2_dKD_2	Ptbp1_KD_1	Ptbp1_KD_2	Ptbp2_KD_1	Ptbp2_KD_2	Ctrl_vs_Ptbp1_2_KD_l2fc	Ctrl_vs_Ptbp1_2_KD_padj	Ctrl_vs_Ptbp1KD_log2FoldChange	Ctrl_vs_Ptbp1KD_padj	Ctrl_vs_Ptbp1KD_log2FoldChange	Ctrl_vs_Ptbp1KD_padj	Sig.Ptbp1_2KD	Sig.Ptbp1KD	Sig.Ptbp2KD	GO.MM.Neuron	SynGO_gene
ENSMUSG00000064080.12	6370	Fbln2	36798.4	41649.7	13405.5	14450.6	9106.4	9697.46	47865.7	42605.8	1.4937	4.78e-52	2.0608	5.22e-101	-0.20573	0.593107	T	T	F	0	0
ENSMUSG00000029385.14	5458	Ccng2	5566.13	6097.58	2153.68	2158.65	2140.37	2296.55	4626.88	4336.09	1.43542	1.63e-47	1.39482	8.83e-46	0.379962	0.0116475	T	T	F	0	0
ENSMUSG00000033105.12	10787	Lss	9973.92	11438.7	3779.52	3645.44	4711.16	5395.77	8163.7	8889.27	1.52801	5.49e-47	1.08344	6.3e-24	0.32837	0.0953164	T	T	F	0	0
ENSMUSG00000006498.16	4740	Ptbp1	13794.1	12877.2	5366.22	5905.72	3837.79	3927.45	12169.1	12236.2	1.24246	8.15e-44	1.78032	6.44e-91	0.128118	0.968813	T	T	F	1	0
ENSMUSG00000020894.16	3809	Vamp2	4114.01	4305.53	9709.54	9210.79	7968.94	7910.11	4324.96	4528.64	-1.16813	6.16e-41	-0.915383	3.32e-25	-0.0726155	1	T	T	F	1	1
ENSMUSG00000031328.16	9457	Flna	38486.6	38826.4	17014.7	18749.1	13778.3	13775.2	44022	45878.2	1.11216	1.77e-40	1.48847	1.34e-73	-0.21762	0.274069	T	T	F	1	1
ENSMUSG00000029761.16	12041	Cald1	25029.2	24685.9	11456	11955.5	11191.6	11189.3	26318.3	28361.1	1.08644	5.69e-40	1.15142	2.05e-45	-0.137322	0.860217	T	T	F	1	1
ENSMUSG00000038539.15	1993	Atf5	2564.3	2312.05	5904.64	5530.81	7008.65	6781.27	2620.27	2431.38	-1.22941	5.18e-35	-1.49966	2.98e-53	-0.0507078	1	T	T	F	1	0
ENSMUSG00000020593.16	9930	Lpin1	6785.33	7432.04	3188.21	3078.15	3076.42	3341.55	6229.63	6110.55	1.18197	5.73e-35	1.14784	1.89e-33	0.204249	0.552382	T	T	F	0	0
ENSMUSG00000028972.11	1816	Car6	136.399	113.851	779.598	632.403	515.662	552.154	225.462	236.909	-2.49467	7.55e-35	-2.09153	2.15e-24	-0.884747	0.00396809	T	T	T	0	0
ENSMUSG00000025278.9	9198	Flnb	8831.32	8969.03	3886.35	4153.54	2691.13	2697.37	10826.1	12066.3	1.14654	1.08e-34	1.72395	7.86e-79	-0.363006	0.00925986	T	T	F	1	0
ENSMUSG00000028134.11	9175	Ptbp2	3570.51	3650.89	1591.99	1691.01	9155.71	9521.58	1023.4	1072.22	1.13701	1.48e-32	-1.37088	1.99e-51	1.78474	2.58e-78	T	T	T	1	0
ENSMUSG00000027350.8	2740	Chgb	54284.7	39016.9	14207.3	15468.7	28711.6	28994.2	32628.3	41289.1	1.6526	2.99e-32	0.693202	5.85e-06	0.33599	0.378932	T	T	F	0	0
ENSMUSG00000030536.10	16538	Iqgap1	14407.9	12762.2	5754.43	6494.71	6781.33	6684.13	13875.7	15283.9	1.14926	3.7e-29	1.01276	6.72e-23	-0.101937	1	T	T	F	1	1
ENSMUSG00000017390.15	3263	Aldoc	3387.94	4122.71	1463.99	1224.36	1115.73	1197.36	3460.36	3059.05	1.48253	1.11e-28	1.69952	4.68e-38	0.204149	0.906925	T	T	F	1	1
ENSMUSG00000064351.1	1545	mt-Co1	385916	343218	178651	166127	312410	274839	303236	313775	1.08052	1.11e-28	0.312208	0.00719333	0.240889	0.329676	T	F	F	0	0
ENSMUSG00000003541.6	1131	Ier3	7160.95	7405.77	3559.49	3457.99	2266.57	2602.28	6980.51	6902.44	1.05368	5.44e-27	1.5819	2.02e-61	0.0693478	1	T	T	F	0	0
ENSMUSG00000020108.4	1755	Ddit4	17123.3	15686.2	8144	7929.21	8515.52	9601.34	12232.8	12955.4	1.0295	8.56e-27	0.857031	8.28e-19	0.381374	0.00676323	T	T	F	1	0
ENSMUSG00000074657.5	6990	Kif5a	8192.34	7449.56	16772.5	16757.2	17195.7	16826.4	7487.31	8947.79	-1.09998	1.02e-26	-1.12103	4.88e-28	-0.0713837	1	T	T	F	1	1
ENSMUSG00000003032.8	3049	Klf4	948.498	912.995	2124.06	2148.79	1650.62	1691.23	1080.26	1109.03	-1.19865	1.09e-26	-0.843875	2.92e-13	-0.233946	0.605438	T	T	F	1	0
ENSMUSG00000067786.16	1829	Nnat	1012.5	961.163	285.606	284.137	1155.85	1106.35	504.84	369.049	1.7926	7.3e-26	-0.197014	0.513093	1.17619	1.89e-10	T	F	T	1	0
ENSMUSG00000030806.6	4802	Stx1b	1183.52	1067.35	2643.44	2545.4	2140.37	2005.14	1172.4	1087.33	-1.2046	1.72e-25	-0.881199	1.05e-13	-0.00526346	1	T	T	F	1	1
ENSMUSG00000023022.14	7608	Lima1	5831.59	5249.17	2343.03	2571.05	2635.14	2781.22	5366.99	6269.11	1.17295	2.33e-25	1.03297	5.67e-20	-0.0705585	1	T	T	F	0	0
ENSMUSG00000029171.12	2590	Pgm2	2027.1	1983.63	864.222	798.15	971.984	1118.62	1660.58	1737.65	1.27101	1.27e-24	0.941352	5.29e-14	0.239056	0.642716	T	T	F	0	0
ENSMUSG00000025154.15	5103	Arhgap19	3517	3350.93	1663.92	1704.82	2349.31	2357.9	2015.44	1939.63	1.02764	1.61e-24	0.545083	2.6e-07	0.796287	1.78e-13	T	T	T	0	0
ENSMUSG00000062825.15	2658	Actg1	58214.1	57431.1	34434.5	33069.4	35416	35205.9	53053.3	51984.9	0.776674	1.02e-23	0.711514	4.09e-20	0.138794	0.76222	T	T	F	1	1
ENSMUSG00000050914.16	1539	Ankrd37	2331.38	2612	1093.76	924.433	870.022	922.301	2125.23	1944.35	1.2929	1.07e-23	1.46415	1.16e-30	0.280589	0.477213	T	T	F	0	0
ENSMUSG00000112657.1	2064	BC106175	1256.97	1471.3	507.744	458.763	539.063	604.302	1334.15	1536.6	1.49745	2.79e-23	1.25587	6.28e-17	-0.0737993	1	T	T	F	0	0
ENSMUSG00000031176.8	2576	Dynlt3	4103.51	4034.04	2004.53	2141.88	2323.4	2350.74	3864.23	4086.91	0.972552	3.35e-23	0.799992	5.12e-16	0.0334031	1	T	T	F	0	0
ENSMUSG00000040624.18	8997	Plekhg1	1114.28	1117.71	367.056	375.89	447.965	523.524	1014.58	1268.55	1.58685	9.72e-23	1.202	1.06e-13	-0.0329451	1	T	T	F	0	0
ENSMUSG00000021273.11	4116	Fdft1	7137.87	6845.27	3793.27	3683.92	4894.19	5113.56	5473.84	5910.45	0.903203	2.23e-22	0.482763	9.53e-07	0.296623	0.0649497	T	F	F	0	0
ENSMUSG00000035049.4	4340	Rrp12	1427.99	1313.66	2735.47	3104.79	3067.23	3016.4	1366.5	1364.82	-1.09102	3.29e-22	-1.14978	5.39e-25	0.00563094	1	T	T	F	0	0
ENSMUSG00000039518.7	2678	Cdsn	373.524	362.352	990.1	1003.36	556.614	561.356	569.538	557.821	-1.43765	3.5e-22	-0.603102	0.000366905	-0.615227	0.00486997	T	T	T	0	0
ENSMUSG00000000889.8	2692	Dbh	877.151	793.671	242.236	287.097	560.792	550.109	544.051	478.537	1.65729	4.18e-22	0.588801	0.00173731	0.708791	0.00208181	T	T	T	1	0
ENSMUSG00000073557.12	14983	Ppp1r12b	723.964	718.135	1651.22	1670.29	1460.9	1560.35	717.559	792.842	-1.20367	7.33e-22	-1.06647	2.78e-17	-0.0669877	1	T	T	F	1	0
ENSMUSG00000034336.3	3240	Ina	3433.06	3424.28	6673.66	6248.06	7570.28	7640.17	3542.7	3183.64	-0.914006	2.5e-21	-1.14932	2.58e-34	0.0279357	1	T	T	F	1	1
ENSMUSG00000037649.10	3448	H2-DMa	416.542	393.004	1068.38	1015.2	754.688	740.295	574.439	588.024	-1.36348	5.43e-21	-0.884911	6.14e-09	-0.521818	0.0266903	T	T	T	0	0
ENSMUSG00000026628.13	2154	Atf3	548.744	616.326	1422.74	1332.88	1707.45	1791.43	765.592	696.568	-1.24219	1.32e-20	-1.58661	1.5e-34	-0.327866	0.348918	T	T	F	0	0
ENSMUSG00000024601.9	3377	Isoc1	7983.54	8374.6	4522.09	4645.84	4935.98	4845.66	7440.26	6891.12	0.835269	5.17e-20	0.74176	5.07e-16	0.190844	0.555017	T	T	F	0	0
ENSMUSG00000004665.10	2460	Cnn2	7920.59	8005.68	4570.75	4542.25	2837.39	3026.62	9919.37	9618.87	0.805414	7.8e-20	1.44188	4.78e-64	-0.294886	0.0426005	T	T	F	0	0
ENSMUSG00000027566.15	3071	Psma7	7534.48	6831.04	3688.55	3917.74	3830.27	3449.94	7039.33	6601.35	0.917306	6.16e-19	0.980177	6.26e-22	0.074774	1	T	T	F	0	0
ENSMUSG00000035206.10	4705	Sppl2b	1090.14	1096.91	2187.53	2158.65	2055.96	2004.11	1306.7	1210.97	-0.990747	1.1e-18	-0.892707	2.13e-15	-0.20297	0.756638	T	T	F	0	0
ENSMUSG00000025777.8	7731	Gdap1	2949.37	3010.48	1558.14	1572.62	2681.94	2875.29	1366.5	1427.12	0.928704	1.13e-18	0.101264	0.635697	1.09303	7.54e-25	T	F	T	0	0
ENSMUSG00000058587.9	11151	Tmod3	7144.17	7433.14	4116.95	4217.66	3923.88	4233.18	7011.88	6968.51	0.806467	1.13e-18	0.837936	1.8e-20	0.0602958	1	T	T	F	0	0
ENSMUSG00000043943.14	4749	Naalad2	591.762	606.474	186.173	143.055	236.519	237.222	447.004	588.024	1.86563	4.18e-18	1.33875	3.77e-10	0.210795	1	T	T	F	0	0
ENSMUSG00000025203.6	5464	Scd2	98858.9	92123.8	55977.7	57360.2	58254.7	60159.2	71252	77653.2	0.752812	4.86e-18	0.689619	2.34e-15	0.359047	0.00340929	T	T	F	0	0
ENSMUSG00000029819.6	566	Npy	683.045	807.902	234.831	258.486	473.874	508.186	622.472	513.46	1.5947	5.76e-18	0.602784	0.00300976	0.392405	0.454146	T	T	F	1	1
ENSMUSG00000021288.19	6355	Klc1	7708.65	7769.22	13055.4	12846.4	13256.8	13397.9	7770.61	8431.5	-0.742837	1.03e-17	-0.78417	4.88e-20	-0.0660231	1	T	T	F	1	0
ENSMUSG00000018427.8	4847	Ypel2	1603.21	1896.05	793.349	805.056	913.482	977.517	1460.6	1447.88	1.13013	1.04e-17	0.888345	2.26e-11	0.266566	0.570339	T	T	F	0	0
ENSMUSG00000021831.9	5285	Ero1l	23507.9	24996.8	13842.4	13172.9	8080.93	8872.29	23271.6	26418.6	0.84436	1.47e-17	1.51674	8.54e-58	-0.0348672	1	T	T	F	0	0
ENSMUSG00000045294.11	3093	Insig1	7252.24	7518.53	4372.94	4298.56	4760.47	5101.29	6745.25	6615.51	0.768395	2.5e-17	0.583083	2.91e-10	0.14473	0.8675	T	T	F	0	0
ENSMUSG00000003153.10	7245	Slc2a3	37842.4	45347.6	22037.1	21937.8	17255	19330.5	41531.2	37816.7	0.919715	2.57e-17	1.18521	3.79e-29	0.0682103	1	T	T	F	1	1
ENSMUSG00000041187.16	5051	Prkd2	1187.72	1250.17	551.113	522.892	711.229	833.343	1291.02	1290.26	1.18283	3.92e-17	0.660077	6.75e-06	-0.08254	1	T	T	F	0	0
ENSMUSG00000026421.14	1956	Csrp1	16031.1	14993.3	9206.03	8551.75	9177.44	9359.01	16063.7	14396.7	0.805026	4.18e-17	0.743093	8.35e-15	0.0265105	1	T	T	F	0	0
ENSMUSG00000021025.8	1610	Nfkbia	5997.36	6708.43	3371.21	3237	2866.64	2886.54	6357.06	5341.3	0.943161	6.04e-17	1.14303	3.64e-25	0.1192	1	T	T	F	0	0
ENSMUSG00000021069.17	6895	Pygl	5438.13	5693.63	2908.95	2981.47	2552.4	2975.5	5047.42	5592.37	0.918169	6.41e-17	1.01059	9.6e-21	0.0651326	1	T	T	F	0	0
ENSMUSG00000021670.14	7275	Hmgcr	28012.2	28647.7	17848.2	17819.8	19280.9	19484.9	23504.9	22529	0.667693	8.3e-17	0.547552	1.64e-11	0.299634	0.0121039	T	T	F	0	0
ENSMUSG00000040128.9	2095	Pnrc1	2567.45	2625.13	1408.99	1351.63	1343.06	1429.46	2479.11	2308.68	0.911585	1.51e-16	0.905819	1.2e-16	0.117146	1	T	T	F	0	0
ENSMUSG00000014599.10	5281	Csf1	1667.22	1682.58	2965.01	3120.58	1930.6	1812.9	2385	2364.37	-0.861441	2.21e-16	-0.160835	0.339361	-0.50367	0.000151492	T	F	T	0	0
ENSMUSG00000019539.11	1717	Rcn3	5970.08	5700.2	3461.12	3134.39	3464.21	3556.28	5945.35	5491.37	0.823499	2.7e-16	0.733349	3.46e-13	0.0292427	1	T	T	F	0	0
ENSMUSG00000024378.9	5586	Stard4	7690.81	9152.94	4135.99	4708.98	4095.21	4352.81	7437.32	7006.27	0.92908	5.01e-16	0.995645	1.1e-18	0.221741	0.638043	T	T	F	0	0
ENSMUSG00000038530.11	3098	Rgs4	3160.26	2956.83	1663.92	1621.95	1459.23	1572.62	2738.88	2991.09	0.896723	5.78e-16	1.01337	1.15e-20	0.0943097	1	T	T	F	0	1
ENSMUSG00000026387.15	2012	Sctr	1153.1	1579.68	509.859	485.401	860.829	991.832	1061.63	847.586	1.45711	6.21e-16	0.561273	0.00608109	0.517327	0.114492	T	T	F	0	0
ENSMUSG00000033577.18	12078	Myo6	805.804	668.873	217.907	266.379	298.365	373.215	641.098	735.266	1.60554	6.21e-16	1.13785	1.22e-08	0.0996392	1	T	T	F	1	1
ENSMUSG00000032373.15	7597	Car12	8427.37	8947.13	5010.79	5090.79	3918.86	4356.9	8713.63	9243.22	0.782339	7.55e-16	1.07042	5.26e-30	-0.0476154	1	T	T	F	0	0
ENSMUSG00000028893.8	3475	Sesn2	2086.91	2249.65	3783.75	3911.82	3388.99	3611.49	2559.49	2456.87	-0.827661	7.93e-16	-0.690743	3.24e-11	-0.21017	0.582844	T	T	F	0	0
ENSMUSG00000020387.15	10760	Jade2	1366.09	1328.99	2392.74	2655.9	2371.04	2283.26	1690.97	1765.96	-0.905718	8.38e-16	-0.788394	3.62e-12	-0.359166	0.064538	T	T	F	1	0
ENSMUSG00000078517.12	6683	Emc1	3568.41	3986.96	6888.39	6981.1	5471.7	5575.73	4210.27	3585.72	-0.876447	8.76e-16	-0.548185	1.87e-06	-0.0452159	1	T	T	F	0	0
ENSMUSG00000048249.14	8564	Crebrf	1938.97	2572.59	1038.76	907.661	886.737	1030.69	2321.28	2349.27	1.21294	1.74e-15	1.23532	2.6e-16	-0.0501983	1	T	T	F	0	0
ENSMUSG00000003955.8	850	Fam162a	7912.2	8131.57	4539.02	4170.31	4275.73	4751.59	7583.38	6461.66	0.881468	1.81e-15	0.829945	6.23e-14	0.192001	0.773221	T	T	F	1	0
ENSMUSG00000031996.17	5875	Aplp2	25464.7	25257.3	16013	16489.8	18023.1	18458.3	20001.5	19431.2	0.642032	1.83e-15	0.475487	9.55e-09	0.363229	0.000579188	T	F	F	1	1
ENSMUSG00000018999.14	9177	Slc35b4	2188.68	2099.67	3768.94	3765.81	3328.82	3162.61	2364.41	2188.81	-0.813062	1.98e-15	-0.598296	1.36e-08	-0.0862899	1	T	T	F	0	0
ENSMUSG00000031232.17	4672	Magt1	3608.28	3615.85	2059.54	2179.37	1513.55	1535.81	4027.94	4038.77	0.768961	8.59e-15	1.24447	8.14e-39	-0.15916	0.847397	T	T	F	0	0
ENSMUSG00000039967.14	9986	Zfp292	6845.14	7156.17	3946.65	3987.79	3349.71	3533.78	6653.1	7795.34	0.819324	8.61e-15	1.02455	2.18e-23	-0.0454398	1	T	T	F	0	0
ENSMUSG00000002996.17	6167	Hbp1	2626.21	2533.18	1472.46	1345.71	1675.69	1673.84	2177.18	2354.93	0.872801	8.89e-15	0.623276	6.15e-08	0.18697	0.808879	T	T	F	0	0
ENSMUSG00000087370.3	7477	Tmem170b	843.576	952.405	401.964	353.199	555.778	568.514	572.479	564.428	1.25046	9.54e-15	0.675794	6.6e-05	0.659464	0.0022661	T	T	T	0	0
ENSMUSG00000062901.3	10183	Klhl24	4396.25	5074.02	2724.89	2648.99	2789.75	2870.18	4451.41	4430.48	0.817388	9.87e-15	0.742658	1.99e-12	0.0924298	1	T	T	F	1	0
ENSMUSG00000028347.14	2549	Tmeff1	5668.96	5271.07	3269.66	3329.73	2456.29	2424.36	5411.1	5418.7	0.729234	1.29e-14	1.16444	1.57e-37	0.0146703	1	T	T	F	0	0
ENSMUSG00000074634.12	5419	Tmem267	696.685	660.115	1391.01	1354.59	1276.2	1195.31	705.795	762.638	-1.01666	1.8e-14	-0.865545	1.11e-10	-0.114088	1	T	T	F	0	0
ENSMUSG00000023191.9	3930	P3h3	1968.34	2292.34	1057.8	1016.19	944.405	1118.62	2515.38	2285.08	1.03865	1.85e-14	1.04762	5.45e-15	-0.172177	0.991045	T	T	F	0	0
ENSMUSG00000037411.10	3876	Serpine1	1694.5	2196	908.65	738.954	817.37	875.266	1636.07	1381.81	1.23995	3.89e-14	1.20097	1.5e-13	0.36635	0.41024	T	T	F	1	0
ENSMUSG00000027605.18	10163	Acss2	3416.27	3491.06	1959.04	2020.53	2374.38	2618.64	2736.92	2864.61	0.795403	5.35e-14	0.468784	2.69e-05	0.302235	0.119756	T	F	F	0	0
ENSMUSG00000032374.14	5392	Plod2	14222.2	14910.1	9002.93	8461.97	6512.21	7465.32	14097.3	14156.9	0.738194	5.84e-14	1.05983	3.79e-29	0.0441374	1	T	T	F	0	0
ENSMUSG00000031585.13	2348	Gtf2e2	7337.22	6676.69	4248.12	4349.87	4869.95	4986.77	5444.43	5427.19	0.704812	1.03e-13	0.507833	1.93e-07	0.366357	0.006448	T	T	F	0	0
ENSMUSG00000040811.15	3529	Eml2	2683.91	2985.3	1506.31	1481.86	1437.5	1732.13	2816.32	2959.94	0.923833	1.55e-13	0.839986	1.73e-11	-0.0271265	1	T	T	F	0	0
ENSMUSG00000049076.12	7183	Acap2	4712.06	4610.95	2602.19	2874.92	3377.29	3410.06	3879.91	4246.42	0.767189	1.55e-13	0.458011	3.02e-05	0.198141	0.638563	T	F	F	0	0
ENSMUSG00000021675.4	2502	F2rl2	4550.48	3826.04	2382.16	2154.71	2079.36	2222.93	3880.89	4185.07	0.884965	2.05e-13	0.961721	4.44e-16	0.0545797	1	T	T	F	0	0
ENSMUSG00000030103.11	4705	Bhlhe40	8659.24	9425.52	5311.21	5266.41	3088.95	3628.88	8868.52	8502.29	0.773735	3.49e-13	1.42937	1.36e-45	0.0580906	1	T	T	F	0	0
ENSMUSG00000039345.16	5768	Mettl22	551.892	487.15	1096.94	1065.52	900.109	927.414	547.972	538	-1.05689	4.29e-13	-0.813924	5.08e-08	-0.0632464	1	T	T	F	0	0
ENSMUSG00000029361.18	11151	Nos1	2371.25	2174.11	1084.24	1209.56	1094	1256.66	2198.75	2593.73	0.986418	4.68e-13	0.952469	1.73e-12	-0.0764173	1	T	T	F	1	1
ENSMUSG00000030268.17	9322	Bcat1	11324.3	9816.34	16852.9	17324.5	15925.3	15488.9	11005.5	11132.8	-0.692975	7.66e-13	-0.571376	5.27e-09	-0.0664736	1	T	T	F	0	0
ENSMUSG00000024038.17	3189	Ndufv3	6069.76	5506.43	3638.83	3249.82	3511.85	3376.32	5384.63	5437.57	0.749123	8.74e-13	0.748858	4.75e-13	0.097225	1	T	T	F	0	0
ENSMUSG00000033595.7	3899	Lgi3	729.211	688.578	1429.09	1312.16	1127.44	1208.6	943.021	929.702	-0.950773	1.01e-12	-0.719646	1.51e-07	-0.401288	0.0903914	T	T	F	1	0
ENSMUSG00000023175.15	1814	Bsg	62774	65967.7	42428.3	37937.3	38996.4	39277.6	68438.6	62072	0.679846	1.22e-12	0.717876	2.49e-14	-0.0196853	1	T	T	F	1	0
ENSMUSG00000027952.16	1713	Pmvk	3939.84	3572.07	2076.46	2233.64	2773.87	2833.37	2811.42	3156.27	0.801376	1.25e-12	0.422075	0.000563705	0.331991	0.0918319	T	F	F	0	0
ENSMUSG00000041506.15	2933	Rrp9	668.356	688.578	1303.21	1424.63	1487.65	1370.16	880.284	750.368	-1.00772	1.28e-12	-1.07516	1.08e-14	-0.264864	0.69647	T	T	F	0	0
ENSMUSG00000021697.12	3350	Depdc1b	2807.72	2721.47	1601.51	1618	1467.59	1411.06	2252.66	2073.66	0.780233	1.56e-12	0.941346	1.62e-18	0.354073	0.0474436	T	T	F	0	0
ENSMUSG00000054517.9	5883	Trim65	136.399	125.893	441.102	395.622	265.77	250.514	186.252	151.961	-1.67284	1.81e-12	-0.977346	0.000151474	-0.365665	0.908672	T	T	F	0	0
ENSMUSG00000020423.6	2743	Btg2	2246.39	2414.95	1276.76	1296.38	1335.54	1540.92	2388.92	2252.99	0.857074	2e-12	0.697499	1.3e-08	0.00599315	1	T	T	F	1	0
ENSMUSG00000036242.15	9271	Armh4	2020.81	1966.11	1131.85	924.433	886.737	890.604	1967.4	2213.35	0.955941	2e-12	1.16563	1.06e-18	-0.0685631	1	T	T	F	0	0
ENSMUSG00000027523.20	11387	Gnas	4445.56	4731.37	7645.77	7360.93	6521.41	6366.13	4902.34	4333.26	-0.709545	2.28e-12	-0.49001	3.28e-06	-0.00916116	1	T	F	F	1	1
ENSMUSG00000066595.9	5177	Flvcr1	1592.72	1568.73	2689.98	2690.43	3010.39	2749.52	1493.93	1423.34	-0.767097	3.66e-12	-0.865889	7.97e-16	0.116087	1	T	T	F	0	0
ENSMUSG00000030677.8	4903	Kif22	3889.47	3795.39	2420.24	2225.74	2647.68	2805.76	3110.4	2982.6	0.72627	3.66e-12	0.495213	4.71e-06	0.334934	0.0478302	T	F	F	0	0
ENSMUSG00000024975.13	3135	Pdcd4	3548.47	3355.31	1825.76	2056.05	2065.15	2114.54	2977.08	3463.02	0.830433	4.01e-12	0.724172	1.5e-09	0.10024	1	T	T	F	0	0
ENSMUSG00000036913.15	8744	Trim67	2332.42	2462.02	3926.55	3904.92	3514.35	3700.45	2801.62	2994.87	-0.707997	4.36e-12	-0.589445	1.16e-08	-0.273975	0.182245	T	T	F	1	0
ENSMUSG00000020277.10	6675	Pfkl	21064.2	20415.4	12870.2	12850.3	12007.3	14099.3	20730.8	20121.2	0.689488	4.39e-12	0.668203	1.41e-11	0.022008	1	T	T	F	0	0
ENSMUSG00000021266.16	3447	Wars	5752.89	5667.36	9143.62	9173.3	7404.8	7247.53	6740.35	5892.51	-0.681573	4.47e-12	-0.359577	0.000885202	-0.145503	0.917004	T	F	F	0	0
ENSMUSG00000039221.10	1989	Rpl22l1	1604.26	1622.37	857.875	865.238	1086.48	1110.44	1241.02	1445.99	0.90496	5.32e-12	0.554727	5.24e-05	0.263781	0.553928	T	T	F	0	0
ENSMUSG00000020473.13	4058	Aebp1	10157.5	10326.5	15614.2	15059.3	10798.8	11268	14888.4	15101.8	-0.58248	7.32e-12	-0.107299	0.465197	-0.550002	2.36e-09	T	F	T	0	0
ENSMUSG00000096210.2	2055	H1f0	30597.5	28131	19002.3	19484.1	18657.4	19497.2	24654.8	23622	0.609714	7.32e-12	0.622268	1.35e-12	0.282753	0.0529526	T	T	F	0	0
ENSMUSG00000035107.13	8401	Dcbld2	8922.6	7810.82	4929.34	4969.44	4059.27	4248.52	7269.69	8381.47	0.757454	7.45e-12	1.0104	2.44e-21	0.0964664	1	T	T	F	0	0
ENSMUSG00000040435.12	2937	Ppp1r15a	3412.08	3112.28	5438.15	5210.17	4992.81	5443.83	3526.04	3647.07	-0.706558	7.57e-12	-0.677368	4.09e-11	-0.136683	0.980343	T	T	F	0	0
ENSMUSG00000058454.15	5817	Dhcr7	5486.39	5999.06	3592.29	3517.19	4567.41	4606.39	4595.51	4207.73	0.691966	8.06e-12	0.324183	0.00428545	0.383702	0.00699286	T	F	F	0	0
ENSMUSG00000040653.6	2617	Ppp1r14c	652.617	606.474	262.334	264.406	375.255	436.61	462.688	436.063	1.25732	8.72e-12	0.635186	0.00124675	0.486682	0.157778	T	T	F	0	0
ENSMUSG00000020741.17	6502	Cluh	4160.17	4247.51	6470.56	6743.33	6592.44	6383.51	4929.79	4536.19	-0.652343	9.08e-12	-0.626178	4.57e-11	-0.171001	0.729023	T	T	F	0	0
ENSMUSG00000029512.11	6488	Ulk1	4566.22	5460.46	3008.38	2849.27	2605.05	2735.21	4522.97	4415.37	0.775427	1.15e-11	0.908984	3.09e-16	0.165662	0.922689	T	T	F	1	0
ENSMUSG00000032531.15	6289	Amotl2	239.223	263.827	623.044	643.255	288.336	362.99	456.807	419.074	-1.33233	1.15e-11	-0.369903	0.181406	-0.80024	0.00327065	T	F	T	0	0
ENSMUSG00000029657.15	7266	Hsph1	10940.3	8787.3	16796.8	17310.7	16076.6	15764	10412.4	11824.7	-0.789816	1.66e-11	-0.690603	4.7e-09	-0.172718	0.914985	T	T	F	1	0
ENSMUSG00000019873.8	8294	Reep3	3951.38	3803.05	2306	2389.52	2305.02	2287.35	3778.95	4274.74	0.723688	1.66e-11	0.755771	8.56e-13	-0.0546835	1	T	T	F	0	0
ENSMUSG00000021703.9	6679	Serinc5	2766.8	2845.17	1613.14	1747.25	1593.79	1601.25	2608.5	2776.83	0.739592	1.66e-11	0.812684	3.97e-14	0.0593703	1	T	T	F	1	0
ENSMUSG00000004031.13	8767	Brinp2	1742.76	1862.12	963.655	1046.77	1116.57	1213.72	1482.17	1472.42	0.842015	1.77e-11	0.630128	7.72e-07	0.286899	0.350199	T	T	F	1	0
ENSMUSG00000029186.12	3760	Pi4k2b	2865.43	3086.01	1765.47	1736.4	2001.64	2095.12	1939.96	2168.99	0.765082	2.1e-11	0.538972	4.71e-06	0.534249	0.000131251	T	T	T	0	0
ENSMUSG00000019986.17	7040	Ahi1	4112.96	3576.44	2072.23	2151.75	1909.7	2155.44	3123.14	3728.24	0.864293	2.39e-11	0.920262	4.27e-13	0.166462	0.986181	T	T	F	1	0
ENSMUSG00000041895.15	4410	Wipi1	16846.3	17246.2	10854.1	11489.8	8357.56	9073.73	17346.9	18219.3	0.609529	3.28e-11	0.967961	1.21e-28	-0.0610693	1	T	T	F	0	0
ENSMUSG00000032115.14	7230	Hyou1	16651.2	15161.8	23820.6	25360.2	18905.6	17809	17540	16578.9	-0.628469	3.78e-11	-0.206773	0.0888433	-0.100913	1	T	F	F	1	0
ENSMUSG00000038225.15	6411	Primpol	1280.05	1457.07	662.182	710.343	460.502	479.556	1230.24	1461.09	0.995358	3.79e-11	1.54226	2.14e-26	0.0239561	1	T	T	F	0	0
ENSMUSG00000027698.14	5253	Nceh1	1069.16	1038.89	1806.72	1869.58	1164.21	1205.54	1480.21	1368.6	-0.802362	4.1e-11	-0.168405	0.399898	-0.434248	0.0166994	T	F	F	0	0
ENSMUSG00000036256.13	1209	Igfbp7	1751.15	1591.72	937.21	826.761	1258.65	1204.51	1574.32	1334.62	0.922846	5.8e-11	0.440386	0.00484072	0.200924	0.922689	T	F	F	0	0
ENSMUSG00000019850.11	7226	Tnfaip3	757.54	799.144	365.999	377.863	286.664	302.662	723.44	728.659	1.06505	6.46e-11	1.40231	7.79e-19	0.100205	1	T	T	F	0	0
ENSMUSG00000018906.14	6239	P4ha2	16187.4	16719.6	10714.4	9931.98	9382.2	10978.7	16543.1	16405.2	0.672542	6.65e-11	0.692842	8.55e-12	-0.00181249	1	T	T	F	0	0
ENSMUSG00000030609.18	5801	Aen	1253.82	1254.55	2206.57	2143.86	2287.46	2146.24	1282.2	1117.53	-0.794347	7.41e-11	-0.822115	6.83e-12	0.0641339	1	T	T	F	0	0
ENSMUSG00000020681.14	5287	Ace	3918.85	4658.03	2526.02	2485.22	1797.71	2046.04	5272.88	5322.42	0.775194	8.47e-11	1.15862	2.69e-24	-0.305026	0.212614	T	T	F	0	0
ENSMUSG00000028573.18	5844	Fggy	786.918	802.429	350.132	398.582	449.637	421.273	713.638	644.656	1.08514	9.01e-11	0.86688	2.41e-07	0.22679	0.948281	T	T	F	1	0
ENSMUSG00000073968.4	3477	Trim68	2561.16	2691.91	1604.68	1612.08	1716.64	1791.43	2066.41	2143.5	0.707465	9.8e-11	0.582765	1.21e-07	0.319249	0.0903914	T	T	F	0	0
ENSMUSG00000043998.10	2614	Mgat2	1433.24	1365.11	2409.67	2438.85	2337.61	2177.94	1654.7	1415.79	-0.792892	1.22e-10	-0.6906	2.3e-08	-0.133569	1	T	T	F	0	0
ENSMUSG00000028044.6	1126	Cks1b	3375.35	2973.25	1767.58	1728.5	2659.38	2375.28	1944.86	1588.52	0.860843	1.28e-10	0.334201	0.0365062	0.845704	4.03e-09	T	F	T	0	0
ENSMUSG00000029309.7	2937	Sparcl1	665.208	604.285	285.606	238.754	274.128	228.019	627.374	745.649	1.27686	1.51e-10	1.33522	7.93e-12	-0.113166	1	T	T	F	0	1
ENSMUSG00000022253.15	5118	Nadk2	1647.28	1426.42	806.043	859.318	781.432	824.141	1052.81	1071.28	0.884098	1.53e-10	0.937695	3.96e-12	0.533316	0.00465928	T	T	T	0	0
ENSMUSG00000042622.14	2594	Maff	2987.14	3427.56	1828.93	1675.23	1594.62	1906.98	3450.56	2981.65	0.87239	1.6e-10	0.874216	8.27e-11	-0.00394627	1	T	T	F	0	0
ENSMUSG00000021756.12	11099	Il6st	3426.77	3529.37	5316.5	5301.92	4110.25	3922.34	4068.13	4227.55	-0.610246	1.73e-10	-0.207841	0.088045	-0.254146	0.179476	T	F	F	1	0
ENSMUSG00000054008.9	8279	Ndst1	2332.42	2111.71	3488.62	3589.21	3431.61	3450.96	2465.38	2531.43	-0.671286	1.79e-10	-0.630851	1.6e-09	-0.16897	0.843091	T	T	F	0	0
ENSMUSG00000029480.13	5024	Dhx37	1111.13	1240.32	1950.58	2097.49	2110.28	2132.95	1296.9	1205.31	-0.784104	1.85e-10	-0.85181	1.25e-12	-0.0897782	1	T	T	F	0	0
ENSMUSG00000047153.4	6502	Khnyn	3386.89	3621.33	2191.76	2034.34	2003.31	2161.58	3410.36	3812.25	0.729833	1.94e-10	0.751188	2.65e-11	-0.043617	1	T	T	F	0	0
ENSMUSG00000078566.8	2265	Bnip3	12140.6	12405.3	8063.6	7161.64	5902.11	6867.16	12781.8	12236.2	0.689099	1.98e-10	0.943151	8.77e-20	-0.027477	1	T	T	F	1	0
ENSMUSG00000032291.8	802	Crabp1	549.793	533.128	232.716	240.727	391.97	420.25	368.582	371.881	1.19349	2.08e-10	0.415967	0.0635394	0.54848	0.0775285	T	F	F	0	0
ENSMUSG00000020964.14	8555	Sel1l	4239.91	4550.74	6774.15	6626.91	4728.71	4623.78	5234.65	4970.36	-0.608353	2.17e-10	-0.0895435	0.641881	-0.215271	0.394388	T	F	F	0	0
ENSMUSG00000028430.14	5242	Nol6	1407.01	1533.7	2458.33	2624.32	2573.29	2340.52	1891.92	1660.25	-0.789687	2.18e-10	-0.741284	2.04e-09	-0.272532	0.435767	T	T	F	0	0
ENSMUSG00000031239.5	1744	Itm2a	115.415	181.723	21.156	9.86588	44.2951	47.0353	95.0863	64.1824	3.26832	2.18e-10	1.70232	0.000482876	0.899815	0.545178	T	T	F	0	0
ENSMUSG00000020143.15	11425	Dock2	643.174	618.516	261.276	288.084	411.192	366.057	420.536	493.638	1.199	2.42e-10	0.697499	0.000439023	0.464547	0.235642	T	T	F	0	0
ENSMUSG00000001467.5	4415	Cyp51	10072.5	9779.12	6882.04	6578.57	9037.87	9263.91	7108.93	7248.84	0.560589	2.56e-10	0.117353	0.420544	0.467433	4.29e-06	T	F	F	0	0
ENSMUSG00000031584.16	2754	Gsr	4019.58	3935.51	6071.77	6434.53	5807.67	5681.05	4489.64	3951	-0.652742	2.83e-10	-0.530311	4.6e-07	-0.0853574	1	T	T	F	0	0
ENSMUSG00000074923.10	5211	Pak6	522.513	649.168	1249.26	1187.85	1162.54	1048.07	751.868	604.07	-1.05702	2.86e-10	-0.917007	5.42e-08	-0.210859	0.997444	T	T	F	1	1
ENSMUSG00000005125.13	6596	Ndrg1	2846.54	2714.9	1714.69	1515.4	1095.68	1279.16	2758.48	2812.7	0.784255	2.94e-10	1.22909	3.64e-25	-0.00249237	1	T	T	F	1	0
ENSMUSG00000055612.15	3202	Cdca7	410.247	388.625	793.349	881.023	666.933	734.16	615.61	519.123	-1.06771	3.59e-10	-0.809454	3.98e-06	-0.505769	0.0903914	T	T	F	0	0
ENSMUSG00000037058.16	3541	Paip2	12091.3	10676.8	7343.24	7268.19	8159.49	8256.74	10375.2	11472.6	0.639966	3.75e-10	0.471956	7.43e-06	0.0595365	1	T	F	F	0	0
ENSMUSG00000027699.19	5386	Ect2	5766.53	5965.12	3553.15	3897.02	4558.21	4509.26	5097.41	4576.77	0.654889	3.79e-10	0.371573	0.0010267	0.278241	0.166882	T	F	F	1	0
ENSMUSG00000023087.15	10658	Noct	41898.7	55685	28569	26345.8	27534	30049.4	50192.8	57675.5	0.82944	4.56e-10	0.761002	9.91e-09	-0.144578	1	T	T	F	0	0
ENSMUSG00000023236.7	1569	Scg5	7089.61	6801.48	4784.43	4343.95	5709.89	5669.8	6749.17	6491.87	0.605905	5.11e-10	0.287703	0.0090114	0.0691925	1	T	F	F	0	0
ENSMUSG00000066441.14	3455	Rdh11	5589.22	5060.88	3314.08	3372.16	3971.51	4326.23	3916.18	4278.51	0.671639	5.2e-10	0.360457	0.00235718	0.378109	0.0177117	T	F	F	1	0
ENSMUSG00000038418.7	4484	Egr1	9602.5	9931.28	6680	6367.44	5163.3	5618.68	9946.81	9947.33	0.582243	5.48e-10	0.857641	7.17e-22	-0.0263899	1	T	T	F	1	0
ENSMUSG00000030084.11	9054	Plxna1	6267.01	6443.51	9108.71	9638.97	8483.76	8205.62	6800.14	6714.62	-0.56076	5.62e-10	-0.393016	3e-05	-0.0885269	1	T	F	F	1	1
ENSMUSG00000022557.11	2957	Bop1	4629.18	4668.97	7270.25	7436.9	7631.29	7480.66	4951.35	4182.24	-0.661528	5.62e-10	-0.700723	2.15e-11	0.0258645	1	T	T	F	0	0
ENSMUSG00000109336.1	4672	Samd4b	6187.27	6329.66	8956.39	9507.75	7352.98	7188.22	7191.27	7016.65	-0.560916	6.05e-10	-0.216351	0.0503976	-0.182819	0.557839	T	F	F	1	0
ENSMUSG00000025747.12	6089	Tyms	2047.04	1875.25	1139.25	1189.83	1390.7	1492.86	1962.5	1870.73	0.751907	6.26e-10	0.444569	0.000595007	0.033327	1	T	F	F	0	0
ENSMUSG00000072704.6	3068	Smim10l1	925.415	954.594	1556.02	1621.95	1578.74	1575.68	1228.28	1163.78	-0.757578	6.73e-10	-0.746743	7.1e-10	-0.347499	0.12111	T	T	F	0	0
ENSMUSG00000031700.11	5643	Gpt2	4124.5	3856.69	6033.69	5966.88	4653.49	4599.24	4627.86	4459.74	-0.588335	6.92e-10	-0.213246	0.0743012	-0.187186	0.590227	T	F	F	0	0
ENSMUSG00000025764.14	8492	Jade1	3387.94	3545.79	5104.94	5409.46	4168.75	4126.84	3455.46	3351.64	-0.600799	7.69e-10	-0.258815	0.0245102	0.0265661	1	T	F	F	0	0
ENSMUSG00000046836.13	5010	Brox	4623.93	4462.07	2862.4	3036.72	3362.25	3293.49	3997.55	4290.78	0.623049	7.75e-10	0.448972	1.75e-05	0.132539	0.975082	T	F	F	0	0
ENSMUSG00000031604.10	6144	Msmo1	7885.97	9143.09	5518.54	4993.12	5616.28	5979.62	7034.43	6422.96	0.696048	7.94e-10	0.554473	1.52e-06	0.339577	0.0775285	T	T	F	0	0
ENSMUSG00000004035.12	1601	Gstm7	340.998	370.015	131.167	124.31	157.122	150.309	241.147	252.01	1.47693	8.45e-10	1.20857	3.93e-07	0.527522	0.350199	T	T	F	0	0
ENSMUSG00000035992.15	7119	Fnip1	4017.48	4711.67	2609.59	2709.17	2234.81	2292.46	3990.69	4390.83	0.714565	8.55e-10	0.947225	2.58e-17	0.0584535	1	T	T	F	0	0
ENSMUSG00000033088.19	12302	Triobp	6104.38	7129.9	4236.49	4187.08	3080.6	3192.27	7411.83	7188.43	0.651704	1.03e-09	1.07717	1.22e-26	-0.141791	0.969216	T	T	F	1	0
ENSMUSG00000031558.15	25433	Slit2	1803.62	1415.47	852.586	866.224	1617.19	1535.81	1070.46	1174.16	0.905487	1.06e-09	0.0299574	0.958181	0.520353	0.0158228	T	F	T	1	1
ENSMUSG00000032202.11	3879	Rab27a	1798.37	1673.82	1029.24	1032.96	895.931	922.301	1614.51	1698	0.751771	1.13e-09	0.933787	4.71e-15	0.0679715	1	T	T	F	1	0
ENSMUSG00000034164.17	2890	Emid1	2080.61	2528.8	1209.06	1247.05	1591.28	1780.18	2184.04	1758.41	0.907965	1.15e-09	0.451573	0.00656935	0.225494	0.874684	T	F	F	0	0
ENSMUSG00000025314.16	8352	Ptprj	3383.75	2966.69	1880.77	1886.36	2614.25	2563.42	1922.31	2256.77	0.753503	1.23e-09	0.294581	0.0484441	0.603616	4.09e-05	T	F	T	1	0
ENSMUSG00000001029.15	1904	Icam2	1228.64	1199.81	672.76	682.719	855.814	946.841	1155.74	1071.28	0.841207	1.36e-09	0.431009	0.00455983	0.125095	1	T	F	F	0	0
ENSMUSG00000020572.8	5054	Nampt	11327.4	10815.8	7331.61	7392.5	5678.96	6131.97	9602.74	10509.9	0.588697	1.45e-09	0.907001	7.21e-23	0.138752	0.925085	T	T	F	0	0
ENSMUSG00000027287.14	4293	Snap23	1937.92	1739.51	1101.17	1081.3	1186.77	1116.58	1722.34	1777.29	0.752972	1.52e-09	0.674532	5.42e-08	0.0716216	1	T	T	F	1	1
ENSMUSG00000040690.15	6750	Col16a1	1479.41	1674.92	898.072	897.795	842.442	948.886	1668.42	1637.6	0.812459	1.55e-09	0.81738	6.39e-10	-0.0679343	1	T	T	F	0	0
ENSMUSG00000058013.11	9472	Septin11	9771.42	8511.43	5663.46	6060.61	7217.59	7266.96	7050.11	7636.77	0.641008	1.55e-09	0.33605	0.00426843	0.315988	0.0803545	T	F	F	1	1
ENSMUSG00000045009.9	4588	Prrt3	256.011	214.565	535.246	594.913	514.826	517.388	286.239	220.863	-1.26366	1.6e-09	-1.13252	6.73e-08	-0.106403	1	T	T	F	0	0
ENSMUSG00000026784.14	4248	Pdss1	869.807	863.733	1483.03	1498.63	1490.99	1409.01	939.1	851.361	-0.782406	1.7e-09	-0.742744	8.19e-09	-0.0463714	1	T	T	F	0	0
ENSMUSG00000039988.14	11511	Ankrd13c	2716.44	2905.38	4255.53	4433.73	3738.34	3724.99	3163.34	2902.37	-0.628346	1.75e-09	-0.40889	0.000216222	-0.10964	1	T	F	F	0	0
ENSMUSG00000068154.5	3100	Insm1	1035.58	1006.05	1667.09	1744.29	2513.12	2552.18	750.888	674.859	-0.740679	1.78e-09	-1.31077	1.26e-30	0.518392	0.00215966	T	T	T	1	0
ENSMUSG00000027395.15	5805	Polr1b	1615.8	1700.1	2590.55	2686.48	2717.88	2495.94	1871.34	1889.61	-0.670504	2.05e-09	-0.653519	3.51e-09	-0.181811	0.817254	T	T	F	0	0
ENSMUSG00000055725.11	7566	Paqr3	510.972	471.824	976.349	906.674	620.131	671.787	617.571	662.589	-0.937589	2.21e-09	-0.393371	0.0375218	-0.381249	0.285921	T	F	F	1	0
ENSMUSG00000060568.14	6325	Fam78b	2909.5	2656.88	4301.01	4515.61	4452.91	4282.26	3106.48	3523.43	-0.663437	2.6e-09	-0.650115	3.61e-09	-0.252244	0.374859	T	T	F	0	0
ENSMUSG00000019846.11	12068	Lama4	10151.2	9505.44	6575.28	6708.8	5678.13	5570.62	10140.9	10982.7	0.565331	2.6e-09	0.805222	4.91e-19	-0.103837	1	T	T	F	0	1
ENSMUSG00000038127.15	9164	Ccdc50	7376.04	7375.12	5077.44	5047.38	5059.67	5016.42	6542.33	6902.44	0.542942	2.61e-09	0.549857	8.86e-10	0.133749	0.905012	T	T	F	0	0
ENSMUSG00000042599.8	10057	Kdm7a	4738.29	4996.29	3060.21	3142.28	2830.71	3012.31	3839.72	4379.51	0.650184	3.05e-09	0.736679	4.93e-12	0.243984	0.386746	T	T	F	0	0
ENSMUSG00000025492.6	678	Ifitm3	960.04	1095.81	1698.83	1986.99	1110.72	1160.55	1315.52	1182.66	-0.842806	3.05e-09	-0.143687	0.601997	-0.281261	0.579881	T	F	F	0	0
ENSMUSG00000100455.1	3666	Gm29170	83.9379	90.8616	282.432	271.312	211.446	183.029	107.83	125.533	-1.66381	3.48e-09	-1.1765	7.08e-05	-0.417871	0.922689	T	T	F	0	0
ENSMUSG00000026335.16	11892	Pam	6913.34	6584.73	4323.23	4685.31	4988.63	4948.93	6206.1	5832.11	0.583298	3.5e-09	0.441792	1.3e-05	0.165202	0.773221	T	F	F	1	0
ENSMUSG00000051396.15	4347	Gm45902	405	374.394	752.095	822.814	697.856	598.167	460.728	483.256	-1.01485	3.81e-09	-0.734889	4.11e-05	-0.276251	0.847947	T	T	F	0	0
ENSMUSG00000030753.15	4125	Thap12	3055.34	2782.77	4406.79	4541.26	4020.82	3831.33	3349.59	3184.58	-0.61599	3.81e-09	-0.427665	9.13e-05	-0.162328	0.865875	T	F	F	0	0
ENSMUSG00000005686.17	5627	Ampd3	3299.81	3319.19	2109.25	2170.49	2032.56	2193.28	2435.97	2352.1	0.629002	3.85e-09	0.647924	6.34e-10	0.467205	0.000466547	T	T	F	0	0
ENSMUSG00000017314.12	4807	Mpp2	6020.45	6669.02	4189.94	3895.05	3329.65	3762.83	5546.38	5353.57	0.650355	3.85e-09	0.839709	2.34e-15	0.219272	0.563405	T	T	F	1	1
ENSMUSG00000024462.17	7764	Gabbr1	3781.4	3914.71	5684.61	5748.85	5394.81	5295.56	4354.37	4702.31	-0.571115	3.85e-09	-0.474217	1.41e-06	-0.234955	0.278261	T	F	F	1	1
ENSMUSG00000068874.13	2273	Selenbp1	1682.96	1828.18	1009.14	797.163	544.913	690.192	1772.33	1605.5	0.959464	3.92e-09	1.50963	2.32e-22	0.0558378	1	T	T	F	0	0
ENSMUSG00000064337.1	955	mt-Rnr1	7430.6	6543.13	11129.1	10449.9	10343.3	9967.4	10995.7	9870.88	-0.62681	4.03e-09	-0.539512	5.14e-07	-0.578376	1.33e-06	T	T	T	0	0
ENSMUSG00000026740.12	11651	Dnajc1	2694.41	2367.88	1413.22	1545	1557.85	1618.63	2406.57	2838.19	0.77496	4.44e-09	0.672734	3.84e-07	-0.0510858	1	T	T	F	0	0
ENSMUSG00000034667.8	6033	Xpot	10176.4	9385.02	13983	14668.6	13221.7	12595.2	9685.08	10146.5	-0.55059	5.16e-09	-0.400339	4.15e-05	-0.0197644	1	T	F	F	0	0
ENSMUSG00000031521.5	2321	Aga	1472.06	1424.23	854.702	861.291	951.926	936.616	1402.77	1285.54	0.755188	5.94e-09	0.616812	2.4e-06	0.107709	1	T	T	F	0	0
ENSMUSG00000028034.15	15500	Fubp1	10681.1	10666.9	7163.42	7332.32	9043.72	8526.69	8682.26	9616.04	0.558452	7.58e-09	0.280828	0.00971775	0.222352	0.336973	T	F	F	0	1
ENSMUSG00000020212.14	4116	Mdm1	4159.12	4035.13	2805.28	2709.17	2785.58	2801.67	3170.2	3168.54	0.571514	8.42e-09	0.552546	1.66e-08	0.370452	0.00669794	T	T	F	0	0
ENSMUSG00000026429.9	4836	Ube2t	1501.44	1669.45	884.32	868.198	927.689	990.809	1425.31	1151.51	0.855383	8.82e-09	0.725324	1.16e-06	0.299422	0.523743	T	T	F	0	0
ENSMUSG00000050271.12	9606	Prag1	3714.25	4015.43	5696.25	5686.69	4581.62	4501.08	4469.06	4570.17	-0.558483	8.96e-09	-0.232878	0.0462005	-0.225901	0.328626	T	F	F	1	0
ENSMUSG00000031644.19	7886	Nek1	5213.59	5097.01	3348.99	3367.23	3028.78	3170.79	4415.14	5064.75	0.618415	8.99e-09	0.734131	1.61e-12	0.121114	1	T	T	F	0	0
ENSMUSG00000047388.10	4877	Atmin	2458.33	2175.21	3625.08	3605.98	3106.51	3106.38	2176.2	2346.43	-0.641904	9.07e-09	-0.422968	0.000348483	0.0350383	1	T	F	F	0	0
ENSMUSG00000032883.15	4357	Acsl3	6563.94	5540.37	3700.18	3956.22	5307.89	5160.59	3537.8	3817.91	0.660787	9.28e-09	0.209489	0.174256	0.718623	4.03e-09	T	F	T	1	0
ENSMUSG00000053080.10	7032	2700081O15Rik	1085.95	1084.87	1726.33	1750.21	2325.07	2257.7	987.133	1037.3	-0.679452	9.9e-09	-1.07816	1.57e-22	0.100601	1	T	T	F	0	0
ENSMUSG00000031381.16	6385	Piga	2249.54	2295.62	1423.8	1459.16	1119.08	1193.27	2205.61	2292.63	0.656663	9.9e-09	0.975672	3e-19	0.014891	1	T	T	F	0	0
ENSMUSG00000041135.15	2816	Ripk2	561.335	598.811	284.548	269.339	342.66	331.292	458.767	504.021	1.06686	1.02e-08	0.78292	3.33e-05	0.268656	0.892808	T	T	F	0	0
ENSMUSG00000002227.15	5607	Mov10	1654.63	1893.86	970.002	1105.97	989.535	1036.82	1850.75	1789.56	0.772775	1.07e-08	0.808573	9.24e-10	-0.0370068	1	T	T	F	1	0
ENSMUSG00000034902.17	5730	Pip5k1c	1876.01	1771.25	2839.13	2734.82	3066.39	3005.15	1963.48	1974.55	-0.611687	1.16e-08	-0.735238	9.95e-13	-0.110553	1	T	T	F	1	1
ENSMUSG00000048058.17	6023	Ldlrad3	5486.39	5147.37	3620.85	3582.3	4159.56	4196.37	3652.49	3863.22	0.562027	1.31e-08	0.347873	0.000985093	0.500671	9.29e-06	T	F	T	0	0
ENSMUSG00000032802.8	2820	Srxn1	1148.9	1117.71	1935.77	1991.92	1827.8	1906.98	1425.31	1126.97	-0.793148	1.37e-08	-0.720218	2.51e-07	-0.170873	1	T	T	F	0	0
ENSMUSG00000029816.10	6514	Gpnmb	16.7876	15.3261	111.069	126.283	71.0393	78.733	15.6843	16.9895	-2.88544	1.47e-08	-2.21949	2.69e-05	-0.0247546	1	T	T	F	0	0
ENSMUSG00000024404.7	10963	Riok3	4172.76	3985.87	2640.27	2777.25	3721.62	3908.02	2910.43	2734.36	0.590627	1.54e-08	0.0969728	0.633317	0.531525	7.79e-06	T	F	T	0	0
ENSMUSG00000051557.15	2329	Pusl1	786.918	827.607	1410.05	1290.46	1583.76	1601.25	917.534	917.431	-0.741998	1.55e-08	-0.98026	3.22e-15	-0.184795	0.936796	T	T	F	0	0
ENSMUSG00000038214.15	6819	Bend3	598.058	599.906	1078.96	1025.07	1127.44	1046.02	627.374	638.049	-0.812404	1.55e-08	-0.860064	7.89e-10	-0.0790907	1	T	T	F	0	0
ENSMUSG00000035504.16	2506	Reep6	943.252	835.27	1548.62	1550.92	1150.84	1089.99	1126.33	966.512	-0.801088	1.56e-08	-0.333506	0.0524544	-0.234243	0.796793	T	F	F	1	0
ENSMUSG00000026245.16	2620	Farsb	3639.76	3607.1	5187.45	5406.5	4711.16	4608.44	3847.57	3646.13	-0.54786	1.76e-08	-0.362992	0.000418014	-0.0482579	1	T	F	F	0	0
ENSMUSG00000034898.17	5221	Filip1	535.104	451.024	226.369	206.197	187.209	219.839	496.998	538.944	1.18983	1.97e-08	1.27991	5.63e-10	-0.070865	1	T	T	F	1	1
ENSMUSG00000020238.14	3465	Ncln	4233.62	4295.67	6228.32	6228.33	6580.74	6710.71	4404.36	4024.62	-0.546434	1.97e-08	-0.63996	9.73e-12	0.0171319	1	T	T	F	0	0
ENSMUSG00000029596.13	1497	Sdsl	254.961	268.206	95.2019	83.86	81.9041	76.688	273.496	260.505	1.54782	2.1e-08	1.7201	1.76e-10	-0.0295996	1	T	T	F	0	0
ENSMUSG00000021610.8	3068	Clptm1l	6653.13	6189.54	9465.19	9697.17	8230.53	7986.8	7608.87	6691.02	-0.577301	2.12e-08	-0.336609	0.00273211	-0.154953	0.882079	T	F	F	0	0
ENSMUSG00000074746.3	5982	Pdzd8	3494.96	3233.8	4967.42	5013.84	4218.9	4181.03	3392.72	3633.86	-0.568798	2.34e-08	-0.319977	0.00429209	-0.0624509	1	T	F	F	0	0
ENSMUSG00000027438.14	7051	Napb	4121.35	3691.39	6137.35	5701.49	5383.94	5535.85	3819.14	4132.22	-0.599447	2.58e-08	-0.482859	1.06e-05	-0.025326	1	T	F	F	1	1
ENSMUSG00000026034.17	8132	Clk1	5071.95	5239.32	3456.89	3139.32	3154.14	3186.13	4614.14	5443.24	0.64464	2.76e-08	0.701626	5.27e-10	0.0358603	1	T	T	F	0	0
ENSMUSG00000046380.3	5853	Jrk	344.145	268.206	661.124	663.974	763.045	663.607	343.095	278.439	-1.11285	2.94e-08	-1.22033	3.53e-10	-0.0200761	1	T	T	F	0	0
ENSMUSG00000026471.14	5981	Mr1	1781.58	1701.19	1028.18	1118.79	776.418	760.745	1898.79	2018.92	0.697678	3.15e-08	1.17976	3.45e-23	-0.169768	0.946136	T	T	F	0	0
ENSMUSG00000041362.17	6172	Shtn1	1926.37	1635.51	840.95	1001.39	1216.03	1325.17	1385.12	1876.39	0.950812	3.18e-08	0.487693	0.0108514	0.127012	1	T	F	F	1	0
ENSMUSG00000030134.11	3355	Rasgef1a	545.596	604.285	247.525	299.923	298.365	321.067	567.577	575.754	1.06926	3.22e-08	0.893372	3.61e-06	0.00799047	1	T	T	F	0	0
ENSMUSG00000026822.14	2623	Lcn2	16.7876	19.7049	114.242	138.122	30.0872	26.5852	45.0925	50.9684	-2.79159	3.29e-08	-0.63935	0.486959	-1.39796	0.150894	T	F	F	1	0
ENSMUSG00000091345.9	9413	Col6a5	17047.8	16427.3	9950.72	11055.7	11308.6	11755.8	17378.3	21979.7	0.672219	3.5e-08	0.537471	1.51e-05	-0.233586	0.594563	T	T	F	0	0
ENSMUSG00000030790.15	1619	Adm	1232.84	1501.95	777.482	766.579	395.313	435.588	1824.29	1708.39	0.824463	3.76e-08	1.72004	5.27e-34	-0.369559	0.212614	T	T	F	1	0
ENSMUSG00000117013.1	3322	Gm30531	483.692	472.918	212.618	181.532	188.045	174.849	392.109	540.831	1.28018	4.12e-08	1.39718	7.32e-10	0.0357047	1	T	T	F	0	0
ENSMUSG00000056952.13	3548	Tatdn2	1126.87	1104.57	1893.46	1750.21	2104.43	1918.22	1013.6	1119.42	-0.707188	4.57e-08	-0.850655	6.83e-12	0.0649303	1	T	T	F	0	0
ENSMUSG00000031557.16	5579	Plekha2	8105.25	7985.97	5389.49	5537.72	4366.83	4952	8491.11	8090.76	0.558325	4.57e-08	0.788527	3.71e-16	-0.0433052	1	T	T	F	0	0
ENSMUSG00000053470.13	8225	Kdm3a	9819.69	9367.5	6273.81	5980.7	5519.33	6101.3	8330.35	10151.2	0.646885	4.72e-08	0.723693	3.08e-10	0.0540186	1	T	T	F	0	0
ENSMUSG00000020116.7	1717	Pno1	1657.77	1599.38	2559.87	2704.24	2747.13	2469.35	1821.34	1559.26	-0.69261	4.75e-08	-0.67988	5.34e-08	-0.0534064	1	T	T	F	0	0
ENSMUSG00000050379.15	9882	Septin6	7437.95	6251.94	4290.43	4354.8	4248.15	3979.6	6390.39	7385.7	0.663194	4.86e-08	0.734423	4.98e-10	-0.00903073	1	T	T	F	1	1
ENSMUSG00000001930.17	16064	Vwf	658.913	800.239	369.172	370.957	527.362	541.929	693.052	610.677	0.978868	4.87e-08	0.448386	0.0281177	0.162325	1	T	F	F	0	0
ENSMUSG00000041809.5	2208	Efhc1	192.008	259.448	49.7166	80.9002	56.8314	53.1704	311.726	310.53	1.78449	5.4e-08	2.03468	2.22e-10	-0.463549	0.86306	T	T	F	1	0
ENSMUSG00000032698.15	2166	Lmo2	220.337	152.166	40.1964	50.316	112.827	129.858	86.2639	73.621	2.03972	6.62e-08	0.620583	0.188273	1.22146	0.0195907	T	F	T	0	0
ENSMUSG00000063172.13	2071	Hspb11	995.713	798.05	455.911	453.831	422.057	431.498	795	970.287	0.979827	6.63e-08	1.07206	1.12e-09	0.0231762	1	T	T	F	0	0
ENSMUSG00000037994.14	5497	Slc9b2	544.547	602.095	282.432	287.097	363.554	386.508	527.386	485.144	1.00923	6.77e-08	0.612965	0.00181616	0.179392	1	T	T	F	1	0
ENSMUSG00000026853.15	5388	Crat	2584.24	2491.58	3699.12	3710.56	3333.83	3294.52	2405.59	2389.85	-0.545716	6.79e-08	-0.385013	0.000266072	0.0820481	1	T	F	F	0	0
ENSMUSG00000001229.9	7883	Dpp9	2866.48	3197.67	4521.03	4480.1	4372.68	4131.95	3071.19	3018.46	-0.569927	8.5e-08	-0.488301	5.17e-06	-0.00617617	1	T	F	F	0	0
ENSMUSG00000014748.13	4088	Tex261	3949.28	4321.95	6402.86	6257.93	5958.11	5807.84	5048.4	4252.09	-0.614248	8.56e-08	-0.508578	1.19e-05	-0.169178	0.894307	T	T	F	0	0
ENSMUSG00000021690.10	8858	Jmy	3718.45	3794.29	2544.01	2501.99	2314.21	2269.97	3322.14	3679.16	0.574219	9.07e-08	0.712525	4.34e-12	0.101603	1	T	T	F	0	0
ENSMUSG00000035835.14	4357	Plppr3	1360.84	1650.84	907.592	765.592	1210.17	1340.51	1111.63	994.828	0.848286	9.27e-08	0.24005	0.291663	0.515667	0.029747	T	F	T	0	0
ENSMUSG00000025533.15	4831	Asl	2949.37	3370.64	2048.96	1942.59	2637.65	2670.79	2947.68	2559.75	0.662972	9.61e-08	0.251572	0.105851	0.198545	0.807771	T	F	F	1	0
ENSMUSG00000029086.15	7175	Prom1	196.205	223.323	58.179	61.1685	88.5902	131.903	165.666	147.242	1.81288	9.98e-08	0.933804	0.00914654	0.423013	0.963032	T	T	F	1	0
ENSMUSG00000024732.7	5774	Ccdc86	542.449	533.128	943.557	926.406	998.729	1033.75	596.005	542.719	-0.797775	1.1e-07	-0.917774	2e-10	-0.0819917	1	T	T	F	0	0
ENSMUSG00000029291.11	10214	Rufy3	5822.14	5507.53	7909.16	7987.42	7784.23	7708.68	5837.52	5915.17	-0.48857	1.11e-07	-0.451479	8.07e-07	-0.0528426	1	F	F	F	1	0
ENSMUSG00000035671.6	4625	Zswim4	2435.25	2742.27	1569.77	1643.66	1623.04	1847.67	2423.23	2184.09	0.687906	1.21e-07	0.577717	9.83e-06	0.168306	0.969216	T	T	F	0	0
ENSMUSG00000000552.10	2515	Zfp385a	1401.76	1366.21	2097.62	2163.59	2014.17	2000.02	1470.41	1357.27	-0.622449	1.23e-07	-0.536272	5.85e-06	-0.0305851	1	T	T	F	0	0
ENSMUSG00000020873.15	2223	Slc35b1	1191.92	1212.95	1968.56	1949.5	1657.3	1746.44	1330.23	1109.03	-0.704199	1.27e-07	-0.500876	0.000318006	-0.0202282	1	T	T	F	0	0
ENSMUSG00000035293.13	7886	G2e3	3184.39	4266.12	2167.43	2172.47	1806.07	2028.65	3407.42	3093.03	0.779513	1.29e-07	0.958559	1.26e-11	0.196687	0.961643	T	T	F	0	0
ENSMUSG00000062510.12	5303	Nsl1	1974.64	2263.88	1275.71	1319.07	1628.05	1582.84	1799.78	1551.7	0.707688	1.33e-07	0.40024	0.00616938	0.338774	0.199082	T	F	F	0	0
ENSMUSG00000018417.14	10792	Myo1b	4072.04	4016.52	2630.75	2821.64	2936.85	3053.21	2872.2	3132.67	0.568855	1.36e-07	0.433532	8.62e-05	0.429675	0.00218229	T	F	F	0	0
ENSMUSG00000032294.17	5001	Pkm	87873.5	88290.1	66140	62392.8	60160.2	63041.6	82863.3	80707.5	0.454788	1.36e-07	0.515911	6.19e-10	0.107002	0.988573	F	T	F	1	0
ENSMUSG00000028124.15	6291	Gclm	2605.22	2888.96	4086.28	4361.71	3253.6	3294.52	2964.34	2575.79	-0.6209	1.46e-07	-0.253243	0.0821493	-0.0120051	1	T	F	F	1	0
ENSMUSG00000006641.12	3991	Slc5a6	425.985	434.603	766.904	810.975	783.104	690.192	450.925	446.446	-0.874855	1.46e-07	-0.776936	3.07e-06	-0.0604239	1	T	T	F	0	0
ENSMUSG00000042632.17	5434	Pla2g6	4344.84	4841.94	3109.93	3146.23	3461.7	3584.91	5186.62	4975.08	0.554162	1.52e-07	0.382698	0.000518269	-0.14558	0.930648	T	F	F	0	0
ENSMUSG00000033981.14	15548	Gria2	1144.7	1296.15	707.668	647.202	889.245	1015.35	891.067	1070.34	0.849391	1.53e-07	0.358721	0.0626332	0.315056	0.552382	T	F	F	1	1
ENSMUSG00000037685.15	14278	Atp8a1	2360.75	2143.46	1406.87	1505.53	1691.57	1757.69	2007.6	2047.23	0.628977	1.54e-07	0.385412	0.00263946	0.151746	0.979724	T	F	F	1	1
ENSMUSG00000037275.14	6618	Gemin5	3545.33	3281.97	4777.02	5297.98	4427.84	4308.84	3277.05	3334.66	-0.561434	1.54e-07	-0.355786	0.00191855	0.0463626	1	T	F	F	0	0
ENSMUSG00000032377.8	3590	Plscr4	310.57	342.647	122.705	141.082	254.906	222.907	217.62	224.639	1.30686	1.55e-07	0.44909	0.147454	0.562343	0.294587	T	F	F	0	0
ENSMUSG00000056671.7	1175	Prelid2	1126.87	861.543	542.651	493.294	468.859	480.578	858.718	971.231	0.941442	1.55e-07	1.06714	7.51e-10	0.120044	1	T	T	F	0	0
ENSMUSG00000061079.14	3484	Zfp143	2030.25	1707.76	1096.94	1102.02	985.357	975.472	1586.08	1899.99	0.765636	1.58e-07	0.930919	3.19e-11	0.100689	1	T	T	F	0	0
ENSMUSG00000028552.13	6931	Eps15	10292.9	10947.2	7208.9	7642.11	7604.55	7961.24	9444.92	8754.3	0.516144	1.63e-07	0.448495	5.85e-06	0.222916	0.340181	T	F	F	0	1
ENSMUSG00000026782.15	8543	Abi2	4385.76	4917.47	3210.42	3112.69	3870.39	3956.08	3314.3	3238.38	0.55706	1.68e-07	0.249364	0.0470339	0.505571	4.58e-05	T	F	T	1	1
ENSMUSG00000000594.7	4127	Gm2a	3375.35	3627.9	2294.37	2302.7	2534.85	2388.58	3627	3183.64	0.607234	1.7e-07	0.507963	1.41e-05	0.0402678	1	T	T	F	0	0
ENSMUSG00000027007.16	5599	Itprid2	3935.64	4370.12	2535.54	2927.21	3349.71	3367.12	4225.95	4186.96	0.604125	1.72e-07	0.306267	0.0192197	-0.0185735	1	T	F	F	0	0
ENSMUSG00000024613.16	5266	Tcof1	3471.88	3064.12	4719.9	4898.41	4084.34	4131.95	3605.44	3634.8	-0.557276	1.77e-07	-0.329885	0.00457559	-0.147489	0.936796	T	F	F	0	0
ENSMUSG00000036478.8	5276	Btg1	2889.56	2797.01	1837.4	1724.56	2304.18	2503.1	2226.2	2692.83	0.675067	1.84e-07	0.242754	0.145605	0.209048	0.787565	T	F	F	0	0
ENSMUSG00000022003.7	4571	Slc25a30	2795.13	3037.84	1759.12	1999.81	1411.59	1392.65	3085.89	2862.73	0.633501	1.84e-07	1.05641	1.36e-20	-0.0283484	1	T	T	F	0	0
ENSMUSG00000025608.9	5488	Podxl	5924.97	5508.62	7989.56	8314.96	5928.02	5563.46	6827.59	7010.99	-0.511971	1.85e-07	-0.00743793	0.985917	-0.275373	0.104683	T	F	F	1	1
ENSMUSG00000026974.11	4168	Zmynd19	2186.58	2042.74	3117.33	3141.3	3131.58	2989.81	1978.19	1917.92	-0.565314	1.86e-07	-0.533554	6.91e-07	0.118561	1	T	T	F	0	0
ENSMUSG00000031482.9	5629	Slc25a15	1134.21	1050.93	1783.45	1676.21	1653.96	1633.97	1008.7	953.298	-0.662557	1.86e-07	-0.589353	3.61e-06	0.155714	0.997514	T	T	F	0	0
ENSMUSG00000028436.8	3442	Dcaf12	3423.62	3599.43	2224.55	2261.26	2043.42	1938.67	3547.6	2937.29	0.646654	1.87e-07	0.818216	5.23e-12	0.11511	1	T	T	F	0	0
ENSMUSG00000086841.1	462	2410006H16Rik	12786.9	9233.95	6726.55	6048.77	10192	9731.2	8891.06	10707.1	0.78562	1.87e-07	0.144437	0.613801	0.168176	1	T	F	F	0	0
ENSMUSG00000041974.10	6952	Spidr	2428.95	2203.67	1394.18	1499.61	1091.5	1162.59	2013.48	2299.24	0.678776	1.89e-07	1.03998	2.43e-17	0.103211	1	T	T	F	0	0
ENSMUSG00000032231.14	3731	Anxa2	19560.7	20164.7	14580.7	13694.8	11088.8	11816.1	20170.1	18935.7	0.490534	1.9e-07	0.794512	1.4e-19	0.0226851	1	F	T	F	1	0
ENSMUSG00000028261.13	3902	Ndufaf4	818.395	928.321	1499.96	1447.32	1612.17	1360.96	977.331	994.828	-0.754955	1.91e-07	-0.768675	6.05e-08	-0.175459	1	T	T	F	0	0
ENSMUSG00000039114.16	2249	Nrn1	6225.04	5828.28	4298.9	4090.39	5043.79	5092.08	5788.5	5404.54	0.522941	2e-07	0.250044	0.0318146	0.106922	1	T	F	F	1	1
ENSMUSG00000040195.11	7822	Nemp1	1710.23	1701.19	1038.76	1137.54	864.172	865.041	1846.83	1841.47	0.648144	2.01e-07	0.980282	8.64e-17	-0.112568	1	T	T	F	0	0
ENSMUSG00000022540.16	2343	Rogdi	646.322	669.968	1169.93	1179.96	1156.69	1141.12	901.85	691.849	-0.836225	2.06e-07	-0.803958	4.4e-07	-0.275533	0.746157	T	T	F	1	1
ENSMUSG00000020034.7	3438	Tcp11l2	884.496	1066.26	570.154	488.361	669.441	750.52	911.652	861.744	0.882362	2.12e-07	0.458916	0.0149957	0.137288	1	T	F	F	0	0
ENSMUSG00000054555.11	10573	Adam12	1948.41	1850.07	2859.23	3089.99	1741.72	1835.4	2846.71	3351.64	-0.647321	2.28e-07	0.0870444	0.760339	-0.706509	1.33e-07	T	F	T	0	0
ENSMUSG00000022965.8	3767	Ifngr2	4281.88	4269.4	3007.32	2947.93	3702.4	3581.84	3654.45	3445.09	0.522028	2.29e-07	0.231199	0.0534244	0.268478	0.146227	T	F	F	0	0
ENSMUSG00000027550.14	7475	Lrrcc1	1207.66	1024.66	601.888	553.476	697.021	677.922	896.948	1235.51	0.950686	2.31e-07	0.699149	0.00021098	0.065893	1	T	T	F	0	0
ENSMUSG00000023341.15	3614	Mx2	686.192	614.137	339.554	332.48	431.25	470.353	582.281	684.298	0.952633	2.31e-07	0.529623	0.00779264	0.0378898	1	T	T	F	0	0
ENSMUSG00000047180.8	3217	Neurl3	1323.07	1135.22	620.928	763.619	645.204	658.494	1063.59	1095.82	0.827678	2.37e-07	0.915491	3.66e-09	0.187202	1	T	T	F	0	0
ENSMUSG00000025198.16	4961	Erlin1	1759.55	1530.42	2472.08	2716.08	1921.4	1883.46	1811.54	1980.22	-0.65708	2.38e-07	-0.209662	0.237715	-0.20467	0.808879	T	F	F	0	0
ENSMUSG00000017774.19	6585	Myo1c	4254.6	4081.11	5762.89	6302.32	4529.8	4726.03	5224.85	4916.56	-0.533533	2.45e-07	-0.150856	0.328205	-0.282799	0.124578	T	F	F	1	0
ENSMUSG00000025019.17	12765	Lcor	1505.64	1359.64	820.852	889.902	736.301	715.755	1337.09	1534.72	0.74389	2.45e-07	0.980403	1.01e-12	-0.00329823	1	T	T	F	0	0
ENSMUSG00000027313.3	1637	Chac1	1945.26	1921.23	3260.14	3083.09	2882.52	2915.17	2153.66	1639.48	-0.714111	2.66e-07	-0.584401	3.41e-05	0.0279117	1	T	T	F	0	0
ENSMUSG00000024357.10	3436	Sil1	1111.13	1258.93	688.627	638.322	655.233	628.842	1398.85	1121.31	0.836915	2.86e-07	0.883572	2.53e-08	-0.0885267	1	T	T	F	0	0
ENSMUSG00000039774.12	2288	Galnt12	609.599	756.45	319.455	337.413	218.132	288.347	642.078	615.396	1.05572	2.87e-07	1.4355	3.07e-13	0.119189	1	T	T	F	0	0
ENSMUSG00000039328.11	9012	Rnf122	1316.78	1446.12	849.413	869.184	1079.8	1116.58	1137.11	1152.45	0.684672	2.95e-07	0.331205	0.029878	0.270907	0.478653	T	F	F	0	0
ENSMUSG00000022434.8	4959	Fam118a	2169.79	2101.86	1377.25	1446.34	1288.74	1338.46	2191.89	2279.42	0.597138	3.07e-07	0.701705	4.06e-10	-0.0658998	1	T	T	F	0	0
ENSMUSG00000027641.13	5993	Rbl1	1724.92	1827.08	1129.73	1162.2	1127.44	1086.92	1476.29	1455.43	0.631862	3.14e-07	0.681253	1.31e-08	0.276813	0.338271	T	T	F	0	0
ENSMUSG00000009549.14	1195	Srp14	3032.26	2644.84	1839.51	1834.07	1953.16	1739.28	2829.06	2854.23	0.628119	3.28e-07	0.61996	3.01e-07	-0.00143629	1	T	T	F	0	0
ENSMUSG00000071256.4	2686	Zfp213	175.22	169.681	411.484	381.81	376.926	339.472	162.725	206.705	-1.20127	3.29e-07	-1.05551	8.01e-06	-0.0997849	1	T	T	F	0	0
ENSMUSG00000031906.9	5232	Smpd3	4853.71	5011.62	6800.59	7080.74	6320.82	6060.4	5344.44	5080.8	-0.492783	3.3e-07	-0.327882	0.00139317	-0.0796343	1	F	F	F	0	0
ENSMUSG00000063535.7	6598	Zfp773	412.345	458.687	190.404	200.277	208.103	204.501	363.681	460.603	1.15617	3.34e-07	1.07744	1.33e-06	0.0789158	1	T	T	F	0	0
ENSMUSG00000040943.12	16870	Tet2	2044.94	2341.6	1374.08	1229.29	1152.51	1295.52	2236.98	2720.2	0.752845	3.37e-07	0.842135	3.72e-09	-0.176702	0.996471	T	T	F	0	0
ENSMUSG00000020190.13	3892	Mknk2	3762.52	4711.67	2374.76	2659.84	3257.78	3378.36	3796.59	3042.06	0.750941	3.38e-07	0.352713	0.0403951	0.30936	0.438939	T	F	F	0	0
ENSMUSG00000025538.15	2671	Sumf2	782.721	755.356	437.929	436.072	569.986	588.964	963.607	866.463	0.815532	3.43e-07	0.408816	0.0223798	-0.250506	0.787565	T	F	F	0	0
ENSMUSG00000020396.8	3994	Nefh	3643.95	2717.09	5013.97	5300.94	5496.77	5292.5	2940.81	2979.76	-0.697218	3.59e-07	-0.762113	9.83e-09	0.103735	1	T	T	F	1	1
ENSMUSG00000038486.9	4636	Sv2a	1456.32	1632.23	2285.9	2415.17	2057.63	2070.58	1823.3	1786.73	-0.606409	3.66e-07	-0.418775	0.000870942	-0.225282	0.612356	T	F	F	1	1
ENSMUSG00000023055.10	5731	Calcoco1	3424.67	3633.37	2459.38	2404.32	3081.43	2942.77	3445.65	3603.66	0.537203	3.76e-07	0.22817	0.074224	0.00167429	1	T	F	F	0	0
ENSMUSG00000036745.15	8266	Ttll7	1965.2	1824.9	2901.54	2805.86	2458.79	2317	2076.21	2271.87	-0.590411	3.87e-07	-0.333726	0.00962829	-0.198131	0.742832	T	F	F	1	0
ENSMUSG00000027341.10	3267	Tmem230	29.3783	21.8944	132.225	117.404	141.243	108.386	25.4871	27.3719	-2.28103	4.09e-07	-2.28398	2.41e-07	-0.0423149	1	T	T	F	1	1
ENSMUSG00000021313.16	28790	Ryr2	459.56	449.929	772.193	843.533	794.804	895.716	520.524	524.786	-0.829285	4.11e-07	-0.89321	1.75e-08	-0.200749	0.997336	T	T	F	0	0
ENSMUSG00000026483.13	7380	Fam129a	3663.89	3289.63	4872.22	5268.38	3616.32	3502.09	4161.25	4199.23	-0.544305	4.41e-07	-0.0338355	0.92434	-0.265731	0.230067	T	F	F	0	0
ENSMUSG00000067276.5	7795	Capn6	1625.25	1336.65	634.68	891.876	549.092	661.562	1281.21	1432.78	0.955561	4.41e-07	1.29244	7.02e-13	0.12619	1	T	T	F	0	0
ENSMUSG00000027520.16	12659	Zdbf2	3548.47	4261.74	2425.53	2624.32	2466.32	2579.78	3442.71	3669.73	0.628841	4.43e-07	0.630267	2.61e-07	0.134837	1	T	T	F	0	0
ENSMUSG00000061024.8	2048	Rrs1	1424.85	1390.29	2145.22	2141.88	2352.65	2292.46	1491.97	1330.84	-0.606739	4.46e-07	-0.722605	3.42e-10	-0.0036755	1	T	T	F	0	0
ENSMUSG00000026956.15	4071	Uap1l1	678.848	812.281	1473.51	1231.26	889.245	842.546	1116.53	909.88	-0.859133	4.62e-07	-0.216621	0.435986	-0.442629	0.170931	T	F	F	0	0
ENSMUSG00000013629.16	8183	Cad	4058.4	3924.57	5428.63	6393.09	4943.5	5157.52	3834.82	3870.77	-0.56657	4.62e-07	-0.339351	0.00566577	0.0510418	1	T	F	F	1	0
ENSMUSG00000043068.6	1338	Fam89a	1930.57	1997.86	1177.33	1306.24	1070.6	1167.7	2110.52	1896.21	0.661153	4.62e-07	0.812317	1.05e-10	-0.0284051	1	T	T	F	0	0
ENSMUSG00000103039.1	1171	Gm37123	137.448	187.197	44.4276	37.4903	33.4302	34.7652	135.277	170.839	1.98758	4.7e-07	2.2516	5.29e-09	0.0837052	1	T	T	F	0	0
ENSMUSG00000028885.8	2006	Smpdl3b	942.203	755.356	1471.4	1470.02	1355.6	1329.26	1147.9	950.466	-0.792588	4.7e-07	-0.661037	3.38e-05	-0.305081	0.577212	T	T	F	0	0
ENSMUSG00000027782.10	8940	Kpna4	7862.88	8257.46	10991.6	11619	9459.92	9145.3	8881.26	8200.25	-0.488185	5.15e-07	-0.206926	0.082699	-0.0835462	1	F	F	F	0	0
ENSMUSG00000068699.12	9402	Flnc	7776.85	8730.38	11380.9	12360	9552.69	10088.1	10857.5	10355.1	-0.524376	5.15e-07	-0.250715	0.0404842	-0.361865	0.0149436	T	F	F	0	0
ENSMUSG00000026582.6	2912	Sele	698.783	811.186	419.946	415.354	100.291	109.408	1167.5	1205.31	0.853891	5.59e-07	2.85101	2.7e-60	-0.652439	0.00213639	T	T	T	0	0
ENSMUSG00000040093.16	5253	Bmf	1158.34	1065.16	665.356	669.893	781.432	800.623	827.349	910.824	0.735858	5.65e-07	0.491465	0.00142496	0.355238	0.235642	T	F	F	0	0
ENSMUSG00000069920.10	2516	B3gnt9	291.684	409.425	709.783	682.719	674.455	652.359	514.643	457.772	-0.990911	5.66e-07	-0.921559	2.9e-06	-0.472755	0.276459	T	T	F	0	0
ENSMUSG00000000346.9	2900	Dazap2	7960.46	8201.63	5898.29	5889.93	6007.42	6113.57	7116.77	7029.87	0.45525	5.68e-07	0.415151	4.75e-06	0.192142	0.435559	F	F	F	0	0
ENSMUSG00000054074.9	4927	Skida1	402.902	349.215	720.361	760.659	900.945	826.186	279.377	383.207	-0.977279	5.78e-07	-1.19945	1.19e-10	0.182432	1	T	T	F	0	0
ENSMUSG00000045435.9	3176	Tmem60	949.548	1058.59	591.31	587.02	681.977	609.414	890.087	898.554	0.768938	6.29e-07	0.635366	4.14e-05	0.166765	1	T	T	F	0	0
ENSMUSG00000022421.19	5170	Nptxr	3747.83	3549.08	5060.51	5266.41	4930.96	5104.35	3799.53	3629.14	-0.501042	6.34e-07	-0.459535	4.59e-06	-0.0257095	1	T	F	F	1	1
ENSMUSG00000061731.9	8077	Ext1	3944.03	3494.34	2449.86	2557.24	2388.59	2328.25	3335.86	3600.82	0.571034	6.38e-07	0.657128	2.73e-09	0.100792	1	T	T	F	1	0
ENSMUSG00000022336.3	6719	Eif3e	18623.7	17022.9	12779.3	12795.1	14440.2	14214.9	15258.9	14088	0.479091	6.71e-07	0.314976	0.00217732	0.280599	0.0786878	F	F	F	1	1
ENSMUSG00000029022.18	3354	Miip	3576.8	3621.33	2551.41	2517.77	2439.57	2512.3	3642.69	3587.61	0.505889	6.87e-07	0.539845	5.03e-08	-0.00643281	1	T	T	F	0	0
ENSMUSG00000038375.15	5257	Trp53inp2	6119.07	5585.25	3892.7	4211.74	4348.44	4353.83	5441.49	5867.97	0.530199	7.03e-07	0.427645	8.32e-05	0.0495312	1	T	F	F	0	0
ENSMUSG00000040280.10	1095	Ndufa4l2	453.265	551.738	259.161	160.814	195.567	187.119	393.089	397.365	1.26086	7.05e-07	1.39205	1.58e-08	0.346139	0.922689	T	T	F	0	0
ENSMUSG00000047986.12	3612	Palm3	29.3783	44.8835	157.612	148.975	139.571	94.0706	71.5598	70.7895	-2.04796	7.27e-07	-1.66046	8.87e-05	-0.94125	0.363397	T	T	F	0	0
ENSMUSG00000031400.10	3080	G6pdx	4674.29	4717.14	6613.36	6867.64	5343.83	5334.42	5697.34	4985.47	-0.521554	7.27e-07	-0.185271	0.186972	-0.185799	0.693847	T	F	F	1	0
ENSMUSG00000004328.15	6710	Hif3a	264.404	308.711	97.3175	115.431	45.1308	41.9228	273.496	232.189	1.42811	7.46e-07	2.71598	1.08e-20	0.18057	1	T	T	F	0	0
ENSMUSG00000027947.11	8642	Il6ra	50.3627	58.0201	160.785	207.183	125.363	126.791	76.4612	86.8351	-1.76516	7.51e-07	-1.21883	0.00138454	-0.592616	0.797764	T	T	F	1	0
ENSMUSG00000042249.11	8693	Grk3	3866.39	3939.89	2630.75	2366.82	3012.9	3062.41	3869.13	4826.9	0.643571	7.53e-07	0.361724	0.0119124	-0.155846	0.996471	T	F	F	1	1
ENSMUSG00000052584.10	1388	Serp2	222.435	235.364	518.322	508.093	503.961	421.273	261.732	177.446	-1.16496	7.82e-07	-1.01668	1.83e-05	0.0608104	1	T	T	F	0	0
ENSMUSG00000039477.16	12266	Tnrc18	1557.05	1760.31	2458.33	2584.86	2666.06	2628.87	1728.22	1902.82	-0.604618	7.92e-07	-0.674865	1.13e-08	-0.130697	1	T	T	F	0	0
ENSMUSG00000042284.10	18599	Itga1	2679.72	2511.28	1740.08	1709.76	1602.14	1695.32	2233.06	2478.57	0.589616	7.92e-07	0.655182	1.39e-08	0.139752	1	T	T	F	1	0
ENSMUSG00000095332.2	2034	Gm9821	1414.35	1663.97	966.828	788.284	1043.02	1168.73	1639.99	1964.17	0.810998	7.95e-07	0.477494	0.00744316	-0.227842	0.917382	T	F	F	0	0
ENSMUSG00000029863.13	7057	Casp2	1929.52	2304.38	1314.84	1383.2	1428.31	1491.84	2052.69	2035.9	0.649701	8.05e-07	0.536046	5.48e-05	0.0501689	1	T	T	F	1	0
ENSMUSG00000032186.15	11683	Tmod2	3760.42	3184.54	5401.12	5226.94	5216.79	5127.87	3783.85	4455.96	-0.613675	8.19e-07	-0.574751	3.43e-06	-0.2466	0.538758	T	T	F	1	0
ENSMUSG00000089715.12	10609	Cbx6	9807.1	9991.49	13073.3	14376.6	11313.6	11584	11146.7	11655.7	-0.471467	8.22e-07	-0.209767	0.0692345	-0.203812	0.420814	F	F	F	0	0
ENSMUSG00000083773.4	1000	Gm13394	12335.7	9547.04	6933.87	6738.4	7269.41	7240.37	9242	11235.7	0.678613	8.78e-07	0.59282	1.91e-05	0.0957603	1	T	T	F	0	0
ENSMUSG00000056270.3	1183	Prr9	622.19	859.354	1468.23	1262.83	1212.68	1339.48	988.114	854.193	-0.8827	9.16e-07	-0.784747	1.33e-05	-0.314825	0.707602	T	T	F	0	0
ENSMUSG00000025188.15	5855	Hps1	1809.91	2640.46	1219.64	1254.94	1348.07	1601.25	2624.19	2654.13	0.846425	9.21e-07	0.594016	0.000994444	-0.24642	0.898666	T	T	F	0	0
ENSMUSG00000043683.4	6801	Fem1a	856.167	908.616	1406.87	1373.33	1475.11	1466.27	976.35	889.116	-0.655793	9.37e-07	-0.737215	1.01e-08	-0.0800082	1	T	T	F	0	0
ENSMUSG00000004347.17	20520	Pde1c	932.76	905.332	490.819	573.208	555.778	596.122	815.586	860.8	0.787964	9.68e-07	0.675127	2.67e-05	0.13282	1	T	T	F	1	0
ENSMUSG00000021466.12	14185	Ptch1	2550.66	2633.89	1730.56	1811.38	2306.69	2218.84	2380.1	2259.6	0.549493	9.68e-07	0.195829	0.184471	0.16021	0.901107	T	F	F	1	1
ENSMUSG00000020869.8	3073	Lrrc59	10641.2	9690.45	14229.5	13914.8	13683	13310	10068.4	9588.67	-0.469059	9.89e-07	-0.408851	2.24e-05	0.0487483	1	F	F	F	0	0
ENSMUSG00000059554.12	2964	Ccdc28a	1543.41	1725.28	1070.49	1035.92	1159.19	1187.13	1657.64	1591.35	0.633863	1.04e-06	0.478345	0.000327881	0.00858762	1	T	F	F	0	0
ENSMUSG00000032788.15	5397	Pdxk	1219.2	1218.42	1865.96	1865.64	1855.38	1831.31	1569.41	1378.03	-0.614318	1.04e-06	-0.596938	1.51e-06	-0.273787	0.393192	T	T	F	0	0
ENSMUSG00000030720.16	5781	Cln3	859.314	976.489	1473.51	1425.62	1211.01	1185.09	1131.23	1123.19	-0.659454	1.05e-06	-0.3848	0.00993079	-0.296672	0.383188	T	F	F	1	0
ENSMUSG00000024892.17	4753	Pcx	2090.05	2198.19	1380.43	1370.37	1239.43	1219.85	1972.31	1664.02	0.640496	1.05e-06	0.801953	1.6e-10	0.238042	0.638043	T	T	F	0	0
ENSMUSG00000021518.4	4294	Ptdss1	4913.52	5018.19	7580.19	7288.91	6986.09	6703.56	5849.28	4730.62	-0.582191	1.06e-06	-0.463065	0.000149855	-0.0911244	1	T	F	F	0	0
ENSMUSG00000040859.14	5630	Bsdc1	2910.55	2939.32	2012.99	1990.93	2018.35	2235.2	2696.73	2752.29	0.547006	1.08e-06	0.460437	4.58e-05	0.102372	1	T	F	F	0	0
ENSMUSG00000006403.13	4810	Adamts4	6200.91	6121.66	4269.28	4585.66	4060.94	4141.15	5686.55	5551.78	0.47664	1.11e-06	0.587343	3.46e-10	0.132902	0.936796	F	T	F	0	0
ENSMUSG00000026888.14	7185	Grb14	1059.72	912.995	544.767	604.778	873.365	838.456	665.604	634.274	0.778907	1.11e-06	0.204565	0.408013	0.602188	0.00424114	T	F	T	0	0
ENSMUSG00000066150.12	4280	Slc31a1	5021.59	4267.21	3114.16	3188.65	4396.91	4190.23	3413.31	3414.88	0.559578	1.11e-06	0.113274	0.592744	0.444111	0.00316267	T	F	F	1	0
ENSMUSG00000054079.12	3597	Utp18	2048.08	2004.43	3038	2840.39	2941.03	2803.71	1983.09	1976.44	-0.536426	1.13e-06	-0.503649	4.2e-06	0.0335319	1	T	T	F	0	0
ENSMUSG00000044835.15	3735	Ankrd45	859.314	757.545	1531.69	1398.98	1241.93	1351.75	878.323	1232.68	-0.857671	1.16e-06	-0.681184	0.000164138	-0.38489	0.389969	T	T	F	0	0
ENSMUSG00000039059.11	3146	Hrh3	348.342	395.193	737.286	718.236	645.204	614.527	568.557	410.579	-0.969365	1.17e-06	-0.761393	0.000203542	-0.396865	0.542006	T	T	F	1	0
ENSMUSG00000080921.4	213	Rpl38-ps2	470.052	317.468	168.19	129.243	220.64	215.749	248.989	353.003	1.40673	1.19e-06	0.852045	0.00556135	0.387619	0.929285	T	T	F	0	0
ENSMUSG00000058135.12	1473	Gstm1	2405.87	2229.94	1588.81	1528.22	1456.72	1536.83	2437.94	2553.14	0.572881	1.2e-06	0.631549	3.12e-08	-0.10647	1	T	T	F	1	0
ENSMUSG00000048385.9	4380	Scrt1	1087	1379.35	1960.1	2026.45	1890.48	1881.41	1423.35	1314.8	-0.69325	1.22e-06	-0.613361	1.88e-05	-0.151146	1	T	T	F	1	0
ENSMUSG00000036699.12	2280	Zcchc12	1741.71	1639.89	1035.59	1059.6	1132.45	1130.89	1360.62	1116.59	0.690638	1.23e-06	0.579322	5.27e-05	0.449364	0.0358955	T	T	F	0	0
ENSMUSG00000047242.14	3158	Taf9b	142.694	158.734	319.455	371.944	315.916	269.942	196.054	188.772	-1.19875	1.29e-06	-0.961003	0.000153754	-0.352754	0.922689	T	T	F	0	0
ENSMUSG00000003992.15	7985	Ssbp2	4614.49	3777.87	2825.38	2656.88	2511.45	2373.24	4003.43	4334.2	0.614538	1.42e-06	0.780681	1.32e-10	0.00953053	1	T	T	F	0	0
ENSMUSG00000031657.16	4497	Heatr3	2645.09	2333.94	3557.38	3714.5	3773.44	3690.23	2357.55	2483.29	-0.546355	1.44e-06	-0.583933	1.18e-07	0.0407213	1	T	T	F	0	0
ENSMUSG00000021223.13	5635	Papln	211.943	282.437	97.3175	71.0343	70.2035	96.1156	248.009	239.74	1.55589	1.45e-06	1.5774	5.37e-07	0.0189719	1	T	T	F	0	0
ENSMUSG00000019772.5	3402	Vip	147.941	162.018	42.312	31.5708	49.3096	73.6205	66.6585	88.7228	2.07124	1.47e-06	1.34087	0.00201545	0.99531	0.224501	T	T	F	1	0
ENSMUSG00000028962.14	8322	Slc4a2	1958.9	2118.28	3093	3014.03	2624.27	2809.85	2405.59	2102.92	-0.582975	1.51e-06	-0.414266	0.00114529	-0.145046	0.99778	T	F	F	0	0
ENSMUSG00000026469.14	17880	Xpr1	8290.97	8535.52	6026.28	6303.31	5144.92	5304.77	7076.58	7074.23	0.448531	1.58e-06	0.687382	3.26e-15	0.249832	0.133419	F	T	F	0	0
ENSMUSG00000033308.16	8884	Dpyd	881.348	867.017	537.362	509.079	479.724	477.511	886.165	933.477	0.74085	1.67e-06	0.869026	4.96e-09	-0.0577047	1	T	T	F	0	0
ENSMUSG00000034993.7	2766	Vat1	13989.3	14235.7	19124	19068.8	16176.1	17106.5	16728.3	15709.6	-0.436329	1.7e-06	-0.237724	0.0208534	-0.200697	0.366048	F	F	F	0	0
ENSMUSG00000025355.7	3533	Mmp19	62.9534	68.9673	200.982	196.331	142.079	168.714	70.5795	80.2281	-1.59102	1.74e-06	-1.23465	0.000342156	-0.194077	1	T	T	F	0	0
ENSMUSG00000029033.16	5367	Acap3	5812.7	6716.1	8979.66	9082.53	11135.6	11381.5	6360	5706.57	-0.527818	1.78e-06	-0.845831	1.46e-16	0.0541993	1	T	T	F	1	0
ENSMUSG00000024735.13	7278	Prpf19	5721.42	5403.53	7525.18	7894.68	8372.61	7799.68	5298.37	5343.19	-0.47099	1.93e-06	-0.539849	1.38e-08	0.0641313	1	F	T	F	0	0
ENSMUSG00000020889.11	3077	Nr1d1	1838.24	1686.96	1157.23	1171.08	1494.33	1574.66	1489.03	1440.33	0.59852	1.95e-06	0.200503	0.241116	0.267318	0.40096	T	F	F	1	0
ENSMUSG00000030861.15	7179	Acadsb	1807.81	2090.91	1246.09	1288.48	1432.49	1441.73	1647.84	1556.42	0.620946	1.96e-06	0.439676	0.00123844	0.282883	0.375403	T	F	F	0	0
ENSMUSG00000028833.13	3710	Ncdn	1993.53	2099.67	2911.06	3065.33	3194.26	3308.83	2292.85	2068.94	-0.54623	1.97e-06	-0.667825	1.01e-09	-0.0916501	1	T	T	F	1	1
ENSMUSG00000008206.16	12264	Cers4	6232.39	7066.41	4806.64	4453.46	3785.14	4036.86	7298.12	7503.68	0.522221	1.97e-06	0.765869	1.02e-13	-0.154561	0.906925	T	T	F	0	0
ENSMUSG00000039879.9	6247	Heca	3919.9	4579.21	2901.54	2837.43	3292.88	3359.96	3514.27	3883.04	0.566439	2.02e-06	0.353303	0.00601785	0.20012	0.739433	T	F	F	0	0
ENSMUSG00000042225.3	5437	Ammecr1	1220.25	1334.46	1842.69	2147.8	1640.59	1578.75	1316.5	1411.07	-0.643886	2.02e-06	-0.334026	0.0323392	-0.0947322	1	T	F	F	0	0
ENSMUSG00000020777.16	5082	Acox1	4195.85	4225.61	2992.51	3071.25	2274.09	2333.36	4720.99	4716.47	0.473788	2.06e-06	0.870298	2.91e-21	-0.164335	0.751098	F	T	F	0	0
ENSMUSG00000002017.10	3564	Fam98a	2054.38	2028.51	3049.64	2861.11	2912.61	2846.66	2162.48	2346.43	-0.533599	2.06e-06	-0.496394	8.83e-06	-0.143272	0.97773	T	F	F	0	0
ENSMUSG00000050244.9	7828	Heatr1	1789.98	1603.76	2503.81	2875.9	2425.36	2012.29	1750.76	1780.12	-0.664698	2.08e-06	-0.387592	0.0123673	-0.0570227	1	T	F	F	0	0
ENSMUSG00000026121.13	4593	Sema4c	4255.65	3816.19	2863.46	2798.95	3148.29	3239.3	3911.28	3951.94	0.511638	2.15e-06	0.337878	0.00324664	0.0378761	1	T	F	F	1	1
ENSMUSG00000015880.13	7066	Ncapg	4396.25	3858.88	2669.89	2916.35	2455.45	2507.19	3198.63	3474.35	0.563358	2.17e-06	0.734398	8.09e-11	0.307	0.16159	T	T	F	0	0
ENSMUSG00000038023.12	6726	Atp6v0a2	755.441	723.609	1185.79	1158.25	1257.81	1153.39	848.915	845.698	-0.664123	2.17e-06	-0.705681	2.2e-07	-0.196146	0.922689	T	T	F	0	0
ENSMUSG00000048234.13	2838	Rnf149	3617.72	3562.21	2561.99	2579.93	2922.64	2922.32	3185.88	3162.87	0.481665	2.22e-06	0.296796	0.00693909	0.177525	0.692342	F	F	F	0	0
ENSMUSG00000038332.13	3982	Sesn1	1870.77	1795.34	1179.45	1267.77	1510.21	1487.75	1554.71	1621.55	0.582905	2.25e-06	0.29021	0.0404842	0.206922	0.729023	T	F	F	0	0
ENSMUSG00000015222.18	16456	Map2	4168.57	4013.24	2856.06	2855.19	2870.82	3080.81	3389.78	3731.08	0.51865	2.26e-06	0.459541	2.79e-05	0.200321	0.629158	T	F	F	1	1
ENSMUSG00000003575.13	11182	Crtc1	857.216	885.627	1301.09	1378.26	1463.41	1443.78	1013.6	1008.04	-0.620727	2.29e-06	-0.738387	3.72e-09	-0.21417	0.781889	T	T	F	1	1
ENSMUSG00000020806.15	5293	Rhbdf2	1367.14	1591.72	936.152	927.393	901.781	930.481	1606.66	1474.31	0.666783	2.3e-06	0.691491	5e-07	-0.0584815	1	T	T	F	0	0
ENSMUSG00000027775.9	3042	Mfsd1	4653.31	4097.53	6098.21	6368.43	5428.24	5134.01	4884.69	5055.31	-0.510509	2.31e-06	-0.271482	0.0277376	-0.183734	0.729023	T	F	F	0	0
ENSMUSG00000025262.8	5823	Fam120c	1176.18	1106.76	1880.77	1794.6	1073.11	1039.89	1430.22	1788.61	-0.686795	2.5e-06	0.111452	0.718721	-0.495775	0.0167959	T	F	F	0	0
ENSMUSG00000053012.17	1913	Krcc1	1947.36	1754.83	2753.45	2699.3	2250.69	2452.99	1991.91	1953.79	-0.558388	2.59e-06	-0.344732	0.00769338	-0.0916959	1	T	F	F	0	0
ENSMUSG00000031342.17	5600	Gpm6b	4343.79	5301.72	3188.21	3292.24	3035.47	2982.65	4714.13	4974.14	0.573587	2.63e-06	0.680342	6.11e-09	-0.00653767	1	T	T	F	1	0
ENSMUSG00000040557.14	3347	Mettl27	824.69	900.953	546.882	418.313	468.859	517.388	973.41	972.175	0.839288	2.73e-06	0.80812	4.42e-06	-0.173222	1	T	T	F	0	0
ENSMUSG00000041684.11	4206	Bivm	3529.59	3070.68	2296.48	2188.25	2055.96	2113.52	2527.14	2641.86	0.557751	2.78e-06	0.662972	6.02e-09	0.352734	0.0615746	T	T	F	0	0
ENSMUSG00000019942.13	4934	Cdk1	14440.5	12422.9	9703.19	9432.77	10435.3	10125.9	11158.4	11150.8	0.489419	2.86e-06	0.385715	0.000322187	0.268048	0.166882	F	F	F	0	0
ENSMUSG00000022995.16	21452	Enah	7232.3	6828.85	5056.28	5145.06	5645.53	5471.43	5403.26	5766.04	0.46297	2.87e-06	0.338881	0.00100271	0.332172	0.0184033	F	F	F	1	1
ENSMUSG00000045348.16	5244	Nyap1	2952.52	2967.78	2095.5	2075.78	2141.21	2252.58	2877.1	2792.88	0.5052	2.87e-06	0.430573	7.23e-05	0.0623537	1	T	F	F	1	0
ENSMUSG00000047123.8	2992	Ticam1	987.32	1090.34	589.194	635.363	575.836	693.26	1065.56	1159.06	0.762202	2.87e-06	0.713049	9.37e-06	-0.0988796	1	T	T	F	0	0
ENSMUSG00000024754.13	8520	Cemip2	6002.61	5829.38	3892.7	4389.33	3960.65	3672.84	7190.29	7683.96	0.514483	2.87e-06	0.631988	1.67e-09	-0.330134	0.0529526	T	T	F	0	0
ENSMUSG00000032252.14	6828	Glce	3989.15	3724.23	5321.79	5495.3	4261.52	3976.53	4768.04	4540.91	-0.487841	2.92e-06	-0.0951581	0.634278	-0.271144	0.158245	F	F	F	0	0
ENSMUSG00000073427.4	6302	Gm4924	1299.99	1232.65	815.563	727.115	824.056	832.321	1050.85	1252.5	0.715736	2.94e-06	0.612794	6.48e-05	0.136745	1	T	T	F	0	0
ENSMUSG00000030082.14	6732	Sec61a1	11050.4	10311.2	14035.9	14939.9	12477	12539	11746.6	11472.6	-0.439834	2.95e-06	-0.227791	0.0356404	-0.120258	0.971503	F	F	F	0	0
ENSMUSG00000033762.8	4342	Recql4	1158.34	1145.08	1765.47	1743.3	1635.57	1623.74	1174.37	1027.86	-0.60713	2.95e-06	-0.500818	0.000150008	0.0650988	1	T	T	F	0	0
ENSMUSG00000041957.15	5360	Pkp2	2208.62	2408.38	1474.57	1551.9	1324.67	1351.75	1929.17	1666.86	0.609071	2.95e-06	0.786708	2.14e-10	0.360623	0.0986731	T	T	F	0	0
ENSMUSG00000072923.6	1977	Gm10439	1819.35	1692.43	1124.44	1139.51	1232.74	1280.18	1337.09	1557.37	0.633424	3.11e-06	0.483257	0.000530429	0.278804	0.447023	T	F	F	0	0
ENSMUSG00000022742.6	6661	Cpox	1261.17	1385.91	2081.75	2182.33	1363.12	1567.5	1588.04	1294.03	-0.688056	3.12e-06	-0.146121	0.592744	-0.122612	1	T	F	F	0	0
ENSMUSG00000045140.8	2733	Pigw	199.353	226.607	436.871	409.434	384.448	396.733	289.18	306.754	-0.990764	3.22e-06	-0.87514	4.13e-05	-0.485173	0.329075	T	T	F	0	0
ENSMUSG00000039720.7	1822	Got1l1	566.581	622.895	326.86	332.48	432.922	444.791	474.451	497.414	0.850892	3.27e-06	0.438633	0.0325002	0.291152	0.771768	T	F	F	0	0
ENSMUSG00000030541.16	2588	Idh2	7399.13	7174.78	5443.43	5054.29	4454.58	4829.3	6752.11	6567.37	0.473428	3.44e-06	0.650922	1.28e-11	0.129884	0.9707	F	T	F	0	0
ENSMUSG00000030654.9	2482	Arl6ip1	8215.42	9045.66	5893	6047.78	5376.42	5586.98	7945.1	6752.37	0.531562	3.47e-06	0.654889	2.01e-09	0.231978	0.477213	T	T	F	0	0
ENSMUSG00000026933.17	8368	Camsap1	4380.51	4259.55	5950.12	6078.37	6274.02	5726.04	4203.4	4434.25	-0.477339	3.48e-06	-0.474178	2.8e-06	0.000386105	1	F	F	F	1	0
ENSMUSG00000025792.9	3455	Slc25a10	964.237	950.216	1533.81	1581.5	1316.32	1445.82	1081.24	863.631	-0.702478	3.48e-06	-0.528247	0.000784261	-0.0223451	1	T	T	F	0	0
ENSMUSG00000036167.16	4545	Pphln1	4195.85	3869.83	5403.24	6001.42	5172.5	5274.09	3848.55	3707.48	-0.499792	3.66e-06	-0.373024	0.000895841	0.0942778	1	F	F	F	0	0
ENSMUSG00000023988.8	3854	Bysl	1771.09	1491.01	2398.03	2506.92	2545.71	2434.59	1727.24	1721.6	-0.588227	3.71e-06	-0.610356	8.63e-07	-0.0800111	1	T	T	F	0	0
ENSMUSG00000055491.14	6284	Pprc1	3502.31	3669.5	4902.9	5025.68	5243.53	4973.47	3765.22	3614.98	-0.469344	3.76e-06	-0.510817	2.11e-07	-0.0413427	1	F	T	F	0	0
ENSMUSG00000025041.17	11037	Nt5c2	1916.93	1599.38	2641.32	2707.2	2933.5	2708.62	1621.37	1753.69	-0.604843	3.84e-06	-0.682224	6.15e-08	0.0593247	1	T	T	F	0	0
ENSMUSG00000068250.13	18886	Amn1	1156.24	1129.75	708.725	744.874	854.143	895.716	975.37	1024.09	0.653	3.9e-06	0.386157	0.0119154	0.193168	0.922689	T	F	F	0	0
ENSMUSG00000045136.6	2294	Tubb2b	15227.4	12129.5	8925.71	8461.97	12190.3	12286.4	10643.8	13639.7	0.653898	3.94e-06	0.160533	0.502813	0.171927	0.989989	T	F	F	1	1
ENSMUSG00000025950.16	2771	Idh1	4746.69	4157.74	3033.77	3165.96	3385.65	3371.21	3242.74	3438.48	0.522349	3.96e-06	0.398261	0.000649615	0.41447	0.00603552	T	F	F	0	0
ENSMUSG00000010311.15	2575	Optc	322.112	262.732	112.127	114.444	126.199	83.8456	256.831	300.147	1.36835	3.98e-06	1.47012	3.33e-07	0.070571	1	T	T	F	0	0
ENSMUSG00000002341.8	7195	Ncan	2258.98	2116.09	3112.05	3138.34	2302.51	2377.33	2728.1	2542.76	-0.514545	3.98e-06	-0.0968335	0.657663	-0.268541	0.243657	T	F	F	0	1
ENSMUSG00000019978.16	11843	Epb41l2	9915.17	9397.06	6841.85	7088.64	6705.27	6808.87	9056.73	10155	0.471259	4.06e-06	0.51511	2.1e-07	0.00751061	1	F	T	F	0	0
ENSMUSG00000028776.14	4358	Tinagl1	378.77	430.224	729.881	812.949	290.007	319.022	681.289	513.46	-0.931979	4.09e-06	0.410634	0.112773	-0.562408	0.102308	T	F	F	0	0
ENSMUSG00000020493.8	3824	Prr11	2446.79	2367.88	1424.86	1633.79	1004.58	1061.36	1967.4	2401.18	0.654258	4.16e-06	1.22115	1.14e-20	0.140132	1	T	T	F	0	0
ENSMUSG00000020706.13	4358	Ftsj3	4238.86	3572.07	5532.29	6067.52	6625.88	6400.89	3680.92	4157.7	-0.57048	4.18e-06	-0.737849	3.28e-10	-0.00504935	1	T	T	F	0	0
ENSMUSG00000037318.10	5756	Traf3ip3	27.2798	49.2623	195.693	124.31	118.677	94.0706	47.053	50.0245	-2.06558	4.23e-06	-1.48015	0.00189475	-0.346115	1	T	T	F	0	0
ENSMUSG00000058392.13	7705	Rrp1b	2255.83	2108.43	3150.13	3165.96	3052.18	2889.6	2237.96	2494.62	-0.533198	4.25e-06	-0.445321	0.000153442	-0.116912	1	T	F	F	0	0
ENSMUSG00000006517.5	1859	Mvd	2868.58	3125.42	2121.95	2036.32	2776.38	2891.65	2451.66	2288.86	0.527543	4.26e-06	0.0807808	0.742853	0.338454	0.0623123	T	F	F	0	0
ENSMUSG00000024294.14	10937	Mib1	5611.25	6213.62	4169.84	4228.52	5082.23	5155.48	4422.98	4848.61	0.493554	4.33e-06	0.207907	0.120476	0.350802	0.023876	F	F	F	1	1
ENSMUSG00000029560.12	3238	Snx8	2428.95	2627.32	3593.34	3570.46	3519.37	3510.27	3038.84	2807.98	-0.502758	4.34e-06	-0.475505	1.16e-05	-0.209612	0.571008	T	F	F	0	0
ENSMUSG00000043262.16	7549	Uevld	1561.25	1470.21	946.73	1031.97	957.777	969.337	1273.37	1345	0.615217	4.44e-06	0.653803	5.12e-07	0.211355	0.793094	T	T	F	0	0
ENSMUSG00000040929.17	11034	Rfx3	1684	1562.16	1100.11	1027.04	1101.53	1085.9	1343.95	1462.98	0.610199	4.54e-06	0.569486	1.54e-05	0.209737	0.79547	T	T	F	0	0
ENSMUSG00000034201.13	6100	Gas2l1	1642.04	1771.25	2459.38	2481.27	2391.1	2373.24	1877.22	1747.08	-0.533707	4.65e-06	-0.481307	3.56e-05	-0.0865813	1	T	F	F	0	0
ENSMUSG00000027379.13	4354	Bub1	5441.27	5046.65	3704.41	3874.33	3165.84	3199.42	4275.94	4316.27	0.468681	4.68e-06	0.72056	4.26e-14	0.287684	0.0903914	F	T	F	0	0
ENSMUSG00000030695.16	2911	Aldoa	92658	104853	70109.9	63202.8	59803.4	66820.8	102201	84889.8	0.567124	4.7e-06	0.641399	8.12e-08	0.078196	1	T	T	F	1	0
ENSMUSG00000028266.17	3530	Lmo4	781.672	783.818	1180.5	1247.05	1453.38	1348.69	788.138	780.572	-0.633074	4.76e-06	-0.840453	1.01e-10	-0.00294911	1	T	T	F	1	0
ENSMUSG00000063229.15	3310	Ldha	107488	102303	79237.6	73132.8	76511	83560.3	100000	91521.3	0.461374	4.76e-06	0.390256	0.000133413	0.131445	0.963162	F	F	F	0	0
ENSMUSG00000029641.8	1201	Rasl11a	1561.25	1783.3	1063.09	961.923	769.731	792.443	1735.08	1374.26	0.724008	4.93e-06	1.09837	1.39e-13	0.105276	1	T	T	F	0	0
ENSMUSG00000040785.19	16220	Ttc3	7750.62	6940.51	4896.55	5163.8	4686.92	4522.55	6285.5	7471.59	0.54626	5.1e-06	0.673702	3.66e-09	0.0947533	1	T	T	F	1	0
ENSMUSG00000006342.15	3435	Susd2	991.517	1124.28	639.969	572.221	401.999	508.186	985.173	891.003	0.803819	5.11e-06	1.21975	1.77e-13	0.173351	1	T	T	F	0	0
ENSMUSG00000015575.15	3712	Atp6v0e	3162.36	3332.32	2258.4	2141.88	2679.43	2573.65	3508.39	2970.33	0.561726	5.17e-06	0.30585	0.0279253	0.003629	1	T	F	F	0	0
ENSMUSG00000022280.9	4434	Rnf19a	3682.78	3578.63	2343.03	2647.02	2237.32	2266.9	3339.78	3732.96	0.540975	5.19e-06	0.689078	9.78e-10	0.0379205	1	T	T	F	1	1
ENSMUSG00000073643.11	6488	Wdfy1	3150.82	3228.32	2270.04	2232.65	2521.48	2670.79	2355.59	2516.33	0.502591	5.24e-06	0.29732	0.0140859	0.388759	0.00925986	T	F	F	0	0
ENSMUSG00000044783.16	8331	Hjurp	15957.6	17092.9	12081.1	12487.2	10843.1	11352.9	15928.4	16544	0.427829	5.24e-06	0.574443	9.74e-11	0.0254295	1	F	T	F	0	0
ENSMUSG00000030528.12	8777	Blm	4786.56	4201.53	3020.02	3211.34	2829.03	2931.53	3375.07	3635.75	0.528462	5.24e-06	0.642079	6.86e-09	0.358473	0.0426005	T	T	F	0	0
ENSMUSG00000020549.14	3479	Elac2	1138.41	1018.09	1747.48	1557.82	1621.37	1620.67	1091.04	1092.05	-0.615554	5.24e-06	-0.58796	1.1e-05	-0.0174268	1	T	T	F	0	0
ENSMUSG00000097727.8	5327	F630040K05Rik	311.619	377.678	127.994	148.975	98.6192	160.534	313.687	315.249	1.31418	5.24e-06	1.41898	4.06e-07	0.13187	1	T	T	F	0	0
ENSMUSG00000034522.10	4733	Zfp395	2468.82	2582.44	1542.27	1783.75	1355.6	1519.45	2724.17	2481.41	0.602441	5.32e-06	0.813861	8.09e-11	-0.0433847	1	T	T	F	0	0
ENSMUSG00000036962.12	2915	Cfap221	143.744	190.481	38.0808	57.2221	56.8314	76.688	122.534	126.477	1.80624	5.47e-06	1.32861	0.000847189	0.42397	1	T	T	F	1	0
ENSMUSG00000022992.17	3784	Kansl2	2917.89	2968.88	4120.13	4234.44	4628.42	4173.87	3027.08	2789.1	-0.50515	5.47e-06	-0.580796	5.34e-08	0.0174654	1	T	T	F	0	0
ENSMUSG00000062421.13	2998	Arf2	2929.43	2685.34	3991.08	3899.98	4444.55	4257.72	2851.61	2711.71	-0.490831	5.49e-06	-0.632207	6.12e-10	0.0134622	1	F	T	F	0	0
ENSMUSG00000045312.12	8415	Lhfpl2	864.56	777.25	1255.61	1352.61	1206	1245.41	810.685	922.151	-0.667707	5.49e-06	-0.577813	9.51e-05	-0.0778309	1	T	T	F	0	0
ENSMUSG00000006442.10	1599	Srm	6301.64	6778.5	9790.99	9741.57	10166.1	9790.5	7391.25	5745.27	-0.578533	5.67e-06	-0.609568	9.43e-07	-0.00615029	1	T	T	F	0	0
ENSMUSG00000038335.13	3837	Tsr1	1680.86	1451.6	2321.87	2382.61	2498.08	2363.01	1579.22	1753.69	-0.586537	5.87e-06	-0.634001	4.4e-07	-0.0893738	1	T	T	F	0	0
ENSMUSG00000025925.14	4608	Terf1	1200.31	1024.66	593.425	654.108	705.378	761.768	727.361	976.895	0.834581	5.99e-06	0.601564	0.00171175	0.384461	0.418979	T	T	F	0	0
ENSMUSG00000075467.4	2916	Dnlz	830.985	804.618	1294.75	1231.26	1226.89	1253.59	847.935	784.347	-0.626787	6.07e-06	-0.600525	1.15e-05	0.00320696	1	T	T	F	0	0
ENSMUSG00000042834.15	3908	Nrep	1378.68	1266.59	865.28	865.238	1021.29	1068.52	1236.12	1241.18	0.612379	6.15e-06	0.340666	0.0239119	0.094808	1	T	F	F	1	0
ENSMUSG00000100009.6	5950	Gm7967	303.226	292.29	145.976	104.578	161.301	165.646	311.726	410.579	1.25141	6.3e-06	0.865572	0.0024465	-0.278806	1	T	T	F	0	0
ENSMUSG00000026674.9	9264	Ddr2	10240.4	8742.42	6487.48	6146.44	9366.32	9099.29	9793.89	12193.7	0.587476	6.37e-06	0.0398657	0.924899	-0.211993	0.764959	T	F	F	1	0
ENSMUSG00000079442.12	6482	St6galnac4	1377.63	1608.14	2316.58	2241.53	1981.58	1956.06	1997.79	1720.66	-0.61053	6.45e-06	-0.399553	0.00612227	-0.31669	0.275173	T	F	F	0	0
ENSMUSG00000029053.16	6318	Prkcz	2441.54	2270.45	1611.03	1621.95	1967.37	1978.55	2049.75	1854.68	0.543552	6.56e-06	0.256113	0.0735552	0.271457	0.317737	T	F	F	1	1
ENSMUSG00000037656.9	6216	Slc20a2	4360.57	4325.23	5813.66	6281.61	3877.07	4050.15	6039.45	5505.53	-0.477788	6.59e-06	0.132038	0.437334	-0.410473	0.002597	F	F	F	0	0
ENSMUSG00000013419.7	7063	Zfp651	651.568	662.305	1099.05	997.441	1182.6	1243.37	779.316	706.007	-0.673888	6.61e-06	-0.884403	3.12e-10	-0.176779	1	T	T	F	0	0
ENSMUSG00000068856.3	2162	Sf3b4	1681.91	1496.48	2388.51	2382.61	2754.65	2608.42	1745.86	1502.62	-0.585832	6.89e-06	-0.754804	8.4e-10	-0.0310746	1	T	T	F	0	0
ENSMUSG00000062070.12	2244	Pgk1	24001	30032.5	17971	16001.5	15789.1	17290.6	27906.4	21290.6	0.669495	6.98e-06	0.707938	1.09e-06	0.135284	1	T	T	F	0	0
ENSMUSG00000041658.12	2258	Rragb	1072.31	918.469	1502.07	1575.58	1484.3	1549.1	1042.03	1117.53	-0.628261	6.98e-06	-0.606959	1.09e-05	-0.117169	1	T	T	F	0	0
ENSMUSG00000037885.18	6195	Stk35	1092.24	1153.83	1615.26	1764.02	1628.05	1723.95	1224.36	1146.79	-0.589666	7.03e-06	-0.57735	8.01e-06	-0.0781893	1	T	T	F	0	0
ENSMUSG00000000794.9	10451	Kcnn3	2128.88	2117.19	1277.82	1496.65	1040.52	1059.32	2218.35	2546.53	0.613479	7.06e-06	1.01602	1.13e-15	-0.16643	0.983837	T	T	F	1	0
ENSMUSG00000007908.14	5449	Hmgcll1	562.384	629.463	308.877	327.547	361.882	448.881	497.978	452.109	0.904592	7.08e-06	0.558163	0.00961664	0.327033	0.747959	T	T	F	0	0
ENSMUSG00000030788.16	10275	Rnf141	1311.53	1404.52	785.945	890.889	651.89	675.877	1370.42	1147.73	0.695228	7.15e-06	1.03282	1.19e-12	0.109271	1	T	T	F	0	0
ENSMUSG00000053644.13	5181	Aldh7a1	801.607	738.935	419.946	474.549	458.83	522.501	687.17	722.052	0.783833	7.15e-06	0.652451	0.00020281	0.128617	1	T	T	F	0	0
ENSMUSG00000025207.16	8661	Sema4g	1310.48	1707.76	935.094	895.822	783.939	839.478	1610.59	1482.8	0.720949	7.17e-06	0.894962	5.14e-09	-0.0357234	1	T	T	F	1	0
ENSMUSG00000046434.16	3153	Hnrnpa1	50881.1	40975.3	28994.3	30015	33644.2	33724.3	36331.8	47969.8	0.638445	7.41e-06	0.447316	0.00300316	0.123819	1	T	F	F	0	1
ENSMUSG00000084970.1	1060	1700060J05Rik	26.2306	44.8835	157.612	143.055	48.4739	72.598	41.1714	51.9123	-2.08247	7.48e-06	-0.764301	0.242096	-0.391998	1	T	F	F	0	0
ENSMUSG00000050390.12	5770	C77080	3102.55	3353.12	2123	2222.78	1580.41	1651.35	3769.14	3161.93	0.570787	7.49e-06	0.998488	2.09e-17	-0.102461	1	T	T	F	0	0
ENSMUSG00000024312.10	2889	Wdr46	1984.08	1989.1	2833.84	2726.93	2790.59	2803.71	2243.84	2285.08	-0.484906	7.49e-06	-0.493639	3.24e-06	-0.188903	0.693259	F	F	F	0	0
ENSMUSG00000074030.3	4598	Exoc8	1050.27	921.753	1435.43	1612.08	1507.7	1516.38	1055.75	1012.76	-0.627943	7.74e-06	-0.616476	8.31e-06	-0.0685362	1	T	T	F	1	0
ENSMUSG00000029467.15	6081	Atp2a2	14288.3	15244	19409.6	20642.4	18341.5	17779.4	15526.5	14258.9	-0.439624	7.78e-06	-0.290595	0.00593125	-0.0123117	1	F	F	F	1	0
ENSMUSG00000030306.14	8578	Tmtc1	2896.91	2624.04	1925.19	1918.91	2636.81	2597.17	1992.89	2143.5	0.5224	7.87e-06	0.0770489	0.765633	0.416569	0.00754417	T	F	F	0	0
ENSMUSG00000005506.16	8446	Celf1	2463.58	2297.81	3357.45	3411.62	2890.04	2701.46	2129.15	1981.16	-0.507499	7.99e-06	-0.232112	0.0946889	0.212339	0.610302	T	F	F	0	0
ENSMUSG00000028565.18	10891	Nfia	246.568	258.354	108.953	98.6588	76.8896	95.0931	239.186	265.224	1.28282	7.99e-06	1.55876	1.78e-08	0.00113401	1	T	T	F	1	0
ENSMUSG00000034023.16	7937	Fancd2	2459.38	2328.47	1629.01	1687.07	1476.78	1595.11	1994.85	2035.9	0.529869	7.99e-06	0.641	1.53e-08	0.248376	0.41621	T	T	F	1	0
ENSMUSG00000031367.15	4965	Ap1s2	1909.59	2269.35	3061.27	3123.54	2555.74	2400.85	2233.06	2078.38	-0.565859	8.01e-06	-0.246751	0.118556	-0.0451911	1	T	F	F	1	1
ENSMUSG00000020651.8	3109	Slc26a4	545.596	536.412	259.161	304.856	409.521	364.012	597.966	472.874	0.939036	8.12e-06	0.482861	0.0429167	0.0153988	1	T	F	F	0	0
ENSMUSG00000058498.12	6331	Rnf207	1314.68	1636.6	967.886	875.104	1399.89	1409.01	1439.04	1572.47	0.679325	8.15e-06	0.0710672	0.854449	-0.0295484	1	T	F	F	0	0
ENSMUSG00000023011.8	12520	Faim2	3440.4	3073.97	4634.22	4588.62	3797.68	3566.5	3348.61	3114.74	-0.501446	8.15e-06	-0.177032	0.255216	0.011538	1	T	F	F	1	0
ENSMUSG00000031229.16	21757	Atrx	4990.11	4861.64	3048.58	3167.93	3247.75	3330.31	3782.87	5297.88	0.664246	8.23e-06	0.582797	9.94e-05	0.117455	1	T	T	F	0	0
ENSMUSG00000028698.13	5300	Pik3r3	1963.1	1689.15	1228.1	1131.62	1733.36	1653.39	1244.94	1413.9	0.630612	8.33e-06	0.108804	0.704108	0.458001	0.0242359	T	F	F	0	0
ENSMUSG00000022885.16	4916	St6gal1	1853.98	1801.91	1180.5	1284.54	1231.9	1291.43	1593.92	1705.55	0.568353	8.42e-06	0.535376	2.24e-05	0.147933	1	T	T	F	0	0
ENSMUSG00000024795.11	6957	Kif20b	4496.97	3739.56	2628.63	2737.78	2355.16	2506.16	3166.28	3850	0.618131	8.43e-06	0.761049	8.98e-09	0.231331	0.739433	T	T	F	1	0
ENSMUSG00000006369.14	4368	Fbln1	26264.2	28511.9	19976.5	19741.6	17448.1	18365.2	25771.3	22611.1	0.463739	8.52e-06	0.613088	4.94e-10	0.179069	0.706973	F	T	F	0	0
ENSMUSG00000029627.12	3621	Zkscan14	559.236	542.98	323.687	288.084	386.119	428.43	493.077	484.2	0.850142	8.6e-06	0.437787	0.0429167	0.173682	1	T	F	F	0	0
ENSMUSG00000001576.15	8888	Ergic1	4999.55	5192.25	7372.86	7047.2	6167.88	6034.84	5926.72	5027.94	-0.500659	8.61e-06	-0.259875	0.0467175	-0.104075	1	T	F	F	0	0
ENSMUSG00000038816.14	7661	Ctnnal1	433.329	430.224	217.907	231.848	278.307	261.762	347.996	367.161	0.940743	8.66e-06	0.676185	0.00191012	0.271911	0.951513	T	T	F	0	0
ENSMUSG00000047022.18	9342	Mipol1	1272.71	1206.38	831.43	753.753	845.785	815.961	1099.86	1006.15	0.645676	8.7e-06	0.576817	6.69e-05	0.235543	0.754098	T	T	F	0	0
ENSMUSG00000050410.15	1782	Tcf19	2205.47	2259.5	3076.08	3248.83	2588.34	2630.91	2555.57	2325.67	-0.502536	9.02e-06	-0.225136	0.107199	-0.128523	1	T	F	F	0	0
ENSMUSG00000003849.8	1553	Nqo1	558.187	479.487	864.222	956.004	734.63	634.977	687.17	569.147	-0.810624	9.05e-06	-0.401262	0.065021	-0.275117	0.86475	T	F	F	1	0
ENSMUSG00000032119.5	8303	Hinfp	3112	2940.41	2184.36	2087.62	2369.37	2264.85	2755.54	2956.17	0.502795	9.05e-06	0.38496	0.00100098	0.0835832	1	T	F	F	0	0
ENSMUSG00000004558.15	3397	Ndrg2	3995.44	4024.18	3020.02	2607.55	2403.63	2533.77	4074.99	4133.16	0.511302	9.05e-06	0.700081	1.18e-10	-0.0335378	1	T	T	F	1	0
ENSMUSG00000034042.16	4158	Gpbp1l1	1578.03	1644.27	967.886	1111.88	914.317	905.941	1439.04	1638.54	0.631134	9.1e-06	0.823794	1e-09	0.0660741	1	T	T	F	0	0
ENSMUSG00000019768.16	13661	Esr1	754.392	911.9	1541.21	1306.24	648.547	821.073	1017.52	1027.86	-0.773085	9.2e-06	0.182833	0.558959	-0.296083	0.723174	T	F	F	1	0
ENSMUSG00000019726.12	17459	Lyst	3382.7	3579.73	2443.52	2379.65	1809.41	1884.48	3531.92	4089.74	0.529611	9.25e-06	0.914683	1.12e-16	-0.130672	1	T	T	F	0	0
ENSMUSG00000040584.8	5480	Abcb1a	210.894	229.891	84.6239	95.699	212.282	219.839	140.179	133.084	1.28818	9.26e-06	0.0288179	0.983415	0.689716	0.208799	T	F	F	0	0
ENSMUSG00000079022.10	9203	Col22a1	3668.09	3699.05	2728.06	2585.85	2352.65	2474.47	3899.52	4058.6	0.47145	9.26e-06	0.610283	1.41e-09	-0.111366	1	F	T	F	0	0
ENSMUSG00000025427.15	10149	Rnf165	2310.39	2343.79	1617.37	1628.86	1485.14	1442.76	2187.97	2370.97	0.519718	9.29e-06	0.668371	1.88e-09	0.0297094	1	T	T	F	0	0
ENSMUSG00000022390.11	10045	Zc3h7b	7222.86	7346.65	9402.78	9963.55	9492.52	9367.19	7086.38	7079.89	-0.410662	9.67e-06	-0.372399	6.06e-05	0.0404803	1	F	F	F	0	0
ENSMUSG00000020888.16	6298	Dvl2	1652.53	1686.96	1104.34	1166.15	1693.24	1687.14	1408.65	1519.61	0.556369	9.77e-06	-0.0176221	0.976854	0.189419	0.843091	T	F	F	1	0
ENSMUSG00000037826.5	6022	Ppm1k	633.731	708.283	378.692	397.595	388.627	383.44	623.453	680.523	0.789207	9.85e-06	0.797143	4.96e-06	0.0410606	1	T	T	F	0	0
ENSMUSG00000038521.17	3129	C1s1	854.068	756.45	506.686	439.032	399.491	432.52	751.868	744.705	0.768992	9.86e-06	0.954251	9.2e-09	0.106121	1	T	T	F	0	0
ENSMUSG00000053801.18	2057	Grwd1	985.221	1058.59	1585.64	1553.88	2026.71	1949.92	1118.49	935.365	-0.619392	9.92e-06	-0.960646	1.07e-13	-0.00690586	1	T	T	F	0	0
ENSMUSG00000032806.13	2023	Slc10a3	256.011	182.818	436.871	486.388	437.1	348.675	268.594	256.73	-1.07225	9.92e-06	-0.841305	0.000811389	-0.258308	1	T	T	F	0	0
ENSMUSG00000036825.12	4200	Ssx2ip	1707.09	1669.45	1163.58	1102.02	1072.28	1165.66	1244.94	1200.59	0.57589	1e-05	0.594248	3.12e-06	0.465495	0.0071792	T	T	F	0	0
ENSMUSG00000044197.8	6786	Gpr146	2288.36	2622.95	1700.94	1636.75	1080.63	1127.83	3034.92	2818.36	0.557194	1e-05	1.15334	1.64e-23	-0.253245	0.466618	T	T	F	0	0
ENSMUSG00000020674.17	9648	Pxdn	14463.6	15034.9	11213.7	11299.4	11475.8	11481.7	17034.2	16719.5	0.389849	1e-05	0.361657	3.92e-05	-0.194419	0.345595	F	F	F	0	0
ENSMUSG00000023249.15	3699	Parp3	1832.99	1636.6	2465.73	2543.42	2122.82	2274.06	2271.29	2293.58	-0.529655	1.02e-05	-0.341078	0.00881318	-0.395608	0.0215249	T	F	F	0	0
ENSMUSG00000032997.16	3856	Chpf	2102.64	2487.2	3559.49	3503.37	3485.94	3217.83	2953.56	2375.69	-0.621962	1.03e-05	-0.546931	0.000118216	-0.215504	0.842072	T	T	F	0	0
ENSMUSG00000028838.11	4333	Extl1	2275.77	2354.74	3223.11	3283.37	2741.28	2707.6	2597.72	2364.37	-0.490796	1.03e-05	-0.234916	0.0794121	-0.0997175	1	F	F	F	0	0
ENSMUSG00000029580.14	2679	Actb	116602	113065	84469.5	89026.7	77881.6	80095	113260	104604	0.404636	1.03e-05	0.539842	4.82e-10	0.0761223	1	F	T	F	1	1
ENSMUSG00000019920.18	5137	Lims1	9482.88	12086.8	6795.3	7497.08	5334.63	5691.27	10902.6	9625.48	0.593644	1.03e-05	0.968172	7.38e-15	0.071374	1	T	T	F	0	0
ENSMUSG00000044345.9	4304	Marveld1	2373.34	2478.44	3400.82	3475.75	3448.33	3379.39	2831.02	2495.56	-0.503273	1.06e-05	-0.493039	1.23e-05	-0.134623	1	T	F	F	1	0
ENSMUSG00000028249.15	6904	Sdcbp	9601.45	9905.01	7167.65	7246.49	6735.36	6819.1	10203.6	9187.53	0.436441	1.08e-05	0.525205	3.1e-08	0.00857795	1	F	T	F	1	1
ENSMUSG00000030091.17	10474	Nup210	6773.79	7151.79	9065.34	10117.5	8440.3	8170.85	8320.54	7742.48	-0.462185	1.08e-05	-0.254516	0.0337152	-0.206008	0.5324	F	F	F	0	0
ENSMUSG00000092203.7	1811	1110038B12Rik	6838.84	6568.31	5112.34	4698.13	7929.65	7603.36	6140.42	5796.24	0.450754	1.08e-05	-0.212409	0.0836454	0.167665	0.754098	F	F	F	0	0
ENSMUSG00000026383.14	14758	Epb41l5	1721.78	1549.03	964.713	1094.13	1241.93	1106.35	1267.49	1485.63	0.667567	1.1e-05	0.477347	0.00270316	0.248518	0.750109	T	F	F	1	0
ENSMUSG00000047767.17	8469	Atg16l2	1050.27	1459.26	755.269	718.236	810.684	843.568	1240.04	1280.82	0.767918	1.12e-05	0.601134	0.000810878	-0.00693884	1	T	T	F	0	0
ENSMUSG00000051041.8	1685	Olfml1	152.137	121.514	46.5432	34.5306	115.334	107.363	76.4612	81.1719	1.7585	1.12e-05	0.296915	0.689221	0.79614	0.41024	T	F	F	0	0
ENSMUSG00000039396.11	5555	Neil3	1904.34	1920.14	1290.52	1271.71	1119.08	1307.79	1683.13	1734.81	0.5779	1.12e-05	0.657564	2.21e-07	0.162084	0.980343	T	T	F	0	0
ENSMUSG00000035473.10	2476	Galm	594.91	469.634	296.184	250.593	248.22	279.144	438.181	461.547	0.962552	1.12e-05	1.01554	1.92e-06	0.243034	1	T	T	F	0	0
ENSMUSG00000116504.1	2156	I730030J21Rik	304.275	447.74	172.421	160.814	173.002	182.006	384.266	321.856	1.17391	1.14e-05	1.08295	4.17e-05	0.090413	1	T	T	F	0	0
ENSMUSG00000062590.13	13006	Armc9	592.811	603.19	921.343	971.789	899.274	874.243	695.993	656.926	-0.662803	1.15e-05	-0.568733	0.000200242	-0.177773	1	T	T	F	0	0
ENSMUSG00000020297.10	4157	Nsg2	5988.97	5798.72	4393.04	4351.84	7072.17	6848.75	4734.71	4467.29	0.430814	1.15e-05	-0.24004	0.0300451	0.357338	0.00614167	F	F	F	1	1
ENSMUSG00000064127.13	8763	Med14	3407.88	3359.69	4539.02	4690.24	3816.9	3733.17	3014.33	3177.97	-0.447609	1.15e-05	-0.157943	0.267172	0.128118	0.979724	F	F	F	0	0
ENSMUSG00000058655.9	4468	Eif4b	43742.1	37978	28454.8	29969.6	29277.4	29843.9	34083.1	38753.9	0.484123	1.19e-05	0.467037	2.04e-05	0.166022	0.858177	F	F	F	1	1
ENSMUSG00000084957.3	4402	Bbip1	1616.85	1431.89	1021.83	924.433	1325.51	1198.38	1201.81	1361.99	0.648018	1.19e-05	0.272028	0.14284	0.249935	0.711396	T	F	F	0	0
ENSMUSG00000059195.10	1128	Gm12715	661.011	360.162	187.23	209.157	264.935	236.199	320.549	506.853	1.36542	1.2e-05	1.02664	0.00140571	0.303714	1	T	T	F	0	0
ENSMUSG00000001156.9	7072	Mxd1	709.275	768.492	443.218	448.898	507.304	539.884	767.553	731.491	0.727852	1.21e-05	0.497543	0.00440036	-0.0207226	1	T	F	F	0	0
ENSMUSG00000038506.13	4988	Dcun1d2	934.858	771.776	1355.04	1339.79	1617.19	1492.86	775.395	850.417	-0.658563	1.26e-05	-0.865794	1.03e-09	0.0702584	1	T	T	F	0	0
ENSMUSG00000028708.16	4502	Mknk1	944.301	1093.62	1569.77	1515.4	1355.6	1357.89	1286.12	1214.75	-0.598507	1.27e-05	-0.413382	0.00469798	-0.295582	0.386629	T	F	F	0	0
ENSMUSG00000030638.13	4319	Sh3gl3	1764.79	1693.53	1187.91	1128.66	1182.6	1264.84	1735.08	1549.82	0.578332	1.27e-05	0.499469	0.000179071	0.0744406	1	T	F	F	1	1
ENSMUSG00000022453.8	2577	Naga	1757.45	1848.98	1236.57	1249.02	1116.57	1131.92	1784.09	1723.49	0.536857	1.28e-05	0.681679	5.63e-09	0.0400557	1	T	T	F	0	0
ENSMUSG00000038072.14	6853	Galnt11	2986.09	3087.11	2114.54	2170.49	2240.66	2359.95	2923.17	2632.42	0.503044	1.31e-05	0.400919	0.000706714	0.128584	1	T	F	F	0	0
ENSMUSG00000055917.15	12234	Zfp277	3756.22	3546.89	2676.23	2599.66	2425.36	2581.83	3459.38	3482.84	0.469229	1.32e-05	0.544984	1.44e-07	0.0731716	1	F	T	F	0	0
ENSMUSG00000056679.13	5109	Gpr173	1207.66	1126.47	1728.44	1696.93	1577.07	1501.04	1331.21	1400.69	-0.553163	1.33e-05	-0.399392	0.00287185	-0.226942	0.657148	T	F	F	1	0
ENSMUSG00000028896.13	3848	Rcc1	2355.51	2452.17	3409.29	3476.74	3876.24	3657.51	2354.61	2026.47	-0.518416	1.35e-05	-0.648297	9.83e-09	0.134178	1	T	T	F	0	0
ENSMUSG00000004267.16	4705	Eno2	18038.3	23905.4	14186.1	13126.6	10711.1	12786.4	24105.9	22784.8	0.618869	1.42e-05	0.836056	5.03e-10	-0.160875	1	T	T	F	1	0
ENSMUSG00000108994.1	2226	Gm31663	398.705	486.055	231.658	187.452	149.6	198.366	479.353	587.081	1.07873	1.43e-05	1.35066	1.38e-08	-0.270049	1	T	T	F	0	0
ENSMUSG00000026153.15	7773	Fam135a	1788.93	1743.89	2478.42	2473.38	2172.97	2197.37	1716.46	1671.58	-0.487078	1.51e-05	-0.306794	0.0126878	0.0604689	1	F	F	F	0	0
ENSMUSG00000031993.7	6725	Snx19	1142.6	1036.7	1582.47	1693.97	1740.88	1711.68	1175.35	1047.68	-0.588211	1.53e-05	-0.663684	4.03e-07	-0.028231	1	T	T	F	0	0
ENSMUSG00000036875.15	5878	Dna2	1630.49	1561.07	2243.59	2283.95	2272.42	2159.53	1517.46	1552.65	-0.504417	1.56e-05	-0.473925	4.33e-05	0.0560242	1	T	F	F	0	0
ENSMUSG00000022407.10	5634	Adsl	3930.39	3775.68	5306.98	5487.4	5031.25	5119.69	3901.48	3357.31	-0.48621	1.57e-05	-0.397454	0.000564415	0.086428	1	F	F	F	0	0
ENSMUSG00000059851.15	4001	Kmt5c	2574.8	2864.88	1947.41	1866.62	2243.17	2233.16	2604.58	2792.88	0.512184	1.58e-05	0.281044	0.036885	0.0110347	1	T	F	F	0	0
ENSMUSG00000074252.2	1633	Gm10654	35.6736	42.694	140.687	123.324	116.17	128.836	49.9938	48.1368	-1.75285	1.63e-05	-1.64441	4.73e-05	-0.325392	1	T	T	F	0	0
ENSMUSG00000005299.6	9650	Letm1	2000.87	1554.5	2677.29	2752.58	2506.43	2480.6	1711.55	1866.01	-0.61063	1.67e-05	-0.487897	0.000835889	-0.00874213	1	T	F	F	0	0
ENSMUSG00000047434.14	3895	Xxylt1	922.268	1000.57	1408.99	1593.34	1143.31	1175.88	1181.23	1004.27	-0.643295	1.69e-05	-0.270348	0.159244	-0.184643	0.984325	T	F	F	0	0
ENSMUSG00000027500.10	5602	Stmn2	19227	16433.9	13027.9	12735.9	15831.7	14823.3	15303	16202.3	0.469049	1.74e-05	0.218187	0.10113	0.178773	0.751411	F	F	F	1	0
ENSMUSG00000050796.4	3184	B3galt6	340.998	436.793	736.228	696.531	615.952	648.269	465.629	356.779	-0.88188	1.74e-05	-0.701087	0.000935906	-0.0805841	1	T	T	F	0	0
ENSMUSG00000004207.14	2744	Psap	46161.7	48120.5	34115.1	35784.5	47175.1	48406.5	43344.7	38047	0.431686	1.77e-05	-0.0197415	0.957875	0.212112	0.408371	F	F	F	1	0
ENSMUSG00000018983.9	4882	E2f2	2526.53	2468.59	3331.01	3746.07	3409.05	3214.76	2615.36	2433.27	-0.502785	1.81e-05	-0.407365	0.000709687	-0.0152639	1	T	F	F	0	0
ENSMUSG00000029253.12	5634	Cenpc1	2718.54	2376.63	1746.43	1752.18	1807.74	1856.87	2066.41	2278.48	0.5425	1.81e-05	0.475805	0.000181118	0.229862	0.619074	T	F	F	0	0
ENSMUSG00000034271.16	2148	Jdp2	835.182	789.292	1296.86	1241.13	907.631	986.719	1006.74	868.351	-0.643455	1.83e-05	-0.220822	0.305356	-0.20658	0.923103	T	F	F	0	0
ENSMUSG00000022752.9	9777	Tomm70a	12358.8	11978.4	15541.2	16354.7	13591.1	13580.9	12577.9	13012	-0.390219	1.83e-05	-0.158944	0.178623	-0.0724085	1	F	F	F	0	0
ENSMUSG00000037161.14	2067	Mgarp	3875.83	4430.33	2650.84	2721.01	2697.82	3113.53	4632.76	3606.49	0.628657	1.87e-05	0.515679	0.000585017	0.0117045	1	T	T	F	1	0
ENSMUSG00000093930.2	4594	Hmgcs1	9571.02	11804.3	7403.54	7499.06	7690.63	8015.43	9799.77	8971.38	0.520314	1.87e-05	0.444634	0.000308225	0.187393	0.815538	T	F	F	0	0
ENSMUSG00000056004.16	7918	9330182L06Rik	2624.11	2687.53	1730.56	1924.83	1819.44	1821.08	2229.14	2546.53	0.538837	1.89e-05	0.54499	1.02e-05	0.153293	0.984325	T	T	F	0	0
ENSMUSG00000067279.3	2725	Ppp1r3c	679.897	608.663	342.727	347.279	244.041	314.932	548.952	679.579	0.901209	1.89e-05	1.20884	1.45e-09	0.0687067	1	T	T	F	0	0
ENSMUSG00000029521.7	3001	Chek2	976.827	946.931	638.911	572.221	534.884	548.064	901.85	849.473	0.668169	1.94e-05	0.829373	2.55e-08	0.135657	1	T	T	F	0	0
ENSMUSG00000078773.11	5782	Rad54b	1068.11	973.205	651.604	651.148	606.759	641.112	879.304	906.105	0.648132	1.96e-05	0.710951	1.28e-06	0.19338	0.963032	T	T	F	0	0
ENSMUSG00000061665.7	15864	Cd2ap	4423.53	4301.15	3069.73	3174.84	2974.46	3113.53	3921.09	4469.17	0.482461	2.03e-05	0.519386	2.34e-06	0.0563166	1	F	T	F	1	1
ENSMUSG00000057963.9	3320	Itpk1	1883.36	1904.81	1301.09	1301.31	1205.16	1238.26	1881.14	1679.13	0.541637	2.05e-05	0.632845	2.17e-07	0.0896496	1	T	T	F	0	0
ENSMUSG00000063802.5	1892	Hspbp1	1510.88	1663.97	2393.8	2426.02	2508.1	2276.1	1716.46	1388.42	-0.602451	2.1e-05	-0.592132	2.22e-05	0.0322701	1	T	T	F	0	0
ENSMUSG00000030161.8	2013	Gabarapl1	3551.62	3210.81	2500.64	2281.98	3266.14	3346.67	3333.9	3595.16	0.500048	2.15e-05	0.0324894	0.934239	-0.0350761	1	T	F	F	1	0
ENSMUSG00000068267.5	4886	Cenpb	3542.18	3446.17	4881.74	4946.75	4805.6	4577.76	4103.42	3488.5	-0.492006	2.22e-05	-0.425277	0.000288285	-0.119365	1	F	F	F	0	0
ENSMUSG00000025898.6	10536	Cwf19l2	1313.63	1332.27	834.604	885.956	802.326	881.401	1030.27	1163.78	0.620622	2.22e-05	0.653078	4.49e-06	0.269942	0.58776	T	T	F	0	0
ENSMUSG00000038365.8	2977	Fbxo25	3149.77	3131.99	2298.6	2295.79	2564.94	2474.47	2981.99	3038.28	0.451307	2.24e-05	0.317677	0.00465131	0.0613269	1	F	F	F	0	0
ENSMUSG00000020140.15	10264	Lgr5	310.57	310.9	145.976	149.961	250.727	224.952	207.818	184.053	1.07019	2.33e-05	0.384225	0.248521	0.665679	0.115285	T	F	F	0	0
ENSMUSG00000020627.10	7041	Klhl29	1571.74	1520.56	2145.22	2231.66	1843.68	1792.45	1661.56	1739.53	-0.501249	2.33e-05	-0.233872	0.107435	-0.13732	1	T	F	F	0	0
ENSMUSG00000038215.15	6096	Cep44	1941.06	2053.69	1449.18	1281.58	1486.81	1620.67	1907.61	1912.26	0.549111	2.41e-05	0.362925	0.00905311	0.0645008	1	T	F	F	0	0
ENSMUSG00000028678.13	4363	Kif2c	2141.47	1714.33	1249.26	1252.97	1442.52	1478.54	1439.04	1609.28	0.624061	2.42e-05	0.400942	0.0119602	0.33914	0.277027	T	F	F	1	1
ENSMUSG00000067150.6	6859	Xpo5	4652.26	4314.28	5812.61	6491.75	5333.8	5484.73	4404.36	4466.34	-0.456593	2.42e-05	-0.270725	0.0251111	0.015561	1	F	F	F	0	0
ENSMUSG00000074802.11	7032	Gas2l3	1732.27	1899.34	1187.91	1170.09	663.59	809.825	1679.21	1523.39	0.622973	2.43e-05	1.30359	3.67e-22	0.181361	0.979724	T	T	F	0	0
ENSMUSG00000038446.8	8196	Cdc40	4392.05	3729.71	2801.05	2749.62	2992.01	2760.77	3464.28	3996.3	0.549272	2.46e-05	0.497326	0.000132975	0.122531	1	T	F	F	0	0
ENSMUSG00000024212.9	3918	Mllt1	2175.04	2405.1	3152.24	3251.79	3053.02	2999.01	2240.9	2108.58	-0.483802	2.49e-05	-0.402273	0.000585384	0.0744711	1	F	F	F	0	0
ENSMUSG00000031838.8	981	Ifi30	2993.44	3129.8	2285.9	2166.55	2584.99	2590.01	2688.88	2686.22	0.459784	2.6e-05	0.242688	0.0542593	0.187943	0.691789	F	F	F	0	0
ENSMUSG00000044475.14	2193	Ascc1	2771	2550.69	1877.59	1928.78	2095.24	2167.71	2301.68	2302.07	0.483504	2.69e-05	0.320382	0.00931487	0.209189	0.612523	F	F	F	0	0
ENSMUSG00000046916.9	2845	Myct1	164.728	205.807	64.5258	65.1148	65.189	61.3504	146.06	207.649	1.51453	2.7e-05	1.54821	1.03e-05	0.0658983	1	T	T	F	0	0
ENSMUSG00000048756.11	7571	Foxo3	6170.49	6727.04	4698.74	4735.62	4477.98	4659.56	6252.17	6893.95	0.451031	2.7e-05	0.497307	1.7e-06	-0.0276476	1	F	F	F	1	0
ENSMUSG00000022364.14	6366	Tbc1d31	8120.99	7620.33	5461.42	5370	4500.55	4909.06	6426.66	8081.32	0.539373	2.7e-05	0.742592	7.27e-10	0.11766	1	T	T	F	0	0
ENSMUSG00000023169.15	17236	Slc38a1	13008.3	11911.6	16491.1	16664.5	16329	15234.3	12753.3	13181.9	-0.411922	2.71e-05	-0.341006	0.000669242	-0.0575922	1	F	F	F	1	0
ENSMUSG00000000056.7	4806	Narf	2514.99	2769.64	1867.02	1831.11	1817.77	2028.65	2397.74	2342.66	0.514943	2.73e-05	0.458907	0.000187874	0.1567	0.964048	T	F	F	0	0
ENSMUSG00000024909.15	3788	Efemp2	653.666	664.494	369.172	410.421	360.211	348.675	672.466	755.088	0.757101	2.73e-05	0.894335	2.35e-07	-0.115261	1	T	T	F	0	0
ENSMUSG00000023827.8	2701	Agpat4	3045.9	3187.82	2245.71	2261.26	2485.54	2608.42	3287.83	3061.88	0.467861	2.74e-05	0.29155	0.0166778	-0.0265847	1	F	F	F	0	0
ENSMUSG00000039031.16	6602	Arhgap18	2129.92	1868.68	1298.98	1413.78	1260.32	1203.49	2047.79	2198.25	0.559659	2.76e-05	0.698381	3.6e-08	-0.0865145	1	T	T	F	0	0
ENSMUSG00000028559.17	7006	Osbpl9	4805.45	4413.9	3358.51	3340.59	3098.98	2878.36	4676.88	4981.69	0.460781	2.82e-05	0.624839	1.51e-09	-0.0671127	1	F	T	F	0	0
ENSMUSG00000010048.10	2637	Ifrd2	780.623	810.092	1257.72	1183.91	1038.84	1094.08	944.982	828.709	-0.618092	2.83e-05	-0.42281	0.0075073	-0.156919	1	T	F	F	0	0
ENSMUSG00000103168.1	4827	Gm30948	265.454	287.911	141.745	99.6454	190.552	224.952	220.561	256.73	1.19911	2.83e-05	0.415208	0.281401	0.212856	1	T	F	F	0	0
ENSMUSG00000045817.8	3530	Zfp36l2	5739.25	6704.06	8549.13	9080.56	5787.61	5739.33	8209.77	7149.74	-0.502754	2.83e-05	0.110259	0.623535	-0.303796	0.166882	T	F	F	0	0
ENSMUSG00000045608.7	3469	Dbx2	571.827	564.875	318.398	329.52	305.051	315.955	592.084	504.021	0.810799	2.95e-05	0.872771	3.44e-06	0.052812	1	T	T	F	0	0
ENSMUSG00000050335.17	1858	Lgals3	56.6581	61.3042	175.595	157.854	138.736	144.173	59.7966	53.8	-1.49915	2.98e-05	-1.26198	0.000575443	0.0544687	1	T	T	F	1	0
ENSMUSG00000022255.16	15347	Mtdh	7773.7	7813	10077.7	10286.2	9225.91	8847.75	7512.8	7683.02	-0.385714	3.02e-05	-0.213684	0.0435462	0.0366249	1	F	F	F	0	0
ENSMUSG00000026456.18	4437	Cyb5r1	5804.31	6443.51	8855.89	7915.4	6519.73	6642.2	7742.18	7972.78	-0.453452	3.12e-05	-0.103869	0.602342	-0.359695	0.0186056	F	F	F	0	0
ENSMUSG00000038028.9	3658	Tigar	747.047	616.326	1072.61	1091.17	1185.1	1076.7	621.492	631.442	-0.665911	3.15e-05	-0.730468	2.22e-06	0.12234	1	T	T	F	0	0
ENSMUSG00000085915.1	886	Gm8091	1731.22	1700.1	1196.37	1162.2	1011.26	1072.61	2121.31	1915.09	0.540986	3.19e-05	0.720164	4.19e-09	-0.234156	0.610302	T	T	F	0	0
ENSMUSG00000024593.15	7718	Megf10	2348.16	2597.77	3559.49	3439.25	1835.32	1774.05	3728.95	4219.05	-0.500935	3.28e-05	0.454116	0.000205495	-0.684567	3.47e-08	T	F	T	0	0
ENSMUSG00000034059.14	2614	Ypel4	670.454	651.357	395.617	396.608	529.869	603.279	707.756	800.393	0.738588	3.35e-05	0.22373	0.401709	-0.190406	1	T	F	F	0	0
ENSMUSG00000003721.14	3473	Insig2	3722.65	3845.75	2840.19	2667.73	2540.7	2616.6	3904.42	3602.71	0.458582	3.37e-05	0.55352	1.54e-07	0.0117589	1	F	T	F	0	0
ENSMUSG00000036257.15	14174	Pnpla8	3173.9	3456.03	2411.78	2371.76	2202.22	2353.81	2955.52	3048.67	0.470858	3.38e-05	0.541562	6.77e-07	0.142897	0.969216	F	T	F	0	0
ENSMUSG00000026028.12	7088	Trak2	1039.78	987.436	1525.35	1633.79	1429.98	1390.61	1062.61	1357.27	-0.64007	3.39e-05	-0.476563	0.00322259	-0.255663	0.742832	T	F	F	1	0
ENSMUSG00000032026.7	3385	Rexo2	1299.99	1135.22	1983.37	1772.9	2049.27	1777.12	1406.69	1218.52	-0.624825	3.39e-05	-0.65237	8.86e-06	-0.107975	1	T	T	F	0	0
ENSMUSG00000035365.15	3594	Parpbp	799.509	710.472	428.409	473.562	499.782	465.241	508.761	554.045	0.743121	3.46e-05	0.645239	0.000330539	0.506701	0.0760823	T	T	F	0	0
ENSMUSG00000071636.8	5380	Rimbp3	14.6891	10.9472	86.7395	69.0612	81.9041	75.6655	27.4476	11.3263	-2.60051	3.49e-05	-2.61823	2.08e-05	-0.590576	1	T	T	F	0	0
ENSMUSG00000028525.16	10560	Pde4b	1448.98	1435.18	963.655	1004.35	952.762	990.809	1303.76	1238.34	0.551262	3.57e-05	0.569897	1.14e-05	0.182232	0.911958	T	T	F	1	0
ENSMUSG00000024921.17	14269	Smarca2	4590.35	4231.09	3347.93	3089.01	3884.59	3734.2	3814.24	3700.87	0.454866	3.59e-05	0.211356	0.116056	0.231319	0.396831	F	F	F	1	0
ENSMUSG00000029373.7	721	Pf4	165.777	209.091	79.3349	66.1014	118.677	119.633	188.212	166.119	1.36693	3.6e-05	0.653062	0.0839114	0.0809579	1	T	F	F	0	0
ENSMUSG00000020897.12	2946	Aurkb	2882.22	2971.07	2038.38	2160.63	1862.9	1937.65	2694.77	2488.01	0.479008	3.6e-05	0.623299	1.2e-08	0.175571	0.825406	F	T	F	0	0
ENSMUSG00000059674.7	3489	Cdh24	371.425	395.193	660.067	632.403	636.01	603.279	408.773	359.61	-0.753613	3.63e-05	-0.693689	0.000136036	-0.00316575	1	T	T	F	0	0
ENSMUSG00000027215.13	3005	Cd82	1143.65	1160.4	720.361	788.284	500.618	540.906	1182.21	1244.95	0.610496	3.65e-05	1.14668	3.71e-17	-0.0751995	1	T	T	F	0	0
ENSMUSG00000032715.9	2125	Trib3	3810.78	4077.83	5590.47	5296	4880.82	4980.63	4486.7	3943.44	-0.464699	3.82e-05	-0.322029	0.00746524	-0.0957592	1	F	F	F	0	0
ENSMUSG00000068663.14	8368	Clec16a	1399.66	1220.61	1858.55	1951.47	1862.9	1788.36	1378.26	1423.34	-0.539912	3.82e-05	-0.478657	0.000279245	-0.0963006	1	T	F	F	0	0
ENSMUSG00000027997.9	5584	Casp6	578.122	578.011	320.513	343.333	311.737	297.55	631.295	535.168	0.799996	3.87e-05	0.923354	7.47e-07	-0.0125259	1	T	T	F	1	0
ENSMUSG00000038412.8	3040	Higd1a	4644.91	3562.21	2812.69	2596.7	2726.24	3030.71	3568.19	3903.8	0.60166	3.87e-05	0.512057	0.000547169	0.135486	1	T	T	F	0	0
ENSMUSG00000033177.13	2837	Tmprss7	228.731	197.049	86.7395	93.7259	126.199	121.678	231.344	205.761	1.23815	3.87e-05	0.780239	0.0136492	-0.0372025	1	T	T	F	0	0
ENSMUSG00000066232.4	11169	Ipo7	18893.4	18116.5	13440.4	14485.1	11168.2	11155.6	17977.2	19574.7	0.406298	3.93e-05	0.729339	5.26e-16	-0.0209827	1	F	T	F	0	0
ENSMUSG00000021550.6	3051	2210016F16Rik	771.18	771.776	1131.85	1263.82	1134.12	1128.85	894.988	756.031	-0.63503	3.93e-05	-0.552557	0.000394185	-0.0973357	1	T	T	F	0	0
ENSMUSG00000071172.13	7899	Srsf3	6331.02	6179.68	8507.88	8149.22	11576.1	10539	5799.29	5759.43	-0.412917	3.93e-05	-0.822015	7.75e-20	0.114204	1	F	T	F	0	0
ENSMUSG00000042594.16	4807	Sh2b3	9346.49	11027.1	7239.58	7289.9	5407.34	5874.3	10824.2	9761.39	0.487657	4.04e-05	0.85287	3.71e-15	-0.0149602	1	F	T	F	0	0
ENSMUSG00000037119.4	6627	Fam91a1	3030.16	2812.33	2022.51	2151.75	2463.81	2319.05	1846.83	1937.74	0.484994	4.07e-05	0.28844	0.0281616	0.626472	4.94e-07	F	F	T	0	0
ENSMUSG00000019916.14	4114	P4ha1	19105.3	19509	14476	14203.9	9734.89	11321.2	20704.3	20236.3	0.4291	4.19e-05	0.875148	1.56e-20	-0.0844003	1	F	T	F	0	0
ENSMUSG00000040010.10	3708	Slc7a5	36749.1	36821.9	48586.8	48254	34637.9	34627.2	41081.2	36380.1	-0.396478	4.21e-05	0.087008	0.631091	-0.0743264	1	F	F	F	0	0
ENSMUSG00000038290.15	8453	Smg6	2679.72	2579.16	1839.51	1799.54	1661.48	1608.4	2401.67	2870.28	0.531287	4.25e-05	0.685326	2.19e-08	-0.00369566	1	T	T	F	0	0
ENSMUSG00000030180.15	14158	Kdm5a	3572.61	3678.25	2547.18	2716.08	2457.12	2602.28	3559.37	3863.22	0.462023	4.26e-05	0.519503	1.76e-06	-0.0338675	1	F	T	F	0	0
ENSMUSG00000048481.15	2655	Mypop	349.392	415.993	653.72	653.121	640.189	652.359	445.043	380.375	-0.772407	4.39e-05	-0.756373	4.66e-05	-0.10912	1	T	T	F	0	0
ENSMUSG00000055805.15	4886	Fmnl1	1222.35	1260.02	1772.87	1775.86	1798.55	1801.66	1212.6	1113.75	-0.515663	4.41e-05	-0.536422	1.25e-05	0.0937491	1	T	T	F	0	0
ENSMUSG00000058761.5	7640	Rnf169	1405.96	1392.48	890.667	979.682	1000.4	1100.22	1057.71	1134.52	0.580964	4.54e-05	0.414714	0.00549798	0.352118	0.17961	T	F	F	0	0
ENSMUSG00000031916.17	4637	Cog8	740.752	789.292	1182.62	1143.46	1373.15	1291.43	836.172	735.266	-0.604397	4.54e-05	-0.800947	7.15e-09	-0.0384046	1	T	T	F	0	0
ENSMUSG00000027254.13	12166	Map1a	4803.35	4987.54	6338.33	6856.79	6246.44	6287.4	5594.41	6124.7	-0.430607	4.63e-05	-0.356331	0.000971342	-0.259439	0.200435	F	F	F	1	1
ENSMUSG00000074813.14	19982	Morrbid	140.596	172.965	318.398	320.641	258.249	254.604	318.588	264.281	-1.0281	4.63e-05	-0.710899	0.00872525	-0.894922	0.00711614	T	T	T	0	0
ENSMUSG00000036751.7	708	Cox6b1	5253.46	4873.69	3587	3467.86	3360.58	3090.02	5771.84	4732.51	0.521627	4.63e-05	0.650457	8.47e-08	-0.0526254	1	T	T	F	0	0
ENSMUSG00000097493.3	7043	9930014A18Rik	75.5441	66.7778	177.71	180.546	203.089	208.591	80.3823	72.6772	-1.33121	4.63e-05	-1.53139	8.43e-07	-0.103796	1	T	T	F	0	0
ENSMUSG00000047284.14	5889	Neurl4	3087.87	2992.96	4047.14	4051.92	4212.21	4257.72	3293.71	3317.67	-0.413442	4.76e-05	-0.477986	8.97e-07	-0.120645	0.991045	F	F	F	0	0
ENSMUSG00000040265.16	24452	Dnm3	540.35	475.108	296.184	265.392	300.036	347.652	483.274	552.158	0.855497	5e-05	0.651071	0.00262854	-0.028052	1	T	T	F	1	1
ENSMUSG00000006494.11	7779	Pdk1	3684.87	3697.96	2614.88	2376.69	1736.7	2219.86	3849.53	4135.05	0.564826	5e-05	0.901162	2.23e-12	-0.11308	1	T	T	F	0	0
ENSMUSG00000022051.15	3859	Bnip3l	7861.83	9600.68	6136.29	6111.91	5465.85	5900.89	9262.59	8257.83	0.511624	5e-05	0.619541	2.57e-07	-0.0048129	1	T	T	F	0	0
ENSMUSG00000027397.14	5580	Slc20a1	2842.35	2888.96	4046.08	3834.87	3938.92	3631.94	3143.73	2877.83	-0.459445	5.02e-05	-0.40195	0.000433497	-0.0712051	1	F	F	F	0	0
ENSMUSG00000023010.15	4578	Tmbim6	11163.7	12163.4	8592.5	8688.88	7968.1	8051.22	12286.7	10839.3	0.432752	5.03e-05	0.542189	8.24e-08	0.0125001	1	F	T	F	1	0
ENSMUSG00000037995.15	6612	Igsf9	2149.86	2638.27	1662.86	1556.84	1444.19	1581.82	2227.18	2129.35	0.572482	5.07e-05	0.66243	9.88e-07	0.136117	1	T	T	F	1	1
ENSMUSG00000060657.8	10153	Marf1	4375.26	4658.03	3261.19	3049.54	3051.35	3212.72	4207.33	5121.38	0.517499	5.12e-05	0.52831	2.35e-05	-0.0465675	1	T	T	F	0	0
ENSMUSG00000039987.15	6929	Phtf2	2983.99	2948.08	3912.8	3995.68	3779.29	3748.51	2889.84	2891.99	-0.414885	5.15e-05	-0.343716	0.00102094	0.0370278	1	F	F	F	0	0
ENSMUSG00000032714.6	3288	Syde1	433.329	451.024	698.147	753.753	465.516	494.893	574.439	519.123	-0.715649	5.17e-05	-0.118354	0.763118	-0.306241	0.691789	T	F	F	1	1
ENSMUSG00000040713.12	2362	Creg1	1084.9	1026.85	1560.25	1572.62	1199.31	1191.22	1446.88	1233.62	-0.568949	5.21e-05	-0.17883	0.409796	-0.343711	0.204917	T	F	F	0	0
ENSMUSG00000028059.16	9844	Arhgef2	11128.1	11506.6	14638.9	14436.7	14436	14578.9	12007.3	11952.1	-0.361286	5.21e-05	-0.358263	4.45e-05	-0.0820768	1	F	F	F	1	1
ENSMUSG00000116482.1	517	Gm34152	833.084	1102.38	1789.8	1423.65	931.032	1032.73	1100.84	1204.36	-0.73152	5.21e-05	-0.0207223	0.982003	-0.252726	0.906622	T	F	F	0	0
ENSMUSG00000020590.16	7866	Snx13	2144.61	2084.34	1457.65	1506.52	1555.34	1383.45	1855.65	1950.01	0.512613	5.22e-05	0.524144	2.25e-05	0.15213	0.985889	T	T	F	0	0
ENSMUSG00000037818.16	11184	Abhd18	314.767	329.51	126.936	173.64	106.141	113.498	280.358	323.744	1.09788	5.3e-05	1.55389	1.66e-09	0.0925222	1	T	T	F	0	0
ENSMUSG00000032705.9	8337	Exd2	1888.6	2073.4	1378.31	1385.17	1370.64	1264.84	1725.28	1806.55	0.519585	5.34e-05	0.587302	2.03e-06	0.165613	0.956696	T	T	F	0	0
ENSMUSG00000037541.22	11137	Shank2	504.677	486.055	791.234	763.619	876.708	859.928	530.327	553.102	-0.649937	5.43e-05	-0.809779	8.98e-08	-0.129018	1	T	T	F	1	1
ENSMUSG00000023991.16	4926	Foxp4	1768.99	2031.8	2880.39	2736.8	2391.93	2582.85	2162.48	1794.28	-0.563654	5.49e-05	-0.388196	0.00939617	-0.058011	1	T	F	F	0	0
ENSMUSG00000002870.8	6956	Mcm2	8501.86	7510.86	10389.7	11240.2	9734.89	9417.29	7688.27	7410.24	-0.433792	5.52e-05	-0.258285	0.0323037	0.0848929	1	F	F	F	0	0
ENSMUSG00000049327.17	5307	Kmt5a	2932.58	2879.11	4016.46	3945.37	4213.88	3762.83	3054.53	2891.99	-0.454091	5.56e-05	-0.457263	3.41e-05	-0.0330062	1	F	F	F	0	0
ENSMUSG00000039131.15	3839	Gipc2	548.744	609.758	361.767	318.668	391.97	393.665	594.045	555.933	0.768217	5.61e-05	0.560137	0.00458998	0.0105319	1	T	T	F	0	0
ENSMUSG00000029016.13	5933	Clcn6	6470.56	6765.36	5033.01	5071.06	5309.56	5394.75	6034.55	6157.74	0.389475	5.61e-05	0.306296	0.0021467	0.118441	0.979724	F	F	F	0	0
ENSMUSG00000019883.11	4125	Echdc1	801.607	579.106	348.016	390.689	305.887	351.742	546.991	672.972	0.902354	5.71e-05	1.07214	5.71e-07	0.178771	1	T	T	F	0	0
ENSMUSG00000018322.10	3040	Tomm34	2492.96	2414.95	3370.15	3385.97	3013.74	3231.12	2683.98	2437.99	-0.461049	5.77e-05	-0.347173	0.00375325	-0.0614352	1	F	F	F	0	0
ENSMUSG00000047604.3	2161	Frat2	545.596	446.645	277.143	277.231	361.882	370.148	388.188	381.319	0.840297	5.77e-05	0.439545	0.0659007	0.367268	0.627533	T	F	F	0	0
ENSMUSG00000025006.18	14718	Sorbs1	1066.01	1141.79	728.824	701.464	690.335	619.639	1138.1	1294.98	0.626341	5.78e-05	0.751635	4.17e-07	-0.140472	1	T	T	F	0	0
ENSMUSG00000090071.4	2799	Cdk5r2	1110.08	1133.03	1838.45	1718.64	1691.57	1637.03	1376.3	994.828	-0.665121	5.82e-05	-0.569593	0.000689272	-0.0797224	1	T	T	F	1	1
ENSMUSG00000044786.6	3470	Zfp36	1040.83	1189.96	748.922	720.209	710.393	729.047	1221.42	1171.33	0.6025	6.1e-05	0.632094	1.46e-05	-0.101316	1	T	T	F	0	0
ENSMUSG00000039096.10	4391	Rsad1	736.555	846.217	1203.78	1171.08	1264.5	1279.16	871.461	832.484	-0.585684	6.24e-05	-0.684744	8.92e-07	-0.106712	1	T	T	F	0	0
ENSMUSG00000027210.20	12043	Meis2	1225.49	838.554	545.824	633.39	733.794	695.305	783.237	844.754	0.807636	6.34e-05	0.530443	0.0144373	0.342736	0.691789	T	T	F	0	0
ENSMUSG00000058254.12	7067	Tspan7	9816.54	10207.2	7606.63	7556.28	7917.95	7892.73	10159.5	9172.43	0.401149	6.44e-05	0.340781	0.000822156	0.0507422	1	F	F	F	0	1
ENSMUSG00000071454.13	9603	Dtnb	1595.87	1647.55	1129.73	1105.97	1413.26	1537.85	1572.36	1414.85	0.536817	6.48e-05	0.13685	0.551191	0.118823	1	T	F	F	1	1
ENSMUSG00000074218.3	535	Cox7a1	253.912	307.616	131.167	88.7929	114.499	92.0256	386.227	238.796	1.35397	6.53e-05	1.43932	1.19e-05	-0.154302	1	T	T	F	0	0
ENSMUSG00000044221.14	3036	Grsf1	8073.78	6924.09	5420.16	5398.61	6371.81	6268.99	4964.09	5599.92	0.471296	6.7e-05	0.246705	0.075112	0.505608	0.00022336	F	F	T	0	0
ENSMUSG00000016624.15	4264	Phf21b	3735.24	3356.41	4714.61	4869.8	4835.69	4774.08	3293.71	3455.47	-0.434492	6.89e-05	-0.438306	4.08e-05	0.0714827	1	F	F	F	0	0
ENSMUSG00000038766.16	15465	Gabpb2	1868.67	1627.85	2549.3	2433.91	2208.07	2300.64	1643.92	1783.89	-0.510843	6.97e-05	-0.366345	0.00702392	0.0287466	1	T	F	F	0	0
ENSMUSG00000055675.6	7137	Kbtbd11	1444.78	1265.49	901.245	891.876	752.181	765.858	1137.11	1288.37	0.596221	7.03e-05	0.83665	2.36e-09	0.160201	1	T	T	F	0	0
ENSMUSG00000092274.3	20771	Neat1	3539.03	2893.34	1875.48	1901.16	2203.05	2312.91	2931.01	4709.86	0.768317	7.06e-05	0.510514	0.0143091	-0.248433	0.957156	T	T	F	0	0
ENSMUSG00000031431.13	4341	Tsc22d3	2751.06	2991.87	4152.92	3886.17	4673.55	4734.21	2769.27	2373.81	-0.485254	7.06e-05	-0.71212	2.83e-10	0.159216	0.955696	F	T	F	0	0
ENSMUSG00000032376.12	6848	Usp3	2802.48	2398.53	1849.03	1802.5	2014.17	1879.37	2312.46	2404.01	0.510531	7.14e-05	0.417456	0.00145951	0.141221	1	T	F	F	0	0
ENSMUSG00000042626.13	5645	Shc1	8659.24	9914.86	6642.98	7000.83	6386.01	6751.61	9557.65	8872.28	0.444944	7.18e-05	0.499666	3.63e-06	0.0112113	1	F	F	F	1	0
ENSMUSG00000021957.7	7355	Tkt	12104.9	11604	9194.39	8974.01	8569.84	8905.01	11058.4	10351.3	0.384038	7.18e-05	0.440261	2.09e-06	0.147206	0.814826	F	F	F	1	0
ENSMUSG00000018199.9	9541	Ro60	1759.55	2375.54	3146.95	3237	2622.6	2924.37	2396.76	2076.49	-0.626835	7.4e-05	-0.423744	0.0128165	-0.113585	1	T	F	F	0	0
ENSMUSG00000040046.14	6172	Tph1	845.674	744.408	480.241	501.187	394.477	428.43	618.551	662.589	0.696202	7.45e-05	0.951794	8e-09	0.311796	0.619074	T	T	F	1	0
ENSMUSG00000044252.18	7787	Osbpl1a	1144.7	1182.3	668.529	819.855	565.807	627.819	1104.77	1059.01	0.643905	7.45e-05	0.964325	1.82e-10	0.104926	1	T	T	F	0	0
ENSMUSG00000017453.4	2470	Pipox	162.63	159.829	58.179	58.2087	76.0538	78.733	112.731	154.793	1.47021	7.49e-05	1.05952	0.00500338	0.268746	1	T	T	F	0	0
ENSMUSG00000038379.15	4919	Ttk	2230.65	2115	1376.2	1627.87	1392.37	1369.14	1719.4	1803.72	0.532258	7.51e-05	0.654049	3e-07	0.302728	0.286562	T	T	F	0	0
ENSMUSG00000064370.1	1144	mt-Cytb	308271	252098	204891	193606	297236	254981	302483	308309	0.491812	7.51e-05	0.0211403	0.966861	-0.124301	1	F	F	F	0	0
ENSMUSG00000057367.12	4580	Birc2	1721.78	1829.27	1220.7	1220.41	1246.95	1365.05	1656.66	1885.83	0.540619	7.53e-05	0.443745	0.00141689	0.00323478	1	T	F	F	0	0
ENSMUSG00000032743.15	17086	D430042O09Rik	965.286	955.689	599.772	651.148	631.832	680.99	983.212	1075.06	0.618474	7.6e-05	0.550117	0.000419492	-0.0997168	1	T	T	F	0	0
ENSMUSG00000043004.13	4390	Gng2	4640.72	4832.09	3593.34	3595.13	3246.08	3236.23	5001.35	5084.57	0.398064	7.6e-05	0.547223	5.83e-09	-0.0905329	1	F	T	F	0	1
ENSMUSG00000008435.15	6595	Rdh13	1264.31	1120.99	1730.56	1720.61	1750.91	1706.56	1290.04	1175.1	-0.532633	7.63e-05	-0.535449	4.74e-05	-0.0470716	1	T	T	F	1	0
ENSMUSG00000025137.15	4346	Pcyt2	3081.57	3718.76	2481.6	2309.6	3075.58	3050.14	3032.96	3106.24	0.50519	7.65e-05	0.150525	0.455471	0.147369	0.997514	T	F	F	0	0
ENSMUSG00000057880.12	7748	Abat	5429.73	5320.33	3914.91	4138.74	2866.64	3065.48	5578.72	5869.86	0.416553	7.7e-05	0.85814	1.19e-19	-0.0908392	1	F	T	F	0	0
ENSMUSG00000020130.9	4261	Tbc1d15	5610.2	6254.13	4315.82	4345.92	4379.36	4599.24	5403.26	4808.96	0.453824	7.71e-05	0.402165	0.00048934	0.216333	0.557839	F	F	F	0	0
ENSMUSG00000036990.13	8096	Otud4	4716.26	4968.93	6651.44	6857.77	6269.01	6215.82	4938.61	6044.48	-0.480151	8.07e-05	-0.366378	0.00388862	-0.181563	0.847397	F	F	F	0	0
ENSMUSG00000037679.9	4871	Inf2	1942.11	2107.33	2730.18	2982.46	2532.34	2525.59	2634.97	2320.01	-0.496704	8.1e-05	-0.320959	0.0199314	-0.291148	0.26432	F	F	F	0	0
ENSMUSG00000036528.16	10876	Ppfibp2	5759.19	4950.32	3925.49	3800.34	5085.58	5365.09	4005.39	4398.38	0.471271	8.15e-05	0.0355376	0.926165	0.349819	0.055119	F	F	F	1	1
ENSMUSG00000052369.8	2434	Tmem106c	1621.05	1765.78	1219.64	1143.46	1147.49	1106.35	1591.96	1649.87	0.519347	8.23e-05	0.587036	3.55e-06	0.0629341	1	T	T	F	0	0
ENSMUSG00000049553.11	11871	Polr1a	4291.33	3618.04	5468.82	5626.51	5712.39	5528.69	3630.93	4110.51	-0.488209	8.41e-05	-0.507089	2.72e-05	0.0310162	1	F	T	F	0	0
ENSMUSG00000035152.14	8755	Ap2b1	7414.86	7514.15	9526.54	9702.11	7917.12	8002.14	8364.66	8081.32	-0.365165	8.62e-05	-0.0926333	0.570732	-0.139607	0.836917	F	F	F	1	1
ENSMUSG00000048376.6	3336	F2r	28652.2	29403	22824.1	23003.3	15041.9	14854	35391.7	34852	0.341206	8.62e-05	0.957451	2.4e-36	-0.274947	0.0259858	F	T	F	1	0
ENSMUSG00000039697.16	10565	Ncoa7	3761.47	3847.93	2790.47	2858.15	2681.11	2809.85	3126.09	2911.81	0.429807	8.7e-05	0.470985	8.33e-06	0.33379	0.0386966	F	F	F	0	0
ENSMUSG00000017286.15	6005	Glod4	2175.04	1925.61	1490.44	1340.77	1445.86	1468.32	1820.36	2007.59	0.534893	8.7e-05	0.493036	0.000272727	0.0993283	1	T	F	F	0	0
ENSMUSG00000042148.8	3037	Cox10	1123.72	999.478	1659.69	1511.45	1542.81	1415.15	1114.57	985.389	-0.57831	8.8e-05	-0.478673	0.00149037	0.0163264	1	T	F	F	0	0
ENSMUSG00000020611.14	6421	Gna13	21744.1	23304.4	17309.8	17773.4	14134.3	14300.8	21524.8	21371.8	0.360666	8.86e-05	0.663808	1.47e-15	0.0705985	1	F	T	F	0	1
ENSMUSG00000021994.15	7823	Wnt5a	227.682	256.164	436.871	442.978	489.753	421.273	213.699	235.965	-0.863222	9e-05	-0.914884	1.75e-05	0.104905	1	T	T	F	1	1
ENSMUSG00000021830.14	11570	Txndc16	1467.86	1387.01	986.927	1004.35	976.999	973.427	1434.14	1468.65	0.519773	9.01e-05	0.549707	1.89e-05	-0.0239356	1	T	T	F	0	0
ENSMUSG00000047215.14	3081	Rpl9	27422.5	28157.3	21202.5	20838.7	27609.2	26785.6	28434.7	24727.2	0.402756	9.18e-05	0.0310655	0.924122	0.0641802	1	F	F	F	1	1
ENSMUSG00000030979.13	3576	Uros	466.905	387.53	689.685	707.384	708.721	740.295	496.998	457.772	-0.708833	9.29e-05	-0.761024	1.36e-05	-0.159362	1	T	T	F	0	0
ENSMUSG00000070343.3	537	Gm10288	470.052	385.341	192.519	258.486	361.047	339.472	399.951	424.737	0.922185	9.3e-05	0.287929	0.413285	0.0530597	1	T	F	F	0	0
ENSMUSG00000015133.17	10307	Lrrk1	1142.6	1289.58	1784.51	1724.56	1518.57	1627.83	1554.71	1444.1	-0.52901	9.3e-05	-0.371215	0.0100748	-0.302293	0.312091	T	F	F	0	0
ENSMUSG00000046873.18	10105	Mbtps2	4054.2	4587.96	3151.18	3187.67	3470.06	3457.1	3499.57	3276.14	0.447043	9.33e-05	0.319006	0.00829466	0.350972	0.0358955	F	F	F	0	0
ENSMUSG00000049649.8	2734	Gpr3	862.462	908.616	577.558	568.275	432.086	490.803	1033.21	1069.39	0.628197	9.34e-05	0.942305	3.04e-10	-0.247714	0.773945	T	T	F	0	0
ENSMUSG00000031960.14	9282	Aars	25085.9	21621.8	30872.9	31711.9	29462.9	28695.6	23205	25189.7	-0.422133	9.44e-05	-0.316321	0.00521235	-0.0511746	1	F	F	F	0	0
ENSMUSG00000037606.18	4915	Osbpl5	1473.11	1611.43	2302.83	2108.34	1654.8	1588.98	1895.85	1698.95	-0.516088	9.56e-05	-0.0730658	0.813833	-0.220877	0.714981	T	F	F	0	0
ENSMUSG00000031796.7	4451	Cfap20	3422.57	3018.14	2359.95	2291.84	2348.47	2528.66	2928.07	3000.53	0.46963	9.56e-05	0.401738	0.000969589	0.119638	1	F	F	F	0	0
ENSMUSG00000037370.13	10257	Enpp1	3680.68	4084.39	2740.76	2953.84	1843.68	1880.39	4003.43	4025.56	0.447152	9.56e-05	1.06017	3.27e-25	-0.048324	1	F	T	F	1	0
ENSMUSG00000020272.8	5187	Stk10	817.345	844.028	535.246	545.583	459.666	496.938	1083.2	1149.62	0.620056	9.65e-05	0.797546	1.08e-07	-0.426659	0.0863326	T	T	F	0	0
ENSMUSG00000035637.14	1603	Grhpr	1881.26	2008.81	1346.58	1155.29	1251.96	1538.87	1660.58	1376.15	0.637068	9.78e-05	0.480144	0.00476184	0.357396	0.327049	T	F	F	0	0
ENSMUSG00000056596.8	1654	Trnp1	336.801	459.782	781.714	711.33	611.774	662.584	509.741	346.396	-0.906851	9.78e-05	-0.678071	0.0055219	-0.104058	1	T	T	F	0	0
ENSMUSG00000039568.6	5538	Ubald1	1882.31	2347.08	1485.15	1307.23	1575.4	1541.94	2015.44	1767.85	0.599026	9.85e-05	0.439797	0.00633313	0.160705	1	T	F	F	0	0
ENSMUSG00000032409.15	23629	Atr	2751.06	2803.57	1702	1905.1	1325.51	1371.18	2182.08	2992.98	0.622655	9.93e-05	1.04268	1.07e-12	0.101916	1	T	T	F	1	1
ENSMUSG00000064339.1	1582	mt-Rnr2	11117.6	13182.6	17396.6	17477.4	24983.3	21791.7	16508.8	13593.5	-0.521223	9.98e-05	-0.944872	5.78e-15	-0.308913	0.26162	T	T	F	0	0
ENSMUSG00000024165.9	4840	Jpt2	3255.74	2911.95	4313.71	4052.9	3969.01	3891.66	2912.39	2984.48	-0.439685	0.000101003	-0.349864	0.00271942	0.0648927	1	F	F	F	0	0
ENSMUSG00000106951.1	3994	5930430L01Rik	102.824	79.9144	206.271	231.848	191.388	198.366	85.2836	67.014	-1.26082	0.000101304	-1.09124	0.000903981	0.265086	1	T	T	F	0	0
ENSMUSG00000040097.16	4266	Flywch1	2198.12	2221.18	2868.75	3112.69	3244.41	3247.48	2079.16	2107.64	-0.436858	0.000102021	-0.554831	1.57e-07	0.0779365	1	F	T	F	0	0
ENSMUSG00000024413.14	11317	Npc1	2649.29	2482.82	1883.94	1864.65	2192.19	2167.71	1747.82	1828.26	0.453326	0.000102115	0.235272	0.0863512	0.521194	7.28e-05	F	F	T	0	0
ENSMUSG00000020198.8	8914	Ap3d1	7989.84	8817.96	10773.7	11214.5	11978.9	12147.4	8629.33	8489.07	-0.387687	0.000102206	-0.521508	2.19e-08	-0.0264673	1	F	T	F	1	1
ENSMUSG00000074738.2	2140	Fndc10	465.855	475.108	818.737	757.7	659.412	695.305	721.48	539.888	-0.744297	0.000102346	-0.525392	0.010129	-0.422335	0.327049	T	T	F	0	0
ENSMUSG00000034994.10	3324	Eef2	196165	188438	153296	149138	153215	160940	189015	195384	0.346754	0.000102346	0.291906	0.00133983	0.000768225	1	F	F	F	0	1
ENSMUSG00000038145.17	5780	Snrk	4011.18	3726.42	2797.88	2747.65	2780.56	3180	3496.63	3895.31	0.480656	0.000103535	0.377091	0.00318845	0.0659203	1	F	F	F	0	0
ENSMUSG00000014444.17	9935	Piezo1	5822.14	6120.57	7607.69	8031.81	6108.54	5982.69	7431.44	7053.46	-0.389158	0.000104042	-0.0179396	0.963595	-0.278431	0.0854999	F	F	F	1	0
ENSMUSG00000057738.14	13431	Sptan1	34461.8	32188	42948.8	44870	40323.6	40500.5	34052.7	38540.6	-0.397928	0.000105801	-0.278173	0.0111469	-0.12324	0.986949	F	F	F	1	1
ENSMUSG00000022257.4	1938	Laptm4b	7360.31	8276.07	5566.14	5780.42	5798.48	5992.91	7960.78	6810.89	0.462564	0.000106019	0.4072	0.000706763	0.0820793	1	F	F	F	0	0
ENSMUSG00000041730.14	4171	Prrxl1	134.301	166.397	307.82	313.735	281.65	361.967	143.12	153.849	-1.04852	0.000108018	-1.09642	2.93e-05	0.0168764	1	T	T	F	0	0
ENSMUSG00000074259.10	6138	Gramd2	220.337	274.774	116.358	101.619	103.634	134.971	209.778	217.088	1.18402	0.000108635	1.05723	0.000480408	0.213392	1	T	T	F	0	0
ENSMUSG00000020700.11	4023	Map3k3	5384.62	4956.88	6913.78	6683.15	5724.09	5570.62	5797.33	5661.27	-0.394723	0.000111163	-0.127221	0.417305	-0.147894	0.868746	F	F	F	0	0
ENSMUSG00000096472.2	1574	Cdkn2d	2133.07	1894.96	1377.25	1446.34	1757.6	1811.88	1670.38	1517.73	0.51256	0.000112103	0.174726	0.366917	0.337674	0.147131	T	F	F	0	0
ENSMUSG00000033486.14	3695	Catsper2	207.746	185.007	363.883	385.756	303.379	341.517	231.344	193.491	-0.932328	0.000114041	-0.713631	0.00469798	-0.112264	1	T	T	F	0	0
ENSMUSG00000028435.8	1829	Aqp3	357.785	353.594	192.519	189.425	131.214	150.309	422.497	419.074	0.897402	0.0001143	1.34057	8.83e-10	-0.242418	1	T	T	F	0	0
ENSMUSG00000038070.15	7102	Cntln	1033.49	914.09	618.813	609.711	651.054	678.945	727.361	890.059	0.665027	0.000116286	0.550893	0.00164789	0.267863	0.779881	T	T	F	0	0
ENSMUSG00000027134.4	2823	Lpcat4	1902.24	2099.67	2846.54	2774.29	2535.68	2497.98	2315.4	2003.81	-0.490195	0.000118131	-0.331143	0.0160027	-0.110064	1	F	F	F	0	0
ENSMUSG00000017418.14	10428	Arl5b	3272.53	3914.71	2581.03	2558.22	2461.3	2576.72	3050.6	2970.33	0.48374	0.00011829	0.512657	2.57e-05	0.255318	0.431069	F	T	F	0	0
ENSMUSG00000057497.8	2702	Fam136a	2614.67	2223.37	3405.06	3474.76	3816.06	3657.51	2507.53	2159.55	-0.507788	0.000118357	-0.627323	4.85e-07	0.0522299	1	T	T	F	0	0
ENSMUSG00000029414.11	7983	Kntc1	1827.75	1798.62	1276.76	1290.46	1142.48	1213.72	1520.4	1655.53	0.498308	0.000118423	0.622701	3.68e-07	0.191246	0.842072	F	T	F	0	0
ENSMUSG00000024099.15	2147	Ndufv2	4883.09	4580.3	3597.58	3439.25	3671.48	3498	4154.39	3806.59	0.427566	0.000119417	0.400324	0.000284812	0.249536	0.287246	F	F	F	1	0
ENSMUSG00000032018.14	4866	Sc5d	2524.43	2626.23	1807.78	1956.4	1944.8	1880.39	2432.05	2498.4	0.452136	0.000122524	0.428914	0.000225427	0.0629519	1	F	F	F	0	0
ENSMUSG00000061451.13	4807	Tmem151a	560.286	677.631	955.193	992.508	796.476	844.591	761.671	670.14	-0.654467	0.000122936	-0.406711	0.0322116	-0.210185	0.979724	T	F	F	1	0
ENSMUSG00000090039.1	2067	Gm15894	252.863	229.891	415.715	443.965	414.535	381.395	268.594	254.842	-0.832393	0.00012427	-0.72193	0.00100098	-0.116176	1	T	T	F	0	0
ENSMUSG00000034424.5	1579	Gcsh	2505.55	1986.91	3277.06	3395.84	3745.86	3451.98	2433.03	2031.19	-0.57062	0.00012427	-0.680044	1.51e-06	0.00946612	1	T	T	F	0	0
ENSMUSG00000000738.18	4518	Spg7	6405.51	5989.2	4623.64	4798.76	4226.42	4327.25	5714.98	5451.73	0.395552	0.00012427	0.535264	2.68e-08	0.150602	0.858531	F	T	F	1	0
ENSMUSG00000010307.7	1887	Tmem86a	680.946	766.303	438.987	463.696	460.502	500.006	791.079	721.109	0.680472	0.000126101	0.592271	0.000869192	-0.0634261	1	T	T	F	0	0
ENSMUSG00000009292.18	12459	Trpm2	2095.3	2505.81	1645.94	1500.6	1595.46	1783.25	2523.22	2748.52	0.548246	0.000126101	0.44597	0.00230438	-0.19655	0.900249	T	F	F	1	0
ENSMUSG00000004872.15	6187	Pax3	495.234	493.718	270.797	287.097	457.994	528.636	285.259	355.835	0.825585	0.000127494	0.00474947	0.997848	0.624792	0.0529526	T	F	F	1	0
ENSMUSG00000081485.5	192	Gm12338	164.728	110.567	49.7166	37.4903	122.856	108.386	82.3428	130.253	1.66164	0.000135092	0.25111	0.77963	0.37273	1	T	F	F	0	0
ENSMUSG00000018846.8	7376	Pank3	11667.4	15010.8	9053.7	9364.69	9398.91	10199.5	10707.5	9117.68	0.534449	0.000136034	0.44496	0.00186117	0.428309	0.0358955	T	F	F	0	0
ENSMUSG00000053119.11	3250	Chmp3	5074.05	4533.23	3657.87	3317.9	4666.86	4561.4	3178.04	3547.02	0.462001	0.000137008	0.0580778	0.844453	0.514571	0.00022336	F	F	T	0	0
ENSMUSG00000055912.8	1548	Tmem150a	109.119	126.987	262.334	255.526	183.866	216.771	190.173	143.467	-1.13369	0.000138073	-0.761512	0.0189695	-0.49874	0.719651	T	T	F	0	0
ENSMUSG00000075229.11	1503	Ccdc58	2196.03	1719.8	1209.06	1172.07	1140.81	1217.81	1518.44	2172.76	0.717901	0.000138073	0.731867	6.74e-05	0.0851834	1	T	T	F	0	0
ENSMUSG00000012017.4	3839	Scarf2	1717.58	2246.36	3261.19	3215.29	2653.53	2792.47	2907.49	1964.17	-0.708456	0.000139819	-0.458339	0.0247387	-0.297485	0.758714	T	F	F	0	0
ENSMUSG00000029729.12	8541	Zkscan1	2389.08	2254.03	1727.39	1581.5	1928.09	1917.2	2011.52	2265.26	0.489066	0.000140788	0.272038	0.0649041	0.118507	1	F	F	F	0	0
ENSMUSG00000027082.15	5463	Tfpi	364.081	334.984	166.074	201.264	208.939	216.771	370.543	327.519	0.927253	0.000141011	0.716352	0.00394243	0.00253641	1	T	T	F	0	0
ENSMUSG00000018583.5	7064	G3bp1	12495.2	11550.4	15235.5	15646.3	16039.8	16117.8	12409.3	12240	-0.360964	0.000142444	-0.419346	3.75e-06	-0.0357301	1	F	F	F	1	0
ENSMUSG00000028013.16	9554	Ppa2	2100.55	1866.49	1448.13	1383.2	1873.77	1834.38	1688.03	1712.16	0.486918	0.00014285	0.0974034	0.697707	0.22261	0.639421	F	F	F	0	1
ENSMUSG00000051527.11	18078	Usp29	943.252	742.219	510.917	521.905	643.532	652.359	471.511	523.842	0.706887	0.00014285	0.379748	0.0765237	0.760054	0.000527045	T	F	T	0	0
ENSMUSG00000024451.9	7967	Arap3	3214.82	3620.23	2289.08	2581.9	2488.88	2484.69	3549.56	3184.58	0.488408	0.00014285	0.458557	0.000318006	0.0214316	1	F	F	F	0	0
ENSMUSG00000027907.4	511	S100a11	521.464	488.244	870.569	756.713	457.159	497.961	650.9	573.867	-0.687915	0.000145116	0.0814546	0.861997	-0.27813	0.808879	T	F	F	0	0
ENSMUSG00000021645.16	2592	Smn1	2232.75	1800.81	2895.2	2919.31	2947.71	2673.86	2028.18	1912.26	-0.527348	0.000145346	-0.479021	0.000563655	0.0340252	1	T	F	F	1	0
ENSMUSG00000030551.14	8625	Nr2f2	1038.73	1161.5	1491.5	1706.8	1653.96	1611.47	987.133	990.109	-0.54022	0.00014599	-0.570028	3.5e-05	0.153916	1	T	T	F	1	0
ENSMUSG00000005610.17	10166	Eif4g2	63104.5	58499.6	75644.3	79745.9	76953.9	75268.8	55064.8	54254	-0.353703	0.00014599	-0.323992	0.000500631	0.153659	0.722151	F	F	F	1	1
ENSMUSG00000006930.15	3766	Hap1	9940.35	10022.1	12487.3	12901.6	13074.6	13353.9	9364.53	9264.92	-0.346937	0.00014599	-0.404769	3.48e-06	0.0997068	1	F	F	F	1	1
ENSMUSG00000115782.1	762	Gm49116	759.638	595.527	375.519	280.191	529.869	531.704	444.063	796.617	1.04845	0.000148151	0.35252	0.384321	0.127086	1	T	F	F	0	0
ENSMUSG00000014932.15	7508	Yes1	1697.64	1911.38	1230.22	1306.24	1257.81	1254.62	1328.27	1361.99	0.508407	0.000150494	0.522319	6.21e-05	0.42364	0.0239545	T	T	F	0	1
ENSMUSG00000049439.13	2286	Cyp20a1	1650.43	1840.22	1291.57	1158.25	1656.47	1639.08	1686.07	1618.72	0.511014	0.000155953	0.082733	0.777784	0.0788221	1	T	F	F	0	0
ENSMUSG00000043252.8	4670	Tmem64	3448.8	3812.9	4829.91	4916.17	4316.68	4329.29	4186.74	3818.86	-0.424644	0.000155958	-0.251817	0.0471919	-0.140736	0.96887	F	F	F	0	0
ENSMUSG00000038518.15	9715	Jarid2	8058.04	8247.61	6060.13	6387.17	5818.53	6197.41	7720.62	8294.64	0.389464	0.000159612	0.440608	8.43e-06	0.025878	1	F	F	F	0	0
ENSMUSG00000041225.16	8016	Arhgap12	3627.17	3620.23	2579.97	2712.13	2198.04	2324.16	3279.99	3756.56	0.453524	0.000159715	0.680784	7.8e-10	0.0424902	1	F	T	F	0	1
ENSMUSG00000061815.11	2329	Rufy4	349.392	340.457	177.71	185.479	238.191	204.501	250.949	277.495	0.925341	0.000162557	0.637709	0.0131533	0.384336	0.750382	T	T	F	0	0
ENSMUSG00000031312.5	1799	Itgb1bp2	17.8368	15.3261	104.722	65.1148	36.7733	47.0353	21.566	33.9789	-2.35418	0.000162782	-1.33308	0.0707428	-0.744804	1	T	F	F	0	0
ENSMUSG00000067242.11	11354	Lgi1	744.949	676.536	438.987	462.71	502.289	494.893	608.749	605.014	0.656627	0.000166163	0.511498	0.00420253	0.228155	0.925667	T	T	F	1	1
ENSMUSG00000051518.8	1083	Rps19bp1	889.742	979.773	1401.58	1338.8	1371.48	1339.48	1009.68	881.565	-0.551821	0.000166771	-0.536542	0.000197656	-0.0166413	1	T	T	F	0	0
ENSMUSG00000033327.18	13488	Tnxb	64.0027	67.8725	160.785	179.559	140.407	118.611	119.593	88.7228	-1.36855	0.000168174	-0.976367	0.0122545	-0.659007	0.621868	T	T	F	1	0
ENSMUSG00000061778.10	7914	Mospd2	2129.92	2459.83	1639.59	1635.76	1347.24	1321.08	1974.27	1927.36	0.486586	0.000168546	0.782125	4.28e-11	0.234183	0.590227	F	T	F	0	0
ENSMUSG00000022816.11	4914	Fstl1	27331.2	28863.3	20647.2	22104.5	14112.6	14725.1	34032.1	30281.8	0.394418	0.000169146	0.96252	1.68e-25	-0.194696	0.56617	F	T	F	0	0
ENSMUSG00000024319.18	3967	Vps52	1789.98	1915.76	2529.2	2513.83	2322.57	2440.72	2029.16	1938.69	-0.444644	0.000170693	-0.362017	0.00285741	-0.0986604	1	F	F	F	1	1
ENSMUSG00000042097.17	4364	Zfp239	652.617	684.199	954.135	1077.35	993.714	957.066	735.204	836.259	-0.604238	0.000171816	-0.545697	0.00069852	-0.233691	0.865875	T	T	F	0	0
ENSMUSG00000051817.8	4453	Sox12	1917.98	1865.4	2502.75	2594.73	2371.88	2392.67	2099.74	2029.3	-0.430139	0.000172404	-0.332549	0.00520415	-0.126025	1	F	F	F	1	0
ENSMUSG00000016921.14	4810	Srsf6	7369.75	7865.55	9806.86	9855.03	11065.4	10658.6	7872.56	8236.12	-0.368032	0.000174237	-0.511991	1.75e-08	-0.0804872	1	F	T	F	0	0
ENSMUSG00000039463.14	9095	Slc9a8	1439.54	1545.74	2193.88	1973.18	2013.34	2119.66	1676.26	1683.85	-0.481058	0.000174237	-0.469146	0.000196661	-0.170791	0.927798	F	F	F	0	0
ENSMUSG00000022325.14	3795	Pop1	964.237	937.079	1329.65	1485.8	1450.04	1264.84	829.31	904.217	-0.566582	0.000175393	-0.514751	0.000649615	0.133182	1	T	T	F	0	0
ENSMUSG00000049878.13	9492	Rlf	3993.35	3572.07	2731.24	2528.63	2200.55	2104.32	3274.11	4072.75	0.524584	0.000175647	0.813313	2.49e-10	0.0422445	1	T	T	F	0	0
ENSMUSG00000029778.12	6601	Adcyap1r1	5425.54	5343.32	4121.19	4204.84	5566.97	5606.41	3996.57	3921.74	0.371142	0.000175945	-0.0531592	0.816984	0.443636	5.81e-05	F	F	F	0	0
ENSMUSG00000049775.16	1371	Tmsb4x	6854.58	6683.26	4984.35	5223	5573.66	5126.85	7169.71	6539.06	0.407345	0.000175945	0.339064	0.00221275	-0.0180401	1	F	F	F	0	0
ENSMUSG00000050910.5	3700	Cdr2l	8205.98	8109.67	10362.2	10424.3	10732.8	10996	8532.28	8860.95	-0.349386	0.000176669	-0.413292	3.16e-06	-0.0922813	1	F	F	F	0	0
ENSMUSG00000050751.14	4197	Pgbd5	329.456	284.627	509.859	546.57	647.711	575.671	311.726	263.337	-0.782425	0.000177534	-0.994836	3.37e-07	0.0957369	1	T	T	F	0	0
ENSMUSG00000020717.19	6228	Pecam1	1050.27	1094.72	594.483	761.646	389.462	415.138	1230.24	1089.21	0.660529	0.000177951	1.41551	6.92e-19	-0.112737	1	T	T	F	0	0
ENSMUSG00000036427.5	6452	Gpi1	47972.6	48487.3	38548.3	35552.7	32714.8	35943.2	50674.2	54007.6	0.380451	0.000180013	0.490554	2.82e-07	-0.118015	0.993478	F	F	F	0	0
ENSMUSG00000040703.11	4938	Cyp2s1	132.202	166.397	50.7744	51.3026	51.8169	73.6205	86.2639	100.049	1.54797	0.000180514	1.25724	0.00233484	0.679589	0.669651	T	T	F	0	0
ENSMUSG00000028948.16	4956	Nol9	2876.97	2636.08	3588.05	3805.27	3844.48	3681.02	2746.72	2806.09	-0.423348	0.000180604	-0.449003	4.08e-05	-0.0102703	1	F	F	F	0	0
ENSMUSG00000026880.11	2827	Stom	17717.2	18554.4	13888.9	13662.3	16451.9	17336.6	17574.3	15368.9	0.396722	0.000183067	0.102354	0.583001	0.138877	0.936796	F	F	F	0	0
ENSMUSG00000112160.1	2726	BC024063	689.34	616.326	352.247	393.649	491.425	400.823	473.471	616.34	0.807451	0.000183254	0.547461	0.0173478	0.260476	0.97496	T	T	F	0	0
ENSMUSG00000049422.7	1575	Chchd10	4196.9	5203.2	7427.87	6955.45	5982.34	6165.72	5641.46	4016.12	-0.613706	0.000184129	-0.370025	0.0450775	-0.0389686	1	T	F	F	0	0
ENSMUSG00000040648.14	14381	Ppip5k2	2885.37	2528.8	3736.15	3737.2	3289.54	3158.52	2280.11	2569.19	-0.464861	0.000184856	-0.25214	0.0839114	0.158993	0.96182	F	F	F	0	0
ENSMUSG00000028412.17	6945	Slc44a1	7470.47	7877.59	5732.21	6105.01	4899.2	5027.67	7498.1	7422.51	0.374611	0.000194384	0.628716	6.13e-12	0.0407219	1	F	T	F	0	0
ENSMUSG00000072692.7	752	Rpl37rt	856.167	784.913	529.957	549.53	871.694	804.713	758.73	749.424	0.604314	0.000194384	-0.0313027	0.956532	0.122093	1	T	F	F	0	0
ENSMUSG00000021541.14	3879	Trpc7	148.99	105.093	27.5028	47.3562	69.3678	59.3054	68.619	86.8351	1.75938	0.000194384	0.979955	0.0566619	0.708923	0.764959	T	F	F	0	0
ENSMUSG00000062116.10	2394	Zfp954	947.449	930.511	635.737	616.618	768.896	685.08	893.027	914.6	0.584712	0.000194934	0.367875	0.0320386	0.0550645	1	T	F	F	0	0
ENSMUSG00000021978.9	6063	Extl3	2193.93	2324.09	2931.16	3165.96	2458.79	2370.17	2651.63	2570.13	-0.43268	0.000195253	-0.0963486	0.662669	-0.208905	0.611623	F	F	F	0	0
ENSMUSG00000033763.14	5311	Mtss2	1784.73	1845.7	2448.81	2519.75	2366.86	2162.6	1643.92	1725.38	-0.452809	0.000195832	-0.319822	0.0136721	0.107556	1	F	F	F	0	0
ENSMUSG00000034126.5	7954	Pomt2	1482.55	1465.83	1981.26	2060	1768.46	1704.52	1480.21	1448.82	-0.454958	0.000196301	-0.23652	0.105843	0.00956163	1	F	F	F	0	0
ENSMUSG00000038658.15	10727	Ric1	2104.74	2354.74	1622.66	1615.04	1744.22	1688.16	2347.75	2293.58	0.461753	0.000196301	0.377248	0.00289285	-0.0577998	1	F	F	F	0	0
ENSMUSG00000027312.14	13208	Atrn	2802.48	2817.8	3670.56	3842.76	2910.1	3105.35	2929.05	3151.55	-0.418892	0.000197036	-0.0976903	0.639287	-0.113654	1	F	F	F	1	0
ENSMUSG00000039041.15	4457	Adrm1	2863.33	2663.45	3577.48	3809.22	4355.96	4174.9	2820.24	2699.44	-0.418494	0.000197447	-0.626315	1.2e-09	0.00200628	1	F	T	F	0	0
ENSMUSG00000037890.13	11278	Wdr19	1103.78	1135.22	783.829	737.968	664.426	689.17	996.936	1086.38	0.557293	0.000200332	0.726481	2.51e-07	0.103768	1	T	T	F	1	0
ENSMUSG00000019917.10	3110	Septin10	6932.22	5946.51	4599.31	4947.74	3918.03	3950.97	5993.38	6098.28	0.431864	0.000200332	0.71086	1.92e-11	0.0910582	1	F	T	F	0	0
ENSMUSG00000025432.11	3398	Avil	57.7073	50.357	127.994	164.76	119.513	127.813	74.5006	84.0035	-1.43808	0.00020099	-1.19295	0.00267217	-0.552303	0.8958	T	T	F	1	0
ENSMUSG00000008763.16	7969	Man1a2	3372.21	2969.97	4114.84	4447.54	3597.93	3625.81	3283.91	3293.13	-0.432994	0.000202535	-0.187591	0.21643	-0.0523172	1	F	F	F	0	0
ENSMUSG00000057133.14	19093	Chd6	3781.4	3777.87	2677.29	2768.37	2533.18	2608.42	3372.13	4090.69	0.473084	0.00020373	0.556176	4.59e-06	0.0183995	1	F	T	F	0	0
ENSMUSG00000039703.15	4776	Nploc4	5218.84	5220.71	6553.07	7082.72	6864.9	6742.41	5065.06	4743.84	-0.385421	0.00020373	-0.382373	0.000174287	0.0899451	1	F	F	F	0	0
ENSMUSG00000039826.13	6316	Trub2	722.915	683.104	1036.64	1062.56	1093.17	1118.62	793.04	682.41	-0.578141	0.000204971	-0.653255	1.12e-05	-0.0690478	1	T	T	F	0	0
ENSMUSG00000023027.13	3060	Atf1	1791.03	1936.56	2547.18	2533.56	2061.81	1935.61	2014.46	2099.14	-0.446928	0.000207568	-0.101415	0.655795	-0.142358	0.988573	F	F	F	1	0
ENSMUSG00000038252.13	6267	Ncapd2	5576.62	5461.55	4144.46	4347.89	4247.31	4287.37	4945.47	4730.62	0.3782	0.000209089	0.371153	0.000212487	0.190058	0.557839	F	F	F	0	0
ENSMUSG00000032041.15	4929	Tirap	240.272	225.512	408.31	413.38	349.346	391.62	263.693	278.439	-0.818725	0.000209353	-0.668107	0.00324388	-0.218885	1	T	T	F	0	0
ENSMUSG00000005374.13	7855	Tbl2	4717.31	4920.76	3558.44	3798.36	3119.04	3197.38	4842.54	4866.54	0.389502	0.00021223	0.60974	2.56e-10	-0.010634	1	F	T	F	0	0
ENSMUSG00000026600.12	9791	Soat1	5933.36	6386.59	4503.05	4808.63	2479.69	2691.24	7093.24	7241.29	0.40374	0.00021256	1.25297	8.55e-40	-0.218559	0.435659	F	T	F	0	0
ENSMUSG00000027439.9	4472	Gzf1	2430	2201.48	1544.39	1749.22	1607.16	1488.77	2140.91	2212.41	0.491598	0.000216456	0.580657	4.42e-06	0.0894447	1	F	T	F	0	0
ENSMUSG00000025927.13	6338	Tfap2b	343.096	253.975	131.167	147.002	190.552	159.511	161.745	196.323	1.10187	0.000216571	0.768544	0.013752	0.737783	0.153542	T	T	F	1	0
ENSMUSG00000035095.11	4274	Fam167a	161.58	169.681	351.189	301.896	215.625	263.807	170.567	181.221	-0.978941	0.000218248	-0.530999	0.0913733	-0.0871211	1	T	F	F	0	0
ENSMUSG00000041638.18	17815	Gcn1	4944.99	5707.86	6833.38	7471.43	6828.96	7017.46	5871.83	5716.01	-0.425435	0.000218634	-0.378313	0.00109327	-0.121458	1	F	F	F	0	0
ENSMUSG00000031819.13	6295	Emc8	2304.1	2293.43	3128.97	3209.37	3371.44	3184.09	2334.03	1981.16	-0.46328	0.000218747	-0.512078	2.12e-05	0.0916325	1	F	T	F	0	0
ENSMUSG00000049516.9	6788	Spty2d1	3034.36	3325.75	2422.36	2319.47	2095.24	2052.17	3386.84	3375.24	0.423605	0.000219956	0.616576	5.88e-09	-0.0885225	1	F	T	F	0	0
ENSMUSG00000028344.12	11431	Invs	655.765	601	307.82	419.3	322.602	324.135	623.453	729.603	0.788218	0.000220025	0.958686	2.22e-06	-0.106564	1	T	T	F	0	0
ENSMUSG00000023272.4	1366	Creld2	1616.85	1410	2150.51	2102.42	1789.35	1717.81	1530.2	1419.56	-0.49034	0.000220143	-0.212511	0.2202	0.03758	1	F	F	F	0	0
ENSMUSG00000040722.7	3707	Scamp5	5484.29	5957.46	7655.29	7435.91	7963.09	7831.38	6753.09	6071.85	-0.399436	0.000225896	-0.46521	6.7e-06	-0.164649	0.808879	F	F	F	1	1
ENSMUSG00000074758.10	3777	Gm5535	334.702	296.669	160.785	157.854	246.548	246.424	185.271	247.291	0.986964	0.000226615	0.357259	0.333686	0.545111	0.389047	T	F	F	0	0
ENSMUSG00000021180.9	11932	Rps6ka5	642.125	667.778	434.755	378.85	349.346	370.148	538.169	537.056	0.687699	0.000228534	0.865222	9.19e-07	0.284737	0.784581	T	T	F	0	1
ENSMUSG00000038116.16	9988	Phf20	2693.36	2601.05	1871.25	1911.02	1571.22	1682.02	2399.7	2841.02	0.485207	0.000233406	0.703113	8e-09	0.0145919	1	F	T	F	0	0
ENSMUSG00000051652.4	4296	Lrrc3	1305.23	1496.48	1956.93	1992.91	1811.92	1959.12	1705.67	1591.35	-0.495786	0.000235333	-0.428437	0.00169196	-0.235021	0.643021	F	F	F	0	0
ENSMUSG00000050310.9	16930	Rictor	4118.2	4221.23	3067.62	3099.86	3180.05	3154.43	3682.88	4295.5	0.435229	0.000236404	0.396664	0.000792912	0.0637212	1	F	F	F	0	0
ENSMUSG00000030956.15	6911	Fam53b	323.161	353.594	557.46	591.953	519.84	529.659	419.556	323.744	-0.764681	0.000242218	-0.63311	0.00298855	-0.134969	1	T	T	F	0	0
ENSMUSG00000020689.4	5901	Itgb3	2833.95	3064.12	2007.7	2285.92	1715.81	1837.44	3649.55	3651.79	0.45766	0.000242218	0.731515	1.46e-10	-0.308005	0.158245	F	T	F	0	1
ENSMUSG00000031294.9	2717	D630029K05Rik	103.873	142.313	45.4854	39.4635	30.0872	37.8328	163.705	178.389	1.53556	0.000244929	1.86364	3.86e-06	-0.47562	0.969216	T	T	F	0	0
ENSMUSG00000026821.16	6345	Ralgds	6366.69	6406.29	4991.75	4945.77	5404.84	5149.34	6427.64	6605.13	0.362147	0.000245521	0.275082	0.00758244	-0.0290706	1	F	F	F	0	0
ENSMUSG00000026879.14	3157	Gsn	6813.66	7137.56	5213.89	5220.04	5413.19	5778.19	6900.13	5971.8	0.419082	0.000245521	0.318161	0.00766548	0.116207	1	F	F	F	1	0
ENSMUSG00000020946.13	3266	Gosr2	4392.05	4141.32	5620.09	5480.5	5469.19	5324.19	4602.37	4388.95	-0.379351	0.000245521	-0.338992	0.00111164	-0.0753143	1	F	F	F	0	0
ENSMUSG00000040380.14	4866	Cbln3	244.469	224.417	115.3	107.538	98.6192	101.228	214.679	235.965	1.074	0.000245521	1.23115	1.14e-05	0.057265	1	T	T	F	0	1
ENSMUSG00000029020.13	5194	Mfn2	6957.4	7293.01	9066.4	9198.95	9177.44	8898.88	7588.28	7213.92	-0.358152	0.000248588	-0.343205	0.000386871	-0.0548132	1	F	F	F	1	0
ENSMUSG00000039934.12	10425	Gsap	534.055	504.665	298.299	299.923	363.554	427.408	438.181	560.653	0.796145	0.000252982	0.395065	0.127837	0.0561728	1	T	F	F	0	0
ENSMUSG00000005043.13	4414	Sgsh	589.664	539.696	863.164	857.345	577.508	623.729	641.098	676.747	-0.607034	0.000254999	-0.0877874	0.823886	-0.222522	0.922689	T	F	F	0	0
ENSMUSG00000021519.11	4899	Mterf3	1755.35	1701.19	2301.77	2344.13	2198.04	2176.92	1704.69	1721.6	-0.42661	0.000254999	-0.339941	0.00474352	0.0127306	1	F	F	F	0	0
ENSMUSG00000034640.9	4358	Tiparp	5034.18	5305.01	3865.2	4070.66	3022.93	3034.8	5166.03	5305.43	0.381523	0.000255019	0.77125	1.25e-16	-0.0184072	1	F	T	F	0	0
ENSMUSG00000024883.8	4820	Rin1	1636.79	1792.05	2414.96	2291.84	2024.2	2179.98	2113.47	2034.02	-0.457077	0.000255107	-0.2938	0.0332189	-0.274632	0.316433	F	F	F	1	0
ENSMUSG00000054808.15	6127	Actn4	18337.3	16183.2	12651.3	13463	12284.8	11984.8	17875.3	19625.7	0.402615	0.000255522	0.5083	9.45e-07	-0.119459	1	F	T	F	1	1
ENSMUSG00000025190.13	2539	Got1	4705.77	4220.14	5843.28	5989.58	4229.76	4580.83	5394.43	5252.58	-0.406657	0.000257532	0.0191568	0.965156	-0.254264	0.259599	F	F	F	1	0
ENSMUSG00000037355.14	8666	Uvssa	523.563	539.696	303.588	306.829	290.007	349.697	512.682	661.645	0.800509	0.000257707	0.735417	0.000706052	-0.14379	1	T	T	F	0	0
ENSMUSG00000071652.8	3274	Ints5	845.674	789.292	1159.35	1210.54	1167.55	1236.21	876.363	814.551	-0.535507	0.000257707	-0.555368	9.32e-05	-0.0481918	1	T	T	F	0	0
ENSMUSG00000041440.18	8493	Gk5	688.291	741.124	463.316	448.898	445.458	426.385	587.183	642.768	0.647977	0.000263156	0.712477	2.91e-05	0.216462	0.969216	T	T	F	0	0
ENSMUSG00000022562.15	5837	Oplah	239.223	248.501	441.102	402.528	402.834	385.485	270.555	285.046	-0.790315	0.000263605	-0.693396	0.00150775	-0.188299	1	T	T	F	0	0
ENSMUSG00000099681.1	3708	1700052K11Rik	181.516	130.271	303.588	326.561	247.384	269.942	152.922	178.389	-1.01411	0.000263877	-0.728288	0.0142034	-0.0868229	1	T	T	F	0	0
ENSMUSG00000041718.16	6850	Alg13	2359.7	2349.27	1763.35	1711.73	1636.41	1756.67	2050.73	1980.22	0.438463	0.000264473	0.473414	4.34e-05	0.224348	0.54666	F	F	F	0	0
ENSMUSG00000033781.7	5395	Asb13	818.395	791.481	1190.02	1123.72	1213.52	1245.41	812.645	843.81	-0.52299	0.000267677	-0.610762	7.28e-06	-0.0411399	1	T	T	F	0	0
ENSMUSG00000029787.10	8590	Avl9	22712.5	28575.4	18278.8	18482.7	17367.8	18884.7	27358.4	31242.7	0.480396	0.000268218	0.500568	9.43e-05	-0.192343	0.851756	F	T	F	0	0
ENSMUSG00000061244.14	17988	Exoc5	2318.78	2412.76	3159.65	3138.34	3137.43	3098.2	2289.91	2118.96	-0.41263	0.000268433	-0.398354	0.000365341	0.101943	1	F	F	F	0	0
ENSMUSG00000037621.8	2507	Atoh8	302.176	218.944	469.663	468.629	580.015	577.716	296.042	238.796	-0.847341	0.000270517	-1.15057	8.31e-08	-0.0358366	1	T	T	F	0	0
ENSMUSG00000024403.16	2510	Atp6v1g2	95.4794	56.9254	190.404	193.371	193.06	152.354	87.2442	90.6105	-1.33015	0.000270517	-1.18048	0.00134974	-0.220657	1	T	T	F	1	1
ENSMUSG00000033644.5	5287	Piwil2	52.4612	45.9782	147.034	125.297	109.484	111.453	54.8952	61.3509	-1.46667	0.000270541	-1.16537	0.00541072	-0.239603	1	T	T	F	0	0
ENSMUSG00000025068.8	2023	Gsto1	461.658	454.308	712.957	697.518	650.218	697.35	551.893	538.944	-0.622669	0.000273103	-0.556164	0.00121134	-0.251951	0.851756	T	T	F	1	0
ENSMUSG00000031375.17	6099	Bgn	360.933	391.909	200.982	213.103	146.257	124.746	496.017	433.231	0.86184	0.000273103	1.47015	2.6e-11	-0.303694	0.922689	T	T	F	0	0
ENSMUSG00000022602.14	3057	Arc	1985.13	1982.53	1487.27	1413.78	1435.83	1368.11	1896.83	1825.42	0.451894	0.000274673	0.500381	2.7e-05	0.0921727	1	F	T	F	1	1
ENSMUSG00000041119.12	3538	Pde9a	446.969	440.077	270.797	243.687	282.486	257.672	355.839	364.33	0.786575	0.00027857	0.714202	0.000879238	0.300656	0.872481	T	T	F	1	0
ENSMUSG00000030682.4	2592	Cdipt	2872.77	2883.49	3865.2	4042.05	3773.44	3578.77	3187.84	2656.96	-0.458104	0.000280029	-0.353239	0.00721157	-0.0218708	1	F	F	F	0	0
ENSMUSG00000001334.9	2763	Fndc5	933.809	885.627	1274.65	1301.31	1164.21	1133.96	1046.93	1055.23	-0.501537	0.000283834	-0.337099	0.0251111	-0.208252	0.815538	T	F	F	0	0
ENSMUSG00000000876.11	3114	Pxmp4	846.724	861.543	574.385	563.342	528.198	574.649	885.185	840.979	0.586438	0.000287954	0.632441	4.8e-05	-0.0149807	1	T	T	F	0	0
ENSMUSG00000028907.7	4711	Utp11	4173.81	3357.5	2630.75	2711.14	2884.19	2879.38	3639.75	4065.2	0.49566	0.000288362	0.386087	0.00645257	-0.0327911	1	F	F	F	0	0
ENSMUSG00000040446.4	6468	Rprd1a	1624.2	1554.5	1129.73	1138.52	1371.48	1272	1325.33	1418.62	0.486904	0.000289263	0.265421	0.0890355	0.212149	0.751098	F	F	F	0	0
ENSMUSG00000079020.9	8471	Slc45a4	2381.74	2394.15	3072.91	3347.49	2814.83	2848.7	2364.41	2168.99	-0.427055	0.000290351	-0.245878	0.0699	0.0752751	1	F	F	F	0	0
ENSMUSG00000054893.15	4755	Zfp667	719.768	792.576	448.507	503.16	508.14	477.511	662.664	780.572	0.667524	0.000294061	0.616688	0.000741172	0.0670068	1	T	T	F	0	0
ENSMUSG00000020086.6	2175	Macroh2a2	144.793	131.366	47.601	54.2623	131.214	130.881	74.5006	53.8	1.43798	0.000299382	0.0756358	0.954983	1.10748	0.0615746	T	F	F	0	0
ENSMUSG00000028729.15	3553	Ebna1bp2	1937.92	1856.64	2501.7	2556.25	2607.56	2586.94	1983.09	1944.35	-0.414587	0.000299699	-0.453018	3.92e-05	-0.0495419	1	F	F	F	0	0
ENSMUSG00000022016.17	11015	Akap11	3520.15	3266.64	2465.73	2506.92	2767.19	2534.79	2818.28	3187.41	0.448752	0.000300756	0.355826	0.00545601	0.176362	0.86989	F	F	F	0	0
ENSMUSG00000041216.15	7566	Clvs1	2350.26	2079.96	1638.53	1580.51	1912.21	1834.38	1867.42	1907.54	0.461026	0.000300816	0.241691	0.109864	0.231064	0.581533	F	F	F	0	0
ENSMUSG00000001143.13	7359	Lman2l	1977.79	1974.87	2624.4	2675.63	2268.24	2460.15	2039.94	2070.83	-0.423216	0.000302519	-0.258	0.0503619	-0.0566049	1	F	F	F	0	0
ENSMUSG00000011831.16	8060	Evi5	4314.41	3982.59	3176.57	3127.48	3592.08	3669.78	3316.26	3486.62	0.396421	0.000305283	0.192433	0.154427	0.286476	0.11657	F	F	F	0	1
ENSMUSG00000034525.7	11190	Ice1	5765.48	5794.34	7483.93	8013.07	6243.93	5827.27	5216.02	6081.29	-0.422923	0.000305739	-0.0626242	0.818853	0.0330583	1	F	F	F	0	0
ENSMUSG00000027889.17	5224	Ampd2	4318.61	4467.55	5674.03	5860.33	6213.85	5683.09	4678.84	4363.46	-0.392706	0.00030575	-0.437585	2.73e-05	-0.0414384	1	F	F	F	0	0
ENSMUSG00000103906.1	4801	Tigd5	110.169	118.23	243.294	220.009	300.872	274.032	139.199	131.196	-1.02029	0.00030575	-1.3331	3.37e-07	-0.243654	1	T	T	F	0	0
ENSMUSG00000050029.7	3545	Rap2c	676.749	1032.32	1428.03	1382.21	1173.4	1085.9	1068.5	917.431	-0.718039	0.00031383	-0.403633	0.0820936	-0.217051	1	T	F	F	0	0
ENSMUSG00000024290.9	18094	Rock1	4827.48	4104.1	2902.6	3091.97	3071.4	3087.97	3596.62	4944.88	0.575266	0.000320041	0.536217	0.000749843	0.0643807	1	T	T	F	1	1
ENSMUSG00000041827.15	2608	Oasl1	136.399	126.987	310.993	227.902	265.77	264.829	173.508	160.456	-1.03132	0.000324031	-1.01017	0.000335765	-0.341975	0.988573	T	T	F	0	0
ENSMUSG00000049571.18	9224	Cfap46	401.853	419.277	250.698	233.821	371.076	402.868	405.832	410.579	0.76141	0.000324698	0.0863097	0.870564	0.00816406	1	T	F	F	0	0
ENSMUSG00000020914.17	9013	Top2a	42243.8	35376.9	28387.1	29345.1	24350.6	24302.9	30614.9	34642.5	0.427077	0.000324698	0.673913	5.03e-10	0.250308	0.363397	F	T	F	0	0
ENSMUSG00000022297.15	4818	Fzd6	190.959	170.776	391.386	323.601	275.8	216.771	172.528	145.354	-0.981997	0.00032833	-0.44776	0.206753	0.187373	1	T	F	F	0	0
ENSMUSG00000040270.16	9940	Bach2	602.254	663.399	409.368	400.555	569.986	570.559	545.031	555.933	0.643904	0.000329118	0.149923	0.6433	0.20082	0.997444	T	F	F	0	0
ENSMUSG00000031314.18	8558	Taf1	6189.37	5331.28	4135.99	4043.04	4361.81	4237.27	5125.84	6409.75	0.494312	0.000333757	0.421963	0.00256173	-0.00188333	1	F	F	F	0	0
ENSMUSG00000024238.15	10266	Zeb1	3202.23	2740.08	2179.07	2110.31	2046.77	2055.24	2834.95	3172.31	0.470478	0.000337478	0.534873	2.02e-05	-0.0156167	1	F	T	F	1	0
ENSMUSG00000025465.13	8286	Echs1	2766.8	3048.79	2179.07	2052.1	1962.36	1928.45	3096.68	2717.37	0.458901	0.000341612	0.579643	1.51e-06	0.000392001	1	F	T	F	0	0
ENSMUSG00000049922.8	3275	Slc35c1	957.941	1034.51	1341.29	1499.61	1245.28	1275.07	1127.31	1074.11	-0.512301	0.000344148	-0.339067	0.0306608	-0.143992	1	T	F	F	0	0
ENSMUSG00000026385.16	1422	Dbi	4324.9	3216.28	2604.3	2574.99	2914.28	2659.54	3231.96	3389.4	0.542222	0.000347372	0.436001	0.00518121	0.187811	0.967866	T	F	F	1	0
ENSMUSG00000033910.13	6968	Gucy1a1	654.716	663.399	429.466	390.689	474.71	585.896	586.202	597.463	0.684957	0.000348354	0.315852	0.184608	0.15515	1	T	F	F	0	1
ENSMUSG00000032840.7	5649	2410131K14Rik	729.211	775.061	1113.86	1140.5	1241.1	1155.43	874.402	708.838	-0.583865	0.000348354	-0.672516	1.46e-05	-0.0735672	1	T	T	F	0	0
ENSMUSG00000008604.11	4147	Ubqln4	4040.56	4255.17	5357.75	5349.28	5500.11	5382.48	3808.35	3650.85	-0.368174	0.000348695	-0.391718	8.26e-05	0.153332	0.828961	F	F	F	0	0
ENSMUSG00000045273.8	1784	Cenph	1848.73	1637.7	1168.87	1227.32	1307.12	1338.46	1526.28	1862.23	0.54103	0.000349157	0.398482	0.0121335	0.0410412	1	T	F	F	0	0
ENSMUSG00000031295.13	6068	Phka2	1243.33	1353.07	928.748	885.956	912.646	1002.06	1330.23	1377.09	0.516811	0.000351145	0.4402	0.00259083	-0.0605631	1	T	F	F	0	0
ENSMUSG00000031634.13	4407	Ufsp2	5820.04	4847.41	3761.53	3977.92	3557.81	3658.53	4357.31	4899.57	0.462948	0.000354721	0.564074	4.24e-06	0.20466	0.754098	F	T	F	0	0
ENSMUSG00000021936.14	11444	Mapk8	4311.26	4336.18	3300.33	3333.68	2981.14	3168.75	3958.34	4148.26	0.382364	0.000354721	0.492062	9.43e-07	0.0931293	1	F	F	F	1	1
ENSMUSG00000022105.6	6015	Rb1	1970.44	2325.18	1411.1	1567.69	1078.13	1208.6	2031.12	2225.62	0.527708	0.000354721	0.910321	1.11e-11	0.0128569	1	T	T	F	1	0
ENSMUSG00000033728.14	5647	Lrrc14	1655.68	1701.19	2199.16	2330.32	2389.43	2342.56	1739	1637.6	-0.432426	0.000354721	-0.495508	1.73e-05	-0.00841187	1	F	F	F	0	0
ENSMUSG00000032265.14	5703	Tent5a	3798.19	3852.31	2868.75	2904.52	3279.51	3184.09	3080.99	3441.31	0.406126	0.000354832	0.243057	0.0584508	0.230052	0.41621	F	F	F	0	0
ENSMUSG00000022394.14	5945	L3mbtl2	2415.31	2123.75	3017.9	3166.95	3268.64	3218.85	2119.35	2333.22	-0.446242	0.000356366	-0.51515	1.5e-05	0.0278275	1	F	T	F	0	0
ENSMUSG00000029993.16	4822	Nfu1	1928.47	1689.15	2453.04	2472.39	2142.04	2161.58	1919.37	1908.48	-0.44499	0.000356373	-0.250219	0.0848668	-0.0812532	1	F	F	F	0	0
ENSMUSG00000031297.14	3784	Slc7a3	3238.95	3056.45	4275.62	4179.19	4049.24	3990.84	2971.2	2566.35	-0.425378	0.000357109	-0.352899	0.00380347	0.185263	0.781889	F	F	F	0	0
ENSMUSG00000037300.19	10286	Ttc13	6193.57	5310.48	7549.51	7761.49	6903.35	6671.86	5862.02	6280.44	-0.412349	0.000359159	-0.238811	0.0725421	-0.077854	1	F	F	F	0	0
ENSMUSG00000059995.12	4121	Atxn7l3	4010.13	4017.62	5114.46	5244.7	5791.79	5999.05	4048.52	3823.57	-0.367878	0.000360151	-0.554482	4e-09	0.0283005	1	F	T	F	0	0
ENSMUSG00000034205.16	5405	Loxl2	13543.4	13147.6	10562.1	10379.9	6557.34	6923.39	15128.5	16176.8	0.349975	0.000360151	0.985633	4.59e-31	-0.230065	0.219568	F	T	F	0	0
ENSMUSG00000102918.1	5499	Pcdhgc3	956.892	943.647	1276.76	1436.47	982.849	944.796	1114.57	1090.16	-0.51391	0.000361885	-0.0208029	0.975348	-0.214117	0.831943	T	F	F	1	0
ENSMUSG00000079037.9	2343	Prnp	7188.23	6582.54	5256.2	5034.56	4881.65	4993.92	6843.28	7952.96	0.420353	0.000362063	0.479788	2.07e-05	-0.103633	1	F	F	F	1	1
ENSMUSG00000061119.7	5497	Prcp	768.032	654.642	470.721	430.152	474.71	453.993	680.308	749.424	0.659995	0.000362765	0.615083	0.000784261	-0.00696738	1	T	T	F	0	0
ENSMUSG00000066357.6	4163	Wdr6	6751.76	6620.86	8344.98	8717.49	9124.79	9133.03	6712.9	6321.97	-0.351572	0.000364975	-0.449216	1.19e-06	0.0369582	1	F	F	F	0	0
ENSMUSG00000097061.2	2545	9330151L19Rik	302.176	394.099	597.657	572.221	454.651	529.659	490.136	467.21	-0.749316	0.000366958	-0.498777	0.0307662	-0.460116	0.318349	T	F	F	0	0
ENSMUSG00000030814.17	7222	Bcl7c	992.566	1069.54	1426.97	1535.13	1409.08	1301.65	1102.81	973.119	-0.522853	0.000370585	-0.395307	0.0102727	-0.00957776	1	T	F	F	0	0
ENSMUSG00000108414.1	2969	Snhg1	6344.66	6711.72	5147.25	4950.7	6951.82	6655.5	5915.94	5569.71	0.370707	0.000373565	-0.0597923	0.796892	0.18492	0.612356	F	F	F	0	0
ENSMUSG00000037062.13	7467	Sh3glb1	7740.12	7539.33	5974.45	5973.79	5660.58	5801.7	7105.99	7593.35	0.354812	0.000374748	0.414805	1.25e-05	0.055822	1	F	F	F	1	0
ENSMUSG00000022568.17	6452	Scrib	6167.34	6770.83	8375.65	8845.75	8254.76	8103.37	6956.01	6028.43	-0.41266	0.000374748	-0.338463	0.00449974	-0.00513768	1	F	F	F	1	1
ENSMUSG00000004319.15	17071	Clcn3	8253.19	8125	6214.57	6431.57	5148.26	5459.16	8108.81	8893.04	0.373049	0.000375029	0.626917	4.29e-11	-0.0539468	1	F	T	F	1	1
ENSMUSG00000027806.9	11244	Tsc22d2	1745.91	2272.64	2978.76	3013.04	2488.05	2544	2331.09	1849.96	-0.576576	0.000378457	-0.324649	0.0860836	-0.0572715	1	T	F	F	0	0
ENSMUSG00000020612.16	4321	Prkar1a	74966	77243.3	60866.8	60348.6	58192.9	59590.7	72489.1	67254.7	0.328482	0.000378457	0.369926	2.95e-05	0.123275	0.921617	F	F	F	0	1
ENSMUSG00000025995.16	4900	Wdr75	4761.38	4231.09	5857.03	5924.46	5903.78	5953.04	4249.48	4051.04	-0.389638	0.000381444	-0.398795	0.000192265	0.115662	1	F	F	F	0	0
ENSMUSG00000030075.10	6730	Cntn3	1506.69	1746.08	1191.08	1100.05	1374.82	1375.27	1694.89	1832.03	0.505643	0.000384393	0.241959	0.169386	-0.117064	1	T	F	F	1	0
ENSMUSG00000074797.11	1963	Itpa	1558.1	1257.83	2051.07	2039.28	2421.19	2111.48	1353.75	1245.89	-0.538277	0.000385873	-0.686981	1.3e-06	0.115731	1	T	T	F	0	0
ENSMUSG00000015652.9	1377	Steap1	82.8887	74.4408	205.213	179.559	142.079	118.611	105.869	72.6772	-1.28928	0.000388793	-0.730353	0.0882888	-0.180798	1	T	F	F	0	0
ENSMUSG00000031077.7	3903	Fadd	322.112	396.288	625.159	582.087	533.212	472.398	399.951	336.014	-0.749265	0.000388793	-0.486991	0.0373223	-0.0350532	1	T	F	F	1	0
ENSMUSG00000034245.10	3849	Hdac11	1774.24	1765.78	1301.09	1241.13	1448.37	1512.29	1500.8	1703.67	0.477834	0.00039158	0.258186	0.10246	0.143503	1	F	F	F	0	0
ENSMUSG00000025020.11	5921	Slit1	1529.77	1847.88	1191.08	1151.35	879.216	978.539	1888.98	1930.19	0.527858	0.00039158	0.863244	2.12e-10	-0.17752	0.979532	T	T	F	1	0
ENSMUSG00000006418.17	3356	Rnf114	3451.95	3800.86	2744.99	2652.94	3138.26	3243.39	3167.26	2844.79	0.42611	0.000392643	0.184665	0.240099	0.270689	0.267913	F	F	F	0	0
ENSMUSG00000029655.17	17470	N4bp2l2	3680.68	3932.23	2929.05	2893.66	3010.39	2905.96	3831.88	3733.91	0.38671	0.000392643	0.363456	0.000786316	0.00890586	1	F	F	F	0	0
ENSMUSG00000026737.12	3477	Pip4k2a	971.581	1002.76	657.951	696.531	748.002	731.092	852.836	895.723	0.543285	0.000393027	0.416314	0.00867816	0.175037	0.991045	T	F	F	1	0
ENSMUSG00000032193.9	9622	Ldlr	10606.6	11368.6	8441.24	8628.7	7970.61	8273.1	10718.3	9881.26	0.364373	0.000393175	0.436058	7.87e-06	0.0932668	1	F	F	F	1	0
ENSMUSG00000020135.13	11281	Apc2	1576.98	1542.46	2099.73	2092.55	2534.85	2519.46	1705.67	1593.23	-0.426392	0.000399672	-0.696213	1.48e-10	-0.0805368	1	F	T	F	0	1
ENSMUSG00000037206.15	2686	Islr	1011.45	1089.24	652.662	636.349	693.678	812.893	1215.54	851.361	0.704587	0.000400905	0.480613	0.0248933	0.0236668	1	T	F	F	0	0
ENSMUSG00000024782.7	3120	Ak3	1482.55	1397.96	1986.55	2041.25	2181.32	1935.61	1446.88	1630.05	-0.483618	0.000410786	-0.515798	9.48e-05	-0.0952254	1	F	T	F	0	0
ENSMUSG00000028179.12	2791	Cth	1861.32	1810.66	2655.08	2392.48	2366.03	2199.41	1711.55	1549.82	-0.458782	0.000411897	-0.314548	0.0255437	0.17127	0.932793	F	F	F	0	0
ENSMUSG00000008855.17	8780	Hdac5	5181.07	6638.37	4351.79	4043.04	4982.78	5256.71	5664.99	5138.37	0.493552	0.000414252	0.207021	0.26873	0.129611	1	F	F	F	1	0
ENSMUSG00000056665.2	1784	Them6	2027.1	2353.64	3287.64	3541.85	3422.42	3383.48	2275.21	1492.24	-0.640758	0.000421052	-0.635734	0.000368844	0.217751	0.980381	T	T	F	0	0
ENSMUSG00000000384.15	3696	Tbrg4	2650.34	2922.9	3763.65	3910.84	4034.2	4109.46	3079.03	2547.48	-0.461703	0.000424434	-0.547207	1.06e-05	-0.013669	1	F	T	F	0	0
ENSMUSG00000074578.14	1901	Zfas1	8073.78	8408.53	5928.96	6606.19	9873.62	8924.44	8469.55	8092.65	0.39481	0.000428933	-0.189865	0.173459	-0.0069778	1	F	F	F	0	0
ENSMUSG00000042751.14	5781	Nmnat2	5575.58	5315.95	3977.32	4325.2	4259.01	4384.51	5147.41	5596.14	0.391491	0.0004297	0.333664	0.00312561	0.0197203	1	F	F	F	1	0
ENSMUSG00000032741.9	8462	Tpcn1	1921.13	2151.12	2676.23	2935.1	2020.86	2100.23	2676.14	2388.91	-0.46283	0.000434619	-0.0171347	0.978622	-0.314804	0.200435	F	F	F	0	0
ENSMUSG00000009566.12	3802	Fpgs	1199.26	1161.5	1635.36	1603.21	1580.41	1531.72	1302.78	1248.73	-0.455964	0.000443732	-0.398829	0.00234885	-0.111939	1	F	F	F	0	0
ENSMUSG00000029201.14	6752	Ugdh	2518.14	2717.09	1877.59	1998.83	1693.24	1785.3	2681.04	2510.67	0.433263	0.000450588	0.590083	2.78e-07	0.0120138	1	F	T	F	1	0
ENSMUSG00000026959.13	9700	Grin1	824.69	934.889	1357.16	1213.5	999.564	1010.24	1173.38	1042.96	-0.546906	0.000451811	-0.19202	0.414738	-0.333064	0.340181	T	F	F	1	1
ENSMUSG00000030271.14	2187	Ogg1	604.353	721.419	996.447	1014.21	785.611	814.938	788.138	677.691	-0.601331	0.000451811	-0.27185	0.221515	-0.145046	1	T	F	F	0	0
ENSMUSG00000029175.17	8495	Slc35f6	1153.1	1289.58	1697.77	1727.52	1618.86	1468.32	1229.26	1165.67	-0.488038	0.000453398	-0.338755	0.0242698	0.028338	1	F	F	F	0	0
ENSMUSG00000061589.14	8705	Dot1l	5750.8	5980.45	7602.4	7287.93	7199.2	7253.66	6266.88	6306.87	-0.344008	0.000457103	-0.301012	0.00242365	-0.100098	1	F	F	F	0	0
ENSMUSG00000020326.7	3512	Ccng1	1489.9	1391.39	1991.84	1951.47	1775.15	1840.51	1752.73	1596.07	-0.452502	0.000457103	-0.327149	0.017373	-0.216649	0.691789	F	F	F	1	0
ENSMUSG00000001285.12	2823	Myg1	1950.51	2013.19	2725.95	2657.87	2736.27	2609.44	2238.94	1943.41	-0.441786	0.000457103	-0.431822	0.000499296	-0.0773445	1	F	F	F	0	0
ENSMUSG00000056531.11	6433	Ccdc18	1078.6	799.144	513.033	562.355	487.246	481.601	718.539	1072.22	0.804206	0.000457256	0.954881	1.18e-05	0.0683905	1	T	T	F	0	0
ENSMUSG00000027309.18	10659	4930402H24Rik	4030.07	3701.24	2939.62	2932.14	2802.29	2798.6	3558.39	3819.8	0.397012	0.000459446	0.465137	1.57e-05	0.0674734	1	F	F	F	0	0
ENSMUSG00000004356.8	10199	Utp20	2340.82	2122.66	2973.47	3163.99	3018.75	2893.69	2317.36	2708.88	-0.459441	0.000460789	-0.405636	0.0021792	-0.171331	0.932923	F	F	F	0	0
ENSMUSG00000032449.13	9594	Slc25a36	2405.87	2694.1	1825.76	1951.47	1845.35	1825.17	2828.08	2866.5	0.43283	0.000460918	0.474273	6.46e-05	-0.159263	0.932977	F	F	F	0	0
ENSMUSG00000079614.4	4121	Seh1l	3404.73	4113.95	2590.55	2761.46	2781.4	2993.9	3587.79	3110.96	0.490172	0.000460918	0.380725	0.00885043	0.166545	0.980381	F	F	F	0	0
ENSMUSG00000085282.8	3365	Gm15663	517.267	451.024	736.228	748.82	700.364	637.022	663.644	624.835	-0.616616	0.000481623	-0.466446	0.0119566	-0.411589	0.229367	T	F	F	0	0
ENSMUSG00000021057.15	6824	Akap5	232.928	272.585	122.705	130.23	68.532	61.3504	299.963	323.744	0.998141	0.000481623	1.95681	4.12e-13	-0.303675	1	T	T	F	1	1
ENSMUSG00000062963.10	2070	Ufc1	1884.41	1888.39	2601.13	2594.73	2696.99	2602.28	2331.09	1935.86	-0.461726	0.000492159	-0.490326	0.000128148	-0.177369	0.914985	F	F	F	0	0
ENSMUSG00000034543.15	6422	Morc2a	5509.47	4978.78	6912.72	7036.35	6878.27	6939.75	5135.64	5962.36	-0.411339	0.000496409	-0.397688	0.000649431	-0.0815341	1	F	F	F	0	0
ENSMUSG00000030747.5	3083	Dgat2	662.06	741.124	1040.87	1058.61	879.216	910.031	819.507	680.523	-0.581661	0.000500442	-0.350637	0.0652853	-0.0962112	1	T	F	F	0	0
ENSMUSG00000048279.19	20414	Sacs	2361.8	2348.17	1547.56	1605.18	1366.46	1442.76	2087	2922.19	0.579052	0.000501415	0.745843	1.71e-06	-0.0890525	1	T	T	F	0	0
ENSMUSG00000032303.8	5265	Chrna3	3807.63	3266.64	2600.07	2672.67	3815.23	3750.56	2618.31	2685.28	0.424123	0.000502656	-0.096823	0.673164	0.415737	0.00796422	F	F	F	1	1
ENSMUSG00000042524.14	5420	Sun2	8341.33	8913.2	6779.44	6609.15	5818.53	5983.71	9126.33	8341.83	0.365963	0.000514157	0.547967	1.32e-08	-0.0177499	1	F	T	F	0	0
ENSMUSG00000040661.6	11828	Rad54l2	2878.02	2775.11	1966.45	2194.17	1932.27	1961.17	2811.42	3160.99	0.442036	0.000514738	0.538145	7.57e-06	-0.0793213	1	F	T	F	0	0
ENSMUSG00000039814.15	4141	Xkr5	559.236	573.632	798.638	899.768	783.104	831.298	523.465	506.853	-0.584688	0.000518967	-0.510527	0.00269529	0.136901	1	T	T	F	0	0
ENSMUSG00000001056.3	1146	Nhp2	3137.18	2680.97	3979.44	4131.83	4720.35	4384.51	3496.63	2905.2	-0.479266	0.000528697	-0.646116	4.68e-07	-0.137659	1	F	T	F	0	0
ENSMUSG00000043671.14	11367	Dpy19l3	912.825	975.394	1311.67	1370.37	941.061	922.301	1037.13	1156.23	-0.506594	0.000529402	0.0187441	0.978743	-0.216468	0.828219	T	F	F	0	0
ENSMUSG00000034758.12	3088	Tle6	1618.95	1834.75	1231.28	1222.38	1413.26	1613.52	1733.12	1662.14	0.493045	0.0005299	0.191094	0.335612	0.0244879	1	F	F	F	1	0
ENSMUSG00000035933.5	6298	Cog5	2699.65	2648.12	1954.81	1995.87	1566.21	1750.53	2648.69	2419.11	0.436809	0.000529938	0.690063	1.84e-09	0.0776947	1	F	T	F	0	0
ENSMUSG00000042426.6	6011	Dhx29	2161.4	1835.84	2639.21	3091.97	2544.88	2457.08	1682.15	1983.99	-0.519841	0.0005329	-0.323438	0.05488	0.124765	1	T	F	F	0	0
ENSMUSG00000038797.13	2994	Zscan2	652.617	667.778	369.172	405.488	371.076	485.691	494.057	647.488	0.768919	0.000534191	0.62661	0.00563915	0.209545	1	T	T	F	0	0
ENSMUSG00000042410.16	9421	Agps	4661.7	4849.6	3766.82	3622.75	4764.65	4834.41	3247.64	3125.12	0.364189	0.000534343	-0.0132302	0.978772	0.57773	3.98e-08	F	F	T	0	0
ENSMUSG00000035864.14	8338	Syt1	12599.1	12971.3	10295.6	10083.9	10629.1	11078.9	12326.9	12653.4	0.327363	0.000534932	0.236324	0.018943	0.0336615	1	F	F	F	1	1
ENSMUSG00000027331.15	5158	Knstrn	3800.29	3310.43	2655.08	2665.76	2412.83	2367.1	2836.91	2945.79	0.41847	0.000536154	0.573028	3.26e-07	0.298354	0.157778	F	T	F	0	0
ENSMUSG00000074102.4	6511	Rbm15b	1465.77	1279.73	1879.71	1929.77	1898.84	2080.8	1347.87	1367.65	-0.472323	0.000536154	-0.534775	3.9e-05	0.0160744	1	F	T	F	0	0
ENSMUSG00000021495.10	11540	Fam193b	4185.35	5742.89	3570.07	3292.24	3796.84	4156.49	5438.55	5370.56	0.532785	0.000537961	0.320044	0.0669677	-0.122769	1	T	F	F	0	0
ENSMUSG00000030630.16	2218	Fah	880.299	749.882	529.957	524.865	506.468	598.167	792.059	842.866	0.628387	0.000546348	0.563673	0.00188544	-0.0039793	1	T	T	F	0	0
ENSMUSG00000046722.14	3258	Cdc42se1	2446.79	2603.24	3394.48	3286.32	3003.71	3187.15	3010.41	2787.22	-0.403762	0.000551433	-0.293641	0.0182113	-0.199182	0.660594	F	F	F	0	0
ENSMUSG00000032553.14	4287	Srprb	2669.23	2575.87	3646.23	3397.81	3593.75	3438.69	2605.56	2274.7	-0.425282	0.000551433	-0.423187	0.000451059	0.104204	1	F	F	F	0	0
ENSMUSG00000026885.13	4024	Ttll11	156.334	108.377	326.86	231.848	350.182	329.247	174.488	137.803	-1.07525	0.000554403	-1.35899	2.78e-06	-0.236503	1	T	T	F	0	0
ENSMUSG00000039804.15	4383	Ncoa5	2521.28	2308.76	3235.81	3177.8	3413.23	3398.81	2152.68	2352.1	-0.408936	0.000554403	-0.495939	8.88e-06	0.1006	1	F	F	F	0	0
ENSMUSG00000031647.10	6837	Mfap3l	1095.39	1070.63	1524.29	1525.27	1382.34	1261.77	1140.06	1293.09	-0.493499	0.000554403	-0.288404	0.0800547	-0.167928	0.988573	F	F	F	0	0
ENSMUSG00000045211.5	4440	Nudt18	1329.37	1196.53	843.066	908.648	793.968	889.581	1376.3	1291.2	0.527927	0.000554403	0.586668	6.06e-05	-0.0784224	1	T	T	F	0	0
ENSMUSG00000026854.16	9017	Usp20	2568.5	2713.81	3401.88	3480.68	3229.36	3176.93	2877.1	2773.06	-0.381908	0.00055495	-0.278496	0.017873	-0.0971647	1	F	F	F	0	0
ENSMUSG00000027669.14	12692	Gnb4	3719.5	3569.88	2841.25	2766.39	3069.73	3084.9	3278.03	3461.13	0.378512	0.000559099	0.244198	0.0434711	0.113219	1	F	F	F	1	1
ENSMUSG00000042508.16	11041	Dmtf1	3460.34	2860.5	2055.3	2218.84	2184.67	2123.75	2670.26	3561.18	0.564491	0.000563697	0.552972	0.000594384	0.0205239	1	T	T	F	0	0
ENSMUSG00000025732.6	1307	Mcrip2	257.06	260.543	505.628	484.415	437.1	468.308	386.227	219.919	-0.935582	0.000564307	-0.806305	0.00340414	-0.226853	1	T	T	F	0	0
ENSMUSG00000007850.16	5842	Hnrnph1	23029.4	22462.5	17350	17519.8	21238.2	21068.8	16932.2	20109.9	0.383631	0.000568049	0.104713	0.590012	0.296419	0.0934913	F	F	F	1	1
ENSMUSG00000028199.18	6195	Cryz	1674.56	1542.46	1159.35	1165.16	1002.91	922.301	1706.65	1672.52	0.468924	0.000574991	0.739901	2.57e-09	-0.0707747	1	F	T	F	0	0
ENSMUSG00000026739.13	3974	Bmi1	4338.54	5041.18	6261.11	6230.3	6793.86	6680.04	4478.86	4017.07	-0.413429	0.000575623	-0.5227	3.45e-06	0.142733	0.981246	F	T	F	0	0
ENSMUSG00000040990.17	10100	Sh3kbp1	6973.14	5909.29	4709.32	4722.8	4822.31	4711.71	5454.23	6452.22	0.449825	0.000579314	0.434265	0.000767969	0.11367	1	F	F	F	1	1
ENSMUSG00000020716.16	15850	Nf1	2267.37	2368.97	1681.9	1564.73	1587.94	1550.12	1888.98	2406.84	0.514158	0.000580835	0.562929	8.78e-05	0.1098	1	T	T	F	1	1
ENSMUSG00000009073.16	6825	Nf2	6569.19	5785.59	8104.86	7895.66	6397.71	6415.21	6358.04	6535.28	-0.372939	0.000591936	-0.0524345	0.840118	-0.0614816	1	F	F	F	1	0
ENSMUSG00000021895.10	4527	Arhgef3	1604.26	1436.27	1045.11	1111.88	984.521	1013.3	1349.83	1482.8	0.49527	0.000601265	0.606362	8.36e-06	0.102227	1	F	T	F	0	0
ENSMUSG00000023800.15	12741	Tiam2	4111.91	3843.56	3010.5	3110.71	2557.41	2637.05	3601.52	3681.05	0.378132	0.000601652	0.615246	7.27e-10	0.12755	0.988573	F	T	F	1	0
ENSMUSG00000005202.2	1506	Shbg	186.762	164.208	303.588	328.534	347.675	346.63	195.074	184.996	-0.84864	0.000612348	-0.983686	2.57e-05	-0.114169	1	T	T	F	0	0
ENSMUSG00000055148.7	1847	Klf2	43.0182	61.3042	135.398	118.391	275.8	271.987	45.0925	42.4737	-1.28403	0.000614051	-2.39482	1.5e-13	0.25079	1	T	T	F	0	0
ENSMUSG00000063524.13	5379	Eno1	74532.7	83870.7	59604.9	57556.6	54802.2	62141.8	82092.8	68186.3	0.435104	0.000618527	0.437808	0.000432983	0.0759602	1	F	F	F	1	0
ENSMUSG00000015143.15	5533	Actn1	14697.5	17724.6	11754.3	12524.7	11203.3	12084	16892	15954.1	0.417201	0.000620041	0.477487	3.98e-05	-0.018774	1	F	F	F	1	1
ENSMUSG00000026037.14	3857	Orc2	2123.63	1659.59	2700.56	2668.72	2865.81	2628.87	1603.72	1699.89	-0.504796	0.000620936	-0.538426	0.000155201	0.195806	0.922689	T	T	F	0	0
ENSMUSG00000036948.17	3847	Map11	1421.7	1647.55	2170.6	2152.74	1948.98	1977.53	1849.77	1552.65	-0.494477	0.000623572	-0.355518	0.0213952	-0.148705	1	F	F	F	0	0
ENSMUSG00000054604.7	4522	Cggbp1	4926.11	5286.39	6587.97	6647.63	5844.44	5858.96	5374.83	4836.34	-0.374156	0.000625475	-0.196644	0.136508	0.000200692	1	F	F	F	0	0
ENSMUSG00000036964.14	3736	Trim17	91.2825	116.04	224.253	220.996	152.108	143.151	179.39	135.916	-1.10372	0.00062828	-0.512004	0.22421	-0.605198	0.547266	T	F	F	0	0
ENSMUSG00000117406.1	5109	Ntn3	666.257	663.399	1054.63	1045.78	1178.42	1114.53	823.428	568.203	-0.659591	0.000629107	-0.786428	1.56e-05	-0.0651386	1	T	T	F	1	0
ENSMUSG00000002343.11	3262	Armc6	675.7	763.019	1136.08	1063.54	1428.31	1426.4	860.678	642.768	-0.612577	0.000630854	-0.988825	8.12e-10	-0.063262	1	T	T	F	0	0
ENSMUSG00000017861.11	4632	Mybl2	1979.89	1878.54	2494.29	2790.07	2362.68	2326.2	1954.66	1707.44	-0.453836	0.000631546	-0.281237	0.0603949	0.0755862	1	F	F	F	1	0
ENSMUSG00000047514.6	3086	Tspyl1	5018.44	5210.86	3873.66	3989.76	3890.45	4264.88	5005.27	4705.14	0.379398	0.000631546	0.327247	0.00358695	0.0751155	1	F	F	F	0	0
ENSMUSG00000049916.12	2277	2610318N02Rik	1152.05	1030.13	1497.84	1545	1466.75	1581.82	1174.37	1224.19	-0.479475	0.000631546	-0.481556	0.000439554	-0.136207	1	F	F	F	0	0
ENSMUSG00000033713.12	11501	Foxn3	2660.83	2720.38	1982.32	1986	1730.02	1730.08	2630.07	3086.42	0.439372	0.000634886	0.637092	7.13e-08	-0.087367	1	F	T	F	0	0
ENSMUSG00000000530.16	4265	Acvrl1	448.019	500.286	255.987	289.07	200.581	259.717	446.024	401.14	0.798087	0.000639608	1.04663	1.78e-06	0.162678	1	T	T	F	1	0
ENSMUSG00000020893.17	5631	Per1	1310.48	1848.98	1054.63	1001.39	1017.95	1144.19	1680.19	1574.36	0.619609	0.000640653	0.547568	0.00269529	-0.0430669	1	T	T	F	0	0
ENSMUSG00000021728.8	6906	Emb	25184.5	22464.7	19104.9	18405.8	22725	22509.5	21510.1	21739.9	0.34519	0.000640653	0.0750444	0.704122	0.139775	0.884738	F	F	F	1	0
ENSMUSG00000020257.13	6341	Wdr82	4335.39	3541.41	5300.63	5327.58	4728.71	4838.5	3692.68	3874.54	-0.432058	0.00064295	-0.280262	0.0455087	0.0579763	1	F	F	F	0	0
ENSMUSG00000004040.16	9527	Stat3	8436.81	8521.29	10573.8	10688.7	7800.95	7696.41	9133.19	8687.28	-0.32635	0.00064571	0.129905	0.333508	-0.0715427	1	F	F	F	1	1
ENSMUSG00000007659.18	4586	Bcl2l1	2589.48	2761.97	3544.69	3506.33	2396.95	2319.05	3494.67	3184.58	-0.397971	0.000648944	0.182067	0.2313	-0.319759	0.079384	F	F	F	1	1
ENSMUSG00000028718.16	5795	Stil	1423.8	1604.86	1095.88	1067.49	1058.07	985.697	1345.91	1378.03	0.485288	0.000648944	0.566534	2.72e-05	0.152738	1	F	T	F	0	0
ENSMUSG00000023456.16	2753	Tpi1	52079.3	50534.4	41781	38880.4	32200.9	35812.3	51602.5	50807	0.347289	0.000650748	0.593404	9.89e-11	0.00287758	1	F	T	F	0	0
ENSMUSG00000042207.17	16555	Kdm5b	5322.71	5089.35	4025.98	3858.55	3658.94	3996.98	4420.04	4974.14	0.401253	0.000657932	0.443989	8.45e-05	0.148373	0.954268	F	F	F	0	0
ENSMUSG00000069539.11	10099	Scyl2	3711.1	3480.11	2674.12	2734.82	2850.76	2678.97	2840.83	3181.75	0.410908	0.000662147	0.378764	0.00163634	0.255812	0.336973	F	F	F	1	0
ENSMUSG00000045328.11	8620	Cenpe	3675.43	2757.6	1991.84	2181.35	2073.51	2064.44	2150.72	2975.04	0.624383	0.000662404	0.636703	0.000373397	0.327714	0.589835	T	T	F	0	0
ENSMUSG00000046897.17	5091	Zfp740	6308.98	5844.7	4582.39	4525.48	5239.36	5134.01	5467.95	6520.18	0.416267	0.000662884	0.228498	0.113447	0.0197486	1	F	F	F	0	0
ENSMUSG00000031370.12	7194	Zrsr2	3342.83	2922.9	2255.23	2274.09	2167.12	2188.16	2811.42	3375.24	0.46829	0.000671418	0.524882	6.68e-05	0.018308	1	F	T	F	0	0
ENSMUSG00000020523.14	3075	Fam114a2	5185.26	4601.1	3748.84	3685.89	3593.75	3646.26	4484.74	4891.08	0.396611	0.000671489	0.434936	0.000103011	0.0618642	1	F	F	F	0	0
ENSMUSG00000038086.4	834	Hspb2	128.005	131.366	275.028	241.714	196.403	229.042	179.39	145.354	-0.994026	0.000676424	-0.712161	0.0238086	-0.32377	1	T	T	F	0	0
ENSMUSG00000024576.14	10502	Csnk1a1	13175.1	13390.6	10581.2	10735.1	8618.32	8890.7	13591.5	13996.5	0.317593	0.00068597	0.601544	4.86e-13	-0.0544912	1	F	T	F	0	0
ENSMUSG00000024556.4	7252	Me2	4060.5	3710	2938.57	3010.08	2910.94	2778.15	3323.12	3395.06	0.385489	0.00068597	0.449635	3.02e-05	0.210008	0.544588	F	F	F	0	0
ENSMUSG00000053091.16	5886	Lins1	633.731	724.704	1067.32	964.883	1001.24	934.571	633.255	737.154	-0.581154	0.000686457	-0.511856	0.00302651	-0.0133037	1	T	T	F	0	0
ENSMUSG00000058997.8	12639	Vwa8	1139.46	1174.63	1585.64	1689.04	1288.74	1319.03	1159.66	1392.19	-0.501115	0.000688984	-0.172259	0.449546	-0.141431	1	T	F	F	0	0
ENSMUSG00000028527.18	4646	Ak4	2938.88	2772.92	2006.65	2041.25	1485.14	1903.91	2753.58	2968.44	0.49679	0.000691004	0.754528	1.66e-08	-0.00258183	1	F	T	F	0	0
ENSMUSG00000021569.10	3472	Trip13	1757.45	1557.78	2234.07	2307.63	2147.06	1954.01	1608.63	1506.4	-0.453983	0.000692439	-0.307233	0.0356579	0.0901671	1	F	F	F	0	0
ENSMUSG00000070699.5	3313	Sars2	570.778	564.875	837.777	824.788	902.617	884.468	665.604	608.789	-0.549795	0.000695306	-0.654247	1.81e-05	-0.166035	1	T	T	F	0	0
ENSMUSG00000031781.14	9212	Ciapin1	4516.91	4329.61	5807.32	5733.06	6915.88	6960.2	3991.67	3480.95	-0.383457	0.000697311	-0.649365	1.63e-10	0.24365	0.327049	F	T	F	0	0
ENSMUSG00000021451.16	7679	Sema4d	7262.73	8092.16	5792.51	6023.12	4800.58	4937.69	7152.06	6587.19	0.3779	0.000704043	0.656999	5.7e-11	0.160375	0.851916	F	T	F	1	1
ENSMUSG00000041654.15	3359	Slc39a11	1718.63	1663.97	2270.04	2204.04	1970.71	1973.44	1984.07	1952.85	-0.403312	0.000704122	-0.221504	0.116943	-0.218841	0.558263	F	F	F	0	0
ENSMUSG00000021408.15	8344	Ripk1	732.358	548.454	321.571	406.474	433.757	341.517	522.485	624.835	0.814506	0.000706983	0.722476	0.00270837	0.158974	1	T	T	F	1	0
ENSMUSG00000004044.9	3587	Cavin1	3547.43	3439.6	4478.72	4881.64	3371.44	3678.98	4096.55	3564.96	-0.421952	0.000707348	-0.0126648	0.983415	-0.132825	1	F	F	F	0	0
ENSMUSG00000022526.8	4387	Zfp251	1104.83	1101.29	1453.42	1593.34	1600.47	1523.54	1243.96	1171.33	-0.466018	0.000707348	-0.502244	0.000147504	-0.130572	1	F	T	F	0	0
ENSMUSG00000034254.17	3001	Agpat1	3875.83	4401.86	5682.5	5569.29	5127.36	5164.68	4674.91	3850.95	-0.442928	0.000727733	-0.314303	0.0258195	-0.0425993	1	F	F	F	0	0
[truncated: 21,762 more rows]

## Sheet: Table S3b Synapse
Supplemental Table 3b. Ptbp1/2 and NMD-targeted Synapse genes
[truncated: 15 more rows]

[truncated: 2 more sheets: NMD_in_filter_pLI0.9, NMD_ex_filter_pLI0.9]
