# Supplementary material for: Alternative splicing–triggered mRNA decay informs splice-switching targets for neurodevelopmental disorders
Source: J Clin Invest. 2026 Feb 12;136(8):e197271. doi: 10.1172/JCI197271 (PMC13078869; doi:10.1172/JCI197271)
Supplement: Supplemental table 4 [file jci-136-197271-s063.xlsx]

## Sheet: Table S4a
Supplemental Table 4a. PSI, TPM and NMD flag of Dynamic SE events during human brain development
										Threshold:0.1313
AS_events	Gene	EANMD.flag	UCSC_Cassette	MISO.MXE.hg38	GO.HS.Neuron	SynGO	AS.suppa	Cons.mouse.NMD	MinNMD_Score	Pred_Flag	Gnomad v2.1 pLI	∆PSI_iNGN_CHX_vs_DMSO	l2fc_TPM_iNGN_CHX_vs_DMSO	PValue	∆PSI_iNGN__FDR
SEPTIN11_chr4:77036769:77036837:+@chr4:77030782:77030970:+@chr4:77039742:77040384:+	ENSG00000138758.12	ORF_changing	1	0	1	1	chr4:77030970-77036769:77036837-77039742:+	0	0.353259	nonNMD	0.95924	-0.254329	0.41881	2.10682e-05	0.000739274
DOCK4_chr7:111784096:111784123:-@chr7:111783856:111783952:-@chr7:111788661:111788747:-	ENSG00000128512.23	ORF_preserving	1	0	1	1	chr7:111783952-111784096:111784123-111788661:-	0	0.469815	nonNMD	0.82562	-0.0447642	0.138547	1	1
PBRM1_chr3:52681703:52681820:-@chr3:52679581:52679726:-@chr3:52682091:52682233:-	ENSG00000163939.18	5UTR	1	0	0	0	chr3:52679726-52681703:52681820-52682091:-	0	Inf	nonNMD	1	0.126788	0.324372	0.142463	0.776021
DNM3_chr1:172323328:172323340:+@chr1:172308727:172308839:+@chr1:172379017:172379182:+	ENSG00000197959.14	ORF_preserving	1	0	1	1	chr1:172308839-172323328:172323340-172379017:+	0	-0.476408	nonNMD	0.0024197	0	0.656229	1	1
PCDH11X_chrX:92468298:92468322:+@chrX:92387734:92387933:+@chrX:92618263:92619076:+	ENSG00000102290.23	ORF_preserving	1	2	0	0	chrX:92387933-92468298:92468322-92618263:+	0	0.302283	nonNMD	0.015836	#N/A	0.249444	#N/A	#N/A
PPP1R9A_chr7:95287109:95287133:+@chr7:95286205:95286325:+@chr7:95288535:95288718:+	ENSG00000158528.12	ORF_preserving	1	0	1	1	chr7:95286325-95287109:95287133-95288535:+	0	0.0856796	nonNMD	1.0812e-05	0	0.471852	#N/A	#N/A
MAST4_chr5:67149388:67149589:+@chr5:67145143:67145379:+@chr5:67152636:67152866:+	ENSG00000069020.18	ORF_preserving	1	0	0	0	chr5:67145379-67149388:67149589-67152636:+	0	-0.0811318	nonNMD	0.00011694	-0.657366	0.184265	1	1
CACNA2D3_chr3:54879349:54879411:+@chr3:54879017:54879089:+@chr3:54880795:54880863:+	ENSG00000157445.15	NMD_ex	1	0	1	1	chr3:54879089-54879349:54879411-54880795:+	1	0.329241	NMD	0.57778	-0.78548	0.979012	1	1
AP1S2_chrX:15828191:15828200:-@chrX:15825805:15827372:-@chrX:15845378:15845516:-	ENSG00000182287.15	ORF_preserving	1	1	0	1	chrX:15827372-15828191:15828200-15845378:-	0	-0.0541032	nonNMD	0.86702	0.00487589	-0.0970878	1	1
SLC12A5_chr20:46056896:46056911:+@chr20:46056364:46056564:+@chr20:46057169:46057303:+	ENSG00000124140.14	ORF_preserving	1	0	1	1	chr20:46056564-46056896:46056911-46057169:+	0	0.179704	nonNMD	1	#N/A	0.187783	#N/A	#N/A
CACNB1_chr17:39185130:39185150:-@chr17:39184783:39184864:-@chr17:39186495:39186572:-	ENSG00000067191.16	NMD_ex	1	1	0	1	chr17:39184864-39185130:39185150-39186495:-	1	0.210508	NMD	0.78689	-0.188669	0.516756	2.10942e-14	6.51934e-12
PPFIA3_chr19:49146165:49146192:+@chr19:49145942:49146005:+@chr19:49148082:49148258:+	ENSG00000177380.14	ORF_preserving	1	0	1	1	chr19:49146005-49146165:49146192-49148082:+	0	-0.0827259	nonNMD	1	-0.0619475	1.91958	0.00205603	0.0306043
EPB41L1_chr20:36195328:36195364:+@chr20:36194211:36194360:+@chr20:36197858:36198041:+	ENSG00000088367.23	ORF_preserving	1	0	0	1	chr20:36194360-36195328:36195364-36197858:+	0	0.0744716	nonNMD	0.87683	-0.030445	-0.551228	0.889565	1
EPB41L2_chr6:130870327:130870381:-@chr6:130869658:130870126:-@chr6:130878103:130878250:-	ENSG00000079819.19	ORF_preserving	1	6	0	0	chr6:130870126-130870327:130870381-130878103:-	0	-0.00987887	nonNMD	0.99318	0	0.96596	#N/A	#N/A
P3H3_chr12:6830869:6831033:+@chr12:6830638:6830770:+@chr12:6831215:6831352:+	ENSG00000110811.20	NMD_in	1	0	0	0	chr12:6830770-6830869:6831033-6831215:+	0	0.425602	NMD	7.1076e-12	0.386076	3.16141	1.0399e-06	5.90539e-05
PLEKHA6_chr1:204251530:204251611:-@chr1:204250545:204250614:-@chr1:204256801:204256888:-	ENSG00000143850.16	#N/A	1	2	0	0	chr1:204250614-204251530:204251611-204256801:-	0	#N/A	#N/A	0.013746	0.155555	0.71177	0.127753	0.71662
ABI1_chr10:26771074:26771089:-@chr10:26770244:26770345:-@chr10:26777064:26777241:-	ENSG00000136754.18	ORF_preserving	1	1	1	1	chr10:26770345-26771074:26771089-26777064:-	0	-0.0118215	nonNMD	0.63911	0.038705	0.911708	0.309244	1
NTM_chr11:132317654:132317690:+@chr11:132314551:132314703:+@chr11:132330152:132330185:+	ENSG00000182667.15	ORF_preserving	1	0	1	1	chr11:132314703-132317654:132317690-132330152:+	0	0.019049	nonNMD	0.057798	0.5	-0.0761155	1	1
MEAF6_chr1:37496706:37496736:-@chr1:37495884:37495918:-@chr1:37501803:37501996:-	ENSG00000163875.16	ORF_preserving	1	1	0	0	chr1:37495918-37496706:37496736-37501803:-	0	0.120272	nonNMD	0.12785	0.00139569	0.263198	1	1
ATP6V0A1_chr17:42508571:42508589:+@chr17:42507519:42507627:+@chr17:42513860:42513978:+	ENSG00000033627.17	ORF_preserving	1	0	1	1	chr17:42507627-42508571:42508589-42513860:+	0	-0.393766	nonNMD	0.99797	-0.0283791	0.68613	0.0325729	0.262439
KCNN1_chr19:17993053:17993062:+@chr19:17989715:17989843:+@chr19:17993489:17993559:+	ENSG00000105642.16	ORF_preserving	1	1	1	0	chr19:17989843-17993053:17993062-17993489:+	0	0.370352	nonNMD	0.85412	0	0.796479	#N/A	#N/A
ATG13_chr11:46664848:46664959:+@chr11:46659391:46659485:+@chr11:46665382:46665519:+	ENSG00000175224.17	ORF_preserving	1	1	0	0	chr11:46659485-46664848:46664959-46665382:+	0	-0.0667698	nonNMD	0.96359	0.010121	0.0820327	0.912387	1
DOCK9_chr13:98808639:98808675:-@chr13:98807660:98807807:-@chr13:98809351:98809465:-	ENSG00000088387.20	ORF_preserving	1	0	0	0	chr13:98807807-98808639:98808675-98809351:-	0	-0.285051	nonNMD	1	0	0.234342	#N/A	#N/A
L1CAM_chrX:153873227:153873242:-@chrX:153872591:153872697:-@chrX:153875760:153875847:-	ENSG00000198910.14	ORF_preserving	1	1	1	1	chrX:153872697-153873227:153873242-153875760:-	0	-0.0570391	nonNMD	1	0.0260002	-0.1432	0.0109633	0.112789
MTA1_chr14:105468337:105468349:+@chr14:105466706:105466742:+@chr14:105469466:105469498:+	ENSG00000182979.18	ORF_preserving	1	0	0	0	chr14:105466742-105468337:105468349-105469466:+	0	-0.0501141	nonNMD	1	0.0417133	0.820949	0.0640557	0.433996
MEAF6_chr1:37496706:37496736:-@chr1:37496546:37496604:-@chr1:37501803:37501996:-	ENSG00000163875.16	ORF_preserving	1	1	0	0	chr1:37496604-37496706:37496736-37501803:-	0	0.535489	nonNMD	0.12785	-0.014296	0.263198	1	1
AMPH_chr7:38417824:38417950:-@chr7:38394004:38394214:-@chr7:38422420:38422477:-	ENSG00000078053.17	ORF_preserving	1	1	1	1	chr7:38394214-38417824:38417950-38422420:-	0	-0.00533853	nonNMD	1.7006e-05	0.0493581	0.856317	0.230831	1
ERC1_chr12:1410388:1410453:+@chr12:1408148:1408247:+@chr12:1444561:1444589:+	ENSG00000082805.20	NMD_in	1	0	1	1	chr12:1408247-1410388:1410453-1444561:+	1	0.284429	NMD	1.0574e-07	-0.0106922	1.1034	0.945471	1
STRADA_chr17:63723297:63723326:-@chr17:63714005:63714108:-@chr17:63726637:63726695:-	ENSG00000266173.7	NMD_ex	1	2	0	0	chr17:63714108-63723297:63723326-63726637:-	1	-0.109446	nonNMD	4.4847e-06	-0.0251394	0.153751	0.812433	1
OTOF_chr2:26460007:26460205:-@chr2:26457202:26458220:-@chr2:26460646:26460747:-	ENSG00000115155.19	Same_stop_codon_diff_from_annot	1	0	1	1	chr2:26458220-26460007:26460205-26460646:-	0	0.219354	nonNMD	5.3804e-39	0.5	0.0969118	1	1
IQSEC2_chrX:53235782:53235832:-@chrX:53232874:53235184:-@chrX:53236321:53236495:-	ENSG00000124313.18	ORF_changing	1	0	0	1	chrX:53235184-53235782:53235832-53236321:-	0	0.228573	nonNMD	0.99998	#DIV/0!	0.0651364	#N/A	#N/A
PTPRD_chr9:8454579:8454591:-@chr9:8449724:8449837:-@chr9:8460410:8460571:-	ENSG00000153707.18	ORF_preserving	1	0	1	1	chr9:8449837-8454579:8454591-8460410:-	0	-0.417473	nonNMD	1	-0.0272517	-0.262322	0.524731	1
CAMTA2_chr17:4969499:4969520:-@chr17:4969149:4969337:-@chr17:4969629:4969701:-	ENSG00000108509.21	ORF_preserving	1	0	0	0	chr17:4969337-4969499:4969520-4969629:-	0	-0.134957	nonNMD	0.99918	0	0.910063	#N/A	#N/A
CADPS2_chr7:122414067:122414076:-@chr7:122407539:122407696:-@chr7:122416060:122416164:-	ENSG00000081803.16	ORF_preserving	1	0	1	1	chr7:122407696-122414067:122414076-122416060:-	0	-0.235014	nonNMD	0.36785	#N/A	0.147595	#N/A	#N/A
PHF21B_chr22:44889759:44889782:-@chr22:44887962:44888121:-@chr22:44891305:44891360:-	ENSG00000056487.16	NMD_ex	0	0	0	0	chr22:44888121-44889759:44889782-44891305:-	1	0.221605	NMD	0.98689	0	0.379228	#N/A	#N/A
ATP8A1_chr4:42569160:42569205:-@chr4:42555967:42556040:-@chr4:42574618:42574707:-	ENSG00000124406.16	ORF_preserving	1	0	1	1	chr4:42556040-42569160:42569205-42574618:-	0	0.0904551	nonNMD	0.1999	-0.0631686	0.753451	0.0771977	0.499521
RIMS1_chr6:72099974:72099986:+@chr6:72096948:72097162:+@chr6:72179574:72179915:+	ENSG00000079841.18	ORF_preserving	0	1	1	1	chr6:72097162-72099974:72099986-72179574:+	0	-0.225357	nonNMD	0.9902	-0.0755147	1.03599	0.00299044	0.0409365
MPP3_chr17:43816676:43816697:-@chr17:43816037:43816079:-@chr17:43818045:43818110:-	ENSG00000161647.19	NMD_ex	1	0	0	0	chr17:43816079-43816676:43816697-43818045:-	1	0.299056	NMD	3.4521e-06	0	0.185857	#N/A	#N/A
PPP3CC_chr8:22539468:22539498:+@chr8:22532920:22533018:+@chr8:22540614:22541056:+	ENSG00000120910.15	ORF_preserving	1	0	1	1	chr8:22533018-22539468:22539498-22540614:+	0	0.107986	nonNMD	0.26374	0.0671469	1.23605	0.226771	1
EPB41L3_chr18:5407700:5407736:-@chr18:5406776:5406968:-@chr18:5410565:5410619:-	ENSG00000082397.18	ORF_preserving	1	0	1	1	chr18:5406968-5407700:5407736-5410565:-	0	-0.308566	nonNMD	4.3188e-05	-0.0389826	0.0278109	0.000128948	0.00324985
AGAP1_chr2:235718380:235718392:+@chr2:235717556:235717644:+@chr2:235740962:235741048:+	ENSG00000157985.19	ORF_preserving	1	0	0	1	chr2:235717644-235718380:235718392-235740962:+	0	-0.141924	nonNMD	0.99984	0.00777505	0.196489	0.951923	1
DYNC1I2_chr2:171712766:171712826:+@chr2:171706889:171707377:+@chr2:171715327:171715350:+	ENSG00000077380.16	ORF_preserving	1	0	0	0	chr2:171707377-171712766:171712826-171715327:+	0	-0.298491	nonNMD	1.0648e-08	6.48391e-05	0.113747	0.834257	1
MINK1_chr17:4893285:4893309:+@chr17:4892978:4893067:+@chr17:4893433:4893597:+	ENSG00000141503.17	ORF_preserving	1	0	1	1	chr17:4893067-4893285:4893309-4893433:+	0	-0.160375	nonNMD	1	-0.0149852	0.332503	1	1
BICDL1_chr12:120090910:120091019:+@chr12:120089950:120090071:+@chr12:120092999:120093456:+	ENSG00000135127.11	NMD_in	1	0	1	0	chr12:120090071-120090910:120091019-120092999:+	1	0.486015	NMD	0.94786	-0.170136	1.66127	0.110241	0.64378
PARP6_chr15:72249244:72249314:-@chr15:72242619:72242699:-@chr15:72250019:72250092:-	ENSG00000137817.17	NMD_ex	1	0	1	0	chr15:72242699-72249244:72249314-72250019:-	1	0.317799	NMD	0.99996	-0.0333525	-0.139447	0.0416861	0.315859
TPD52L1_chr6:125252021:125252036:+@chr6:125248281:125248383:+@chr6:125253716:125253755:+	ENSG00000111907.21	ORF_preserving	1	0	0	0	chr6:125248383-125252021:125252036-125253716:+	0	-0.155638	nonNMD	1.4908e-05	#N/A	-0.00104658	#N/A	#N/A
RSRP1_chr1:25244453:25244498:-@chr1:25243549:25244224:-@chr1:25245149:25245301:-	ENSG00000117616.18	Same_stop_codon_diff_from_annot	1	0	0	0	chr1:25244224-25244453:25244498-25245149:-	0	0.462645	nonNMD	4.3086e-14	#N/A	0.236587	#N/A	#N/A
ARHGEF10L_chr1:17613057:17613174:+@chr1:17607801:17607977:+@chr1:17616093:17616202:+	ENSG00000074964.17	ORF_preserving	1	0	0	0	chr1:17607977-17613057:17613174-17616093:+	0	-0.0358772	nonNMD	0.00047308	-0.156407	1.6213	0.00850438	0.0924305
SPTAN1_chr9:128609650:128609665:+@chr9:128609121:128609284:+@chr9:128611713:128611845:+	ENSG00000197694.18	ORF_preserving	1	0	0	1	chr9:128609284-128609650:128609665-128611713:+	0	-0.268991	nonNMD	1	-0.000367191	0.172409	1	1
FRMD4A_chr10:13651902:13651974:-@chr10:13643705:13647035:-@chr10:13654415:13654512:-	ENSG00000151474.23	ORF_changing	1	0	0	0	chr10:13647035-13651902:13651974-13654415:-	0	0.397176	nonNMD	1	-0.0432351	0.453991	0.118635	0.680356
ABLIM1_chr10:114453378:114453483:-@chr10:114451623:114451671:-@chr10:114465697:114465827:-	ENSG00000099204.20	ORF_preserving	1	0	1	1	chr10:114451671-114453378:114453483-114465697:-	0	-0.277321	nonNMD	0.9301	-0.185263	0.598268	0.217673	1
APBB1_chr11:6401976:6401982:-@chr11:6401051:6401688:-@chr11:6402081:6402209:-	ENSG00000166313.19	5UTR	1	0	1	1	chr11:6401688-6401976:6401982-6402081:-	0	-0.199769	nonNMD	0.96811	-0.0294954	0.32721	0.00664167	0.0760786
ANK3_chr10:60111733:60111766:-@chr10:60108829:60109054:-@chr10:60114224:60114331:-	ENSG00000151150.22	ORF_preserving	1	0	1	1	chr10:60109054-60111733:60111766-60114224:-	0	0.0844796	nonNMD	1	0.109742	0.644981	1	1
KIF21A_chr12:39315931:39315970:-@chr12:39311416:39311553:-@chr12:39318072:39318201:-	ENSG00000139116.19	ORF_preserving	1	1	1	1	chr12:39311553-39315931:39315970-39318072:-	0	0.265867	nonNMD	2.865e-08	0.0196964	0.243156	0.709707	1
TAOK3_chr12:118235794:118236693:-@chr12:118235557:118235671:-@chr12:118238072:118238169:-	ENSG00000135090.14	NMD_in	1	0	1	0	chr12:118235671-118235794:118236693-118238072:-	0	0.367966	NMD	0.99975	-0.222614	0.654762	0.6689	1
EPB41L2_chr6:130872370:130872538:-@chr6:130869851:130870126:-@chr6:130878103:130878214:-	ENSG00000079819.19	ORF_preserving	1	1	0	0	chr6:130870126-130872370:130872538-130878103:-	0	-0.0646175	nonNMD	0.99318	#N/A	0.96596	#N/A	#N/A
FRY_chr13:32257963:32257972:+@chr13:32254223:32254394:+@chr13:32261615:32261816:+	ENSG00000073910.23	ORF_preserving	1	0	1	0	chr13:32254394-32257963:32257972-32261615:+	0	-0.118917	nonNMD	1	-0.0626781	0.0873569	1	1
RELN_chr7:103478388:103478394:-@chr7:103471788:103472908:-@chr7:103482872:103482971:-	ENSG00000189056.15	ORF_preserving	1	1	1	1	chr7:103472908-103478388:103478394-103482872:-	0	-0.212359	nonNMD	1	-0.108247	0.0137584	1	1
GRAMD1A_chr19:35022899:35022911:+@chr19:35021950:35022038:+@chr19:35023235:35023343:+	ENSG00000089351.15	ORF_preserving	1	0	0	0	chr19:35022038-35022899:35022911-35023235:+	0	-0.0927773	nonNMD	0.0013146	-0.0199363	0.17603	0.0581773	0.404456
FSD1L_chr9:105479353:105479376:+@chr9:105471903:105472005:+@chr9:105484380:105484502:+	ENSG00000106701.13	NMD_ex	1	0	0	0	chr9:105472005-105479353:105479376-105484380:+	0	0.0924894	nonNMD	0.23386	-0.14886	-0.472029	0.246213	1
EPB41_chr1:29058810:29058852:+@chr1:29053103:29053312:+@chr1:29060421:29060484:+	ENSG00000159023.22	ORF_preserving	1	0	0	0	chr1:29053312-29058810:29058852-29060421:+	0	-0.132478	nonNMD	3.5942e-05	-0.0142713	0.503915	0.182948	0.923737
SMAP1_chr6:70791688:70791769:+@chr6:70772928:70773425:+@chr6:70798656:70798737:+	ENSG00000112305.15	ORF_preserving	1	0	0	0	chr6:70773425-70791688:70791769-70798656:+	0	-0.0672225	nonNMD	0.99357	-0.0404876	0.626559	0.114789	0.663109
MAGI2_chr7:78185628:78185670:-@chr7:78178010:78178102:-@chr7:78194873:78195063:-	ENSG00000187391.22	ORF_preserving	1	0	1	1	chr7:78178102-78185628:78185670-78194873:-	0	0.00441884	nonNMD	0.99943	-0.0659352	0.336652	0.47111	1
L1CAM_chrX:153863367:153863379:-@chrX:153861515:153862894:-@chrX:153863476:153863549:-	ENSG00000198910.14	ORF_preserving	1	0	1	1	chrX:153862894-153863367:153863379-153863476:-	0	0.0407469	nonNMD	1	-0.0152951	-0.1432	0.05434	0.384713
MTSS1_chr8:124558712:124558832:-@chr8:124556231:124556405:-@chr8:124562781:124562992:-	ENSG00000170873.19	ORF_preserving	1	1	0	0	chr8:124556405-124558712:124558832-124562781:-	0	0.455309	nonNMD	0.9997	-0.0915262	0.663267	0.00524564	0.0636888
RAPGEF2_chr4:159243773:159243791:+@chr4:159241200:159241368:+@chr4:159304341:159304473:+	ENSG00000109756.9	ORF_preserving	1	0	1	1	chr4:159241368-159243773:159243791-159304341:+	0	0.220907	nonNMD	1	0.0306373	0.617211	1	1
EPB41L3_chr18:5398020:5398143:-@chr18:5397057:5397426:-@chr18:5406764:5406968:-	ENSG00000082397.18	#N/A	1	2	1	1	chr18:5397426-5398020:5398143-5406764:-	0	#N/A	#N/A	4.3188e-05	0.00864291	0.0278109	0.365338	1
CLTA_chr9:36209266:36209320:+@chr9:36204067:36204179:+@chr9:36210624:36210660:+	ENSG00000122705.17	ORF_preserving	1	1	1	1	chr9:36204179-36209266:36209320-36210624:+	0	0.150951	nonNMD	0.96319	0.0254247	-0.0551012	0.105718	0.625932
REEP6_chr19:1496590:1496671:+@chr19:1496284:1496453:+@chr19:1497173:1497322:+	ENSG00000115255.12	ORF_preserving	1	0	1	0	chr19:1496453-1496590:1496671-1497173:+	0	0.287656	nonNMD	1.6861e-05	-0.0762909	-0.128177	0.317084	1
NSMF_chr9:137455628:137455634:-@chr9:137454390:137454443:-@chr9:137456410:137456486:-	ENSG00000165802.23	ORF_preserving	1	4	1	1	chr9:137454443-137455628:137455634-137456410:-	0	0.251996	nonNMD	0.26482	0.00654746	0.365565	1	1
TNS1_chr2:217829843:217829882:-@chr2:217821739:217821938:-@chr2:217831454:217831547:-	ENSG00000079308.20	ORF_preserving	1	0	0	0	chr2:217821938-217829843:217829882-217831454:-	0	-0.0365778	nonNMD	0.059861	0.216418	-0.0343195	1	1
PRUNE2_chr9:76619339:76619387:-@chr9:76611375:76614600:-@chr9:76625022:76625058:-	ENSG00000106772.18	#N/A	1	2	1	1	chr9:76614600-76619339:76619387-76625022:-	0	#N/A	#N/A	4.9601e-28	#DIV/0!	0.32791	#N/A	#N/A
FBXO25_chr8:467719:467746:+@chr8:463006:463150:+@chr8:468714:477967:+	ENSG00000147364.17	ORF_preserving	1	0	0	0	chr8:463150-467719:467746-468714:+	0	0.0639113	nonNMD	0.00019921	-0.0648832	0.390951	0.161611	0.847759
BIN1_chr2:127052254:127052362:-@chr2:127051153:127051243:-@chr2:127057472:127057601:-	ENSG00000136717.15	ORF_preserving	1	1	1	1	chr2:127051243-127052254:127052362-127057472:-	0	-0.073574	nonNMD	0.77822	-0.0124674	0.251188	1	1
GIT1_chr17:29578961:29578988:-@chr17:29578730:29578779:-@chr17:29581337:29581380:-	ENSG00000108262.16	ORF_preserving	1	0	1	1	chr17:29578779-29578961:29578988-29581337:-	0	-0.106249	nonNMD	0.99978	-0.0197273	0.0823386	0.445077	1
RPS24_chr10:78037438:78040225:+@chr10:78037193:78037304:+@chr10:78040614:78040716:+	ENSG00000138326.21	NMD_in	1	0	0	1	chr10:78037304-78037438:78040225-78040614:+	0	0.693786	NMD	0.68141	-0.0420179	-0.523848	0.675213	1
TCF7L2_chr10:113161578:113161603:+@chr10:113159919:113159992:+@chr10:113165554:113165612:+	ENSG00000148737.17	ORF_changing	1	5	0	0	chr10:113159992-113161578:113161603-113165554:+	0	0.23757	nonNMD	0.99537	0	0.320519	#N/A	#N/A
CERS6_chr2:168766321:168766345:+@chr2:168765591:168765748:+@chr2:168769509:168775134:+	ENSG00000172292.15	ORF_preserving	1	0	0	0	chr2:168765748-168766321:168766345-168769509:+	0	-0.0564556	nonNMD	0.038583	-0.00839552	0.137916	1	1
CLTB_chr5:176396478:176396532:-@chr5:176392500:176392945:-@chr5:176397606:176397718:-	ENSG00000175416.16	ORF_preserving	1	0	1	1	chr5:176392945-176396478:176396532-176397606:-	0	0.309782	nonNMD	0.33443	0.0186912	0.831022	0.591646	1
DCTN1_chr2:74376741:74376762:-@chr2:74372927:74372948:-@chr2:74377431:74377466:-	ENSG00000204843.13	#N/A	1	0	1	0	chr2:74372948-74376741:74376762-74377431:-	0	#N/A	#N/A	0.084251	-0.119425	0.407661	2.30125e-09	2.94298e-07
SHF_chr15:45173575:45173716:-@chr15:45170665:45172002:-@chr15:45175218:45175269:-	ENSG00000138606.19	#N/A	1	0	0	0	chr15:45172002-45173575:45173716-45175218:-	0	#N/A	#N/A	0.16039	-0.0701666	0.738322	0.0208567	0.185406
AP2A1_chr19:49802533:49802599:+@chr19:49801980:49802141:+@chr19:49802948:49803005:+	ENSG00000196961.13	ORF_preserving	1	0	1	1	chr19:49802141-49802533:49802599-49802948:+	0	-0.183648	nonNMD	1	-0.117776	0.0711783	0.00646289	0.0745979
OGDH_chr7:44656317:44656362:+@chr7:44647443:44647534:+@chr7:44666735:44666851:+	ENSG00000105953.15	ORF_preserving	1	2	1	0	chr7:44647534-44656317:44656362-44666735:+	0	0.0153038	nonNMD	0.99728	-0.0114058	0.433289	0.714692	1
CLIP1_chr12:122276438:122276444:-@chr12:122274037:122274162:-@chr12:122278153:122278203:-	ENSG00000130779.22	ORF_preserving	1	0	0	0	chr12:122274162-122276438:122276444-122278153:-	0	-0.067294	nonNMD	0.68088	0.0141129	0.154238	1	1
DCTN4_chr5:150731885:150731906:-@chr5:150731415:150731489:-@chr5:150733367:150733475:-	ENSG00000132912.13	ORF_preserving	1	0	0	0	chr5:150731489-150731885:150731906-150733367:-	0	0.00328631	nonNMD	0.73221	-0.000724496	0.672386	0.79082	1
RUBCN_chr3:197699186:197699231:-@chr3:197696953:197697049:-@chr3:197700612:197701146:-	ENSG00000145016.16	ORF_preserving	1	1	0	0	chr3:197697049-197699186:197699231-197700612:-	0	0.197534	nonNMD	1.387e-13	-0.0301418	0.551418	1	1
MADD_chr11:47308979:47309042:+@chr11:47308590:47308699:+@chr11:47309280:47309401:+	ENSG00000110514.19	ORF_preserving	1	0	1	1	chr11:47308699-47308979:47309042-47309280:+	0	-0.0381043	nonNMD	1.5363e-14	-0.11297	1.03644	0.000116261	0.00299269
TNFSF13_chr17:7559623:7559702:+@chr17:7558475:7559297:+@chr17:7559845:7559893:+	ENSG00000161955.17	NMD_ex	1	2	0	0	chr17:7559297-7559623:7559702-7559845:+	0	0.252977	NMD	0.81724	#N/A	0.0549173	#N/A	#N/A
ERC2_chr3:55985976:55985988:-@chr3:55950424:55950560:-@chr3:55992056:55992250:-	ENSG00000187672.14	ORF_preserving	1	0	1	1	chr3:55950560-55985976:55985988-55992056:-	0	-0.112621	nonNMD	0.98931	0.809345	1.6406	1	1
KIF16B_chr20:16382097:16382130:-@chr20:16381693:16381747:-@chr20:16404812:16404867:-	ENSG00000089177.19	ORF_preserving	1	0	0	0	chr20:16381747-16382097:16382130-16404812:-	0	-0.113643	nonNMD	2.1e-19	-0.171736	1.65863	0.000213837	0.00492817
ANK3_chr10:60068636:60076448:-@chr10:60067934:60068009:-@chr10:60080536:60080618:-	ENSG00000151150.22	ORF_preserving	1	0	1	1	chr10:60068009-60068636:60076448-60080536:-	0	0.12808	nonNMD	1	-0.0772038	0.644981	1	1
VTI1A_chr10:112533529:112533550:+@chr10:112527086:112527164:+@chr10:112538245:112538301:+	ENSG00000151532.14	ORF_preserving	1	0	1	1	chr10:112527164-112533529:112533550-112538245:+	0	-0.0665949	nonNMD	0.00054173	0.0868047	0.34277	0.0183235	0.167539
AFDN_chr6:167893861:167893906:+@chr6:167890861:167891029:+@chr6:167896877:167896972:+	ENSG00000130396.21	ORF_preserving	1	0	0	1	chr6:167891029-167893861:167893906-167896877:+	0	-0.169803	nonNMD	1	-0.0822137	0.4756	0.0994565	0.598258
ATP11B_chr3:182905793:182905919:+@chr3:182902480:182902566:+@chr3:182913860:182913978:+	ENSG00000058063.16	#N/A	1	1	0	0	chr3:182902566-182905793:182905919-182913860:+	0	#N/A	#N/A	0.0020092	0.149387	0.788473	0.0401439	0.307264
DCLK2_chr4:150254425:150254438:+@chr4:150249567:150249684:+@chr4:150256019:150256036:+	ENSG00000170390.16	ORF_changing	1	0	1	0	chr4:150249684-150254425:150254438-150256019:+	0	0.140678	nonNMD	0.95706	0.0663719	0.583659	0.0442678	0.33018
LRP1B_chr2:140269267:140269381:-@chr2:140247085:140247162:-@chr2:140270241:140270346:-	ENSG00000168702.18	ORF_preserving	1	0	0	0	chr2:140247162-140269267:140269381-140270241:-	0	-0.171087	nonNMD	2.5267e-06	0.110606	1.13072	1	1
OSBPL6_chr2:178344285:178344360:+@chr2:178339671:178339764:+@chr2:178349223:178349389:+	ENSG00000079156.17	ORF_preserving	1	0	0	0	chr2:178339764-178344285:178344360-178349223:+	0	-0.00382209	nonNMD	0.99999	-0.173791	1.33852	0.0436216	0.326744
AFAP1_chr4:7781375:7781627:-@chr4:7778761:7778876:-@chr4:7786193:7786311:-	ENSG00000196526.11	ORF_preserving	1	0	0	0	chr4:7778876-7781375:7781627-7786193:-	0	0.169739	nonNMD	2.3828e-07	-0.0145128	0.788114	0.250808	1
MIR9-1HG_chr1:156416768:156416864:-@chr1:156414653:156414753:-@chr1:156420170:156420336:-	ENSG00000125462.19	#N/A	1	0	0	0	chr1:156414753-156416768:156416864-156420170:-	0	#N/A	#N/A	1.0714e-05	#N/A	0.0267399	#N/A	#N/A
RAPGEF1_chr9:131604930:131605188:-@chr9:131602113:131602149:-@chr9:131619050:131619206:-	ENSG00000107263.19	#N/A	1	3	1	0	chr9:131602149-131604930:131605188-131619050:-	0	#N/A	#N/A	0.99995	-0.0328793	0.938521	0.51058	1
KALRN_chr3:124637207:124637303:+@chr3:124633848:124633953:+@chr3:124650807:124650938:+	ENSG00000160145.16	ORF_preserving	1	0	1	1	chr3:124633953-124637207:124637303-124650807:+	0	0.113153	nonNMD	1	-0.0304952	0.410377	0.465103	1
ABI2_chr2:203396784:203396967:+@chr2:203395655:203395780:+@chr2:203402575:203402677:+	ENSG00000138443.17	ORF_preserving	1	0	1	1	chr2:203395780-203396784:203396967-203402575:+	0	-0.0396815	nonNMD	0.43122	-0.0236957	0.781431	0.168605	0.872301
PDZD2_chr5:32100861:32100963:+@chr5:32098596:32098634:+@chr5:32101104:32101239:+	ENSG00000133401.16	ORF_preserving	1	1	0	0	chr5:32098634-32100861:32100963-32101104:+	0	0.132141	nonNMD	0.99694	-0.197636	0.380805	8.23861e-07	4.8431e-05
ABI2_chr2:203382188:203382206:+@chr2:203380207:203380384:+@chr2:203391045:203391143:+	ENSG00000138443.17	ORF_preserving	1	0	1	1	chr2:203380384-203382188:203382206-203391045:+	0	-0.0361013	nonNMD	0.43122	-0.00189948	0.781431	0.733153	1
ARRB1_chr11:75271700:75271724:-@chr11:75268888:75268959:-@chr11:75272894:75272978:-	ENSG00000137486.17	ORF_preserving	1	0	0	1	chr11:75268959-75271700:75271724-75272894:-	0	0.118722	nonNMD	0.99394	-0.0798051	-0.269701	0.342562	1
FSTL5_chr4:161510397:161510424:-@chr4:161500015:161500134:-@chr4:161538165:161538300:-	ENSG00000168843.14	ORF_preserving	1	0	0	0	chr4:161500134-161510397:161510424-161538165:-	0	0.283815	nonNMD	1.4042e-06	0.0657277	0.104986	1	1
NRCAM_chr7:108191253:108191283:-@chr7:108189644:108189746:-@chr7:108191728:108191853:-	ENSG00000091129.21	ORF_preserving	1	0	1	1	chr7:108189746-108191253:108191283-108191728:-	0	-0.154287	nonNMD	0.015254	0.0112994	-0.452321	1	1
ACAP2_chr3:195295195:195295300:-@chr3:195294718:195294811:-@chr3:195295707:195295892:-	ENSG00000114331.15	ORF_preserving	1	0	0	0	chr3:195294811-195295195:195295300-195295707:-	0	-0.20155	nonNMD	0.92325	-0.126776	0.286121	0.17548	0.898314
TNNT2_chr1:201362385:201362394:-@chr1:201361912:201362022:-@chr1:201363295:201363350:-	ENSG00000118194.20	ORF_preserving	1	0	0	0	chr1:201362022-201362385:201362394-201363295:-	0	-0.0990534	nonNMD	0.0020041	#N/A	0.0123876	#N/A	#N/A
PROM1_chr4:16035734:16035761:-@chr4:16033303:16033509:-@chr4:16038945:16039001:-	ENSG00000007062.12	ORF_preserving	1	0	1	0	chr4:16033509-16035734:16035761-16038945:-	0	-0.106949	nonNMD	1.9485e-22	-0.0855937	0.17896	0.156946	0.83134
CTBS_chr1:84569930:84570139:-@chr1:84565840:84566012:-@chr1:84570581:84570720:-	ENSG00000117151.13	NMD_ex	1	0	0	0	chr1:84566012-84569930:84570139-84570581:-	0	0.135197	NMD	1.0768e-07	-0.554174	0.191771	2.3468e-06	0.000118602
DOCK11_chrX:118685519:118685537:+@chrX:118683102:118683217:+@chrX:118685687:118686147:+	ENSG00000147251.16	ORF_changing	1	0	0	0	chrX:118683217-118685519:118685537-118685687:+	0	-0.029944	nonNMD	0.012097	0	0.377594	#N/A	#N/A
NRCAM_chr7:108237751:108237769:-@chr7:108234582:108234688:-@chr7:108239958:108240049:-	ENSG00000091129.21	ORF_preserving	1	0	1	1	chr7:108234688-108237751:108237769-108239958:-	0	-0.146101	nonNMD	0.015254	0.010879	-0.452321	1	1
ZNF664_chr12:124003422:124003540:+@chr12:123988042:123988138:+@chr12:124004877:124004935:+	ENSG00000179195.16	5UTR	1	0	0	0	chr12:123988138-124003422:124003540-124004877:+	0	Inf	nonNMD	0.0013267	-0.094241	0.0353002	0.505018	1
NSMF_chr9:137455628:137455634:-@chr9:137455238:137455307:-@chr9:137456410:137456486:-	ENSG00000165802.23	ORF_preserving	1	4	1	1	chr9:137455307-137455628:137455634-137456410:-	0	0.0717508	nonNMD	0.26482	-0.0532584	0.365565	0.0179982	0.165318
ERC2_chr3:55683793:55683859:-@chr3:55606779:55606966:-@chr3:55699377:55699512:-	ENSG00000187672.14	ORF_changing	1	0	1	1	chr3:55606966-55683793:55683859-55699377:-	0	0.295017	nonNMD	0.98931	-0.0715715	1.6406	0.0462329	0.341247
ERC2_chr3:56003098:56003134:-@chr3:55992056:55992250:-@chr3:56007180:56007321:-	ENSG00000187672.14	ORF_preserving	1	0	1	1	chr3:55992250-56003098:56003134-56007180:-	0	0.000824108	nonNMD	0.98931	-0.0612297	1.6406	0.00521213	0.0634256
MEF2C_chr5:88730210:88730234:-@chr5:88729217:88729347:-@chr5:88731728:88731827:-	ENSG00000081189.16	ORF_preserving	1	0	1	0	chr5:88729347-88730210:88730234-88731728:-	0	0.0416626	nonNMD	0.017256	-0.0172745	1.28442	1	1
FAM168A_chr11:73425021:73425048:-@chr11:73419873:73419999:-@chr11:73430689:73430770:-	ENSG00000054965.11	ORF_preserving	1	0	0	0	chr11:73419999-73425021:73425048-73430689:-	0	0.0972428	nonNMD	0.98674	-0.389036	0.424225	2.38957e-05	0.000815925
CLASP1_chr2:121427403:121427430:-@chr2:121425138:121425306:-@chr2:121430072:121430177:-	ENSG00000074054.20	ORF_preserving	1	0	0	0	chr2:121425306-121427403:121427430-121430072:-	0	-0.259921	nonNMD	1	-0.00595618	0.54915	1	1
RGS7_chr1:240801454:240801508:-@chr1:240775514:240776213:-@chr1:240802903:240802993:-	ENSG00000182901.17	ORF_preserving	1	1	1	1	chr1:240776213-240801454:240801508-240802903:-	0	-0.0115268	nonNMD	0.77696	0.159211	1.21156	0.0342866	0.273053
DCTN1_chr2:74363613:74363628:-@chr2:74363293:74363427:-@chr2:74365074:74365241:-	ENSG00000204843.13	ORF_preserving	1	0	1	0	chr2:74363427-74363613:74363628-74365074:-	0	-0.389528	nonNMD	0.084251	0.0442274	0.407661	0.0356826	0.28083
SLC12A7_chr5:1056581:1056596:-@chr5:1053348:1053482:-@chr5:1057470:1057649:-	ENSG00000113504.21	ORF_preserving	1	0	0	0	chr5:1053482-1056581:1056596-1057470:-	0	0.245065	nonNMD	1.3921e-17	#N/A	0.431721	#N/A	#N/A
CHCHD3_chr7:132886973:132886988:-@chr7:132885661:132885745:-@chr7:132975168:132975286:-	ENSG00000106554.13	ORF_preserving	1	0	0	0	chr7:132885745-132886973:132886988-132975168:-	0	-0.10465	nonNMD	0.027527	-0.00518135	0.766321	1	1
ADGRL3_chr4:61912718:61912757:+@chr4:61909559:61909745:+@chr4:61934839:61935023:+	ENSG00000150471.17	ORF_preserving	1	0	1	1	chr4:61909745-61912718:61912757-61934839:+	0	-0.211011	nonNMD	1	-0.00695803	0.450779	1	1
AP1B1_chr22:29339753:29339774:-@chr22:29338989:29339133:-@chr22:29340655:29340857:-	ENSG00000100280.17	ORF_preserving	1	0	1	1	chr22:29339133-29339753:29339774-29340655:-	0	-0.109541	nonNMD	0.99828	0.0230925	0.542486	0.798075	1
SUCO_chr1:172577538:172577559:+@chr1:172575517:172575623:+@chr1:172577763:172577819:+	ENSG00000094975.14	5UTR	1	0	0	0	chr1:172575623-172577538:172577559-172577763:+	0	0.295505	nonNMD	0.97455	0	0.0504011	#N/A	#N/A
DOP1A_chr6:83125165:83125195:+@chr6:83124704:83124819:+@chr6:83125499:83125733:+	ENSG00000083097.15	ORF_preserving	1	0	0	0	chr6:83124819-83125165:83125195-83125499:+	0	0.0778784	nonNMD	0.99993	0.10271	0.649151	0.181497	0.918884
EXOC7_chr17:76091142:76091235:-@chr17:76089174:76089320:-@chr17:76094413:76094581:-	ENSG00000182473.22	ORF_preserving	1	1	1	1	chr17:76089320-76091142:76091235-76094413:-	0	0.2081	nonNMD	3.2288e-07	-0.0317893	0.419128	0.337314	1
NEO1_chr15:73274691:73274724:+@chr15:73273810:73274005:+@chr15:73278130:73278199:+	ENSG00000067141.17	ORF_preserving	1	0	1	1	chr15:73274005-73274691:73274724-73278130:+	0	0.206285	nonNMD	0.24398	-0.0103073	0.823021	0.490609	1
NAPB_chr20:23395138:23395185:-@chr20:23394921:23394999:-@chr20:23397071:23397188:-	ENSG00000125814.17	NMD_ex_in	1	3	0	1	chr20:23394999-23395138:23395185-23397071:-	0	0.227448	NMD	0.11216	-0.0324947	-0.0612965	0.685279	1
AFF3_chr2:100011496:100011571:-@chr2:100008811:100008932:-@chr2:100104401:100104518:-	ENSG00000144218.21	ORF_preserving	1	0	0	0	chr2:100008932-100011496:100011571-100104401:-	0	0.00115669	nonNMD	0.99996	-0.0280802	1.31006	0.59623	1
CLIP1_chr12:122347374:122347479:-@chr12:122340752:122341697:-@chr12:122352725:122352786:-	ENSG00000130779.22	ORF_preserving	1	1	0	0	chr12:122341697-122347374:122347479-122352725:-	0	0.0101801	nonNMD	0.68088	0.000764464	0.154238	1	1
TENM2_chr5:168211733:168211754:+@chr5:168204371:168204621:+@chr5:168215039:168215272:+	ENSG00000145934.16	ORF_preserving	1	0	1	1	chr5:168204621-168211733:168211754-168215039:+	0	-0.283255	nonNMD	1	0.143903	0.901245	1	1
CLASP2_chr3:33574472:33574496:-@chr3:33573109:33573354:-@chr3:33576168:33576275:-	ENSG00000163539.18	ORF_preserving	1	0	1	1	chr3:33573354-33574472:33574496-33576168:-	0	-0.204886	nonNMD	1	-0.0327302	0.589047	0.183009	0.923737
ATP9B_chr18:79375393:79375426:+@chr18:79373897:79374101:+@chr18:79377246:79378142:+	ENSG00000166377.20	ORF_preserving	1	0	0	0	chr18:79374101-79375393:79375426-79377246:+	0	0.121296	nonNMD	1.1822e-14	-0.0171866	2.01679	0.0672891	0.450178
SORBS2_chr4:185690561:185690611:-@chr4:185678795:185678822:-@chr4:185775226:185775288:-	ENSG00000154556.18	Start_codon	1	10	1	0	chr4:185678822-185690561:185690611-185775226:-	0	Inf	nonNMD	0.035916	-0.263223	0.926114	0.0200005	0.179502
ADD1_chr4:2926641:2926675:+@chr4:2926013:2926112:+@chr4:2928170:2928523:+	ENSG00000087274.18	ORF_changing	1	1	1	1	chr4:2926112-2926641:2926675-2928170:+	0	0.0381216	nonNMD	0.9883	-0.000154655	0.330774	1	1
NRXN1_chr2:50921868:50921880:-@chr2:50623313:50623615:-@chr2:50922657:50922687:-	ENSG00000179915.24	ORF_preserving	1	0	2	1	chr2:50623615-50921868:50921880-50922657:-	0	0.0922588	nonNMD	0.99964	0.143021	0.133475	0.72342	1
EMC1_chr1:19234179:19234188:-@chr1:19232927:19233135:-@chr1:19235129:19235252:-	ENSG00000127463.15	ORF_preserving	1	0	0	0	chr1:19233135-19234179:19234188-19235129:-	0	0.143302	nonNMD	6.7281e-26	-0.0159768	0.803935	1	1
CERS5_chr12:50132961:50133064:-@chr12:50129791:50130694:-@chr12:50134545:50134702:-	ENSG00000139624.14	ORF_changing	1	0	0	0	chr12:50130694-50132961:50133064-50134545:-	0	0.162876	nonNMD	6.4962e-09	0.0822794	0.674088	0.0355166	0.279935
TACC2_chr10:122245064:122245073:+@chr10:122241957:122242001:+@chr10:122248642:122248803:+	ENSG00000138162.19	ORF_preserving	1	0	0	0	chr10:122242001-122245064:122245073-122248642:+	0	-0.450945	nonNMD	4.819e-24	-0.0539419	0.809551	0.000695967	0.0127323
SORBS1_chr10:95422189:95422216:-@chr10:95421960:95422073:-@chr10:95432447:95432576:-	ENSG00000095637.23	ORF_preserving	1	0	0	0	chr10:95422073-95422189:95422216-95432447:-	0	-0.231017	nonNMD	1.534e-12	-0.0429706	0.901113	0.0953802	0.581041
PTPRD_chr9:8526626:8526644:-@chr9:8524924:8525035:-@chr9:8528590:8528779:-	ENSG00000153707.18	ORF_preserving	1	1	1	1	chr9:8525035-8526626:8526644-8528590:-	0	0.114174	nonNMD	1	-0.122347	-0.262322	0.209116	1
DTNA_chr18:34825266:34825275:+@chr18:34820790:34820915:+@chr18:34827592:34827676:+	ENSG00000134769.23	ORF_preserving	1	0	1	0	chr18:34820915-34825266:34825275-34827592:+	0	-0.270327	nonNMD	0.63459	0	1.81102	#N/A	#N/A
CAST_chr5:96740744:96740783:+@chr5:96740037:96740118:+@chr5:96741265:96741317:+	ENSG00000153113.24	ORF_preserving	1	0	0	0	chr5:96740118-96740744:96740783-96741265:+	0	-0.268979	nonNMD	4.1218e-12	#N/A	0.137736	#N/A	#N/A
PCLO_chr7:82835666:82835693:-@chr7:82827872:82827966:-@chr7:82838217:82838342:-	ENSG00000186472.20	ORF_preserving	1	0	1	1	chr7:82827966-82835666:82835693-82838217:-	0	-0.123627	nonNMD	1	-0.127798	1.19238	1	1
SH3GLB2_chr9:129009452:129009467:-@chr9:129009105:129009346:-@chr9:129009770:129009871:-	ENSG00000148341.18	ORF_preserving	1	0	0	1	chr9:129009346-129009452:129009467-129009770:-	0	0.0672589	nonNMD	0.0014857	0.00222561	0.183093	1	1
PLEC_chr8:143937748:143937784:-@chr8:143937164:143937242:-@chr8:143938150:143938240:-	ENSG00000178209.16	5UTR	1	0	1	0	chr8:143937242-143937748:143937784-143938150:-	0	0.133895	nonNMD	8.3469e-12	-0.13838	-0.1617	0.0102741	0.107264
CAMTA1_chr1:7749770:7749791:+@chr1:7747709:7747781:+@chr1:7751198:7751392:+	ENSG00000171735.19	ORF_preserving	1	0	0	0	chr1:7747781-7749770:7749791-7751198:+	0	0.0726845	nonNMD	1	-0.0848405	0.546199	0.503657	1
SCYL2_chr12:100317680:100317692:+@chr12:100315557:100315734:+@chr12:100317802:100317925:+	ENSG00000136021.19	ORF_preserving	1	0	1	0	chr12:100315734-100317680:100317692-100317802:+	0	0.256728	nonNMD	0.077114	0.00816888	0.916313	0.87697	1
SHF_chr15:45173575:45173716:-@chr15:45167213:45168133:-@chr15:45175218:45175269:-	ENSG00000138606.19	ORF_preserving	1	0	0	0	chr15:45168133-45173575:45173716-45175218:-	0	0.247458	nonNMD	0.16039	0.0464004	0.738322	0.140214	0.766977
PAAF1_chr11:73887030:73887099:+@chr11:73878778:73878819:+@chr11:73887353:73887457:+	ENSG00000175575.13	Start_codon	1	0	0	0	chr11:73878819-73887030:73887099-73887353:+	0	0.545191	nonNMD	6.0412e-11	-0.00845506	1.14431	1	1
CHPT1_chr12:101719489:101719516:+@chr12:101716727:101716812:+@chr12:101720122:101720254:+	ENSG00000111666.11	NMD_in	1	1	0	0	chr12:101716812-101719489:101719516-101720122:+	1	0.310796	NMD	0.00024252	-0.0200717	1.57982	1	1
ERC1_chr12:1204500:1204512:+@chr12:1189858:1190052:+@chr12:1236768:1236904:+	ENSG00000082805.20	ORF_preserving	1	0	1	1	chr12:1190052-1204500:1204512-1236768:+	0	-0.327968	nonNMD	1.0574e-07	-0.181053	1.1034	0.0149631	0.143223
TSPOAP1_chr17:58320108:58320129:-@chr17:58319089:58319294:-@chr17:58320530:58320581:-	ENSG00000005379.17	ORF_preserving	0	0	1	1	chr17:58319294-58320108:58320129-58320530:-	0	0.0299076	nonNMD	0.00844	0	0.251492	#N/A	#N/A
TNIK_chr3:171107182:171107206:-@chr3:171101448:171101633:-@chr3:171108064:171108162:-	ENSG00000154310.17	ORF_preserving	1	0	1	1	chr3:171101633-171107182:171107206-171108064:-	0	-0.349329	nonNMD	1	0	0.562736	#N/A	#N/A
ANKRD19P_chr9:92828937:92829163:+@chr9:92826524:92826578:+@chr9:92836776:92837740:+	ENSG00000187984.13	#N/A	1	0	0	0	chr9:92826578-92828937:92829163-92836776:+	0	#N/A	#N/A	#N/A	#N/A	0.165312	#N/A	#N/A
TPD52_chr8:80050444:80050471:-@chr8:80044166:80044208:-@chr8:80051526:80051628:-	ENSG00000076554.16	5UTR	1	1	0	1	chr8:80044208-80050444:80050471-80051526:-	0	-0.0181632	nonNMD	8.4929e-05	-0.0337356	-0.156176	0.302326	1
MADD_chr11:47292542:47292596:+@chr11:47290609:47290816:+@chr11:47293882:47293983:+	ENSG00000110514.19	ORF_preserving	1	0	1	1	chr11:47290816-47292542:47292596-47293882:+	0	-0.0881765	nonNMD	1.5363e-14	0.122767	1.03644	0.077065	0.498931
R3HDM1_chr2:135616151:135616193:+@chr2:135604805:135605016:+@chr2:135616667:135616757:+	ENSG00000048991.17	ORF_preserving	1	0	0	0	chr2:135605016-135616151:135616193-135616667:+	0	0.215684	nonNMD	0.86068	0.147963	1.1136	0.731063	1
WBP1_chr2:74459477:74459562:+@chr2:74458879:74459098:+@chr2:74459642:74459745:+	ENSG00000239779.7	NMD_in	1	2	0	0	chr2:74459098-74459477:74459562-74459642:+	0	0.219118	NMD	6.5841e-08	0.294885	-0.214529	0.00880507	0.0948857
KCTD17_chr22:37061103:37061175:+@chr22:37060822:37060922:+@chr22:37061538:37061629:+	ENSG00000100379.17	ORF_preserving	1	0	0	0	chr22:37060922-37061103:37061175-37061538:+	0	0.315516	nonNMD	0.017683	0.0603418	0.555389	0.284752	1
RP11-706O15.1_chrX:3818656:3818703:-@chrX:3818441:3818500:-@chrX:3822373:3822580:-	ENSG00000285756.2	#N/A	1	1	0	0	chrX:3818500-3818656:3818703-3822373:-	0	#N/A	#N/A	#N/A	-0.0132721	0.416618	1	1
ANK3_chr10:60073871:60076454:-@chr10:60067934:60068009:-@chr10:60080536:60080618:-	ENSG00000151150.22	ORF_preserving	1	0	1	1	chr10:60068009-60073871:60076454-60080536:-	0	0.12808	nonNMD	1	-0.0919973	0.644981	1	1
PTPRD_chr9:8454579:8454594:-@chr9:8449724:8449837:-@chr9:8460410:8460571:-	ENSG00000153707.18	ORF_preserving	1	0	1	1	chr9:8449837-8454579:8454594-8460410:-	0	-0.40047	nonNMD	1	-0.0129505	-0.262322	0.741669	1
RAPGEF1_chr9:131619050:131619209:-@chr9:131602113:131602149:-@chr9:131621795:131621998:-	ENSG00000107263.19	ORF_preserving	1	2	1	0	chr9:131602149-131619050:131619209-131621795:-	0	0.326389	nonNMD	0.99995	-0.11978	0.938521	0.00113591	0.0189939
DOCK3_chr3:51333000:51333027:+@chr3:51330137:51330223:+@chr3:51333157:51333253:+	ENSG00000088538.13	ORF_preserving	0	0	0	0	chr3:51330223-51333000:51333027-51333157:+	0	0.689624	nonNMD	1	0	0.780278	#N/A	#N/A
FAM189A2_chr9:69386558:69387683:+@chr9:69385794:69385947:+@chr9:69388157:69388450:+	ENSG00000135063.20	NMD_in	1	0	0	0	chr9:69385947-69386558:69387683-69388157:+	0	0.479598	NMD	1.0131e-09	-0.12968	0.2786	1	1
NRXN3_chr14:79692172:79692262:+@chr14:79663777:79663949:+@chr14:79697629:79697937:+	ENSG00000021645.20	ORF_preserving	1	0	2	1	chr14:79663949-79692172:79692262-79697629:+	0	0.0527584	nonNMD	1	#N/A	0.00723776	#N/A	#N/A
MYBL1_chr8:66566063:66566243:-@chr8:66562174:66564825:-@chr8:66566683:66566788:-	ENSG00000185697.17	ORF_preserving	1	0	0	0	chr8:66564825-66566063:66566243-66566683:-	0	0.105603	nonNMD	1	-0.5	0.0847895	1	1
STPG1_chr1:24391923:24392067:-@chr1:24391560:24391679:-@chr1:24401318:24401456:-	ENSG00000001460.18	NMD_in	1	0	0	0	chr1:24391679-24391923:24392067-24401318:-	0	0.292721	NMD	1.2043e-09	-0.333333	0.687023	1	1
PAAF1_chr11:73887039:73887099:+@chr11:73878778:73878819:+@chr11:73887353:73887457:+	ENSG00000175575.13	Start_codon	1	0	0	0	chr11:73878819-73887039:73887099-73887353:+	0	0.487928	nonNMD	6.0412e-11	-0.0747312	1.14431	0.119214	0.682537
VPS13C_chr15:61864640:61864820:-@chr15:61863439:61863528:-@chr15:61868658:61868773:-	ENSG00000129003.19	NMD_in	1	0	0	0	chr15:61863528-61864640:61864820-61868658:-	0	0.21775	NMD	7.6491e-49	0.00234334	0.610164	0.878004	1
RAPGEF1_chr9:131619050:131619206:-@chr9:131602060:131602149:-@chr9:131621795:131621998:-	ENSG00000107263.19	ORF_preserving	1	2	1	0	chr9:131602149-131619050:131619206-131621795:-	0	0.326389	nonNMD	0.99995	-0.125224	0.938521	0.00064482	0.0120173
ELAVL2_chr9:23693447:23693486:-@chr9:23690103:23692887:-@chr9:23701378:23701604:-	ENSG00000107105.15	ORF_preserving	1	0	0	1	chr9:23692887-23693447:23693486-23701378:-	0	0.16435	nonNMD	0.99514	-0.0185771	-0.702502	0.942411	1
TPD52L1_chr6:125257097:125257158:+@chr6:125253716:125253755:+@chr6:125262833:125263044:+	ENSG00000111907.21	ORF_changing	1	1	0	0	chr6:125253755-125257097:125257158-125262833:+	0	0.105502	nonNMD	1.4908e-05	#DIV/0!	-0.00104658	#N/A	#N/A
ARHGEF7_chr13:111292117:111292294:+@chr13:111288353:111288443:+@chr13:111300747:111300847:+	ENSG00000102606.19	ORF_preserving	1	0	1	1	chr13:111288443-111292117:111292294-111300747:+	0	0.17459	nonNMD	0.99995	-0.108143	0.38663	0.0327458	0.263524
CCDC149_chr4:24821054:24821087:-@chr4:24819858:24819975:-@chr4:24822496:24822573:-	ENSG00000181982.19	ORF_preserving	1	0	0	0	chr4:24819975-24821054:24821087-24822496:-	0	0.10911	nonNMD	1.9023e-05	-0.0995025	0.890559	1	1
TRIOBP_chr22:37733297:37733412:+@chr22:37723184:37726503:+@chr22:37734398:37735442:+	ENSG00000100106.22	NMD_ex	0	0	1	0	chr22:37726503-37733297:37733412-37734398:+	0	0.280327	NMD	2.0161e-28	-0.0948964	0.517887	0.134584	0.744541
MGAT5B_chr17:76933291:76933297:+@chr17:76932644:76932775:+@chr17:76937987:76938143:+	ENSG00000167889.13	ORF_preserving	1	0	0	0	chr17:76932775-76933291:76933297-76937987:+	0	0.256724	nonNMD	0.014591	0	-0.211994	#N/A	#N/A
MYO6_chr6:75846967:75846976:+@chr6:75844896:75844977:+@chr6:75848350:75848531:+	ENSG00000196586.16	ORF_preserving	1	0	1	1	chr6:75844977-75846967:75846976-75848350:+	0	0.0503935	nonNMD	2.4287e-05	-0.169335	0.358025	0.0160388	0.151149
SHF_chr15:45173575:45173716:-@chr15:45172146:45172318:-@chr15:45175218:45175269:-	ENSG00000138606.19	ORF_preserving	1	0	0	0	chr15:45172318-45173575:45173716-45175218:-	0	0.152901	nonNMD	0.16039	-0.059995	0.738322	0.0476819	0.349694
LRCH3_chr3:197880511:197880757:+@chr3:197875697:197875775:+@chr3:197883540:197888436:+	ENSG00000186001.14	ORF_changing	1	0	0	0	chr3:197875775-197880511:197880757-197883540:+	0	0.358971	nonNMD	6.6316e-12	-0.00931047	1.34157	1	1
NAV1_chr1:201790553:201790577:+@chr1:201789739:201789792:+@chr1:201790688:201790766:+	ENSG00000134369.15	ORF_preserving	1	0	1	0	chr1:201789792-201790553:201790577-201790688:+	0	0.197605	nonNMD	1	0	0.651813	#N/A	#N/A
SRC_chr20:37386459:37386477:+@chr20:37386074:37386174:+@chr20:37393894:37393993:+	ENSG00000197122.12	ORF_preserving	1	0	0	1	chr20:37386174-37386459:37386477-37393894:+	0	0.173877	nonNMD	0.99691	-0.100404	0.153204	0.000283174	0.00621046
KIF1B_chr1:10273013:10273031:+@chr1:10272240:10272306:+@chr1:10275427:10275503:+	ENSG00000054523.19	ORF_preserving	1	0	1	1	chr1:10272306-10273013:10273031-10275427:+	0	-0.101177	nonNMD	1	0.0960753	0.0793207	0.00122292	0.0201186
HOOK2_chr19:12765828:12765834:-@chr19:12765689:12765724:-@chr19:12765926:12766014:-	ENSG00000095066.12	ORF_preserving	1	0	0	0	chr19:12765724-12765828:12765834-12765926:-	0	-0.0131018	nonNMD	4.6471e-18	0	1.28258	#N/A	#N/A
DRC1_chr2:26440377:26440517:+@chr2:26431883:26432006:+@chr2:26444221:26444258:+	ENSG00000157856.12	NMD_ex	1	0	0	0	chr2:26432006-26440377:26440517-26444221:+	0	0.406384	NMD	8.3157e-20	-0.178442	0.28646	1	1
SNCAIP_chr5:122452924:122452995:+@chr5:122450532:122451601:+@chr5:122463490:122464075:+	ENSG00000064692.20	ORF_changing	1	0	1	0	chr5:122451601-122452924:122452995-122463490:+	0	0.014414	nonNMD	0.00032848	0.0232099	0.104772	1	1
ELMOD1_chr11:107650884:107650908:+@chr11:107650334:107650403:+@chr11:107654171:107654222:+	ENSG00000110675.13	ORF_preserving	1	0	0	1	chr11:107650403-107650884:107650908-107654171:+	0	0.0935752	nonNMD	0.79258	-0.793478	0.416448	1	1
MAP4K4_chr2:101860824:101860986:+@chr2:101859642:101859864:+@chr2:101864929:101865036:+	ENSG00000071054.16	ORF_preserving	1	1	1	0	chr2:101859864-101860824:101860986-101864929:+	0	-0.351057	nonNMD	1	-0.0333673	0.0600606	0.0535349	0.380185
KIAA0895_chr7:36336153:36336297:-@chr7:36335045:36335178:-@chr7:36356901:36357590:-	ENSG00000164542.13	ORF_preserving	1	2	0	0	chr7:36335178-36336153:36336297-36356901:-	0	0.026061	nonNMD	6.3286e-08	0.156947	1.76673	0.452259	1
BIN1_chr2:127052254:127052362:-@chr2:127051153:127051243:-@chr2:127059010:127059155:-	ENSG00000136717.15	ORF_preserving	1	1	1	1	chr2:127051243-127052254:127052362-127059010:-	0	0.124968	nonNMD	0.77822	0.0298616	0.251188	0.0370624	0.289375
ARHGAP21_chr10:24622732:24622762:-@chr10:24619472:24621369:-@chr10:24629995:24630050:-	ENSG00000107863.19	ORF_preserving	1	0	0	0	chr10:24621369-24622732:24622762-24629995:-	0	-0.12228	nonNMD	1	-0.30167	-0.633122	1.63852e-06	8.65256e-05
GTF2I_chr7:74714856:74714916:+@chr7:74711031:74711109:+@chr7:74716893:74716950:+	ENSG00000263001.7	ORF_preserving	1	0	0	0	chr7:74711109-74714856:74714916-74716893:+	0	0.165535	nonNMD	#N/A	-0.101751	0.0293302	0.000201414	0.004698
KIAA1109_chr4:122275971:122276022:+@chr4:122274342:122274436:+@chr4:122279774:122279981:+	ENSG00000138688.16	ORF_preserving	0	0	0	1	chr4:122274436-122275971:122276022-122279774:+	0	-0.125018	nonNMD	3.2559e-21	-0.0187355	0.572968	0.371673	1
LINC00893_chrX:149538723:149538906:-@chrX:149538114:149538172:-@chrX:149540694:149540813:-	ENSG00000241769.7	5UTR	1	0	0	0	chrX:149538172-149538723:149538906-149540694:-	0	Inf	nonNMD	#N/A	#N/A	0.0841932	#N/A	#N/A
RALGAPA2_chr20:20598678:20598819:-@chr20:20591176:20591314:-@chr20:20601681:20601846:-	ENSG00000188559.15	ORF_preserving	1	0	0	0	chr20:20591314-20598678:20598819-20601681:-	0	0.739609	nonNMD	3.0325e-17	-0.0793172	0.937422	0.411305	1
PSAP_chr10:71823887:71823896:-@chr10:71821875:71822007:-@chr10:71825836:71825893:-	ENSG00000197746.14	ORF_preserving	1	0	0	0	chr10:71822007-71823887:71823896-71825836:-	0	0.0428352	nonNMD	0.99051	-0.0159729	-0.302898	0.373313	1
CERS5_chr12:50132961:50134068:-@chr12:50129797:50130694:-@chr12:50134545:50134702:-	ENSG00000139624.14	NMD_in	1	0	0	0	chr12:50130694-50132961:50134068-50134545:-	0	0.463478	NMD	6.4962e-09	0.00107466	0.674088	0.982931	1
VDAC3_chr8:42396677:42396680:+@chr8:42395083:42395133:+@chr8:42398711:42398864:+	ENSG00000078668.14	ORF_preserving	1	0	1	0	chr8:42395133-42396677:42396680-42398711:+	0	-0.155171	nonNMD	0.99454	-0.063944	-0.250135	0.0524768	0.374713
KIF1B_chr1:10326110:10326359:+@chr1:10324757:10324895:+@chr1:10334519:10334638:+	ENSG00000054523.19	ORF_preserving	0	0	1	1	chr1:10324895-10326110:10326359-10334519:+	0	0.0737212	nonNMD	1	-0.0622898	0.0793207	0.119173	0.682384
SMPD3_chr16:68386597:68386659:-@chr16:68370858:68372387:-@chr16:68448352:68448442:-	ENSG00000103056.12	5UTR	1	0	0	0	chr16:68372387-68386597:68386659-68448352:-	0	Inf	nonNMD	0.59429	0.0402026	-0.415893	0.252814	1
MBNL1_chr3:152455541:152455577:+@chr3:152447619:152447773:+@chr3:152456266:152456361:+	ENSG00000152601.18	ORF_preserving	1	6	0	0	chr3:152447773-152455541:152455577-152456266:+	0	0.00287806	nonNMD	0.70579	0	0.0739806	#N/A	#N/A
SYNJ1_chr21:32676331:32676355:-@chr21:32673339:32673531:-@chr21:32678644:32678801:-	ENSG00000159082.18	ORF_preserving	1	0	1	1	chr21:32673531-32676331:32676355-32678644:-	0	0.189254	nonNMD	0.42709	0.0611252	1.20895	0.800811	1
AGAP2_chr12:57728317:57728377:-@chr12:57727936:57728085:-@chr12:57729638:57729767:-	ENSG00000135439.12	ORF_preserving	1	0	1	1	chr12:57728085-57728317:57728377-57729638:-	0	0.431293	nonNMD	0.99816	-0.0804508	1.00991	0.119478	0.683806
MAGI1_chr3:65387142:65387226:-@chr3:65383531:65383623:-@chr3:65391141:65391358:-	ENSG00000151276.23	ORF_preserving	1	0	0	1	chr3:65383623-65387142:65387226-65391141:-	0	0.0639954	nonNMD	0.5597	-0.214342	0.92297	0.0592048	0.409356
EHBP1_chr2:62858405:62858510:+@chr2:62831018:62831158:+@chr2:62859168:62859291:+	ENSG00000115504.15	ORF_preserving	1	0	0	0	chr2:62831158-62858405:62858510-62859168:+	0	-0.14792	nonNMD	0.30745	-0.0365261	0.428182	0.686494	1
DENND10_chr10:119105310:119105495:+@chr10:119104091:119104197:+@chr10:119107947:119108096:+	ENSG00000119979.18	#N/A	1	1	0	0	chr10:119104197-119105310:119105495-119107947:+	0	#N/A	#N/A	5.4591e-08	0.0184396	1.06774	0.863451	1
MCF2L_chr13:113090067:113090160:+@chr13:113089609:113089728:+@chr13:113091120:113091195:+	ENSG00000126217.21	#N/A	1	1	0	0	chr13:113089728-113090067:113090160-113091120:+	0	#N/A	#N/A	2.7178e-07	-0.0800756	0.447282	0.849519	1
SEPTIN7P14_chr4:119543752:119543845:+@chr4:119528739:119528789:+@chr4:119550378:119550443:+	ENSG00000245958.6	#N/A	1	0	0	0	chr4:119528789-119543752:119543845-119550378:+	0	#N/A	#N/A	#N/A	0.271444	0.414574	0.024776	0.211458
SGCE_chr7:94587777:94587812:-@chr7:94584979:94585515:-@chr7:94588688:94588732:-	ENSG00000127990.19	ORF_changing	1	0	1	0	chr7:94585515-94587777:94587812-94588688:-	0	0.027422	nonNMD	0.023761	0.163513	0.644664	0.0208817	0.185545
MAPK9_chr5:180247662:180247728:-@chr5:180246544:180247510:-@chr5:180248972:180249138:-	ENSG00000050748.18	NMD_in	1	0	0	1	chr5:180247510-180247662:180247728-180248972:-	0	0.231782	NMD	0.069738	-0.0247732	0.612071	0.929592	1
ITGB3BP_chr1:63447564:63447614:-@chr1:63446805:63446856:-@chr1:63453917:63453974:-	ENSG00000142856.17	NMD_in	1	0	0	0	chr1:63446856-63447564:63447614-63453917:-	0	0.339461	NMD	2.9577e-07	-0.0196294	0.617518	1	1
PLEKHA6_chr1:204243113:204243263:-@chr1:204241684:204241814:-@chr1:204244863:204245003:-	ENSG00000143850.16	ORF_preserving	1	0	0	0	chr1:204241814-204243113:204243263-204244863:-	0	0.582989	nonNMD	0.013746	0.0745031	0.71177	0.236139	1
ERGIC3_chr20:35554371:35554386:+@chr20:35548807:35548865:+@chr20:35555043:35555075:+	ENSG00000125991.20	ORF_preserving	1	2	0	0	chr20:35548865-35554371:35554386-35555043:+	0	-0.0422946	nonNMD	2.2416e-05	0.00925078	0.0531504	0.343493	1
OCRL_chrX:129584343:129584367:+@chrX:129576316:129576552:+@chrX:129587001:129587118:+	ENSG00000122126.17	ORF_preserving	1	0	1	0	chrX:129576552-129584343:129584367-129587001:+	0	0.0719139	nonNMD	0.99999	-0.0761421	0.515882	0.155069	0.824931
CSTF2_chrX:100830807:100830867:+@chrX:100828039:100828102:+@chrX:100831514:100831656:+	ENSG00000101811.14	ORF_preserving	1	0	0	0	chrX:100828102-100830807:100830867-100831514:+	0	-0.0404433	nonNMD	0.99959	0.192647	0.684316	0.00317813	0.0428967
CADPS2_chr7:122480851:122480860:-@chr7:122474380:122474517:-@chr7:122490080:122490281:-	ENSG00000081803.16	ORF_preserving	1	2	1	1	chr7:122474517-122480851:122480860-122490080:-	0	-0.235014	nonNMD	0.36785	#N/A	0.147595	#N/A	#N/A
XPNPEP3_chr22:40870047:40870139:+@chr22:40868998:40869115:+@chr22:40881769:40882177:+	ENSG00000196236.13	NMD_in	1	0	0	0	chr22:40869115-40870047:40870139-40881769:+	1	0.323263	NMD	1.8555e-08	0.243071	0.567138	0.0131484	0.130009
TNK2_chr3:195869496:195869541:-@chr3:195867360:195868709:-@chr3:195870113:195870168:-	ENSG00000061938.21	ORF_preserving	1	0	0	1	chr3:195868709-195869496:195869541-195870113:-	0	-0.0189094	nonNMD	8.22e-12	0.00853559	1.68463	0.90678	1
KIF2A_chr5:62372437:62372551:+@chr5:62366413:62366481:+@chr5:62373686:62373837:+	ENSG00000068796.19	ORF_preserving	1	0	0	1	chr5:62366481-62372437:62372551-62373686:+	0	-0.125291	nonNMD	0.99998	-0.262309	0.554375	2.04619e-08	2.01333e-06
VPS8_chr3:184843239:184843245:+@chr3:184839697:184839752:+@chr3:184849070:184849195:+	ENSG00000156931.16	ORF_preserving	1	0	0	0	chr3:184839752-184843239:184843245-184849070:+	0	-0.243111	nonNMD	5.1131e-08	0.0935144	0.886022	0.706186	1
GARS1-DT_chr7:30579005:30579128:-@chr7:30576563:30578091:-@chr7:30579230:30579314:-	ENSG00000196295.12	#N/A	1	1	0	0	chr7:30578091-30579005:30579128-30579230:-	0	#N/A	#N/A	#N/A	-0.0735127	0.189156	0.173863	0.892714
PACSIN2_chr22:42880616:42880622:-@chr22:42879047:42879169:-@chr22:42882183:42882304:-	ENSG00000100266.19	ORF_preserving	1	0	1	1	chr22:42879169-42880616:42880622-42882183:-	0	-0.178434	nonNMD	0.21345	-0.000708977	0.319867	1	1
MED12L_chr3:151192549:151192654:+@chr3:151190716:151190931:+@chr3:151193489:151193745:+	ENSG00000144893.12	ORF_preserving	1	0	0	0	chr3:151190931-151192549:151192654-151193489:+	0	-0.282617	nonNMD	1	-0.0640327	-0.480968	0.000838542	0.0148532
MIR9-1HG_chr1:156407841:156407975:-@chr1:156404252:156404601:-@chr1:156420170:156420289:-	ENSG00000125462.19	#N/A	1	7	0	0	chr1:156404601-156407841:156407975-156420170:-	0	#N/A	#N/A	1.0714e-05	#N/A	0.0267399	#N/A	#N/A
GOPC_chr6:117577447:117577471:-@chr6:117575176:117575352:-@chr6:117578899:117579064:-	ENSG00000047932.14	ORF_preserving	1	0	1	0	chr6:117575352-117577447:117577471-117578899:-	0	-0.0684414	nonNMD	0.00084252	-0.0552885	0.874281	0.00843074	0.0918995
FBN1_chr15:48427881:48427943:-@chr15:48427566:48427773:-@chr15:48428345:48428471:-	ENSG00000166147.15	NMD_in	1	0	0	0	chr15:48427773-48427881:48427943-48428345:-	0	0.475619	NMD	1	#DIV/0!	0.848993	#N/A	#N/A
SLC8A2_chr19:47441168:47441186:-@chr19:47437848:47437973:-@chr19:47441336:47441440:-	ENSG00000118160.14	ORF_preserving	0	0	1	1	chr19:47437973-47441168:47441186-47441336:-	0	0.394765	nonNMD	0.99633	-0.147901	-0.0283424	0.00433093	0.0548626
FRYL_chr4:48502827:48502845:-@chr4:48501622:48501733:-@chr4:48505546:48505615:-	ENSG00000075539.15	ORF_preserving	1	1	1	0	chr4:48501733-48502827:48502845-48505546:-	0	0.0413487	nonNMD	0.99727	0.028096	0.610516	0.604805	1
RNF185_chr22:31196935:31197157:+@chr22:31192683:31192702:+@chr22:31201497:31201615:+	ENSG00000138942.16	NMD_in	1	0	0	0	chr22:31192702-31196935:31197157-31201497:+	0	0.384243	NMD	0.17727	-0.330198	0.774742	0.00156046	0.0244346
MICAL3_chr22:17827643:17827781:-@chr22:17822946:17823060:-@chr22:17831853:17832107:-	ENSG00000243156.9	ORF_preserving	1	1	0	0	chr22:17823060-17827643:17827781-17831853:-	0	0.283545	nonNMD	0.99499	-0.0215083	0.764127	0.721283	1
ASAP1_chr8:130160784:130160793:-@chr8:130159863:130159964:-@chr8:130167535:130167622:-	ENSG00000153317.15	ORF_preserving	1	0	0	1	chr8:130159964-130160784:130160793-130167535:-	0	0.00991124	nonNMD	1	0.0357285	1.33927	0.644952	1
MBNL2_chr13:97365135:97365171:+@chr13:97357481:97357635:+@chr13:97366458:97366553:+	ENSG00000139793.19	ORF_preserving	1	1	0	0	chr13:97357635-97365135:97365171-97366458:+	0	0.0456249	nonNMD	0.25602	0.404902	0.172332	0.016171	0.152157
FMN2_chr1:240180168:240180180:+@chr1:240177920:240178068:+@chr1:240188206:240188262:+	ENSG00000155816.21	ORF_preserving	1	0	0	0	chr1:240178068-240180168:240180180-240188206:+	0	-0.320413	nonNMD	0.99772	-0.0187878	0.93789	0.366848	1
ATP11A_chr13:112878216:112878303:+@chr13:112875775:112875941:+@chr13:112881875:112886113:+	ENSG00000068650.19	ORF_changing	1	1	0	0	chr13:112875941-112878216:112878303-112881875:+	0	0.433357	nonNMD	4.0487e-06	-0.0344963	0.667341	0.457851	1
UNC13B_chr9:35401950:35402007:+@chr9:35400295:35400443:+@chr9:35403166:35403259:+	ENSG00000198722.14	ORF_preserving	1	0	1	1	chr9:35400443-35401950:35402007-35403166:+	0	0.211451	nonNMD	3.153e-17	-0.0240081	-0.0196223	0.764522	1
TCF12_chr15:57252420:57252492:+@chr15:57251168:57251423:+@chr15:57253261:57253468:+	ENSG00000140262.18	ORF_preserving	1	0	1	0	chr15:57251423-57252420:57252492-57253261:+	0	0.00561888	nonNMD	0.67602	-0.0541096	1.09287	0.0329499	0.264769
CLASP1_chr2:121444938:121444962:-@chr2:121430072:121430177:-@chr2:121447336:121447507:-	ENSG00000074054.20	ORF_preserving	1	1	0	0	chr2:121430177-121444938:121444962-121447336:-	0	-0.249224	nonNMD	1	-0.177324	0.54915	0.0559272	0.393064
RBM41_chrX:107113396:107113468:-@chrX:107088734:107088839:-@chrX:107115351:107115556:-	ENSG00000089682.16	ORF_preserving	1	1	0	0	chrX:107088839-107113396:107113468-107115351:-	0	0.121342	nonNMD	0.96551	0.121135	1.04759	0.373331	1
PTPRS_chr19:5229315:5229342:-@chr19:5225726:5225844:-@chr19:5229490:5229684:-	ENSG00000105426.17	ORF_preserving	1	0	1	1	chr19:5225844-5229315:5229342-5229490:-	0	-0.189069	nonNMD	0.99983	-0.0038886	-0.0185101	1	1
CAMK2A_chr5:150239703:150239736:-@chr5:150238288:150238748:-@chr5:150245160:150245201:-	ENSG00000070808.17	ORF_preserving	1	0	1	1	chr5:150238748-150239703:150239736-150245160:-	0	0.0840794	nonNMD	0.99845	#N/A	0.235514	#N/A	#N/A
LAS1L_chrX:65524563:65524614:-@chrX:65524055:65524262:-@chrX:65524964:65525050:-	ENSG00000001497.18	ORF_preserving	1	0	0	0	chrX:65524262-65524563:65524614-65524964:-	0	-0.141663	nonNMD	0.99955	-0.0347931	0.573821	0.550219	1
MADD_chr11:47326543:47326552:+@chr11:47324470:47324577:+@chr11:47326737:47326807:+	ENSG00000110514.19	ORF_preserving	1	0	1	1	chr11:47324577-47326543:47326552-47326737:+	0	-0.151344	nonNMD	1.5363e-14	-0.124151	1.03644	0.20055	0.981834
DNM1_chr9:128239984:128239996:+@chr9:128239727:128239779:+@chr9:128242231:128242267:+	ENSG00000106976.21	ORF_preserving	1	0	1	1	chr9:128239779-128239984:128239996-128242231:+	0	-0.445723	nonNMD	0.99917	0.00659215	0.170714	1	1
SPTAN1_chr9:128592982:128593042:+@chr9:128591476:128591625:+@chr9:128594174:128594373:+	ENSG00000197694.18	ORF_preserving	1	0	0	1	chr9:128591625-128592982:128593042-128594174:+	0	-0.152547	nonNMD	1	-0.108339	0.172409	0.000650118	0.0120743
ZNF17_chr19:57417911:57418038:+@chr19:57411178:57411406:+@chr19:57419634:57421803:+	ENSG00000186272.13	ORF_changing	1	0	0	0	chr19:57411406-57417911:57418038-57419634:+	0	0.0381115	nonNMD	0.23465	-0.112538	0.999439	0.50975	1
R3HDM1_chr2:135641535:135641604:+@chr2:135638895:135639122:+@chr2:135645378:135645527:+	ENSG00000048991.17	ORF_preserving	1	0	0	0	chr2:135639122-135641535:135641604-135645378:+	0	0.306753	nonNMD	0.86068	-0.0269649	1.1136	0.606115	1
KIF21B_chr1:200983055:200983094:-@chr1:200980959:200981096:-@chr1:200984858:200984972:-	ENSG00000116852.15	ORF_preserving	1	0	1	1	chr1:200981096-200983055:200983094-200984858:-	0	-0.183976	nonNMD	1.7695e-06	0.15316	-1.40912	0.00018184	0.00433584
ARVCF_chr22:19976705:19976723:-@chr22:19975685:19975757:-@chr22:19977414:19977586:-	ENSG00000099889.14	ORF_preserving	1	0	0	0	chr22:19975757-19976705:19976723-19977414:-	0	0.087529	nonNMD	5.0422e-11	0.0546354	0.706926	0.174074	0.893081
VPS13D_chr1:12338230:12338305:+@chr1:12335704:12335827:+@chr1:12341782:12341885:+	ENSG00000048707.15	#N/A	1	0	0	0	chr1:12335827-12338230:12338305-12341782:+	0	#N/A	#N/A	1.0749e-06	0.0754488	1.18286	0.577501	1
APBB3_chr5:140561843:140561849:-@chr5:140561586:140561701:-@chr5:140562099:140562227:-	ENSG00000113108.20	ORF_preserving	1	0	0	0	chr5:140561701-140561843:140561849-140562099:-	0	-0.0717035	nonNMD	5.0783e-10	0.0154145	0.473092	1	1
ALDH3A2_chr17:19673150:19673275:+@chr17:19671720:19671956:+@chr17:19675495:19675499:+	ENSG00000072210.19	3UTR	1	0	0	0	chr17:19671956-19673150:19673275-19675495:+	0	0.361224	nonNMD	9.4055e-06	-0.0434512	0.658084	0.879669	1
DENND4C_chr9:19337600:19337672:+@chr9:19336269:19336832:+@chr9:19340991:19341114:+	ENSG00000137145.21	NMD_in	1	0	0	0	chr9:19336832-19337600:19337672-19340991:+	0	0.503261	NMD	3.9761e-06	0.0393902	2.32841	0.132414	0.736088
NBEA_chr13:35168986:35168995:+@chr13:35164355:35164509:+@chr13:35171271:35171452:+	ENSG00000172915.19	ORF_preserving	1	0	0	1	chr13:35164509-35168986:35168995-35171271:+	0	-0.19179	nonNMD	1	-0.0406991	0.731427	0.527111	1
MLLT10_chr10:21682224:21682257:+@chr10:21681331:21681376:+@chr10:21713771:21713950:+	ENSG00000078403.17	ORF_preserving	1	0	0	0	chr10:21681376-21682224:21682257-21713771:+	0	0.126872	nonNMD	1	0.0737832	0.710978	1	1
ANKRD36_chr2:97198585:97198658:+@chr2:97198462:97198491:+@chr2:97200333:97200362:+	ENSG00000135976.20	NMD_ex	0	0	0	0	chr2:97198491-97198585:97198658-97200333:+	0	0.511863	NMD	8.3217e-86	#N/A	1.11695	#N/A	#N/A
CFAP221_chr2:119562013:119562114:+@chr2:119559927:119560026:+@chr2:119587118:119587222:+	ENSG00000163075.13	NMD_ex	1	0	1	0	chr2:119560026-119562013:119562114-119587118:+	0	0.126089	nonNMD	8.7186e-17	#DIV/0!	0.141565	#N/A	#N/A
SNAP23_chr15:42521613:42521708:+@chr15:42515236:42515354:+@chr15:42528261:42528343:+	ENSG00000092531.10	NMD_in	1	0	1	1	chr15:42515354-42521613:42521708-42528261:+	1	0.21421	NMD	0.92412	0.40638	1.97311	0.00278578	0.0387621
UCKL1_chr20:63943652:63943669:-@chr20:63941109:63941208:-@chr20:63944396:63944458:-	ENSG00000198276.16	NMD_ex	1	0	0	0	chr20:63941208-63943652:63943669-63944396:-	1	0.189797	NMD	4.3613e-15	-0.0707212	1.17314	3.37006e-05	0.00109414
SORBS1_chr10:95355626:95357105:-@chr10:95354881:95354967:-@chr10:95357630:95357803:-	ENSG00000095637.23	ORF_preserving	1	0	0	0	chr10:95354967-95355626:95357105-95357630:-	0	-0.0881699	nonNMD	1.534e-12	-0.0665662	0.901113	0.0528092	0.376362
ATP5F1C_chr10:7806973:7807010:+@chr10:7802757:7802854:+@chr10:7807658:7807793:+	ENSG00000165629.20	ORF_changing	1	0	0	0	chr10:7802854-7806973:7807010-7807658:+	0	0.348293	nonNMD	0.00079192	#N/A	-0.0943339	1	1
DRAM2_chr1:111122615:111122643:-@chr1:111120515:111120693:-@chr1:111126226:111126294:-	ENSG00000156171.15	3UTR	1	1	1	0	chr1:111120693-111122615:111122643-111126226:-	0	0.429704	nonNMD	0.0001357	-0.219352	0.896539	0.00497921	0.061178
PMS2CL_chr7:6730633:6730727:+@chr7:6730181:6730301:+@chr7:6731896:6731955:+	ENSG00000187953.10	#N/A	1	0	0	0	chr7:6730301-6730633:6730727-6731896:+	0	#N/A	#N/A	#N/A	-0.0721774	2.29362	0.56076	1
BIN1_chr2:127068162:127068255:-@chr2:127063932:127064018:-@chr2:127068923:127069031:-	ENSG00000136717.15	ORF_preserving	1	0	1	1	chr2:127064018-127068162:127068255-127068923:-	0	-0.0890139	nonNMD	0.77822	-0.00407375	0.251188	0.798797	1
CSNK1G3_chr5:123605338:123605362:+@chr5:123604723:123604830:+@chr5:123614341:123614455:+	ENSG00000151292.17	ORF_preserving	1	0	0	0	chr5:123604830-123605338:123605362-123614341:+	0	0.0224172	nonNMD	0.99947	0	0.604173	#N/A	#N/A
MEF2D_chr1:156476493:156476514:-@chr1:156475107:156475237:-@chr1:156477011:156477202:-	ENSG00000116604.18	ORF_preserving	1	0	0	0	chr1:156475237-156476493:156476514-156477011:-	0	0.20667	nonNMD	0.99705	-0.131027	1.2083	0.0354138	0.279307
SLC25A14_chrX:130340106:130340344:+@chrX:130339887:130339976:+@chrX:130345181:130345275:+	ENSG00000102078.16	Start_codon	1	0	0	0	chrX:130339976-130340106:130340344-130345181:+	0	Inf	nonNMD	0.98821	0.0567927	0.052796	0.357674	1
LRRFIP2_chr3:37066223:37066325:-@chr3:37065809:37065942:-@chr3:37075023:37075116:-	ENSG00000093167.18	ORF_preserving	1	1	0	0	chr3:37065942-37066223:37066325-37075023:-	0	-0.0802966	nonNMD	2.5833e-25	-0.279484	0.459157	3.5709e-05	0.00114929
ERC2_chr3:55683793:55683859:-@chr3:55508310:55511276:-@chr3:55699377:55699512:-	ENSG00000187672.14	ORF_changing	1	0	1	1	chr3:55511276-55683793:55683859-55699377:-	0	0.329062	nonNMD	0.98931	-0.133461	1.6406	0.0043837	0.0553276
SLC25A25_chr9:128102079:128102115:+@chr9:128101308:128101396:+@chr9:128102369:128102481:+	ENSG00000148339.13	ORF_preserving	1	0	0	0	chr9:128101396-128102079:128102115-128102369:+	0	0.319026	nonNMD	0.023986	-0.0116166	1.36748	0.46865	1
CACNA2D2_chr3:50373064:50373085:-@chr3:50370319:50370380:-@chr3:50374736:50374813:-	ENSG00000007402.12	ORF_preserving	1	0	1	1	chr3:50370380-50373064:50373085-50374736:-	0	0.218991	nonNMD	0.99997	-0.104418	0.395358	1	1
PTPRD_chr9:8523512:8523524:-@chr9:8521276:8521546:-@chr9:8524924:8525035:-	ENSG00000153707.18	ORF_preserving	1	1	1	1	chr9:8521546-8523512:8523524-8524924:-	0	-0.417473	nonNMD	1	-0.155286	-0.262322	0.022708	0.197979
JAKMIP2_chr5:147601740:147601811:-@chr5:147585437:147591686:-@chr5:147612305:147612371:-	ENSG00000176049.16	ORF_changing	1	0	0	0	chr5:147591686-147601740:147601811-147612305:-	0	0.139161	nonNMD	1	-0.131555	0.0978306	0.0155133	0.14729
ADD1_chr4:2926638:2926675:+@chr4:2926013:2926112:+@chr4:2928170:2929307:+	ENSG00000087274.18	ORF_changing	1	1	1	1	chr4:2926112-2926638:2926675-2928170:+	0	0.290767	nonNMD	0.9883	-0.0019615	0.330774	1	1
ADGRL3_chr4:62028854:62028881:+@chr4:61998173:61998265:+@chr4:62031441:62031610:+	ENSG00000150471.17	ORF_preserving	1	0	1	1	chr4:61998265-62028854:62028881-62031441:+	0	-0.389616	nonNMD	1	0.00749232	0.450779	0.892914	1
ITGA9-AS1_chr3:37818809:37818930:-@chr3:37808494:37808880:-@chr3:37821013:37821100:-	ENSG00000235257.9	#N/A	1	0	0	0	chr3:37808880-37818809:37818930-37821013:-	0	#N/A	#N/A	#N/A	-0.0314813	-0.0636769	1	1
SMG7_chr1:183547102:183547252:+@chr1:183545965:183546337:+@chr1:183549207:183549288:+	ENSG00000116698.21	ORF_preserving	1	0	0	0	chr1:183546337-183547102:183547252-183549207:+	0	-0.376347	nonNMD	0.99998	0.0139863	1.1333	0.655504	1
ADGRL3_chr4:62068165:62068217:+@chr4:62044452:62044549:+@chr4:62070108:62070993:+	ENSG00000150471.17	ORF_changing	1	1	1	1	chr4:62044549-62068165:62068217-62070108:+	0	-0.0353105	nonNMD	1	-0.168405	0.450779	0.00127954	0.0208414
ADAM15_chr1:155061417:155061489:+@chr1:155060762:155060832:+@chr1:155062244:155062369:+	ENSG00000143537.14	ORF_preserving	1	8	0	0	chr1:155060832-155061417:155061489-155062244:+	0	0.230547	nonNMD	2.4409e-16	0.229469	0.0512711	0.0892591	0.554497
AUTS2_chr7:70768023:70768068:+@chr7:70766113:70766334:+@chr7:70771548:70771644:+	ENSG00000158321.18	ORF_preserving	1	0	1	0	chr7:70766334-70768023:70768068-70771548:+	0	0.374581	nonNMD	0.99934	-0.15968	0.40266	0.0013424	0.0216458
NRXN2_chr11:64653695:64653722:-@chr11:64652034:64652154:-@chr11:64660331:64660535:-	ENSG00000110076.19	ORF_preserving	1	0	2	1	chr11:64652154-64653695:64653722-64660331:-	0	0.100506	nonNMD	0.99934	-0.337272	0.503627	0.0503834	0.364352
EXOC7_chr17:76086853:76086892:-@chr17:76086079:76086145:-@chr17:76087653:76087720:-	ENSG00000182473.22	ORF_preserving	1	0	1	1	chr17:76086145-76086853:76086892-76087653:-	0	0.130047	nonNMD	3.2288e-07	0.000749975	0.419128	0.926338	1
SLC25A14_chrX:130340106:130340353:+@chrX:130339912:130339976:+@chrX:130345181:130345275:+	ENSG00000102078.16	Start_codon	1	0	0	0	chrX:130339976-130340106:130340353-130345181:+	0	Inf	nonNMD	0.98821	0.0728333	0.052796	0.309915	1
FUBP3_chr9:130580658:130581513:+@chr9:130579580:130579764:+@chr9:130595482:130595588:+	ENSG00000107164.16	NMD_in	1	0	1	0	chr9:130579764-130580658:130581513-130595482:+	0	0.4489	NMD	0.79825	-0.0473652	1.13179	0.192412	0.955285
TPD52_chr8:80044166:80044208:-@chr8:80042619:80042668:-@chr8:80051526:80051628:-	ENSG00000076554.16	ORF_preserving	1	1	0	1	chr8:80042668-80044166:80044208-80051526:-	0	0.042097	nonNMD	8.4929e-05	-0.00248131	-0.156176	0.934982	1
CAMSAP1_chr9:135865331:135865364:-@chr9:135862466:135862608:-@chr9:135866455:135866536:-	ENSG00000130559.19	ORF_preserving	1	0	1	0	chr9:135862608-135865331:135865364-135866455:-	0	0.0206991	nonNMD	0.99985	0.0351586	0.6593	0.325331	1
PPFIA4_chr1:203061651:203061678:+@chr1:203060969:203061032:+@chr1:203063827:203064003:+	ENSG00000143847.15	ORF_preserving	1	0	1	1	chr1:203061032-203061651:203061678-203063827:+	0	-0.211527	nonNMD	1.9863e-05	-0.0616062	0.583871	1	1
CACNA1A_chr19:13227430:13227527:-@chr19:13224666:13224772:-@chr19:13230081:13230209:-	ENSG00000141837.22	NMD_ex	1	1	1	1	chr19:13224772-13227430:13227527-13230081:-	0	0.0710084	nonNMD	1	-0.297882	0.904813	0.000149584	0.00367578
NFIC_chr19:3453762:3453916:+@chr19:3452481:3452666:+@chr19:3456549:3456635:+	ENSG00000141905.19	ORF_changing	1	0	0	0	chr19:3452666-3453762:3453916-3456549:+	0	0.208032	nonNMD	0.090534	0.175385	0.701538	1	1
MPPE1_chr18:11886712:11886781:-@chr18:11886114:11886621:-@chr18:11886916:11887025:-	ENSG00000154889.17	ORF_preserving	1	0	0	0	chr18:11886621-11886712:11886781-11886916:-	0	0.0880577	nonNMD	1.2197e-09	0.069718	1.00765	0.564701	1
CDON_chr11:125999124:125999131:-@chr11:125997206:125997410:-@chr11:126001718:126001729:-	ENSG00000064309.16	NMD_in	1	0	1	0	chr11:125997410-125999124:125999131-126001718:-	0	0.174535	NMD	2.0608e-15	0	1.23955	#N/A	#N/A
TBC1D1_chr4:38051898:38052060:+@chr4:38049617:38049898:+@chr4:38054198:38054338:+	ENSG00000065882.16	ORF_preserving	1	1	0	0	chr4:38049898-38051898:38052060-38054198:+	0	0.249508	nonNMD	1.8584e-13	0.0629552	-0.136521	0.363275	1
TJAP1_chr6:43502587:43502617:+@chr6:43502282:43502349:+@chr6:43503400:43503508:+	ENSG00000137221.14	ORF_preserving	1	0	0	0	chr6:43502349-43502587:43502617-43503400:+	0	0.194446	nonNMD	1.7649e-05	-0.0784971	1.6815	0.0305295	0.249351
GK5_chr3:142184710:142185793:-@chr3:142182922:142183049:-@chr3:142185928:142185989:-	ENSG00000175066.16	NMD_in	1	0	0	0	chr3:142183049-142184710:142185793-142185928:-	0	0.307395	NMD	0.0063366	-0.259422	0.715379	0.231169	1
PTK2_chr8:140669726:140669735:-@chr8:140668268:140668424:-@chr8:140674297:140674404:-	ENSG00000169398.19	ORF_preserving	1	0	1	1	chr8:140668424-140669726:140669735-140674297:-	0	-0.0279321	nonNMD	0.99987	0.0449438	0.69453	0.102715	0.612332
UNC5A_chr5:176869613:176869781:+@chr5:176868783:176868964:+@chr5:176870369:176870534:+	ENSG00000113763.12	ORF_preserving	1	0	1	0	chr5:176868964-176869613:176869781-176870369:+	0	0.289633	nonNMD	0.99983	#DIV/0!	1.01642	#N/A	#N/A
ATXN2_chr12:111464661:111464715:-@chr12:111457213:111457359:-@chr12:111470107:111470240:-	ENSG00000204842.18	ORF_preserving	1	0	0	0	chr12:111457359-111464661:111464715-111470107:-	0	-0.309545	nonNMD	0.85289	-0.00723578	1.99876	0.826922	1
TRPC1_chr3:142736378:142736533:+@chr3:142724033:142724731:+@chr3:142748257:142748460:+	ENSG00000144935.16	NMD_ex	1	0	0	1	chr3:142724731-142736378:142736533-142748257:+	1	0.382089	NMD	0.012904	-0.0580935	1.2723	0.769098	1
KCNN1_chr19:17993053:17993062:+@chr19:17989715:17989818:+@chr19:17993489:17993559:+	ENSG00000105642.16	ORF_preserving	1	1	1	0	chr19:17989818-17993053:17993062-17993489:+	0	0.254889	nonNMD	0.85412	0.0142119	0.796479	1	1
ABLIM3_chr5:149240675:149240774:+@chr5:149239758:149239888:+@chr5:149242490:149242538:+	ENSG00000173210.20	ORF_preserving	1	0	0	1	chr5:149239888-149240675:149240774-149242490:+	0	0.185838	nonNMD	1.0625e-07	-0.0253424	0.996949	0.600792	1
SEMA6A_chr5:116472884:116472935:-@chr5:116467582:116467747:-@chr5:116473072:116473093:-	ENSG00000092421.17	ORF_preserving	1	0	1	0	chr5:116467747-116472884:116472935-116473072:-	0	0.140909	nonNMD	0.99976	#N/A	0.517277	0.613942	1
R3HDM1_chr2:135641535:135641790:+@chr2:135638895:135639122:+@chr2:135645378:135645527:+	ENSG00000048991.17	ORF_preserving	1	0	0	0	chr2:135639122-135641535:135641790-135645378:+	0	0.203715	nonNMD	0.86068	-0.0355781	1.1136	0.426577	1
ZNF790-AS1_chr19:36801202:36801240:+@chr19:36797501:36797811:+@chr19:36801875:36801933:+	ENSG00000267254.7	#N/A	1	0	0	0	chr19:36797811-36801202:36801240-36801875:+	0	#N/A	#N/A	#N/A	-0.0606884	0.66422	1	1
TRANK1_chr3:36850153:36851417:-@chr3:36847199:36847346:-@chr3:36851718:36851856:-	ENSG00000168016.15	NMD_in	1	0	0	0	chr3:36847346-36850153:36851417-36851718:-	0	0.462052	NMD	2.0096e-25	#DIV/0!	0.388944	#N/A	#N/A
CPEB2_chr4:15040463:15040487:+@chr4:15033160:15033211:+@chr4:15052413:15052584:+	ENSG00000137449.17	ORF_preserving	1	0	1	1	chr4:15033211-15040463:15040487-15052413:+	0	-0.00596945	nonNMD	0.00013675	0	-0.291831	#N/A	#N/A
ATXN7_chr3:63997620:63997687:+@chr3:63995504:63996483:+@chr3:63999449:63999559:+	ENSG00000163635.20	ORF_changing	1	0	0	0	chr3:63996483-63997620:63997687-63999449:+	0	-0.0123359	nonNMD	0.9595	0.164383	1.09732	0.317948	1
LINC01535_chr19:37262541:37262655:+@chr19:37255898:37255982:+@chr19:37265285:37265473:+	ENSG00000226686.8	#N/A	1	0	0	0	chr19:37255982-37262541:37262655-37265285:+	0	#N/A	#N/A	#N/A	#DIV/0!	-0.0263337	#N/A	#N/A
SEC31A_chr4:82861630:82861708:-@chr4:82857688:82857764:-@chr4:82863317:82863392:-	ENSG00000138674.17	ORF_preserving	1	1	0	0	chr4:82857764-82861630:82861708-82863317:-	0	0.00535398	nonNMD	7.8773e-05	0.0653472	0.45325	0.0831382	0.527344
RWDD1_chr6:116572857:116572985:+@chr6:116571408:116571655:+@chr6:116574057:116574171:+	ENSG00000111832.13	5UTR	1	2	0	0	chr6:116571655-116572857:116572985-116574057:+	0	Inf	nonNMD	0.91032	0.0932578	0.0685575	0.0960687	0.58386
HERC4_chr10:67959112:67959136:-@chr10:67956877:67956976:-@chr10:67966682:67966802:-	ENSG00000148634.16	ORF_preserving	1	0	0	0	chr10:67956976-67959112:67959136-67966682:-	0	0.0884659	nonNMD	0.99961	-0.141086	0.853403	0.0462074	0.341111
DCAF17_chr2:171458371:171458477:+@chr2:171457970:171458075:+@chr2:171468887:171469030:+	ENSG00000115827.14	NMD_ex	1	0	0	0	chr2:171458075-171458371:171458477-171468887:+	1	0.285825	NMD	3.74e-07	0.0105909	1.9491	0.228125	1
SNX21_chr20:45840447:45840458:+@chr20:45834576:45835116:+@chr20:45840638:45840907:+	ENSG00000124104.19	NMD_in	1	0	0	0	chr20:45835116-45840447:45840458-45840638:+	0	0.0927529	nonNMD	2.3202e-07	0	0.998552	#N/A	#N/A
RPL13P5_chr12:6882195:6882327:+@chr12:6873388:6873781:+@chr12:6883703:6883919:+	ENSG00000240370.6	5UTR	1	0	0	0	chr12:6873781-6882195:6882327-6883703:+	0	Inf	nonNMD	#N/A	#N/A	0.654055	#N/A	#N/A
MAPK8IP3_chr16:1740694:1740718:+@chr16:1729486:1729578:+@chr16:1743331:1745103:+	ENSG00000138834.14	ORF_preserving	1	0	1	0	chr16:1729578-1740694:1740718-1743331:+	0	0.363782	nonNMD	1	0.0787006	0.666874	0.134582	0.744541
MAGI2_chr7:78065573:78065662:-@chr7:78017080:78019976:-@chr7:78078946:78079085:-	ENSG00000187391.22	ORF_changing	1	0	1	1	chr7:78019976-78065573:78065662-78078946:-	0	0.12542	nonNMD	0.99943	-0.225671	0.336652	0.0525564	0.375059
TANGO2_chr22:20055942:20056013:+@chr22:20052464:20052584:+@chr22:20061529:20061576:+	ENSG00000183597.16	NMD_ex_in	1	9	0	0	chr22:20052584-20055942:20056013-20061529:+	0	0.341226	NMD	0.00014769	0.0265065	0.963362	0.532783	1
ROBO1_chr3:78647628:78647655:-@chr3:78646147:78646190:-@chr3:78651731:78651929:-	ENSG00000169855.20	ORF_preserving	1	0	1	0	chr3:78646190-78647628:78647655-78651731:-	0	-0.0631597	nonNMD	7.2696e-16	0.048371	-0.562425	0.00593699	0.0700196
DLG4_chr17:7191892:7192002:-@chr17:7191266:7191358:-@chr17:7192944:7193117:-	ENSG00000132535.22	NMD_ex	1	0	1	1	chr17:7191358-7191892:7192002-7192944:-	1	0.350904	NMD	0.99954	-0.265708	0.557928	1.69753e-13	4.6239e-11
SETD4_chr21:36057383:36057477:-@chr21:36057108:36057204:-@chr21:36058815:36058924:-	ENSG00000185917.14	Start_codon	1	0	0	0	chr21:36057204-36057383:36057477-36058815:-	0	0.310177	nonNMD	4.042e-13	-0.0839789	1.8464	0.359591	1
MON2_chr12:62544765:62544768:+@chr12:62543096:62543198:+@chr12:62544897:62545008:+	ENSG00000061987.16	ORF_preserving	1	0	0	0	chr12:62543198-62544765:62544768-62544897:+	0	-0.348678	nonNMD	0.59388	0.36875	1.23299	0.47456	1
CAMK2B_chr7:44232821:44232866:-@chr7:44231005:44231054:-@chr7:44234389:44234461:-	ENSG00000058404.20	ORF_preserving	1	1	1	1	chr7:44231054-44232821:44232866-44234389:-	0	-0.142605	nonNMD	0.73914	0.0281809	0.878567	0.613033	1
DCTN2_chr12:57541363:57541372:-@chr12:57538518:57538524:-@chr12:57546027:57546096:-	ENSG00000175203.17	ORF_preserving	1	4	1	0	chr12:57538524-57541363:57541372-57546027:-	0	-0.26259	nonNMD	0.99653	-0.0585341	0.309022	0.0854827	0.53825
TNRC6A_chr16:24793472:24793649:+@chr16:24789231:24791817:+@chr16:24794543:24794719:+	ENSG00000090905.19	ORF_preserving	1	0	0	0	chr16:24791817-24793472:24793649-24794543:+	0	0.481666	nonNMD	1	-0.381361	0.307696	9.60744e-09	1.02479e-06
STAP2_chr19:4324454:4324667:-@chr19:4324042:4324197:-@chr19:4325215:4325308:-	ENSG00000178078.12	ORF_preserving	1	0	0	0	chr19:4324197-4324454:4324667-4325215:-	0	0.216396	nonNMD	1.6296e-16	0.25729	0.205633	0.0172815	0.160014
PDE8B_chr5:77349418:77349559:+@chr5:77344852:77344931:+@chr5:77351064:77351118:+	ENSG00000113231.14	ORF_preserving	1	0	0	0	chr5:77344931-77349418:77349559-77351064:+	0	-0.261653	nonNMD	0.99905	0	0.348601	#N/A	#N/A
PPIP5K2_chr5:103187313:103187376:+@chr5:103186319:103186439:+@chr5:103190841:103190982:+	ENSG00000145725.20	ORF_preserving	1	0	0	0	chr5:103186439-103187313:103187376-103190841:+	0	-0.0141574	nonNMD	8.5759e-21	0.0813578	-0.0187197	0.0121231	0.121857
SLC44A2_chr19:10642896:10643021:+@chr19:10642366:10642451:+@chr19:10643278:10644130:+	ENSG00000129353.15	ORF_changing	1	0	0	0	chr19:10642451-10642896:10643021-10643278:+	0	0.299812	nonNMD	0.00011917	-0.051564	-0.0275255	0.498482	1
AGRN_chr1:1051031:1051043:+@chr1:1050725:1050837:+@chr1:1051252:1051369:+	ENSG00000188157.15	ORF_preserving	1	0	1	1	chr1:1050837-1051031:1051043-1051252:+	0	-0.154496	nonNMD	5.4727e-07	-0.0004692	-0.835629	1	1
PICALM_chr11:85990249:85990399:-@chr11:85983865:85983973:-@chr11:85996825:85996929:-	ENSG00000073921.18	ORF_preserving	1	0	1	1	chr11:85983973-85990249:85990399-85996825:-	0	-0.152504	nonNMD	0.99896	-0.191171	0.936898	1.0473e-09	1.48075e-07
MSC-AS1_chr8:71965408:71965534:+@chr8:71962922:71963048:+@chr8:72052538:72052616:+	ENSG00000235531.11	#N/A	1	1	0	0	chr8:71963048-71965408:71965534-72052538:+	0	#N/A	#N/A	0.00069491	0.0516351	0.552173	0.46786	1
PDE4DIPP2_chr1:120491581:120491628:-@chr1:120489859:120489916:-@chr1:120491934:120492073:-	ENSG00000275131.3	#N/A	0	0	0	0	chr1:120489916-120491581:120491628-120491934:-	0	#N/A	#N/A	#N/A	#N/A	1.28704	#N/A	#N/A
SVIL_chr10:29526960:29527056:-@chr10:29524471:29524715:-@chr10:29529704:29529844:-	ENSG00000197321.15	ORF_preserving	1	0	0	0	chr10:29524715-29526960:29527056-29529704:-	0	-0.235946	nonNMD	0.00086302	0.016128	-0.320446	0.780983	1
PPP3CB_chr10:73439871:73439901:-@chr10:73436432:73438420:-@chr10:73444724:73444822:-	ENSG00000107758.16	ORF_preserving	1	0	1	1	chr10:73438420-73439871:73439901-73444724:-	0	0.165125	nonNMD	0.99998	0	0.270965	#N/A	#N/A
CFAP20DC_chr3:58849031:58849409:-@chr3:58831685:58831889:-@chr3:58863557:58863892:-	ENSG00000163689.20	ORF_preserving	1	0	0	0	chr3:58831889-58849031:58849409-58863557:-	0	-0.119591	nonNMD	9.4026e-11	0	0.488381	#N/A	#N/A
OSBPL8_chr12:76459858:76459895:-@chr12:76450850:76450988:-@chr12:76487509:76487618:-	ENSG00000091039.17	NMD_ex	1	0	0	0	chr12:76450988-76459858:76459895-76487509:-	1	0.293369	NMD	0.010518	0.0396541	-0.0174365	0.00808558	0.089043
ASPH_chr8:61682438:61682483:-@chr8:61680967:61681036:-@chr8:61684038:61684188:-	ENSG00000198363.18	ORF_preserving	1	0	0	0	chr8:61681036-61682438:61682483-61684038:-	0	-0.0371922	nonNMD	6.6268e-15	0	0.427398	#N/A	#N/A
MCF2L_chr13:113090067:113090151:+@chr13:113089609:113089728:+@chr13:113091120:113091195:+	ENSG00000126217.21	#N/A	1	0	0	0	chr13:113089728-113090067:113090151-113091120:+	0	#N/A	#N/A	2.7178e-07	-0.0840026	0.447282	0.824779	1
PTPRF_chr1:43602070:43602097:+@chr1:43598719:43598913:+@chr1:43603415:43603533:+	ENSG00000142949.17	ORF_preserving	1	0	1	1	chr1:43598913-43602070:43602097-43603415:+	0	-0.128417	nonNMD	1	0.139604	-0.193925	0.000392958	0.00812423
MIR9-1HG_chr1:156414653:156414753:-@chr1:156404255:156404601:-@chr1:156420170:156420336:-	ENSG00000125462.19	#N/A	1	11	0	0	chr1:156404601-156414653:156414753-156420170:-	0	#N/A	#N/A	1.0714e-05	#N/A	0.0267399	#N/A	#N/A
PLEKHA1_chr10:122392302:122392372:+@chr10:122374695:122374806:+@chr10:122393180:122393341:+	ENSG00000107679.14	5UTR	1	0	0	0	chr10:122374806-122392302:122392372-122393180:+	0	Inf	nonNMD	0.0002347	0.163844	-0.119452	0.289203	1
NEK1_chr4:169555719:169555851:-@chr4:169537808:169537911:-@chr4:169555931:169556095:-	ENSG00000137601.17	ORF_preserving	1	0	0	0	chr4:169537911-169555719:169555851-169555931:-	0	-0.149918	nonNMD	1.9084e-25	-0.189313	0.809679	0.080419	0.514223
PTK2_chr8:140762367:140762388:-@chr8:140761164:140761262:-@chr8:140764233:140764260:-	ENSG00000169398.19	ORF_preserving	1	0	1	1	chr8:140761262-140762367:140762388-140764233:-	0	-0.0689097	nonNMD	0.99987	0.0102807	0.69453	1	1
PTPRU_chr1:29289682:29289712:+@chr1:29284730:29284869:+@chr1:29291868:29292026:+	ENSG00000060656.20	ORF_preserving	1	0	1	0	chr1:29284869-29289682:29289712-29291868:+	0	0.0368891	nonNMD	0.39251	-0.0225539	1.21483	0.194972	0.963782
PBX1_chr1:164820071:164820184:+@chr1:164811989:164812149:+@chr1:164821536:164821626:+	ENSG00000185630.19	ORF_changing	1	0	1	0	chr1:164812149-164820071:164820184-164821536:+	0	0.106398	nonNMD	0.99527	-0.0134656	0.22387	0.892022	1
WNK2_chr9:93306776:93306821:+@chr9:93297852:93298067:+@chr9:93308327:93308584:+	ENSG00000165238.16	#N/A	1	0	0	0	chr9:93298067-93306776:93306821-93308327:+	0	#N/A	#N/A	1	-0.166829	0.812679	6.42295e-05	0.00185098
STAC3_chr12:57245144:57245211:-@chr12:57244756:57244965:-@chr12:57246803:57246901:-	ENSG00000185482.8	NMD_ex	1	0	0	0	chr12:57244965-57245144:57245211-57246803:-	0	0.164979	NMD	0.00017244	-0.0790312	-0.181038	1	1
TTC7A_chr2:46958494:46958552:+@chr2:46956838:46957007:+@chr2:46974972:46975103:+	ENSG00000068724.17	NMD_in	1	0	0	0	chr2:46957007-46958494:46958552-46974972:+	1	0.261931	NMD	1.5359e-31	0.850148	1.14761	1	1
EHBP1_chr2:62987930:62988038:+@chr2:62979187:62979335:+@chr2:62990715:62990840:+	ENSG00000115504.15	ORF_preserving	1	0	0	0	chr2:62979335-62987930:62988038-62990715:+	0	-0.18841	nonNMD	0.30745	-0.1716	0.428182	0.0569762	0.398115
BAIAP3_chr16:1346933:1346955:+@chr16:1346604:1346684:+@chr16:1347297:1347369:+	ENSG00000007516.14	#N/A	1	0	1	1	chr16:1346684-1346933:1346955-1347297:+	0	#N/A	#N/A	4.3826e-32	-1	1.42539	1	1
SFT2D1_chr6:166331384:166331407:-@chr6:166330160:166330247:-@chr6:166342418:166342547:-	ENSG00000198818.10	NMD_in	1	0	0	0	chr6:166330247-166331384:166331407-166342418:-	1	-0.136222	nonNMD	0.0016186	0.0116031	0.726923	1	1
PTPRU_chr1:29307128:29307146:+@chr1:29305351:29305428:+@chr1:29310743:29310780:+	ENSG00000060656.20	ORF_preserving	1	1	1	0	chr1:29305428-29307128:29307146-29310743:+	0	-0.109017	nonNMD	0.39251	-0.059037	1.21483	0.385024	1
ANK3_chr10:60082149:60082176:-@chr10:60080536:60080618:-@chr10:60082614:60082686:-	ENSG00000151150.22	ORF_preserving	1	0	1	1	chr10:60080618-60082149:60082176-60082614:-	0	0.0312162	nonNMD	1	-0.0758808	0.644981	1	1
FRYL_chr4:48523487:48523496:-@chr4:48522900:48523104:-@chr4:48527476:48527653:-	ENSG00000075539.15	ORF_preserving	1	0	1	0	chr4:48523104-48523487:48523496-48527476:-	0	0.0462257	nonNMD	0.99727	0.0463741	0.610516	0.0837498	0.530221
IL4R_chr16:27341069:27341313:+@chr16:27340185:27340273:+@chr16:27342120:27342154:+	ENSG00000077238.14	NMD_in	1	0	0	0	chr16:27340273-27341069:27341313-27342120:+	0	0.356848	NMD	0.00023013	-0.0717746	0.913387	1	1
AP3B2_chr15:82688735:82688831:-@chr15:82681419:82681580:-@chr15:82689157:82689232:-	ENSG00000103723.17	ORF_preserving	1	0	1	1	chr15:82681580-82688735:82688831-82689157:-	0	-0.263463	nonNMD	0.77198	0.0268007	0.470653	0.530491	1
RPS6KB2_chr11:67432355:67432492:+@chr11:67431367:67431515:+@chr11:67432599:67432657:+	ENSG00000175634.15	NMD_in	1	0	0	0	chr11:67431515-67432355:67432492-67432599:+	1	0.21097	NMD	5.9588e-21	0.211307	1.55266	0.00010418	0.00274987
GARNL3_chr9:127348923:127349035:+@chr9:127345402:127345477:+@chr9:127353845:127353944:+	ENSG00000136895.19	NMD_ex	1	0	0	0	chr9:127345477-127348923:127349035-127353845:+	0	0.440723	NMD	6.8913e-06	-0.323791	1.12002	0.0121982	0.12232
MAP4K4_chr2:101860824:101860986:+@chr2:101859642:101859864:+@chr2:101863820:101864051:+	ENSG00000071054.16	ORF_preserving	1	1	1	0	chr2:101859864-101860824:101860986-101863820:+	0	0.0914594	nonNMD	1	-0.0674744	0.0600606	0.00108485	0.018333
ATP11B_chr3:182905793:182905919:+@chr3:182898684:182898772:+@chr3:182913860:182913978:+	ENSG00000058063.16	NMD_in	1	1	0	0	chr3:182898772-182905793:182905919-182913860:+	1	0.545279	NMD	0.0020092	-0.182179	0.788473	0.140319	0.767379
VAV2_chr9:133787245:133787260:-@chr9:133785775:133785885:-@chr9:133788353:133788486:-	ENSG00000160293.17	ORF_preserving	1	0	0	0	chr9:133785885-133787245:133787260-133788353:-	0	0.242723	nonNMD	3.1086e-06	0.0228649	0.833375	0.199853	0.979731
MACF1_chr1:39465094:39465112:+@chr1:39463611:39463686:+@chr1:39468614:39468732:+	ENSG00000127603.31	ORF_preserving	1	0	1	0	chr1:39463686-39465094:39465112-39468614:+	0	-0.167881	nonNMD	1	-0.0751544	0.6985	6.27454e-05	0.00181581
CARMIL1_chr6:25507478:25507490:+@chr6:25500165:25500235:+@chr6:25509655:25509737:+	ENSG00000079691.18	ORF_preserving	1	0	0	0	chr6:25500235-25507478:25507490-25509655:+	0	-0.192207	nonNMD	0.033641	#DIV/0!	1.13924	#N/A	#N/A
SORBS2_chr4:185622913:185624494:-@chr4:185620062:185620151:-@chr4:185626831:185627019:-	ENSG00000154556.18	ORF_preserving	1	0	1	0	chr4:185620151-185622913:185624494-185626831:-	0	-0.148469	nonNMD	0.035916	0.0630755	0.926114	0.579201	1
HMGN1_chr21:39345829:39345958:-@chr21:39345145:39345274:-@chr21:39348291:39348339:-	ENSG00000205581.11	NMD_in	1	8	0	0	chr21:39345274-39345829:39345958-39348291:-	0	0.29719	NMD	0.20661	0.0671917	0.129223	4.82046e-08	4.21031e-06
CDC42BPA_chr1:227219262:227219420:-@chr1:227213135:227213219:-@chr1:227254063:227254155:-	ENSG00000143776.19	NMD_in	1	0	0	0	chr1:227213219-227219262:227219420-227254063:-	1	0.309494	NMD	0.99309	0.0894666	0.682499	0.0498754	0.361818
SEC31A_chr4:82862533:82862572:-@chr4:82857688:82857764:-@chr4:82863317:82863392:-	ENSG00000138674.17	ORF_preserving	1	1	0	0	chr4:82857764-82862533:82862572-82863317:-	0	-0.138351	nonNMD	7.8773e-05	0.0670655	0.45325	0.271297	1
SPOCK1_chr5:137273375:137273384:-@chr5:137267009:137267055:-@chr5:137498372:137498594:-	ENSG00000152377.14	ORF_preserving	1	0	1	1	chr5:137267055-137273375:137273384-137498372:-	0	-0.0830666	nonNMD	0.82592	-0.100529	-0.273329	1	1
SIDT2_chr11:117186989:117187001:+@chr11:117186583:117186636:+@chr11:117187377:117187449:+	ENSG00000149577.16	ORF_preserving	1	0	0	0	chr11:117186636-117186989:117187001-117187377:+	0	-0.128007	nonNMD	2.2006e-10	0.228235	0.750486	0.606985	1
CDCA7_chr2:173359254:173359491:+@chr2:173358711:173358837:+@chr2:173363225:173363462:+	ENSG00000144354.14	ORF_preserving	1	0	0	0	chr2:173358837-173359254:173359491-173363225:+	0	0.0681289	nonNMD	0.010816	0.0511089	-0.237783	0.243197	1
SCNN1D_chr1:1281410:1281610:+@chr1:1281223:1281297:+@chr1:1282241:1282315:+	ENSG00000162572.21	NMD_ex	0	0	0	0	chr1:1281297-1281410:1281610-1282241:+	0	0.318479	NMD	1.6507e-33	#N/A	1.39017	#N/A	#N/A
DLG3_chrX:70495407:70495453:+@chrX:70492520:70492596:+@chrX:70498519:70498570:+	ENSG00000082458.12	NMD_ex	1	2	1	1	chrX:70492596-70495407:70495453-70498519:+	0	0.384425	NMD	0.99999	#N/A	-0.0143027	1	1
LINC00476_chr9:95851823:95852029:-@chr9:95850226:95850292:-@chr9:95874979:95875079:-	ENSG00000175611.12	#N/A	1	0	0	0	chr9:95850292-95851823:95852029-95874979:-	0	#N/A	#N/A	#N/A	-0.392047	0.828106	0.161739	0.848247
IL17RC_chr3:9920924:9920969:+@chr3:9920490:9920602:+@chr3:9923880:9924020:+	ENSG00000163702.20	ORF_preserving	1	0	0	0	chr3:9920602-9920924:9920969-9923880:+	0	0.241805	nonNMD	2.3004e-14	0.0292008	0.0838812	0.54995	1
NRXN2_chr11:64626462:64626552:-@chr11:64622752:64623078:-@chr11:64630401:64630573:-	ENSG00000110076.19	ORF_preserving	1	0	2	1	chr11:64623078-64626462:64626552-64630401:-	0	0.175284	nonNMD	0.99934	-0.0328607	0.503627	0.682702	1
RICTOR_chr5:38978582:38978650:-@chr5:38975536:38975604:-@chr5:38981866:38982036:-	ENSG00000164327.13	NMD_ex	0	0	0	0	chr5:38975604-38978582:38978650-38981866:-	0	0.395706	NMD	1	0	0.971721	#N/A	#N/A
FAM221A_chr7:23692182:23694913:+@chr7:23691389:23691596:+@chr7:23698191:23698299:+	ENSG00000188732.11	NMD_in	1	0	0	0	chr7:23691596-23692182:23694913-23698191:+	0	0.599188	NMD	1.7027e-12	-0.0382625	0.687682	3.74886e-05	0.00119382
NIN_chr14:50730922:50730983:-@chr14:50729522:50729723:-@chr14:50735515:50735617:-	ENSG00000100503.26	NMD_in	1	0	1	0	chr14:50729723-50730922:50730983-50735515:-	1	0.279178	NMD	9.6335e-09	0.0544712	1.46298	0.484083	1
RPS6KB2_chr11:67432352:67432492:+@chr11:67431367:67431515:+@chr11:67432599:67432657:+	ENSG00000175634.15	NMD_in	1	0	0	0	chr11:67431515-67432352:67432492-67432599:+	0	0.226875	NMD	5.9588e-21	0.235386	1.55266	7.60239e-06	0.000319838
ECHDC2_chr1:52913894:52914095:-@chr1:52911722:52911790:-@chr1:52921552:52921919:-	ENSG00000121310.17	NMD_in	1	2	0	0	chr1:52911790-52913894:52914095-52921552:-	0	0.0495057	nonNMD	1.55e-10	-0.292858	0.131028	0.000873519	0.0153592
CLEC16A_chr16:10972553:10972559:+@chr16:10971124:10971230:+@chr16:10972937:10973061:+	ENSG00000038532.16	ORF_preserving	1	0	0	0	chr16:10971230-10972553:10972559-10972937:+	0	-0.237786	nonNMD	0.27595	-0.00884015	0.475816	0.686788	1
EPRS1_chr1:220018125:220018146:-@chr1:220010945:220011056:-@chr1:220018448:220018508:-	ENSG00000136628.18	ORF_preserving	1	0	0	0	chr1:220011056-220018125:220018146-220018448:-	0	-0.0157823	nonNMD	1.0353e-09	-0.154815	0.0716546	0.0439079	0.328257
WDR17_chr4:176166123:176166144:+@chr4:176163153:176163293:+@chr4:176168671:176168783:+	ENSG00000150627.16	ORF_preserving	1	0	0	0	chr4:176163293-176166123:176166144-176168671:+	0	-0.103251	nonNMD	9.6547e-25	0	1.4514	#N/A	#N/A
VAV2_chr9:133810190:133810205:-@chr9:133809039:133809138:-@chr9:133812113:133812216:-	ENSG00000160293.17	ORF_preserving	1	0	0	0	chr9:133809138-133810190:133810205-133812113:-	0	0.255245	nonNMD	3.1086e-06	0.0460507	0.833375	0.105499	0.624868
RIMS1_chr6:72290678:72290861:+@chr6:72284046:72284118:+@chr6:72291933:72292046:+	ENSG00000079841.18	ORF_preserving	1	0	1	1	chr6:72284118-72290678:72290861-72291933:+	0	0.140534	nonNMD	0.9902	0.0639731	1.03599	1	1
CADM1_chr11:115190887:115190941:-@chr11:115178643:115178775:-@chr11:115198405:115198438:-	ENSG00000182985.18	ORF_preserving	1	0	1	1	chr11:115178775-115190887:115190941-115198405:-	0	-0.0182433	nonNMD	0.66216	-0.136008	0.133461	2.14939e-12	4.95831e-10
DENND4A_chr15:65700543:65700675:-@chr15:65697266:65697383:-@chr15:65701050:65701192:-	ENSG00000174485.16	ORF_preserving	1	0	0	0	chr15:65697383-65700543:65700675-65701050:-	0	0.160035	nonNMD	0.99627	-0.48483	1.99461	0.00410842	0.0526014
PKP4_chr2:158676738:158676867:+@chr2:158673882:158674000:+@chr2:158678580:158678654:+	ENSG00000144283.22	ORF_preserving	1	0	1	0	chr2:158674000-158676738:158676867-158678580:+	0	0.0762041	nonNMD	5.269e-13	-0.201728	1.17051	1.21611e-05	0.00047208
DLG1_chr3:197075836:197075870:-@chr3:197069216:197069260:-@chr3:197076585:197076682:-	ENSG00000075711.21	NMD_in	1	4	1	1	chr3:197069260-197075836:197075870-197076585:-	1	0.142325	NMD	0.99393	-0.0168425	1.42594	1	1
AKAP9_chr7:92042045:92042186:+@chr7:92040673:92040898:+@chr7:92042667:92042771:+	ENSG00000127914.19	ORF_preserving	1	0	1	1	chr7:92040898-92042045:92042186-92042667:+	0	-0.448747	nonNMD	4.5249e-17	0.0243902	0.905314	1	1
PHLDB1_chr11:118642253:118642394:+@chr11:118639161:118639251:+@chr11:118643799:118643940:+	ENSG00000019144.19	ORF_preserving	1	0	0	0	chr11:118639251-118642253:118642394-118643799:+	0	-0.0280058	nonNMD	0.10667	0.00492562	-0.0662798	0.949007	1
SEZ6L_chr22:26373450:26373483:+@chr22:26365371:26365566:+@chr22:26375574:26375689:+	ENSG00000100095.19	ORF_preserving	1	0	1	1	chr22:26365566-26373450:26373483-26375574:+	0	0.22937	nonNMD	0.50741	0.0162236	-0.163262	0.580826	1
ALG5_chr13:36994988:36995035:-@chr13:36993603:36993672:-@chr13:36995426:36995616:-	ENSG00000120697.10	ORF_changing	1	0	0	0	chr13:36993672-36994988:36995035-36995426:-	0	0.213335	nonNMD	0.46347	-0.0745047	0.722105	1	1
MARK4_chr19:45298142:45298222:+@chr19:45297675:45297954:+@chr19:45299810:45299855:+	ENSG00000007047.15	ORF_changing	1	0	1	0	chr19:45297954-45298142:45298222-45299810:+	0	0.431048	nonNMD	0.99777	0.0230942	0.55688	0.496919	1
AMPH_chr7:38429841:38429865:-@chr7:38429055:38429577:-@chr7:38432188:38432212:-	ENSG00000078053.17	#N/A	0	1	1	1	chr7:38429577-38429841:38429865-38432188:-	0	#N/A	#N/A	1.7006e-05	0	0.856317	#N/A	#N/A
ASAP2_chr2:9336035:9336044:+@chr2:9335092:9335179:+@chr2:9344531:9344635:+	ENSG00000151693.11	ORF_preserving	1	0	0	0	chr2:9335179-9336035:9336044-9344531:+	0	0.0563027	nonNMD	0.99996	-0.0539216	0.149071	1	1
PPFIA2_chr12:81283009:81283039:-@chr12:81281256:81281450:-@chr12:81294834:81295035:-	ENSG00000139220.17	ORF_preserving	1	0	1	1	chr12:81281450-81283009:81283039-81294834:-	0	-0.404759	nonNMD	1	0	0.727776	#N/A	#N/A
RTN3_chr11:63704850:63704907:+@chr11:63681449:63681778:+@chr11:63718701:63721032:+	ENSG00000133318.14	ORF_preserving	1	3	1	1	chr11:63681778-63704850:63704907-63718701:+	0	0.214476	nonNMD	6.6163e-05	-0.186077	-0.373791	0.183226	0.923855
EMID1_chr22:29255270:29255361:+@chr22:29243444:29243489:+@chr22:29258816:29259597:+	ENSG00000186998.16	ORF_changing	1	1	0	0	chr22:29243489-29255270:29255361-29258816:+	0	0.237359	nonNMD	6.0551e-08	#DIV/0!	0.189025	#N/A	#N/A
GRIK1_chr21:29596525:29596570:-@chr21:29591111:29591225:-@chr21:29598829:29598937:-	ENSG00000171189.17	ORF_preserving	1	0	1	1	chr21:29591225-29596525:29596570-29598829:-	0	-0.207568	nonNMD	1.1948e-09	#DIV/0!	0.150091	#N/A	#N/A
RBFOX1_chr16:7693314:7693367:+@chr16:7676773:7676838:+@chr16:7709055:7709131:+	ENSG00000078328.23	ORF_changing	1	0	0	0	chr16:7676838-7693314:7693367-7709055:+	0	0.00595937	nonNMD	0.95263	0.0233624	0.614098	0.766697	1
TCF7L2_chr10:113158666:113158717:+@chr10:113158020:113158069:+@chr10:113165554:113167678:+	ENSG00000148737.17	ORF_preserving	1	7	0	0	chr10:113158069-113158666:113158717-113165554:+	0	0.00253164	nonNMD	0.99537	#DIV/0!	0.320519	#N/A	#N/A
ARSG_chr17:68395072:68395193:+@chr17:68385063:68385172:+@chr17:68401359:68401450:+	ENSG00000141337.13	ORF_changing	0	0	1	0	chr17:68385172-68395072:68395193-68401359:+	0	-0.0624841	nonNMD	6.3682e-10	#N/A	-0.320105	#N/A	#N/A
ANKRD36C_chr2:95852125:95852196:-@chr2:95851693:95851787:-@chr2:95853708:95853861:-	ENSG00000174501.14	NMD_ex	0	0	0	0	chr2:95851787-95852125:95852196-95853708:-	0	0.326811	NMD	#N/A	0.217065	1.33317	1	1
AFTPH_chr2:64581189:64581273:+@chr2:64579485:64579546:+@chr2:64585421:64585545:+	ENSG00000119844.15	ORF_preserving	1	0	0	0	chr2:64579546-64581189:64581273-64585421:+	0	0.0817009	nonNMD	0.99997	-0.16595	0.807164	0.0521845	0.373289
AUTS2_chr7:70768023:70768068:+@chr7:70766113:70766355:+@chr7:70771548:70771644:+	ENSG00000158321.18	#N/A	1	0	1	0	chr7:70766355-70768023:70768068-70771548:+	0	#N/A	#N/A	0.99934	-0.0870924	0.40266	0.278999	1
DAAM1_chr14:59338384:59338414:+@chr14:59331812:59331920:+@chr14:59340073:59340180:+	ENSG00000100592.16	ORF_preserving	1	0	1	1	chr14:59331920-59338384:59338414-59340073:+	0	0.172615	nonNMD	0.99918	-0.168033	1.58103	0.0016472	0.0255523
EPB41L3_chr18:5398020:5398143:-@chr18:5397057:5397426:-@chr18:5400968:5401043:-	ENSG00000082397.18	#N/A	1	2	1	1	chr18:5397426-5398020:5398143-5400968:-	0	#N/A	#N/A	4.3188e-05	0.000848044	0.0278109	1	1
DENND4A_chr15:65700543:65700672:-@chr15:65697266:65697383:-@chr15:65701050:65701192:-	ENSG00000174485.16	ORF_preserving	1	0	0	0	chr15:65697383-65700543:65700672-65701050:-	0	0.263832	nonNMD	0.99627	-0.506889	1.99461	0.000440448	0.00887765
DCTN2_chr12:57538518:57538524:-@chr12:57535748:57535845:-@chr12:57546027:57546096:-	ENSG00000175203.17	ORF_preserving	1	2	1	0	chr12:57535845-57538518:57538524-57546027:-	0	-0.256292	nonNMD	0.99653	-0.0197633	0.309022	0.384625	1
TMX2-CTNND1_chr11:57806460:57806478:+@chr11:57805881:57806035:+@chr11:57806914:57806983:+	ENSG00000288534.1	ORF_preserving	1	0	0	0	chr11:57806035-57806460:57806478-57806914:+	0	-0.457517	nonNMD	#N/A	#N/A	0.0233845	#N/A	#N/A
PICALM_chr11:85990249:85990378:-@chr11:85983865:85983973:-@chr11:85996825:85996929:-	ENSG00000073921.18	ORF_preserving	1	0	1	1	chr11:85983973-85990249:85990378-85996825:-	0	-0.147552	nonNMD	0.99896	-0.229033	0.936898	7.11458e-09	7.90114e-07
EPB41L2_chr6:130870327:130870381:-@chr6:130869658:130870126:-@chr6:130885095:130885268:-	ENSG00000079819.19	ORF_preserving	1	6	0	0	chr6:130870126-130870327:130870381-130885095:-	0	0.0128263	nonNMD	0.99318	-0.210639	0.96596	0.105021	0.622955
ADAM15_chr1:155061414:155061489:+@chr1:155060762:155060832:+@chr1:155062244:155062369:+	ENSG00000143537.14	ORF_preserving	1	2	0	0	chr1:155060832-155061414:155061489-155062244:+	0	0.214413	nonNMD	2.4409e-16	0.288648	0.0512711	0.0129085	0.128189
EML6_chr2:54946659:54948014:+@chr2:54928624:54928751:+@chr2:54948881:54948960:+	ENSG00000214595.12	NMD_in	1	0	0	0	chr2:54928751-54946659:54948014-54948881:+	0	0.473853	NMD	4.0925e-09	0	0.173813	#N/A	#N/A
SORBS2_chr4:185684753:185684846:-@chr4:185678795:185678822:-@chr4:185775226:185775366:-	ENSG00000154556.18	Start_codon	1	12	1	0	chr4:185678822-185684753:185684846-185775226:-	0	Inf	nonNMD	0.035916	-0.176678	0.926114	0.0105689	0.109606
KIF23_chr15:69425281:69425323:+@chr15:69423158:69423329:+@chr15:69426069:69426182:+	ENSG00000137807.16	ORF_preserving	1	0	0	0	chr15:69423329-69425281:69425323-69426069:+	0	-0.261108	nonNMD	1	0	0.243824	#N/A	#N/A
SLIT2_chr4:20490802:20490814:+@chr4:20488818:20488982:+@chr4:20491760:20491899:+	ENSG00000145147.20	ORF_preserving	1	0	1	1	chr4:20488982-20490802:20490814-20491760:+	0	-0.0100309	nonNMD	1	0	0.102534	#N/A	#N/A
DDHD1_chr14:53103030:53103051:-@chr14:53093315:53093444:-@chr14:53103682:53103856:-	ENSG00000100523.16	ORF_preserving	1	0	0	0	chr14:53093444-53103030:53103051-53103682:-	0	-0.0061541	nonNMD	0.902	0.0500069	0.862174	0.776728	1
NSG1_chr4:4387118:4387173:+@chr4:4385856:4386643:+@chr4:4387603:4387758:+	ENSG00000168824.14	5UTR	1	1	1	1	chr4:4386643-4387118:4387173-4387603:+	0	Inf	nonNMD	0.0088286	0.00203811	-0.249025	0.966742	1
ADGRL2_chr1:81986900:81987029:+@chr1:81985258:81985355:+@chr1:81990390:81991368:+	ENSG00000117114.20	ORF_preserving	1	2	0	1	chr1:81985355-81986900:81987029-81990390:+	0	0.0301113	nonNMD	1	-0.0727254	-0.140203	0.0507108	0.366171
BCOR_chrX:40071636:40071690:-@chrX:40070972:40071159:-@chrX:40072348:40075180:-	ENSG00000183337.18	ORF_preserving	1	0	0	0	chrX:40071159-40071636:40071690-40072348:-	0	-0.0334561	nonNMD	1	0.0502606	2.68333	0.756642	1
NECAB2_chr16:83980838:83980864:+@chr16:83978443:83978552:+@chr16:83981029:83981127:+	ENSG00000103154.10	NMD_ex_in	1	0	1	1	chr16:83978552-83980838:83980864-83981029:+	0	0.205336	NMD	2.2364e-13	-0.0167688	-0.0474579	0.303317	1
MAP3K4_chr6:161108950:161109041:+@chr6:161108742:161108859:+@chr6:161109754:161109914:+	ENSG00000085511.20	NMD_in	1	0	0	0	chr6:161108859-161108950:161109041-161109754:+	0	0.10931	nonNMD	1	0.0297596	1.71161	0.216954	1
PXDN_chr2:1653915:1653980:-@chr2:1653627:1653785:-@chr2:1654399:1654508:-	ENSG00000130508.11	NMD_in	0	0	0	0	chr2:1653785-1653915:1653980-1654399:-	0	0.411748	NMD	2.5126e-07	0.381742	1.67323	9.31555e-06	0.000379013
SMARCC2_chr12:56172936:56173029:-@chr12:56172584:56172704:-@chr12:56173695:56173849:-	ENSG00000139613.12	ORF_preserving	1	0	1	0	chr12:56172704-56172936:56173029-56173695:-	0	-0.400232	nonNMD	1	0.0652664	0.235789	0.266649	1
WNK2_chr9:93306776:93306821:+@chr9:93299069:93299261:+@chr9:93308327:93308584:+	ENSG00000165238.16	#N/A	1	0	0	0	chr9:93299261-93306776:93306821-93308327:+	0	#N/A	#N/A	1	-0.0719512	0.812679	0.578878	1
NRXN3_chr14:78810317:78810344:+@chr14:78803619:78803823:+@chr14:78957241:78957361:+	ENSG00000021645.20	ORF_preserving	1	0	2	1	chr14:78803823-78810317:78810344-78957241:+	0	-0.0463628	nonNMD	1	#N/A	0.00723776	#N/A	#N/A
ROBO2_chr3:77602934:77603060:+@chr3:77602209:77602491:+@chr3:77607797:77607954:+	ENSG00000185008.17	ORF_preserving	1	0	1	1	chr3:77602491-77602934:77603060-77607797:+	0	-0.124591	nonNMD	1	-0.00112705	0.00377373	0.949391	1
FMNL2_chr2:152643418:152643544:+@chr2:152640790:152640914:+@chr2:152647795:152649823:+	ENSG00000157827.20	ORF_changing	1	1	0	1	chr2:152640914-152643418:152643544-152647795:+	0	0.327653	nonNMD	0.9932	-0.213689	0.114241	0.000467789	0.00931194
ADGRL3_chr4:61730621:61730636:+@chr4:61676825:61676935:+@chr4:61732753:61733554:+	ENSG00000150471.17	ORF_preserving	0	0	1	1	chr4:61676935-61730621:61730636-61732753:+	0	-0.324375	nonNMD	1	-0.00634188	0.450779	0.946631	1
CARMIL1_chr6:25576975:25576993:+@chr6:25556700:25556850:+@chr6:25580923:25580990:+	ENSG00000079691.18	ORF_preserving	1	0	0	0	chr6:25556850-25576975:25576993-25580923:+	0	-0.226341	nonNMD	0.033641	0	1.13924	#N/A	#N/A
CLIP2_chr7:74372931:74373036:+@chr7:74364254:74364315:+@chr7:74375886:74376822:+	ENSG00000106665.16	ORF_preserving	1	0	0	0	chr7:74364315-74372931:74373036-74375886:+	0	0.292164	nonNMD	0.99997	-0.0313798	0.0031025	0.501978	1
FHL1_chrX:136209242:136209442:+@chrX:136208454:136208641:+@chrX:136209870:136211322:+	ENSG00000022267.19	ORF_changing	1	0	0	0	chrX:136208641-136209242:136209442-136209870:+	0	-0.0259369	nonNMD	0.96979	-0.0284234	0.0171332	0.28699	1
MACROH2A1_chr5:135350822:135350913:-@chr5:135345967:135346057:-@chr5:135360496:135360607:-	ENSG00000113648.16	NMD_ex	1	1	0	0	chr5:135346057-135350822:135350913-135360496:-	1	0.350078	NMD	0.73705	-0.296059	-0.235207	0.00298477	0.0408936
RBIS_chr8:85219235:85219363:-@chr8:85217385:85217502:-@chr8:85220305:85220384:-	ENSG00000176731.12	5UTR	1	0	0	0	chr8:85217502-85219235:85219363-85220305:-	0	Inf	nonNMD	0.007898	-0.0175859	0.053962	0.270797	1
PORCN_chrX:48512834:48514141:+@chrX:48512588:48512719:+@chrX:48514239:48514625:+	ENSG00000102312.24	NMD_in	1	0	0	1	chrX:48512719-48512834:48514141-48514239:+	0	0.288933	NMD	0.99953	0	0.877848	#N/A	#N/A
SRPK2_chr7:105268805:105268869:-@chr7:105203627:105203785:-@chr7:105388647:105388702:-	ENSG00000135250.17	Start_codon	1	0	1	1	chr7:105203785-105268805:105268869-105388647:-	0	0.368611	nonNMD	0.99697	-0.149433	0.727684	0.00609672	0.0713796
NFASC_chr1:204991291:204991306:+@chr1:204988632:204988806:+@chr1:205009556:205009688:+	ENSG00000163531.17	ORF_preserving	1	1	1	0	chr1:204988806-204991291:204991306-205009556:+	0	-0.0583336	nonNMD	0.99999	-0.0206065	0.533381	0.767498	1
TPD52L1_chr6:125257097:125257158:+@chr6:125248281:125248383:+@chr6:125262833:125263044:+	ENSG00000111907.21	ORF_changing	1	1	0	0	chr6:125248383-125257097:125257158-125262833:+	0	0.126462	nonNMD	1.4908e-05	#DIV/0!	-0.00104658	#N/A	#N/A
STAP2_chr19:4324454:4324529:-@chr19:4324042:4324197:-@chr19:4325215:4325308:-	ENSG00000178078.12	ORF_preserving	1	0	0	0	chr19:4324197-4324454:4324529-4325215:-	0	0.233189	nonNMD	1.6296e-16	0.207743	0.205633	0.0231652	0.201037
SH3YL1_chr2:262630:262786:-@chr2:260084:260702:-@chr2:263210:263368:-	ENSG00000035115.22	#N/A	1	5	0	0	chr2:260702-262630:262786-263210:-	0	#N/A	#N/A	5.3675e-08	-0.666667	0.201879	7.2907e-08	6.05002e-06
APLP2_chr11:130137255:130137291:+@chr11:130135562:130135715:+@chr11:130140397:130140483:+	ENSG00000084234.18	ORF_preserving	1	0	1	1	chr11:130135715-130137255:130137291-130140397:+	0	-0.349375	nonNMD	0.37966	-0.0777983	-0.316628	0.146423	0.792209
RP11-274B21.1_chr7:128579998:128580094:+@chr7:128578889:128578933:+@chr7:128591849:128592017:+	ENSG00000280828.1	#N/A	0	0	0	0	chr7:128578933-128579998:128580094-128591849:+	0	#N/A	#N/A	#N/A	0.158248	1.37193	0.58439	1
TENM3_chr4:182744142:182744163:+@chr4:182743169:182743419:+@chr4:182751799:182752032:+	ENSG00000218336.9	ORF_preserving	1	0	1	1	chr4:182743419-182744142:182744163-182751799:+	0	0.0827249	nonNMD	0.99955	0.0450514	0.212985	0.862219	1
CCDC136_chr7:128817757:128817864:+@chr7:128815613:128815931:+@chr7:128821798:128822119:+	ENSG00000128596.17	ORF_changing	1	0	0	0	chr7:128815931-128817757:128817864-128821798:+	0	0.158174	nonNMD	9.1226e-14	-0.0438385	0.199255	1	1
LETMD1_chr12:51053811:51053860:+@chr12:51049033:51049185:+@chr12:51055834:51056021:+	ENSG00000050426.16	#N/A	1	4	0	0	chr12:51049185-51053811:51053860-51055834:+	0	#N/A	#N/A	0.048505	-0.0782688	0.340712	0.895363	1
MAGI2-AS3_chr7:79470593:79470679:+@chr7:79458846:79458999:+@chr7:79470782:79470991:+	ENSG00000234456.9	#N/A	1	0	0	0	chr7:79458999-79470593:79470679-79470782:+	0	#N/A	#N/A	#N/A	#N/A	0.0938336	#N/A	#N/A
MOBP_chr3:39499466:39499532:+@chr3:39480039:39480123:+@chr3:39502065:39502275:+	ENSG00000168314.18	5UTR	1	1	0	0	chr3:39480123-39499466:39499532-39502065:+	0	Inf	nonNMD	0.54623	#N/A	-0.0219177	#N/A	#N/A
INCENP_chr11:62141499:62141511:+@chr11:62140912:62141044:+@chr11:62144981:62145091:+	ENSG00000149503.13	ORF_preserving	1	0	0	0	chr11:62141044-62141499:62141511-62144981:+	0	0.0305791	nonNMD	0.88595	0	-0.189293	#N/A	#N/A
KIF3A_chr5:132706450:132706459:-@chr5:132703462:132703619:-@chr5:132710958:132711057:-	ENSG00000131437.16	ORF_preserving	1	0	1	1	chr5:132703619-132706450:132706459-132710958:-	0	-0.132891	nonNMD	0.89775	-0.025463	-0.0176426	1	1
RGS7_chr1:240800640:240800721:-@chr1:240775513:240776213:-@chr1:240802903:240802993:-	ENSG00000182901.17	ORF_changing	1	1	1	1	chr1:240776213-240800640:240800721-240802903:-	0	0.243592	nonNMD	0.77696	0.0574784	1.21156	0.254429	1
RP11-216L13.19_chr9:136809254:136809429:+@chr9:136807739:136808326:+@chr9:136809687:136810042:+	ENSG00000273066.5	#N/A	1	0	0	0	chr9:136808326-136809254:136809429-136809687:+	0	#N/A	#N/A	#N/A	0.0849459	0.555431	0.125489	0.70746
SRP14-AS1_chr15:40064295:40064601:+@chr15:40045960:40046069:+@chr15:40065220:40065705:+	ENSG00000248508.8	#N/A	1	0	0	0	chr15:40046069-40064295:40064601-40065220:+	0	#N/A	#N/A	#N/A	0.0228086	0.0823018	0.813535	1
ERG_chr21:38400573:38400645:-@chr21:38392375:38392444:-@chr21:38402556:38402637:-	ENSG00000157554.19	ORF_preserving	1	1	0	0	chr21:38392444-38400573:38400645-38402556:-	0	0.136326	nonNMD	0.96413	#DIV/0!	-0.00894084	#N/A	#N/A
ABCD4_chr14:74299547:74299675:-@chr14:74297835:74298069:-@chr14:74300149:74300268:-	ENSG00000119688.21	NMD_ex	1	4	0	0	chr14:74298069-74299547:74299675-74300149:-	0	0.243662	NMD	1.3364e-12	0.0268895	1.4871	0.888647	1
TNRC6B_chr22:40281118:40281289:+@chr22:40279994:40280143:+@chr22:40285644:40285770:+	ENSG00000100354.21	ORF_preserving	1	0	0	0	chr22:40280143-40281118:40281289-40285644:+	0	0.166205	nonNMD	1	-0.109238	0.907363	0.45278	1
NTNG1_chr1:107418579:107418645:+@chr1:107407681:107407708:+@chr1:107480610:107483458:+	ENSG00000162631.20	ORF_preserving	1	7	1	1	chr1:107407708-107418579:107418645-107480610:+	0	0.225897	nonNMD	0.9167	0.438889	0.0954697	1	1
RAPGEFL1_chr17:40181298:40181373:+@chr17:40178248:40178381:+@chr17:40181615:40181694:+	ENSG00000108352.13	Start_codon	1	0	0	0	chr17:40178381-40181298:40181373-40181615:+	0	0.443465	nonNMD	0.29662	0.0667665	1.59858	1	1
SUPT20H_chr13:37010551:37010655:-@chr13:37009311:37009809:-@chr13:37012191:37012297:-	ENSG00000102710.20	ORF_changing	1	0	0	0	chr13:37009809-37010551:37010655-37012191:-	0	-0.218845	nonNMD	2.7313e-14	0.00350978	1.25273	0.880231	1
SLC38A6_chr14:60987051:60987157:+@chr14:60984729:60984803:+@chr14:61015903:61015956:+	ENSG00000139974.16	NMD_in	1	0	0	0	chr14:60984803-60987051:60987157-61015903:+	1	0.317388	NMD	2.382e-20	-0.219447	0.955483	1	1
CIRBP_chr19:1273493:1273715:+@chr19:1271980:1272051:+@chr19:1274306:1274440:+	ENSG00000099622.14	NMD_in	1	0	0	0	chr19:1272051-1273493:1273715-1274306:+	0	0.594692	NMD	0.33636	-0.4917	0.509793	2.22045e-15	7.64674e-13
KCNAB3_chr17:7925096:7925183:-@chr17:7924414:7924500:-@chr17:7925682:7925726:-	ENSG00000170049.10	ORF_preserving	1	0	0	0	chr17:7924500-7925096:7925183-7925682:-	0	0.23122	nonNMD	2.4251e-17	#N/A	0.274548	#N/A	#N/A
SRCAP_chr16:30722562:30722748:+@chr16:30722121:30722286:+@chr16:30722962:30723229:+	ENSG00000080603.17	ORF_preserving	1	0	0	0	chr16:30722286-30722562:30722748-30722962:+	0	0.145973	nonNMD	1	0.00454885	1.0194	0.938615	1
MED23_chr6:131615323:131615341:-@chr6:131610045:131610246:-@chr6:131615906:131616002:-	ENSG00000112282.18	ORF_preserving	1	0	0	0	chr6:131610246-131615323:131615341-131615906:-	0	-0.248562	nonNMD	3.1015e-08	0.277568	0.337143	1	1
ATP11C_chrX:139737730:139737796:-@chrX:139726352:139728962:-@chrX:139737915:139738069:-	ENSG00000101974.15	ORF_changing	1	1	0	0	chrX:139728962-139737730:139737796-139737915:-	0	0.34273	nonNMD	0.9997	-0.0275421	-0.101363	0.580332	1
OXR1_chr8:106737519:106737600:+@chr8:106713822:106713985:+@chr8:106739457:106739583:+	ENSG00000164830.19	ORF_preserving	1	0	1	0	chr8:106713985-106737519:106737600-106739457:+	0	-0.0964122	nonNMD	0.84148	-0.187222	1.00156	7.02916e-06	0.000299909
PRXL2C_chr9:96645892:96646024:-@chr9:96639576:96641886:-@chr9:96651389:96651495:-	ENSG00000158122.12	ORF_preserving	1	0	0	0	chr9:96641886-96645892:96646024-96651389:-	0	0.130527	nonNMD	1.0063e-07	-0.0599065	0.29952	0.669265	1
PRR5L_chr11:36451208:36451335:+@chr11:36446299:36446440:+@chr11:36462341:36464965:+	ENSG00000135362.14	ORF_changing	1	1	0	0	chr11:36446440-36451208:36451335-36462341:+	0	0.164283	nonNMD	0.065457	0.5	0.800849	1	1
MAGI3_chr1:113682211:113682302:+@chr1:113681197:113681336:+@chr1:113682896:113685923:+	ENSG00000081026.19	ORF_changing	1	0	0	1	chr1:113681336-113682211:113682302-113682896:+	0	0.34989	nonNMD	0.02978	0	0.119135	#N/A	#N/A
DNM2_chr19:10808568:10808580:+@chr19:10805915:10805967:+@chr19:10812263:10812377:+	ENSG00000079805.19	ORF_preserving	1	1	1	1	chr19:10805967-10808568:10808580-10812263:+	0	-0.374101	nonNMD	0.99998	-0.0161514	1.32711	0.224766	1
LSAMP_chr3:115834561:115834597:-@chr3:115809793:115810414:-@chr3:115841844:115841993:-	ENSG00000185565.12	ORF_preserving	1	0	0	1	chr3:115810414-115834561:115834597-115841844:-	0	0.0386802	nonNMD	0.98742	#N/A	0.266213	#N/A	#N/A
ANK2_chr4:113331971:113332070:+@chr4:113330245:113330470:+@chr4:113333053:113333208:+	ENSG00000145362.21	ORF_preserving	1	0	1	0	chr4:113330470-113331971:113332070-113333053:+	0	-0.290245	nonNMD	1	-0.0572664	0.18272	0.059394	0.410429
SSR1_chr6:7295087:7295102:-@chr6:7287569:7289931:-@chr6:7295391:7295485:-	ENSG00000124783.14	ORF_preserving	1	0	0	0	chr6:7289931-7295087:7295102-7295391:-	0	-0.0358402	nonNMD	0.2706	-0.00216953	0.02577	0.982577	1
STOML1_chr15:73989107:73989257:-@chr15:73988598:73988802:-@chr15:73990350:73990457:-	ENSG00000067221.14	Start_codon	1	0	0	0	chr15:73988802-73989107:73989257-73990350:-	0	0.0979917	nonNMD	2.4189e-11	0.079586	0.872733	0.224667	1
PRRC2C_chr1:171589368:171589605:+@chr1:171588378:171588505:+@chr1:171591151:171591204:+	ENSG00000117523.17	#N/A	1	1	0	0	chr1:171588505-171589368:171589605-171591151:+	0	#N/A	#N/A	1	-0.138692	0.86356	0.148332	0.798836
FBXO16_chr8:28429377:28429403:-@chr8:28428411:28428736:-@chr8:28447170:28447273:-	ENSG00000214050.8	ORF_changing	1	0	0	0	chr8:28428736-28429377:28429403-28447170:-	0	0.0617264	nonNMD	4.6108e-09	-0.0383807	1.22315	0.699661	1
SRRM1_chr1:24663182:24663224:+@chr1:24662659:24662804:+@chr1:24666814:24666845:+	ENSG00000133226.17	ORF_preserving	1	0	0	0	chr1:24662804-24663182:24663224-24666814:+	0	-0.445673	nonNMD	1	0.0103872	1.46975	1	1
TPD52L2_chr20:63887563:63887605:+@chr20:63882718:63882820:+@chr20:63889189:63889238:+	ENSG00000101150.18	ORF_preserving	1	0	0	0	chr20:63882820-63887563:63887605-63889189:+	0	0.206151	nonNMD	0.00020188	-0.000988846	0.347272	0.700557	1
SBF2_chr11:9828125:9828221:-@chr11:9816839:9817024:-@chr11:9829355:9829496:-	ENSG00000133812.17	ORF_preserving	1	0	1	0	chr11:9817024-9828125:9828221-9829355:-	0	0.0264152	nonNMD	6.3771e-10	-0.364252	0.44227	0.0522113	0.373426
ECHDC2_chr1:52905033:52906611:-@chr1:52904645:52904833:-@chr1:52907867:52907954:-	ENSG00000121310.17	#N/A	1	0	0	0	chr1:52904833-52905033:52906611-52907867:-	0	#N/A	#N/A	1.55e-10	0.121516	0.131028	1	1
SCAMP5_chr15:75016592:75016749:+@chr15:75012676:75012805:+@chr15:75017869:75017925:+	ENSG00000198794.12	NMD_ex	1	0	1	1	chr15:75012805-75016592:75016749-75017869:+	1	0.0572742	nonNMD	0.65099	-0.045914	0.431426	0.150567	0.807574
PIF1_chr15:64821366:64821520:-@chr15:64821166:64821281:-@chr15:64822265:64822391:-	ENSG00000140451.13	NMD_ex	0	0	0	0	chr15:64821281-64821366:64821520-64822265:-	0	0.42802	NMD	1.8307e-16	0	0.94956	#N/A	#N/A
KIF21A_chr12:39346465:39346504:-@chr12:39342033:39342124:-@chr12:39351776:39351980:-	ENSG00000139116.19	ORF_preserving	1	0	1	1	chr12:39342124-39346465:39346504-39351776:-	0	-0.161253	nonNMD	2.865e-08	-0.126251	0.243156	0.00286799	0.0395471
PHACTR3_chr20:59836504:59836560:+@chr20:59806040:59806194:+@chr20:59845188:59845265:+	ENSG00000087495.17	#N/A	0	0	0	0	chr20:59806194-59836504:59836560-59845188:+	0	#N/A	#N/A	0.99687	#N/A	0.437205	1	1
BHLHB9_chrX:102747816:102747911:+@chrX:102720956:102721091:+@chrX:102748698:102748881:+	ENSG00000198908.12	5UTR	1	0	0	0	chrX:102721091-102747816:102747911-102748698:+	0	Inf	nonNMD	0.02025	0.0786317	0.0376034	0.0262577	0.221477
NAGK_chr2:71075561:71075642:+@chr2:71073481:71073594:+@chr2:71076603:71076701:+	ENSG00000124357.13	#N/A	1	0	0	0	chr2:71073594-71075561:71075642-71076603:+	0	#N/A	#N/A	4.5517e-09	-0.031746	-0.0267196	0.651344	1
RBM27_chr5:146251710:146251875:+@chr5:146237297:146237432:+@chr5:146254942:146255092:+	ENSG00000091009.8	ORF_preserving	1	0	0	0	chr5:146237432-146251710:146251875-146254942:+	0	0.126663	nonNMD	0.99999	-0.0432622	0.728284	0.290309	1
NR4A1_chr12:52052495:52052645:+@chr12:52051401:52051568:+@chr12:52054326:52054673:+	ENSG00000123358.20	5UTR	1	0	0	0	chr12:52051568-52052495:52052645-52054326:+	0	Inf	nonNMD	0.37074	0.5	0.95572	1	1
PTK2_chr8:140769574:140769592:-@chr8:140764233:140764290:-@chr8:140789473:140789526:-	ENSG00000169398.19	ORF_preserving	1	0	1	1	chr8:140764290-140769574:140769592-140789473:-	0	-0.0824567	nonNMD	0.99987	-0.0299762	0.69453	0.569665	1
CRTC2_chr1:153948833:153948900:-@chr1:153948457:153948644:-@chr1:153949114:153949384:-	ENSG00000160741.17	NMD_in	1	0	0	0	chr1:153948644-153948833:153948900-153949114:-	1	0.508955	NMD	0.99891	0.197841	2.6947	0.00400748	0.0515784
EIF4G3_chr1:20997600:20997633:-@chr1:20981047:20981227:-@chr1:21002712:21002808:-	ENSG00000075151.23	ORF_preserving	1	2	0	1	chr1:20981227-20997600:20997633-21002712:-	0	-0.126073	nonNMD	1	0.0558816	0.735396	0.398878	1
VAV2_chr9:133769416:133769503:-@chr9:133768441:133768596:-@chr9:133770377:133770501:-	ENSG00000160293.17	ORF_preserving	1	0	0	0	chr9:133768596-133769416:133769503-133770377:-	0	0.405478	nonNMD	3.1086e-06	0.00991973	0.833375	0.758284	1
CNGB1_chr16:57915248:57915335:-@chr16:57912929:57912994:-@chr16:57916128:57916179:-	ENSG00000070729.14	ORF_preserving	0	0	1	0	chr16:57912994-57915248:57915335-57916128:-	0	0.135407	nonNMD	1.8369e-37	0.421073	0.422912	2.18982e-05	0.000761745
FNBP1_chr9:129915965:129915980:-@chr9:129908889:129908999:-@chr9:129923843:129923939:-	ENSG00000187239.17	ORF_preserving	1	1	0	0	chr9:129908999-129915965:129915980-129923843:-	0	0.187528	nonNMD	0.82844	-0.2578	1.11234	0.00558908	0.0670148
PTPRD_chr9:8527344:8527353:-@chr9:8526626:8526644:-@chr9:8528590:8528779:-	ENSG00000153707.18	ORF_preserving	1	1	1	1	chr9:8526644-8527344:8527353-8528590:-	0	-0.407334	nonNMD	1	0.109557	-0.262322	0.264845	1
EVI5L_chr19:7857091:7857124:+@chr19:7856014:7856068:+@chr19:7858190:7858331:+	ENSG00000142459.8	ORF_preserving	1	0	0	1	chr19:7856068-7857091:7857124-7858190:+	0	0.46915	nonNMD	0.99985	-0.0614685	0.899789	0.0212347	0.187886
ZFAND6_chr15:80098415:80098578:+@chr15:80072563:80072647:+@chr15:80120327:80120405:+	ENSG00000086666.19	5UTR	1	10	0	0	chr15:80072647-80098415:80098578-80120327:+	0	Inf	nonNMD	0.46236	-0.11073	-0.0492857	0.0568408	0.397457
FAIM_chr3:138619710:138619770:+@chr3:138608699:138608937:+@chr3:138621406:138621539:+	ENSG00000158234.12	Start_codon	1	1	0	0	chr3:138608937-138619710:138619770-138621406:+	0	Inf	nonNMD	0.00011755	-0.153474	0.523776	0.00280027	0.0388851
MAP4K4_chr2:101863820:101864051:+@chr2:101859642:101859864:+@chr2:101864929:101865003:+	ENSG00000071054.16	ORF_preserving	1	1	1	0	chr2:101859864-101863820:101864051-101864929:+	0	-0.215254	nonNMD	1	-0.0213428	0.0600606	0.120822	0.689445
LMAN2L_chr2:96713106:96713139:-@chr2:96711863:96712025:-@chr2:96733518:96733601:-	ENSG00000114988.12	ORF_preserving	1	1	0	0	chr2:96712025-96713106:96713139-96733518:-	0	0.187705	nonNMD	1.9629e-11	-0.170928	1.20953	0.0460802	0.340546
ELAVL2_chr9:23693447:23693486:-@chr9:23690103:23692884:-@chr9:23701378:23701604:-	ENSG00000107105.15	ORF_preserving	1	0	0	1	chr9:23692884-23693447:23693486-23701378:-	0	0.0827928	nonNMD	0.99514	-0.188046	-0.702502	3.56794e-08	3.24568e-06
STIM2_chr4:27007982:27008006:+@chr4:27007532:27007700:+@chr4:27008427:27008528:+	ENSG00000109689.19	ORF_preserving	1	0	0	0	chr4:27007700-27007982:27008006-27008427:+	0	0.257095	nonNMD	0.9906	-0.120246	0.918413	0.0397947	0.305465
BICDL1_chr12:120072510:120072729:+@chr12:120071621:120071801:+@chr12:120080886:120081017:+	ENSG00000135127.11	ORF_preserving	1	0	1	0	chr12:120071801-120072510:120072729-120080886:+	0	0.423098	nonNMD	0.94786	-0.195789	1.66127	0.000177598	0.00424939
NOL4_chr18:33957325:33957517:-@chr18:33943064:33943178:-@chr18:33958238:33958418:-	ENSG00000101746.16	ORF_preserving	1	0	0	0	chr18:33943178-33957325:33957517-33958238:-	0	-0.104915	nonNMD	0.99949	0.269957	0.936092	1	1
USP16_chr21:29025708:29025771:+@chr21:29024650:29024777:+@chr21:29027872:29027974:+	ENSG00000156256.15	5UTR	1	1	0	0	chr21:29024777-29025708:29025771-29027872:+	0	Inf	nonNMD	1.8493e-09	0.0343347	0.192037	0.738473	1
RAPH1_chr2:203470238:203470313:-@chr2:203461847:203461925:-@chr2:203489583:203490089:-	ENSG00000173166.18	ORF_preserving	1	1	1	1	chr2:203461925-203470238:203470313-203489583:-	0	0.0810309	nonNMD	0.99985	0.0949274	0.561731	0.492048	1
NSUN3_chr3:94094139:94094294:+@chr3:94084106:94084450:+@chr3:94095032:94095094:+	ENSG00000178694.10	NMD_ex_in	0	0	0	0	chr3:94084450-94094139:94094294-94095032:+	0	0.125537	nonNMD	9.0405e-09	#N/A	0.704578	#N/A	#N/A
CBY1_chr22:38665545:38665685:+@chr22:38656650:38656750:+@chr22:38668016:38668132:+	ENSG00000100211.10	5UTR	1	1	0	0	chr22:38656750-38665545:38665685-38668016:+	0	Inf	nonNMD	0.0012587	0.0920677	0.501634	0.00771569	0.0857531
MAPK8IP3_chr16:1758977:1758995:+@chr16:1758147:1758159:+@chr16:1759957:1760015:+	ENSG00000138834.14	ORF_preserving	1	0	1	0	chr16:1758159-1758977:1758995-1759957:+	0	-0.084966	nonNMD	1	-0.0142147	0.666874	0.853184	1
NMRK1_chr9:75069741:75069813:-@chr9:75068995:75069102:-@chr9:75069894:75070042:-	ENSG00000106733.21	ORF_preserving	1	0	0	0	chr9:75069102-75069741:75069813-75069894:-	0	-0.00516141	nonNMD	3.5697e-08	0.0965897	-0.156115	1	1
RIIAD1_chr1:151727574:151727621:+@chr1:151722085:151722162:+@chr1:151728765:151728893:+	ENSG00000178796.13	ORF_changing	1	0	0	0	chr1:151722162-151727574:151727621-151728765:+	0	0.379027	nonNMD	3.1906e-05	#N/A	0.370758	#N/A	#N/A
DCTD_chr4:182915880:182915888:-@chr4:182915460:182915575:-@chr4:182916418:182916539:-	ENSG00000129187.15	5UTR	1	0	0	0	chr4:182915575-182915880:182915888-182916418:-	0	0.100649	nonNMD	0.00070935	0.111595	0.916737	0.675731	1
NCKAP1_chr2:183024977:183024995:-@chr2:183023805:183023916:-@chr2:183037991:183038858:-	ENSG00000061676.15	ORF_preserving	1	0	1	1	chr2:183023916-183024977:183024995-183037991:-	0	-0.348209	nonNMD	1	0.022695	0.103652	0.623871	1
BPTF_chr17:67928958:67929120:+@chr17:67928354:67928601:+@chr17:67929335:67929487:+	ENSG00000171634.18	ORF_preserving	1	0	1	0	chr17:67928601-67928958:67929120-67929335:+	0	-0.139527	nonNMD	1	-0.0992772	0.947406	0.0242386	0.208235
NEU3_chr11:74994508:74994720:+@chr11:74988932:74989154:+@chr11:75005412:75007084:+	ENSG00000162139.10	ORF_changing	1	0	0	0	chr11:74989154-74994508:74994720-75005412:+	0	0.0539351	nonNMD	2.4425e-08	-0.187382	1.15051	0.103486	0.615969
ECHDC2_chr1:52905033:52905090:-@chr1:52904645:52904833:-@chr1:52907867:52907954:-	ENSG00000121310.17	ORF_preserving	1	0	0	0	chr1:52904833-52905033:52905090-52907867:-	0	-0.169256	nonNMD	1.55e-10	0.031746	0.131028	1	1
FAXC_chr6:99333350:99333547:-@chr6:99291703:99291820:-@chr6:99342897:99343033:-	ENSG00000146267.12	5UTR	1	0	0	0	chr6:99291820-99333350:99333547-99342897:-	0	Inf	nonNMD	0.93484	-0.0677944	-0.240813	0.0902382	0.558564
TRAK2_chr2:201401017:201401094:-@chr2:201399376:201399493:-@chr2:201407402:201407597:-	ENSG00000115993.13	NMD_ex	0	0	1	0	chr2:201399493-201401017:201401094-201407402:-	0	0.440925	NMD	1.9123e-14	-0.0758095	-0.201704	0.0260334	0.220124
DLG3_chrX:70495407:70495453:+@chrX:70493375:70493475:+@chrX:70498519:70498570:+	ENSG00000082458.12	#N/A	1	2	1	1	chrX:70493475-70495407:70495453-70498519:+	0	#N/A	#N/A	0.99999	0.0387264	-0.0143027	1	1
YIPF1_chr1:53855000:53855051:-@chr1:53851718:53852270:-@chr1:53860055:53860153:-	ENSG00000058799.15	NMD_in	1	0	0	0	chr1:53852270-53855000:53855051-53860055:-	0	0.249581	NMD	0.0031753	0.177532	0.473174	0.00188817	0.0285275
CCDC191_chr3:114031625:114031779:-@chr3:114018677:114018868:-@chr3:114034924:114035148:-	ENSG00000163617.11	NMD_ex	0	0	0	0	chr3:114018868-114031625:114031779-114034924:-	0	0.287683	NMD	4.1656e-32	#N/A	0.462295	#N/A	#N/A
RP11-22B23.1_chr12:9311140:9311290:+@chr12:9310338:9310441:+@chr12:9311549:9311618:+	ENSG00000111788.10	#N/A	0	0	0	0	chr12:9310441-9311140:9311290-9311549:+	0	#N/A	#N/A	#N/A	#DIV/0!	1.11111	#N/A	#N/A
MPHOSPH9_chr12:123227462:123227572:-@chr12:123223037:123223127:-@chr12:123230260:123230522:-	ENSG00000051825.15	NMD_in	1	0	0	0	chr12:123223127-123227462:123227572-123230260:-	0	0.504867	NMD	1.6616e-10	0.156083	1.35471	0.680703	1
TMEM39A_chr3:119435754:119435935:-@chr3:119434761:119434882:-@chr3:119436790:119436816:-	ENSG00000176142.13	NMD_in	1	0	0	0	chr3:119434882-119435754:119435935-119436790:-	0	0.298337	NMD	0.95467	-0.101552	1.78663	0.484235	1
RPGR_chrX:38287093:38288041:-@chrX:38276586:38276772:-@chrX:38290958:38291024:-	ENSG00000156313.15	ORF_preserving	1	0	1	0	chrX:38276772-38287093:38288041-38290958:-	0	0.128762	nonNMD	0.99804	-0.0429922	0.398331	0.587944	1
MBD1_chr18:50275369:50275444:-@chr18:50275128:50275245:-@chr18:50275599:50275728:-	ENSG00000141644.18	ORF_preserving	1	0	0	0	chr18:50275245-50275369:50275444-50275599:-	0	-0.169614	nonNMD	0.99717	-0.0114578	0.877843	0.710951	1
MYBPC1_chr12:101684381:101684424:+@chr12:101680342:101680529:+@chr12:101685581:101685615:+	ENSG00000196091.15	ORF_changing	1	1	0	0	chr12:101680529-101684381:101684424-101685581:+	0	0.148651	nonNMD	4.835e-05	#N/A	0	#N/A	#N/A
FEZ2_chr2:36560784:36560865:-@chr2:36558437:36558513:-@chr2:36578596:36578865:-	ENSG00000171055.15	ORF_preserving	1	0	1	0	chr2:36558513-36560784:36560865-36578596:-	0	0.0919673	nonNMD	1.1496e-11	-0.125636	0.540652	0.0482761	0.353236
MTX3_chr5:79985570:79985659:-@chr5:79976715:79983794:-@chr5:79986949:79987107:-	ENSG00000177034.17	ORF_changing	1	0	0	0	chr5:79983794-79985570:79985659-79986949:-	0	0.0932995	nonNMD	0.00016475	-0.374883	1.42892	1.71458e-05	0.000624358
HUWE1_chrX:53625785:53626034:-@chrX:53625156:53625258:-@chrX:53627409:53627515:-	ENSG00000086758.16	ORF_preserving	1	0	0	0	chrX:53625258-53625785:53626034-53627409:-	0	-0.189609	nonNMD	1	-0.0796626	0.769483	0.401839	1
EDIL3_chr5:84229854:84229884:-@chr5:84180392:84180521:-@chr5:84254083:84254212:-	ENSG00000164176.13	ORF_preserving	1	0	0	0	chr5:84180521-84229854:84229884-84254083:-	0	0.0836124	nonNMD	0.00014584	-0.0290804	-0.296956	0.345929	1
PRUNE1_chr1:151018556:151018669:+@chr1:151017811:151017904:+@chr1:151024610:151024795:+	ENSG00000143363.17	NMD_ex	1	1	0	0	chr1:151017904-151018556:151018669-151024610:+	0	0.380935	NMD	0.0091474	0.138014	0.379026	0.000589536	0.0112026
EDEM3_chr1:184701496:184701544:-@chr1:184690492:184694472:-@chr1:184702810:184702996:-	ENSG00000116406.19	ORF_preserving	1	0	0	0	chr1:184694472-184701496:184701544-184702810:-	0	0.44904	nonNMD	0.0024686	0.0247175	0.40547	1	1
MIA2_chr14:39320927:39321056:+@chr14:39319208:39319291:+@chr14:39326863:39327022:+	ENSG00000150527.17	ORF_preserving	1	0	0	0	chr14:39319291-39320927:39321056-39326863:+	0	-0.342016	nonNMD	1.0326e-06	-0.120896	0.93801	0.0297101	0.244272
SNHG28_chr1:159840710:159840866:-@chr1:159837916:159838027:-@chr1:159841125:159841211:-	ENSG00000188004.11	#N/A	1	0	0	0	chr1:159838027-159840710:159840866-159841125:-	0	#N/A	#N/A	1.2953e-08	#N/A	-0.00599852	#N/A	#N/A
COQ5_chr12:120526456:120526546:-@chr12:120522213:120522363:-@chr12:120528939:120529140:-	ENSG00000110871.15	NMD_in	1	0	0	0	chr12:120522363-120526456:120526546-120528939:-	0	0.149291	NMD	2.8412e-05	0.091199	1.13994	0.145628	0.78863
NHLRC3_chr13:39044089:39044181:+@chr13:39039563:39039711:+@chr13:39047039:39047152:+	ENSG00000188811.14	NMD_ex	0	0	0	0	chr13:39039711-39044089:39044181-39047039:+	0	0.190206	NMD	1.8477e-05	-0.131742	0.43197	1	1
ZNF584_chr19:58409964:58410091:+@chr19:58408776:58409165:+@chr19:58415523:58415646:+	ENSG00000171574.18	NMD_ex	1	0	0	0	chr19:58409165-58409964:58410091-58415523:+	0	0.0377116	nonNMD	0.00010489	0.191238	1.88801	0.160178	0.842277
CACNB3_chr12:48816872:48816995:+@chr12:48815601:48815728:+@chr12:48823343:48823466:+	ENSG00000167535.8	NMD_in	1	0	0	0	chr12:48815728-48816872:48816995-48823343:+	0	0.168575	NMD	0.00028915	0.392386	-0.090882	0.0604128	0.416097
PTBP2_chr1:96806418:96806452:+@chr1:96804784:96804939:+@chr1:96806865:96806958:+	ENSG00000117569.19	NMD_ex	1	0	1	0	chr1:96804939-96806418:96806452-96806865:+	1	0.174394	NMD	0.99883	-0.292214	1.00876	9.86469e-08	7.83536e-06
EIF4G3_chr1:20982387:20982408:-@chr1:20981047:20981227:-@chr1:21001198:21001324:-	ENSG00000075151.23	No_stop_codon	1	2	0	1	chr1:20981227-20982387:20982408-21001198:-	0	0.375853	nonNMD	1	0.193682	0.735396	0.635876	1
ADA_chr20:44623006:44623078:-@chr20:44622828:44622930:-@chr20:44624201:44624329:-	ENSG00000196839.13	ORF_preserving	1	0	0	0	chr20:44622930-44623006:44623078-44624201:-	0	-0.0503218	nonNMD	2.8825e-12	-0.176955	0.677103	1	1
PTPRF_chr1:43612767:43612800:+@chr1:43609382:43609498:+@chr1:43613617:43613715:+	ENSG00000142949.17	ORF_preserving	1	0	1	1	chr1:43609498-43612767:43612800-43613617:+	0	-0.100476	nonNMD	1	-0.0295002	-0.193925	0.30759	1
EPB41_chr1:29058810:29058852:+@chr1:29058588:29058645:+@chr1:29060421:29060484:+	ENSG00000159023.22	ORF_preserving	1	0	0	0	chr1:29058645-29058810:29058852-29060421:+	0	0.00279988	nonNMD	3.5942e-05	0.00229071	0.503915	1	1
BCAS1_chr20:53966905:53967073:-@chr20:53953431:53953695:-@chr20:53985286:53985499:-	ENSG00000064787.13	#N/A	1	3	1	1	chr20:53953695-53966905:53967073-53985286:-	0	#N/A	#N/A	6.9521e-07	#N/A	0.0329994	#N/A	#N/A
TRAPPC9_chr8:140426614:140426641:-@chr8:140405576:140405698:-@chr8:140435111:140435240:-	ENSG00000167632.18	ORF_preserving	1	0	1	0	chr8:140405698-140426614:140426641-140435111:-	0	0.329407	nonNMD	2.2898e-14	-0.0234633	0.605197	0.832883	1
RAPGEF6_chr5:131469800:131469815:-@chr5:131464040:131464281:-@chr5:131472586:131472744:-	ENSG00000158987.22	ORF_preserving	1	0	0	0	chr5:131464281-131469800:131469815-131472586:-	0	-0.429666	nonNMD	0.99644	0.0709808	1.11126	0.304915	1
PIP5K1C_chr19:3633436:3633520:-@chr19:3630182:3633169:-@chr19:3638883:3639016:-	ENSG00000186111.11	ORF_preserving	1	0	1	1	chr19:3633169-3633436:3633520-3638883:-	0	0.266986	nonNMD	0.97704	-0.0265452	0.401935	0.310503	1
SCN3A_chr2:165163617:165163709:-@chr2:165162555:165162828:-@chr2:165164391:165164520:-	ENSG00000153253.19	NMD_ex	1	1	0	0	chr2:165162828-165163617:165163709-165164391:-	1	0.287872	NMD	1	#N/A	-0.305806	#N/A	#N/A
LCOR_chr10:96944112:96944245:+@chr10:96907667:96907747:+@chr10:96949007:96949295:+	ENSG00000196233.14	NMD_ex	1	0	0	0	chr10:96907747-96944112:96944245-96949007:+	0	0.134687	NMD	0.95022	0.022887	-0.237958	0.799849	1
ARHGEF1_chr19:41897945:41898113:+@chr19:41896376:41896482:+@chr19:41898441:41898587:+	ENSG00000076928.18	ORF_preserving	1	0	0	0	chr19:41896482-41897945:41898113-41898441:+	0	-0.106261	nonNMD	0.76754	-0.2208	1.21084	5.50802e-10	8.35089e-08
IQSEC1_chr3:12902772:12902822:-@chr3:12897042:12901522:-@chr3:12908348:12908525:-	ENSG00000144711.16	ORF_changing	1	0	1	1	chr3:12901522-12902772:12902822-12908348:-	0	0.135656	nonNMD	0.99969	-0.0280072	0.80561	0.0540262	0.382716
CCT6P1_chr7:65754526:65754661:+@chr7:65752163:65752310:+@chr7:65755779:65755952:+	ENSG00000228409.6	#N/A	1	1	0	0	chr7:65752310-65754526:65754661-65755779:+	0	#N/A	#N/A	#N/A	-0.330158	3.69852	1	1
TNC_chr9:115048259:115048532:-@chr9:115046409:115046682:-@chr9:115057152:115057425:-	ENSG00000041982.16	ORF_preserving	1	1	1	1	chr9:115046682-115048259:115048532-115057152:-	0	-0.337929	nonNMD	1.2592e-07	-0.26344	0.0849917	0.274658	1
PALM2AKAP2_chr9:109931926:109932028:+@chr9:109925060:109925082:+@chr9:109942685:109942773:+	ENSG00000157654.19	ORF_preserving	1	1	0	0	chr9:109925082-109931926:109932028-109942685:+	0	0.0816792	nonNMD	6.0664e-05	0	1.05958	#N/A	#N/A
BHLHB9_chrX:102747816:102747911:+@chrX:102745978:102746174:+@chrX:102748698:102748881:+	ENSG00000198908.12	5UTR	1	0	0	0	chrX:102746174-102747816:102747911-102748698:+	0	Inf	nonNMD	0.02025	#N/A	0.0376034	#N/A	#N/A
STAU1_chr20:49165996:49166285:-@chr20:49153932:49154071:-@chr20:49188115:49188334:-	ENSG00000124214.21	5UTR	1	0	1	1	chr20:49154071-49165996:49166285-49188115:-	0	Inf	nonNMD	0.99976	-0.0188776	0.101908	0.77089	1
UBE3A_chr15:25407066:25407262:-@chr15:25405460:25405502:-@chr15:25409087:25409207:-	ENSG00000114062.22	NMD_in	1	1	1	1	chr15:25405502-25407066:25407262-25409087:-	0	0.322181	NMD	0.9998	-0.0485162	0.697282	0.436024	1
ANKRD12_chr18:9204475:9204544:+@chr18:9195550:9195698:+@chr18:9208656:9208803:+	ENSG00000101745.17	ORF_preserving	1	1	0	0	chr18:9195698-9204475:9204544-9208656:+	0	0.233344	nonNMD	1	0.149508	0.688241	0.0840614	0.53187
ASAP2_chr2:9391061:9391196:+@chr2:9388293:9388546:+@chr2:9393481:9393647:+	ENSG00000151693.11	ORF_preserving	1	0	0	0	chr2:9388546-9391061:9391196-9393481:+	0	0.0234995	nonNMD	0.99996	-0.0366846	0.149071	0.688103	1
MCF2L_chr13:113091120:113091195:+@chr13:113089609:113089728:+@chr13:113094513:113094635:+	ENSG00000126217.21	ORF_preserving	1	1	0	0	chr13:113089728-113091120:113091195-113094513:+	0	0.361758	nonNMD	2.7178e-07	-0.0328023	0.447282	0.155911	0.828039
EPB41L3_chr18:5398020:5398143:-@chr18:5397057:5397426:-@chr18:5406776:5406968:-	ENSG00000082397.18	ORF_preserving	1	2	1	1	chr18:5397426-5398020:5398143-5406776:-	0	-0.370336	nonNMD	4.3188e-05	-0.117819	0.0278109	0.00143961	0.0229145
RIMS2_chr8:103927841:103927889:+@chr8:103921671:103921784:+@chr8:103931262:103931393:+	ENSG00000176406.23	ORF_preserving	1	0	1	1	chr8:103921784-103927841:103927889-103931262:+	0	0.181322	nonNMD	1	0.0897912	1.20158	0.000422106	0.00856885
ZSCAN32_chr16:3393648:3393814:-@chr16:3384820:3384941:-@chr16:3397191:3397744:-	ENSG00000140987.20	NMD_ex	1	3	0	0	chr16:3384941-3393648:3393814-3397191:-	0	0.419789	NMD	2.4299e-11	-0.00165221	0.838348	0.683258	1
ACBD5_chr10:27223206:27223239:-@chr10:27219722:27219857:-@chr10:27223337:27223452:-	ENSG00000107897.20	ORF_preserving	1	0	0	0	chr10:27219857-27223206:27223239-27223337:-	0	-0.217114	nonNMD	0.006148	-0.13723	0.977191	0.000133461	0.00334785
THSD7A_chr7:11376569:11376657:-@chr7:11370364:11375878:-@chr7:11379069:11379280:-	ENSG00000005108.16	ORF_changing	0	0	0	0	chr7:11375878-11376569:11376657-11379069:-	0	0.142265	nonNMD	1	#N/A	0.385009	1	1
METTL23_chr17:76729689:76729794:+@chr17:76726838:76727178:+@chr17:76732977:76733215:+	ENSG00000181038.14	Start_codon	1	0	0	0	chr17:76727178-76729689:76729794-76732977:+	0	Inf	nonNMD	1.3147e-07	0.0665723	1.21836	0.503265	1
SYT7_chr11:61546030:61546255:-@chr11:61532988:61533124:-@chr11:61551383:61551463:-	ENSG00000011347.10	ORF_preserving	1	3	1	1	chr11:61533124-61546030:61546255-61551383:-	0	0.114602	nonNMD	0.96342	-0.108259	0.407918	0.0990472	0.596514
CASK_chrX:41622616:41622634:-@chrX:41609903:41610025:-@chrX:41626603:41626703:-	ENSG00000147044.23	ORF_preserving	1	1	1	1	chrX:41610025-41622616:41622634-41626603:-	0	-0.315853	nonNMD	1	-0.113218	0.0819565	0.083321	0.528087
ADAM23_chr2:206605789:206605880:+@chr2:206596050:206596162:+@chr2:206617578:206617842:+	ENSG00000114948.13	Same_stop_codon_diff_from_annot	1	2	1	1	chr2:206596162-206605789:206605880-206617578:+	0	0.0931002	nonNMD	0.99709	-0.117191	-0.0413131	1	1
CAMK2D_chr4:113502935:113502977:-@chr4:113500462:113500511:-@chr4:113509637:113509675:-	ENSG00000145349.18	ORF_preserving	1	4	1	1	chr4:113500511-113502935:113502977-113509637:-	0	-0.076888	nonNMD	0.002287	-0.21744	1.56777	0.00372583	0.0486288
RRAGB_chrX:55727306:55727390:+@chrX:55722185:55722285:+@chrX:55729293:55729360:+	ENSG00000083750.13	ORF_preserving	1	0	0	0	chrX:55722285-55727306:55727390-55729293:+	0	-0.0202723	nonNMD	0.8363	0.0946088	0.455348	0.0917218	0.565207
DLG3_chrX:70495407:70495453:+@chrX:70493375:70493475:+@chrX:70497179:70497221:+	ENSG00000082458.12	NMD_in	1	2	1	1	chrX:70493475-70495407:70495453-70497179:+	0	0.262616	NMD	0.99999	0.0196072	-0.0143027	0.968869	1
UBE3A_chr15:25407066:25407212:-@chr15:25405460:25405502:-@chr15:25409087:25409207:-	ENSG00000114062.22	NMD_in	1	0	1	1	chr15:25405502-25407066:25407212-25409087:-	0	0.235539	NMD	0.9998	#N/A	0.697282	#N/A	#N/A
KIAA0513_chr16:85082563:85082593:+@chr16:85081314:85081392:+@chr16:85086643:85086724:+	ENSG00000135709.13	ORF_preserving	1	0	0	0	chr16:85081392-85082563:85082593-85086643:+	0	0.171654	nonNMD	0.23471	-0.142975	0.715758	0.102956	0.6135
DBR1_chr3:138163777:138163858:-@chr3:138163348:138163494:-@chr3:138167080:138167305:-	ENSG00000138231.13	ORF_preserving	0	0	0	0	chr3:138163494-138163777:138163858-138167080:-	0	0.507992	nonNMD	1.1785e-08	#N/A	0.487947	#N/A	#N/A
SEC24C_chr10:73762097:73762166:+@chr10:73760712:73760849:+@chr10:73763489:73763555:+	ENSG00000176986.16	ORF_preserving	1	0	0	0	chr10:73760849-73762097:73762166-73763489:+	0	0.167819	nonNMD	1	0.0576285	0.696989	0.30175	1
SGCE_chr7:94587777:94587849:-@chr7:94585269:94585515:-@chr7:94588688:94588732:-	ENSG00000127990.19	ORF_changing	1	0	1	0	chr7:94585515-94587777:94587849-94588688:-	0	0.16656	nonNMD	0.023761	0.104104	0.644664	0.255168	1
AKAP10_chr17:19940886:19941010:-@chr17:19939712:19939849:-@chr17:19941825:19941910:-	ENSG00000108599.15	NMD_ex	1	0	0	0	chr17:19939849-19940886:19941010-19941825:-	1	0.427097	NMD	0.10782	-0.190107	0.937423	7.52149e-05	0.00209857
LEMD1_chr1:205384287:205384364:-@chr1:205381377:205381856:-@chr1:205420454:205420574:-	ENSG00000186007.10	NMD_in	1	3	0	0	chr1:205381856-205384287:205384364-205420454:-	0	0.346625	NMD	3.3433e-06	-0.340111	-0.440226	1	1
SCYL3_chr1:169864368:169864508:-@chr1:169862612:169862797:-@chr1:169866895:169866973:-	ENSG00000000457.14	NMD_ex	0	0	1	0	chr1:169862797-169864368:169864508-169866895:-	0	0.238469	NMD	0.28151	-0.105241	1.35992	0.00572022	0.0681633
AP2B1_chr17:35670856:35670898:+@chr17:35657598:35657791:+@chr17:35671753:35671900:+	ENSG00000006125.18	NMD_in	1	0	1	1	chr17:35657791-35670856:35670898-35671753:+	0	-0.485427	nonNMD	0.9983	0.00563464	0.0354125	0.859958	1
BAK1_chr6:33574505:33574525:-@chr6:33574033:33574214:-@chr6:33575297:33575441:-	ENSG00000030110.13	NMD_in	1	0	0	0	chr6:33574214-33574505:33574525-33575297:-	1	0.208851	NMD	7.4028e-06	0.0631606	2.83369	0.469429	1
NFASC_chr1:204950556:204950574:+@chr1:204944225:204944406:+@chr1:204952010:204952116:+	ENSG00000163531.17	ORF_preserving	1	1	1	0	chr1:204944406-204950556:204950574-204952010:+	0	-0.0860521	nonNMD	0.99999	-0.00703829	0.533381	1	1
REPS1_chr6:138926400:138926478:-@chr6:138921036:138921124:-@chr6:138929976:138929997:-	ENSG00000135597.19	ORF_preserving	1	0	0	0	chr6:138921124-138926400:138926478-138929976:-	0	0.0129476	nonNMD	0.98506	0.0119194	1.15361	1	1
LRRFIP1_chr2:237758728:237758821:+@chr2:237756094:237756187:+@chr2:237760063:237760205:+	ENSG00000124831.19	ORF_preserving	1	0	0	0	chr2:237756187-237758728:237758821-237760063:+	0	0.143523	nonNMD	0.019511	-0.0600569	1.03649	0.119402	0.683452
TOR2A_chr9:127734298:127734564:-@chr9:127731524:127733560:-@chr9:127735119:127735292:-	ENSG00000160404.18	NMD_ex	1	0	0	0	chr9:127733560-127734298:127734564-127735119:-	1	0.377299	NMD	0.13617	0.124715	0.718123	0.0625886	0.427118
ZFP90_chr16:68539757:68539825:+@chr16:68533697:68533855:+@chr16:68557997:68558101:+	ENSG00000184939.16	Start_codon	1	0	0	0	chr16:68533855-68539757:68539825-68557997:+	0	Inf	nonNMD	0.031662	0.0424296	0.518786	1	1
TRIM16L_chr17:18699359:18699457:+@chr17:18699153:18699275:+@chr17:18701356:18701445:+	ENSG00000108448.22	#N/A	1	0	0	0	chr17:18699275-18699359:18699457-18701356:+	0	#N/A	#N/A	3.3944e-06	0.188453	0.383398	0.134666	0.744852
CTNNA2_chr2:80619084:80619228:+@chr2:80608183:80608318:+@chr2:80647584:80648780:+	ENSG00000066032.19	ORF_preserving	1	0	1	1	chr2:80608318-80619084:80619228-80647584:+	0	0.119982	nonNMD	0.42501	-0.226885	0.16467	1.92167e-05	0.000681748
SLC29A3_chr10:71344208:71344291:+@chr10:71322755:71323054:+@chr10:71351561:71351788:+	ENSG00000198246.9	NMD_ex	1	0	0	0	chr10:71323054-71344208:71344291-71351561:+	0	0.18452	NMD	1.2925e-07	-0.0529701	0.167924	1	1
DIP2A_chr21:46559833:46559863:+@chr21:46558222:46558393:+@chr21:46560721:46560783:+	ENSG00000160305.18	ORF_preserving	1	0	1	1	chr21:46558393-46559833:46559863-46560721:+	0	0.554103	nonNMD	0.11301	0.350181	0.663462	0.00105225	0.0178635
CLCN6_chr1:11828457:11828624:+@chr1:11828105:11828219:+@chr1:11829195:11829322:+	ENSG00000011021.23	NMD_ex	1	0	0	0	chr1:11828219-11828457:11828624-11829195:+	1	0.351034	NMD	6.1077e-08	-0.0186823	1.03222	1	1
NRXN1_chr2:50466460:50466487:-@chr2:50465441:50465561:-@chr2:50472297:50472471:-	ENSG00000179915.24	ORF_preserving	1	0	2	1	chr2:50465561-50466460:50466487-50472297:-	0	0.0732466	nonNMD	0.99964	0.126761	0.133475	0.455226	1
PARP6_chr15:72250844:72250957:-@chr15:72250019:72250092:-@chr15:72251206:72251255:-	ENSG00000137817.17	NMD_ex	1	0	1	0	chr15:72250092-72250844:72250957-72251206:-	0	0.200557	NMD	0.99996	-0.148319	-0.139447	5.79906e-07	3.5799e-05
PIKFYVE_chr2:208277536:208277708:+@chr2:208276711:208276830:+@chr2:208285725:208285800:+	ENSG00000115020.17	NMD_ex	1	0	0	0	chr2:208276830-208277536:208277708-208285725:+	1	0.228807	NMD	1.1074e-06	-0.195989	-0.0701997	0.0786088	0.506206
KCTD17_chr22:37061103:37061175:+@chr22:37059312:37059438:+@chr22:37061538:37061629:+	ENSG00000100379.17	#N/A	1	0	0	0	chr22:37059438-37061103:37061175-37061538:+	0	#N/A	#N/A	0.017683	-0.0539968	0.555389	0.56554	1
AGAP1_chr2:236014804:236014879:+@chr2:235968461:235968623:+@chr2:236036560:236036697:+	ENSG00000157985.19	ORF_preserving	1	0	0	1	chr2:235968623-236014804:236014879-236036560:+	0	0.202914	nonNMD	0.99984	0.0447198	0.196489	0.577701	1
PCBP1-AS1_chr2:70053730:70053792:-@chr2:70051044:70051305:-@chr2:70083537:70083687:-	ENSG00000179818.15	#N/A	1	0	0	0	chr2:70051305-70053730:70053792-70083537:-	0	#N/A	#N/A	#N/A	-0.120124	0.515825	0.512515	1
LRRC23_chr12:6909889:6910026:+@chr12:6907314:6907445:+@chr12:6913890:6914228:+	ENSG00000010626.15	ORF_changing	1	0	0	0	chr12:6907445-6909889:6910026-6913890:+	0	0.192495	nonNMD	1.8429e-08	-0.135003	0.0753857	1	1
TMEM161B-AS1_chr5:88410072:88410194:+@chr5:88269467:88270585:+@chr5:88436272:88436672:+	ENSG00000247828.8	#N/A	1	0	0	0	chr5:88270585-88410072:88410194-88436272:+	0	#N/A	#N/A	#N/A	0.392945	0.110775	0.000237674	0.00538151
PARD3_chr10:34336198:34336243:-@chr10:34331116:34331344:-@chr10:34337274:34337426:-	ENSG00000148498.16	ORF_preserving	1	0	1	0	chr10:34331344-34336198:34336243-34337274:-	0	0.266118	nonNMD	0.95577	0	1.1136	#N/A	#N/A
PLEKHA5_chr12:19346993:19347182:+@chr12:19345841:19345888:+@chr12:19348398:19348519:+	ENSG00000052126.15	ORF_preserving	1	0	1	1	chr12:19345888-19346993:19347182-19348398:+	0	-0.0844718	nonNMD	1	0.102288	1.6664	0.00429164	0.0544507
EIF4G1_chr3:184316712:184316733:+@chr3:184316071:184316218:+@chr3:184317320:184317497:+	ENSG00000114867.22	5UTR	1	0	1	1	chr3:184316218-184316712:184316733-184317320:+	0	-0.0545504	nonNMD	1	-0.0832079	0.704357	0.0182454	0.167014
BRD8_chr5:138159554:138159599:-@chr5:138156881:138157267:-@chr5:138160068:138160129:-	ENSG00000112983.18	ORF_preserving	1	0	0	0	chr5:138157267-138159554:138159599-138160068:-	0	-0.103792	nonNMD	1.5564e-07	0.0624282	1.13127	0.0158349	0.14952
BBOF1_chr14:74022915:74023144:+@chr14:74019348:74019534:+@chr14:74029183:74029249:+	ENSG00000119636.16	NMD_ex	1	0	0	0	chr14:74019534-74022915:74023144-74029183:+	0	0.450641	NMD	1.0672e-16	0.179067	-0.1312	0.0919294	0.566007
AHI1_chr6:135495538:135495709:-@chr6:135492227:135492291:-@chr6:135495813:135495898:-	ENSG00000135541.22	5UTR	1	0	1	0	chr6:135492291-135495538:135495709-135495813:-	0	Inf	nonNMD	1.0773e-25	-0.575758	0.673728	1	1
MYCBP2_chr13:77129155:77129230:-@chr13:77126317:77126542:-@chr13:77139195:77139336:-	ENSG00000005810.19	ORF_preserving	1	0	1	0	chr13:77126542-77129155:77129230-77139195:-	0	-0.150727	nonNMD	1	-0.0309282	1.26969	0.72486	1
OGDH_chr7:44656317:44656362:+@chr7:44647656:44647759:+@chr7:44666735:44666851:+	ENSG00000105953.15	ORF_preserving	1	2	1	0	chr7:44647759-44656317:44656362-44666735:+	0	0.127312	nonNMD	0.99728	0.0501462	0.433289	0.641471	1
EXOC1_chr4:55888887:55888932:+@chr4:55882726:55883928:+@chr4:55890222:55890386:+	ENSG00000090989.18	ORF_preserving	1	0	0	0	chr4:55883928-55888887:55888932-55890222:+	0	-0.257028	nonNMD	0.00069012	-0.00215504	1.09527	1	1
MEAF6_chr1:37496546:37496604:-@chr1:37495873:37495918:-@chr1:37501803:37501996:-	ENSG00000163875.16	NMD_in	1	1	0	0	chr1:37495918-37496546:37496604-37501803:-	1	0.410767	NMD	0.12785	0.0200358	0.263198	0.812953	1
RNF216P1_chr7:4989033:4989177:+@chr7:4984909:4985075:+@chr7:4996609:4997119:+	ENSG00000196204.12	#N/A	1	0	0	0	chr7:4985075-4989033:4989177-4996609:+	0	#N/A	#N/A	#N/A	0.00341756	1.00605	1	1
ZNF815P_chr7:5831180:5831283:+@chr7:5823159:5823526:+@chr7:5833526:5833568:+	ENSG00000235944.8	#N/A	1	0	0	0	chr7:5823526-5831180:5831283-5833526:+	0	#N/A	#N/A	#N/A	-0.253142	0.471406	0.051189	0.368374
ZFAND1_chr8:81717248:81717288:-@chr8:81714986:81715114:-@chr8:81718181:81718224:-	ENSG00000104231.11	NMD_ex	1	0	0	0	chr8:81715114-81717248:81717288-81718181:-	0	-0.0369915	nonNMD	4.9277e-08	-0.129662	1.14241	0.000729922	0.0132699
LRRC4C_chr11:40140800:40140853:-@chr11:40114204:40116334:-@chr11:40292192:40293130:-	ENSG00000148948.8	5UTR	1	0	1	1	chr11:40116334-40140800:40140853-40292192:-	0	Inf	nonNMD	0.97233	#N/A	0.0132008	#N/A	#N/A
P3H1_chr1:42756400:42756455:-@chr1:42755547:42755637:-@chr1:42757782:42757922:-	ENSG00000117385.16	NMD_in	1	0	1	0	chr1:42755637-42756400:42756455-42757782:-	1	0.354084	NMD	2.2869e-20	0.311622	1.58279	5.65523e-07	3.51211e-05
HDAC11_chr3:13501870:13501933:+@chr3:13483463:13483564:+@chr3:13502883:13502913:+	ENSG00000163517.15	ORF_preserving	1	3	0	0	chr3:13483564-13501870:13501933-13502883:+	0	0.346467	nonNMD	0.0069318	-0.034904	0.476104	1	1
CDH24_chr14:23051969:23052083:-@chr14:23049821:23049943:-@chr14:23052472:23052609:-	ENSG00000139880.20	ORF_preserving	1	0	0	0	chr14:23049943-23051969:23052083-23052472:-	0	0.00518573	nonNMD	2.0554e-08	0.0637922	0.534442	0.159713	0.840906
PRUNE1_chr1:151018466:151018669:+@chr1:151017811:151017904:+@chr1:151024610:151024795:+	ENSG00000143363.17	NMD_ex	1	1	0	0	chr1:151017904-151018466:151018669-151024610:+	0	0.351546	NMD	0.0091474	0.128602	0.379026	0.0028675	0.0395471
INTS10_chr8:19849161:19849239:+@chr8:19845703:19845797:+@chr8:19851648:19852061:+	ENSG00000104613.12	ORF_preserving	1	0	0	0	chr8:19845797-19849161:19849239-19851648:+	0	0.0972235	nonNMD	0.99999	-0.0836316	1.34778	0.184272	0.927714
ZFAND4_chr10:45624582:45624637:-@chr10:45618139:45618260:-@chr10:45625950:45627105:-	ENSG00000172671.20	NMD_ex	1	0	0	0	chr10:45618260-45624582:45624637-45625950:-	0	0.322279	NMD	1.1579e-11	-0.114085	0.211474	0.729577	1
DAB1_chr1:57010679:57010790:-@chr1:56994777:56998128:-@chr1:57011144:57011272:-	ENSG00000173406.16	ORF_changing	0	0	1	1	chr1:56998128-57010679:57010790-57011144:-	0	0.188502	nonNMD	0.99915	0	0.315111	#N/A	#N/A
DENND1A_chr9:123387729:123387858:-@chr9:123383654:123383913:-@chr9:123403401:123403490:-	ENSG00000119522.16	ORF_preserving	1	0	1	0	chr9:123383913-123387729:123387858-123403401:-	0	0.566568	nonNMD	0.99976	0.0283771	1.30078	0.861787	1
TCF7L2_chr10:113159919:113159992:+@chr10:113158020:113158069:+@chr10:113165554:113165632:+	ENSG00000148737.17	ORF_changing	1	8	0	0	chr10:113158069-113159919:113159992-113165554:+	0	0.0780579	nonNMD	0.99537	#DIV/0!	0.320519	#N/A	#N/A
MDM4_chr1:204537429:204537497:+@chr1:204532190:204532246:+@chr1:204538208:204538308:+	ENSG00000198625.13	NMD_ex	1	0	0	0	chr1:204532246-204537429:204537497-204538208:+	1	0.275422	NMD	0.99992	-0.101626	0.656686	0.660622	1
DPH7_chr9:137576308:137576402:-@chr9:137575708:137576167:-@chr9:137577469:137577603:-	ENSG00000148399.13	NMD_in	1	2	0	0	chr9:137576167-137576308:137576402-137577469:-	0	0.308415	NMD	1.8603e-08	0.112075	1.01626	0.196507	0.968829
PLSCR1_chr3:146536539:146536565:-@chr3:146533469:146533550:-@chr3:146544466:146544530:-	ENSG00000188313.13	Start_codon	1	2	0	0	chr3:146533550-146536539:146536565-146544466:-	0	Inf	nonNMD	0.011923	-0.197619	0.295438	1	1
EFCAB2_chr1:245017241:245017326:+@chr1:244970326:244970443:+@chr1:245059385:245059458:+	ENSG00000203666.12	NMD_ex	1	1	0	0	chr1:244970443-245017241:245017326-245059385:+	0	-0.175174	nonNMD	5.9198e-07	0.0672489	0.133817	0.344666	1
RALGAPA1_chr14:35542026:35542029:-@chr14:35538356:35539690:-@chr14:35549109:35549234:-	ENSG00000174373.17	ORF_preserving	1	1	0	0	chr14:35539690-35542026:35542029-35549109:-	0	-0.187407	nonNMD	0.99999	-0.0194902	0.973469	0.851026	1
FMNL2_chr2:152622536:152622557:+@chr2:152619577:152619718:+@chr2:152625437:152625562:+	ENSG00000157827.20	5UTR	1	0	0	1	chr2:152619718-152622536:152622557-152625437:+	0	0.0852916	nonNMD	0.9932	0.0414454	0.114241	0.275778	1
NCAM1_chr11:113272932:113273748:+@chr11:113271759:113271876:+@chr11:113275266:113275740:+	ENSG00000149294.17	ORF_preserving	1	0	1	1	chr11:113271876-113272932:113273748-113275266:+	0	0.205124	nonNMD	0.99999	-0.0283216	0.109434	0.37988	1
ZCCHC2_chr18:62544801:62544873:+@chr18:62542497:62542574:+@chr18:62550347:62550460:+	ENSG00000141664.10	ORF_preserving	1	0	0	0	chr18:62542574-62544801:62544873-62550347:+	0	0.306461	nonNMD	0.99376	-0.0462839	2.08325	0.164873	0.858703
PRKAG2_chr7:151632068:151632138:-@chr7:151594965:151595454:-@chr7:151675419:151675637:-	ENSG00000106617.15	Start_codon	1	0	0	0	chr7:151595454-151632068:151632138-151675419:-	0	0.263655	nonNMD	0.99692	0	0.122897	1	1
LINC01128_chr1:847653:847806:+@chr1:829002:829104:+@chr1:851926:852094:+	ENSG00000228794.10	#N/A	1	0	0	0	chr1:829104-847653:847806-851926:+	0	#N/A	#N/A	#N/A	0.0564344	0.600774	0.320603	1
ANK2_chr4:113353044:113359299:+@chr4:113350227:113350249:+@chr4:113360822:113360897:+	ENSG00000145362.21	ORF_preserving	1	0	1	0	chr4:113350249-113353044:113359299-113360822:+	0	-0.254776	nonNMD	1	-0.0830492	0.18272	6.89663e-08	5.75494e-06
ZNF624_chr17:16647328:16647394:-@chr17:16634629:16634756:-@chr17:16649657:16649746:-	ENSG00000197566.10	ORF_preserving	0	0	0	0	chr17:16634756-16647328:16647394-16649657:-	0	0.411995	nonNMD	0.032471	#N/A	1.13743	#N/A	#N/A
B4GALT4_chr3:119235144:119235227:-@chr3:119229846:119230244:-@chr3:119236852:119237070:-	ENSG00000121578.13	5UTR	1	1	0	0	chr3:119230244-119235144:119235227-119236852:-	0	Inf	nonNMD	5.8287e-07	0.0511641	0.899755	0.270545	1
CMC2_chr16:81001247:81001334:-@chr16:80998284:80998351:-@chr16:81006733:81006858:-	ENSG00000103121.9	5UTR	1	3	0	0	chr16:80998351-81001247:81001334-81006733:-	0	Inf	nonNMD	0.1991	-0.204062	0.684074	0.0157899	0.149335
BCAS3_chr17:61388617:61388708:+@chr17:61380505:61380571:+@chr17:61391976:61392273:+	ENSG00000141376.23	ORF_changing	1	0	0	0	chr17:61380571-61388617:61388708-61391976:+	0	0.0914766	nonNMD	0.00013819	0.088434	0.993016	0.683478	1
AMY2B_chr1:103577489:103577608:+@chr1:103575440:103575540:+@chr1:103577719:103577845:+	ENSG00000240038.7	NMD_ex	1	0	0	0	chr1:103575540-103577489:103577608-103577719:+	0	0.402811	NMD	5.8844e-30	-0.755365	0.00700527	1	1
PHLDB1_chr11:118634922:118635051:+@chr11:118632158:118632296:+@chr11:118635392:118635548:+	ENSG00000019144.19	ORF_preserving	1	0	0	0	chr11:118632296-118634922:118635051-118635392:+	0	0.0236734	nonNMD	0.10667	-0.291415	-0.0662798	0.00116231	0.0193302
MYO5A_chr15:52348817:52348826:-@chr15:52346360:52346461:-@chr15:52351253:52351481:-	ENSG00000197535.15	ORF_preserving	1	1	1	1	chr15:52346461-52348817:52348826-52351253:-	0	-0.346116	nonNMD	0.944	0	0.297651	#N/A	#N/A
DLG2_chr11:83480371:83480413:-@chr11:83472726:83472777:-@chr11:83483252:83483298:-	ENSG00000150672.18	ORF_preserving	1	0	1	1	chr11:83472777-83480371:83480413-83483252:-	0	-0.296506	nonNMD	0.70796	#N/A	0.120302	#N/A	#N/A
ATP11B_chr3:182902480:182902566:+@chr3:182898606:182898772:+@chr3:182905793:182905919:+	ENSG00000058063.16	#N/A	1	2	0	0	chr3:182898772-182902480:182902566-182905793:+	0	#N/A	#N/A	0.0020092	0.0759628	0.788473	0.515366	1
WDR27_chr6:169689126:169689308:-@chr6:169688816:169689012:-@chr6:169701550:169701930:-	ENSG00000184465.16	5UTR	1	0	0	0	chr6:169689012-169689126:169689308-169701550:-	0	Inf	nonNMD	3.8042e-17	-0.284262	0.478369	0.0501121	0.363098
USP21_chr1:161160365:161160506:+@chr1:161159449:161159678:+@chr1:161160619:161161240:+	ENSG00000143258.16	5UTR	1	0	0	0	chr1:161159678-161160365:161160506-161160619:+	0	Inf	nonNMD	0.0026379	0.0514681	1.15899	0.0646776	0.437166
KDM8_chr16:27220392:27220485:+@chr16:27218960:27219110:+@chr16:27220565:27220859:+	ENSG00000155666.12	ORF_preserving	1	0	0	0	chr16:27219110-27220392:27220485-27220565:+	0	0.302961	nonNMD	2.5238e-05	-0.0968188	1.15094	0.00329474	0.044137
EML1_chr14:99874930:99874987:+@chr14:99865513:99865646:+@chr14:99878484:99878552:+	ENSG00000066629.18	ORF_preserving	1	0	1	0	chr14:99865646-99874930:99874987-99878484:+	0	-0.0383504	nonNMD	0.99608	-0.192558	0.317819	0.00420326	0.0535899
LRRFIP1_chr2:237739231:237739309:+@chr2:237708543:237708630:+@chr2:237748363:237748399:+	ENSG00000124831.19	ORF_preserving	1	0	0	0	chr2:237708630-237739231:237739309-237748363:+	0	0.530011	nonNMD	0.019511	-0.080201	1.03649	0.22035	1
RIMS1_chr6:72252760:72252832:+@chr6:72251214:72251368:+@chr6:72258124:72258281:+	ENSG00000079841.18	ORF_preserving	0	0	1	1	chr6:72251368-72252760:72252832-72258124:+	0	0.034701	nonNMD	0.9902	-0.176955	1.03599	0.730957	1
CLASP2_chr3:33577201:33577264:-@chr3:33576168:33576275:-@chr3:33581820:33581928:-	ENSG00000163539.18	ORF_preserving	1	0	1	1	chr3:33576275-33577201:33577264-33581820:-	0	-0.102495	nonNMD	1	-0.0695168	0.589047	0.0510387	0.367822
RAD52_chr12:926795:926946:-@chr12:925449:925525:-@chr12:927144:927263:-	ENSG00000002016.18	NMD_in	1	0	0	0	chr12:925525-926795:926946-927144:-	0	0.09814	nonNMD	7.1128e-11	0.118137	2.29465	0.0446033	0.332271
LETMD1_chr12:51053777:51053860:+@chr12:51049033:51049185:+@chr12:51055834:51055848:+	ENSG00000050426.16	ORF_changing	1	9	0	0	chr12:51049185-51053777:51053860-51055834:+	0	0.349703	nonNMD	0.048505	-0.0434087	0.340712	0.805484	1
TNRC6A_chr16:24804704:24804851:+@chr16:24804176:24804319:+@chr16:24805013:24805151:+	ENSG00000090905.19	ORF_preserving	1	0	0	0	chr16:24804319-24804704:24804851-24805013:+	0	0.466977	nonNMD	1	-0.17375	0.307696	0.0754765	0.490809
UBAP2_chr9:34011626:34011664:-@chr9:33996477:33998864:-@chr9:34017049:34017189:-	ENSG00000137073.24	NMD_in	1	0	0	0	chr9:33998864-34011626:34011664-34017049:-	1	0.137807	NMD	3.4324e-07	0.0346367	1.02874	0.424761	1
CFAP69_chr7:90271780:90271958:+@chr7:90271525:90271675:+@chr7:90273986:90274110:+	ENSG00000105792.19	NMD_ex	1	1	0	0	chr7:90271675-90271780:90271958-90273986:+	1	0.242034	NMD	7.3323e-08	0.804795	0.291383	1	1
CC2D2A_chr4:15576603:15576624:+@chr4:15574149:15574326:+@chr4:15579967:15580171:+	ENSG00000048342.18	ORF_preserving	1	0	0	0	chr4:15574326-15576603:15576624-15579967:+	0	-0.117549	nonNMD	1.6721e-27	-0.346111	0.915518	0.11816	0.678356
STX16_chr20:58659622:58659634:+@chr20:58651271:58652087:+@chr20:58667489:58667597:+	ENSG00000124222.22	5UTR	1	3	1	1	chr20:58652087-58659622:58659634-58667489:+	0	0.0623724	nonNMD	0.48261	0	1.13884	#N/A	#N/A
CAMSAP2_chr1:200828572:200828605:+@chr1:200815560:200815644:+@chr1:200832199:200832341:+	ENSG00000118200.14	ORF_preserving	1	0	1	0	chr1:200815644-200828572:200828605-200832199:+	0	0.446471	nonNMD	0.99999	-0.258467	0.481203	0.00999736	0.105011
SPATS2_chr12:49371227:49371290:+@chr12:49366904:49367587:+@chr12:49460769:49461037:+	ENSG00000123352.18	5UTR	1	13	0	0	chr12:49367587-49371227:49371290-49460769:+	0	Inf	nonNMD	0.97239	0.11106	0.818893	0.0810724	0.517509
ZNF207_chr17:32366664:32366757:+@chr17:32365329:32365487:+@chr17:32367771:32368014:+	ENSG00000010244.19	ORF_preserving	1	0	0	0	chr17:32365487-32366664:32366757-32367771:+	0	0.0234521	nonNMD	0.1046	0.00793601	0.66073	0.950728	1
ADGRL3_chr4:62068165:62068217:+@chr4:62063504:62063633:+@chr4:62070108:62070993:+	ENSG00000150471.17	ORF_changing	1	1	1	1	chr4:62063633-62068165:62068217-62070108:+	0	-0.131697	nonNMD	1	0.0407801	0.450779	0.237773	1
ATXN7L1_chr7:105639486:105639569:-@chr7:105638352:105638609:-@chr7:105642837:105643121:-	ENSG00000146776.15	NMD_ex	1	0	0	0	chr7:105638609-105639486:105639569-105642837:-	0	0.2631	NMD	0.99884	-0.0153156	2.03444	1	1
C11orf80_chr11:66756352:66756505:+@chr11:66748378:66748517:+@chr11:66759042:66759084:+	ENSG00000173715.18	Start_codon	1	1	0	0	chr11:66748517-66756352:66756505-66759042:+	0	0.188229	nonNMD	2.0062e-09	0.140206	0.281608	0.266957	1
BTRC_chr10:101430344:101430452:+@chr10:101354032:101354228:+@chr10:101461980:101462058:+	ENSG00000166167.18	ORF_preserving	1	2	0	0	chr10:101354228-101430344:101430452-101461980:+	0	0.429125	nonNMD	0.011942	-0.0508102	1.05521	0.187922	0.940351
MOK_chr14:102231706:102231821:-@chr14:102229213:102229657:-@chr14:102232534:102232671:-	ENSG00000080823.23	NMD_ex_in	1	0	0	0	chr14:102229657-102231706:102231821-102232534:-	0	0.32498	NMD	8.8397e-22	0.27862	1.01836	0.0872681	0.545998
MXRA8_chr1:1355449:1355752:-@chr1:1355243:1355345:-@chr1:1356680:1356704:-	ENSG00000162576.17	ORF_preserving	1	0	0	0	chr1:1355345-1355449:1355752-1356680:-	0	0.199223	nonNMD	1.6738e-07	0	0.516267	#N/A	#N/A
SS18_chr18:26035830:26035923:-@chr18:26035004:26035127:-@chr18:26038554:26038659:-	ENSG00000141380.14	ORF_preserving	1	0	1	0	chr18:26035127-26035830:26035923-26038554:-	0	-0.105844	nonNMD	0.74566	0.0241164	0.510949	0.666019	1
SNHG14_chr15:25100778:25100890:+@chr15:25099144:25099278:+@chr15:25103858:25103970:+	ENSG00000224078.15	#N/A	1	0	0	0	chr15:25099278-25100778:25100890-25103858:+	0	#N/A	#N/A	#N/A	-0.199584	-0.256952	0.000601605	0.0113523
NRSN2_chr20:347433:347512:+@chr20:347110:347142:+@chr20:349248:349363:+	ENSG00000125841.13	5UTR	1	0	1	0	chr20:347142-347433:347512-349248:+	0	Inf	nonNMD	0.0042391	-0.0152597	0.288536	0.248102	1
NSUN5P1_chr7:75414639:75414798:+@chr7:75412788:75412932:+@chr7:75414884:75415024:+	ENSG00000223705.9	#N/A	1	0	0	0	chr7:75412932-75414639:75414798-75414884:+	0	#N/A	#N/A	#N/A	-0.330199	0.518531	0.0533469	0.379276
AGTRAP_chr1:11746126:11746223:+@chr1:11745800:11745837:+@chr1:11747439:11747545:+	ENSG00000177674.16	ORF_changing	1	0	0	0	chr1:11745837-11746126:11746223-11747439:+	0	0.0806271	nonNMD	0.18842	0.102781	0.306836	1	1
FLNA_chrX:154365744:154365801:-@chrX:154365348:154365486:-@chrX:154366023:154366224:-	ENSG00000196924.19	NMD_in	1	0	1	1	chrX:154365486-154365744:154365801-154366023:-	1	0.122418	nonNMD	1	0.266766	1.40385	0.00109182	0.0183843
TMEM263_chr12:106957081:106957149:+@chr12:106955827:106956065:+@chr12:106967110:106967180:+	ENSG00000151135.10	5UTR	1	0	0	0	chr12:106956065-106957081:106957149-106967110:+	0	Inf	nonNMD	0.0088522	0.173817	-0.0770943	0.386195	1
CACNA1A_chr19:13210616:13210652:-@chr19:13209311:13209498:-@chr19:13212102:13212216:-	ENSG00000141837.22	ORF_preserving	1	0	1	1	chr19:13209498-13210616:13210652-13212102:-	0	-0.0651055	nonNMD	1	0.0642455	0.904813	0.212863	1
EIF4G3_chr1:21001198:21001312:-@chr1:20981047:20981227:-@chr1:21002712:21002808:-	ENSG00000075151.23	ORF_preserving	1	2	0	1	chr1:20981227-21001198:21001312-21002712:-	0	-0.125904	nonNMD	1	-0.0601993	0.735396	0.0146837	0.141259
FIP1L1_chr4:53440581:53440608:+@chr4:53428026:53428183:+@chr4:53442652:53442707:+	ENSG00000145216.16	ORF_preserving	1	0	0	0	chr4:53428183-53440581:53440608-53442652:+	0	-0.177465	nonNMD	0.7889	-0.126174	1.42096	0.0211478	0.187384
ATL1_chr14:50629994:50630009:+@chr14:50628030:50628462:+@chr14:50632228:50633045:+	ENSG00000198513.14	ORF_preserving	1	1	1	0	chr14:50628462-50629994:50630009-50632228:+	0	-0.171654	nonNMD	0.98109	0.00676247	0.167905	1	1
ANAPC16_chr10:72220053:72220379:+@chr10:72215999:72216138:+@chr10:72223887:72224056:+	ENSG00000166295.9	5UTR	1	0	0	0	chr10:72216138-72220053:72220379-72223887:+	0	Inf	nonNMD	0.022882	0.0356437	0.382018	0.715467	1
WNK1_chr12:867865:869104:+@chr12:862082:862270:+@chr12:871264:871348:+	ENSG00000060237.19	ORF_preserving	1	0	1	1	chr12:862270-867865:869104-871264:+	0	0.588795	nonNMD	1	0.00269482	1.04298	0.921617	1
DNM1L_chr12:32738263:32738296:+@chr12:32737864:32737942:+@chr12:32740063:32740240:+	ENSG00000087470.19	ORF_preserving	1	1	1	1	chr12:32737942-32738263:32738296-32740063:+	0	0.0264091	nonNMD	0.00056753	-0.0609536	0.616941	0.543135	1
ANKDD1A_chr15:64950953:64951233:+@chr15:64949840:64949972:+@chr15:64957102:64958691:+	ENSG00000166839.17	NMD_in	1	0	0	0	chr15:64949972-64950953:64951233-64957102:+	0	0.5706	NMD	7.7415e-17	0.0111093	0.569955	1	1
RNF135_chr17:30987943:30988106:+@chr17:30984616:30984760:+@chr17:30997241:30997248:+	ENSG00000181481.14	ORF_changing	1	1	0	0	chr17:30984760-30987943:30988106-30997241:+	0	0.237535	nonNMD	2.1992e-09	-0.0948291	0.134179	0.504637	1
EWSR1_chr22:29274264:29274282:+@chr22:29273737:29273864:+@chr22:29278029:29278216:+	ENSG00000182944.18	ORF_preserving	1	0	0	0	chr22:29273864-29274264:29274282-29278029:+	0	-0.492243	nonNMD	0.99981	-0.107537	0.903955	0.000411032	0.00840728
PXK_chr3:58412900:58412963:+@chr3:58410089:58410159:+@chr3:58424751:58425058:+	ENSG00000168297.16	ORF_preserving	1	2	0	0	chr3:58410159-58412900:58412963-58424751:+	0	0.16655	nonNMD	0.010847	0.068373	1.46797	0.84573	1
ISOC2_chr19:55455635:55455845:-@chr19:55455259:55455330:-@chr19:55456348:55456489:-	ENSG00000063241.8	ORF_preserving	1	0	0	0	chr19:55455330-55455635:55455845-55456348:-	0	0.0885965	nonNMD	1.297e-05	0.0358611	0.169646	0.662508	1
MIPOL1_chr14:37499907:37500138:+@chr14:37422854:37422949:+@chr14:37546904:37547663:+	ENSG00000151338.19	ORF_preserving	0	0	0	0	chr14:37422949-37499907:37500138-37546904:+	0	0.046762	nonNMD	2.0845e-11	-0.0851102	0.375848	1	1
G3BP2_chr4:75724055:75724176:-@chr4:75661930:75662049:-@chr4:75724275:75724419:-	ENSG00000138757.15	5UTR	1	1	0	0	chr4:75662049-75724055:75724176-75724275:-	0	Inf	nonNMD	0.99954	-0.255373	-0.31402	0.0368467	0.287924
MPHOSPH9_chr12:123227462:123227616:-@chr12:123223037:123223127:-@chr12:123230260:123230446:-	ENSG00000051825.15	NMD_ex	1	0	0	0	chr12:123223127-123227462:123227616-123230260:-	1	0.198355	NMD	1.6616e-10	0.125837	1.35471	0.614268	1
MARK3_chr14:103500155:103500200:+@chr14:103498501:103498528:+@chr14:103502881:103503071:+	ENSG00000075413.19	ORF_preserving	1	1	1	0	chr14:103498528-103500155:103500200-103502881:+	0	0.0939837	nonNMD	1.4273e-06	0	1.10032	#N/A	#N/A
THEM4_chr1:151889982:151890214:-@chr1:151889213:151889373:-@chr1:151895007:151895194:-	ENSG00000159445.13	NMD_in	1	0	0	0	chr1:151889373-151889982:151890214-151895007:-	0	0.468142	NMD	3.8919e-07	0.0515503	0.512271	0.558744	1
STAU1_chr20:49165996:49166285:-@chr20:49153932:49154071:-@chr20:49174194:49174269:-	ENSG00000124214.21	Start_codon	1	0	1	1	chr20:49154071-49165996:49166285-49174194:-	0	Inf	nonNMD	0.99976	0.0122386	0.101908	0.914087	1
MTA1_chr14:105466706:105466742:+@chr14:105465333:105466578:+@chr14:105469466:105469498:+	ENSG00000182979.18	ORF_preserving	1	0	0	0	chr14:105466578-105466706:105466742-105469466:+	0	0.0567274	nonNMD	1	-0.166618	0.820949	1.29193e-05	0.00049357
TMEM143_chr19:48360071:48360176:-@chr19:48345159:48345354:-@chr19:48363290:48363531:-	ENSG00000161558.11	ORF_preserving	1	1	0	0	chr19:48345354-48360071:48360176-48363290:-	0	0.114327	nonNMD	3.7891e-12	0.0762673	0.381537	0.141585	0.772726
SHANK1_chr19:50687016:50687040:-@chr19:50686743:50686812:-@chr19:50687581:50687662:-	ENSG00000161681.16	ORF_preserving	1	0	1	1	chr19:50686812-50687016:50687040-50687581:-	0	0.259916	nonNMD	1	-0.336486	1.15799	0.0156675	0.148405
RP11-314O13.2_chr16:81001247:81001334:-@chr16:80997313:80997429:-@chr16:81006733:81006886:-	ENSG00000286221.1	5UTR	1	3	0	0	chr16:80997429-81001247:81001334-81006733:-	0	Inf	nonNMD	#N/A	#N/A	0	#N/A	#N/A
AC006115.7_chr19:56791054:56791307:+@chr19:56789927:56790078:+@chr19:56797992:56798263:+	ENSG00000286125.1	#N/A	1	0	0	0	chr19:56790078-56791054:56791307-56797992:+	0	#N/A	#N/A	#N/A	-1	0.000290677	1	1
PLEKHA5_chr12:19314813:19314894:+@chr12:19291643:19291697:+@chr12:19320020:19320056:+	ENSG00000052126.15	ORF_preserving	1	0	1	1	chr12:19291697-19314813:19314894-19320020:+	0	0.149011	nonNMD	1	#N/A	1.6664	#N/A	#N/A
RIMBP2_chr12:130469019:130469169:-@chr12:130456495:130456700:-@chr12:130470692:130470743:-	ENSG00000060709.15	NMD_in	1	0	0	1	chr12:130456700-130469019:130469169-130470692:-	0	0.257606	NMD	0.67813	0.000629051	0.252464	0.64547	1
MED24_chr17:40034915:40034972:-@chr17:40033344:40033456:-@chr17:40035116:40035349:-	ENSG00000008838.20	ORF_preserving	1	0	0	0	chr17:40033456-40034915:40034972-40035116:-	0	-0.167036	nonNMD	3.3214e-11	-0.0163955	0.321795	0.703763	1
DNM1_chr9:128253100:128253137:+@chr9:128250724:128250940:+@chr9:128254653:128255244:+	ENSG00000106976.21	ORF_changing	1	0	1	1	chr9:128250940-128253100:128253137-128254653:+	0	0.0540309	nonNMD	0.99917	0.0849914	0.170714	0.0143801	0.139171
SORBS1_chr10:95371325:95371427:-@chr10:95367649:95367699:-@chr10:95375972:95376056:-	ENSG00000095637.23	ORF_preserving	1	1	0	0	chr10:95367699-95371325:95371427-95375972:-	0	-0.269473	nonNMD	1.534e-12	0.296352	0.901113	0.0430448	0.323488
PARP6_chr15:72250844:72250954:-@chr15:72250019:72250092:-@chr15:72251206:72251255:-	ENSG00000137817.17	NMD_ex	1	0	1	0	chr15:72250092-72250844:72250954-72251206:-	0	0.160396	NMD	0.99996	-0.14214	-0.139447	4.66362e-08	4.08813e-06
SNHG17_chr20:38422290:38422368:-@chr20:38421005:38421098:-@chr20:38426418:38426503:-	ENSG00000196756.13	#N/A	1	0	0	0	chr20:38421098-38422290:38422368-38426418:-	0	#N/A	#N/A	#N/A	-0.435307	2.12387	1	1
SH3PXD2B_chr5:172356690:172356774:-@chr5:172353887:172354005:-@chr5:172358772:172358877:-	ENSG00000174705.13	ORF_preserving	1	0	0	0	chr5:172354005-172356690:172356774-172358772:-	0	0.148557	nonNMD	0.0041589	0.0826346	-0.165654	0.31038	1
ANKS6_chr9:98790103:98790606:-@chr9:98784831:98784876:-@chr9:98796132:98796555:-	ENSG00000165138.18	NMD_ex	1	0	0	0	chr9:98784876-98790103:98790606-98796132:-	0	0.456309	NMD	6.9447e-06	-0.0701385	1.00594	0.00456201	0.0570553
DNM1_chr9:128239984:128239996:+@chr9:128239727:128239779:+@chr9:128240426:128240485:+	ENSG00000106976.21	#N/A	1	0	1	1	chr9:128239779-128239984:128239996-128240426:+	0	#N/A	#N/A	0.99917	-0.0359937	0.170714	1	1
PTPRM_chr18:8252487:8252499:+@chr18:8247844:8247919:+@chr18:8253226:8253414:+	ENSG00000173482.17	5UTR	1	1	1	0	chr18:8247919-8252487:8252499-8253226:+	0	-0.465364	nonNMD	0.99998	#N/A	0.635572	#N/A	#N/A
RPS6KL1_chr14:74918512:74918605:-@chr14:74911793:74911841:-@chr14:74919844:74919969:-	ENSG00000198208.12	ORF_preserving	1	0	0	0	chr14:74911841-74918512:74918605-74919844:-	0	0.218123	nonNMD	1.2741e-07	0.040646	1.25393	0.428419	1
ODF2_chr9:128460157:128460299:+@chr9:128459566:128459657:+@chr9:128460512:128460666:+	ENSG00000136811.16	5UTR	1	0	0	0	chr9:128459657-128460157:128460299-128460512:+	0	Inf	nonNMD	0.0012405	-0.0198874	0.775649	0.443936	1
DGKD_chr2:233446711:233446796:+@chr2:233445622:233445762:+@chr2:233448086:233448181:+	ENSG00000077044.11	NMD_ex	0	0	0	0	chr2:233445762-233446711:233446796-233448086:+	0	0.333938	NMD	0.072171	-0.135919	1.1308	1.99507e-05	0.000704162
NECAP2_chr1:16450124:16450241:+@chr1:16449092:16449201:+@chr1:16451837:16452015:+	ENSG00000157191.20	NMD_in	1	0	0	0	chr1:16449201-16450124:16450241-16451837:+	1	0.358817	NMD	1.9626e-09	-0.0969241	1.27427	0.297419	1
C2orf42_chr2:70165091:70165192:-@chr2:70160624:70160787:-@chr2:70165527:70165635:-	ENSG00000115998.8	NMD_ex	0	0	0	0	chr2:70160787-70165091:70165192-70165527:-	0	0.506424	NMD	0.005143	-0.222218	0.622101	0.0617171	0.422726
KANSL3_chr2:96606969:96607047:-@chr2:96605319:96605511:-@chr2:96608507:96608664:-	ENSG00000114982.19	ORF_preserving	1	0	0	0	chr2:96605511-96606969:96607047-96608507:-	0	0.306237	nonNMD	0.99998	0.0417483	0.817332	0.674584	1
HELQ_chr4:83446834:83447035:-@chr4:83446013:83446086:-@chr4:83448782:83448961:-	ENSG00000163312.11	ORF_preserving	1	0	0	0	chr4:83446086-83446834:83447035-83448782:-	0	0.072017	nonNMD	6.4877e-12	-0.00863269	1.95774	0.174535	0.894818
ZNF618_chr9:114028732:114028972:+@chr9:114016694:114016784:+@chr9:114032644:114032728:+	ENSG00000157657.14	ORF_preserving	1	0	0	0	chr9:114016784-114028732:114028972-114032644:+	0	0.338762	nonNMD	0.99842	-0.0582748	-0.0806736	0.126136	0.709861
SLC66A2_chr18:79930227:79930311:-@chr18:79919183:79919400:-@chr18:79933968:79934022:-	ENSG00000122490.19	NMD_in	1	0	0	0	chr18:79919400-79930227:79930311-79933968:-	0	0.483017	NMD	0.010336	-0.0367044	0.251038	0.510281	1
CSPP1_chr8:67114328:67114370:+@chr8:67113804:67113862:+@chr8:67115913:67116122:+	ENSG00000104218.16	ORF_preserving	1	0	0	0	chr8:67113862-67114328:67114370-67115913:+	0	-0.312126	nonNMD	3.26e-29	-0.126063	1.44659	0.744194	1
FERMT2_chr14:52861013:52861034:-@chr14:52860340:52860465:-@chr14:52864400:52864622:-	ENSG00000073712.15	ORF_preserving	1	0	0	0	chr14:52860465-52861013:52861034-52864400:-	0	-0.00622997	nonNMD	0.99999	0.0171676	0.995376	0.782241	1
SZRD1_chr1:16391374:16391424:+@chr1:16367087:16367308:+@chr1:16393227:16393385:+	ENSG00000055070.17	NMD_ex_in	1	6	0	0	chr1:16367308-16391374:16391424-16393227:+	0	0.305039	NMD	0.59651	-0.00910093	0.367502	0.956704	1
TMEM245_chr9:109085996:109086020:-@chr9:109080838:109080943:-@chr9:109087172:109087342:-	ENSG00000106771.13	ORF_preserving	1	0	0	0	chr9:109080943-109085996:109086020-109087172:-	0	0.150228	nonNMD	3.6257e-06	-0.459667	0.794881	1	1
TBC1D1_chr4:38053105:38053225:+@chr4:38051898:38052060:+@chr4:38054198:38054338:+	ENSG00000065882.16	ORF_preserving	1	1	0	0	chr4:38052060-38053105:38053225-38054198:+	0	-0.0678989	nonNMD	1.8584e-13	-0.1199	-0.136521	0.255606	1
PTPRG-AS1_chr3:62292613:62292717:-@chr3:62261844:62264142:-@chr3:62294699:62294778:-	ENSG00000241472.7	#N/A	1	0	0	0	chr3:62264142-62292613:62292717-62294699:-	0	#N/A	#N/A	#N/A	0.128376	0.220151	0.0449789	0.33414
METTL1_chr12:57771479:57771605:-@chr12:57771093:57771257:-@chr12:57771973:57772116:-	ENSG00000037897.17	NMD_in	1	0	0	0	chr12:57771257-57771479:57771605-57771973:-	0	0.0351743	nonNMD	0.001962	-0.0743399	1.69838	0.753261	1
WNK2_chr9:93299069:93299261:+@chr9:93297852:93298067:+@chr9:93308327:93308584:+	ENSG00000165238.16	#N/A	1	0	0	0	chr9:93298067-93299069:93299261-93308327:+	0	#N/A	#N/A	1	-0.138613	0.812679	0.000321483	0.00689794
CASC15_chr6:22191566:22191656:+@chr6:22173997:22174062:+@chr6:22214306:22214408:+	ENSG00000272168.8	#N/A	1	0	0	0	chr6:22174062-22191566:22191656-22214306:+	0	#N/A	#N/A	#N/A	#N/A	1.42247	#N/A	#N/A
ARHGAP44_chr17:12974088:12974310:+@chr17:12958716:12958897:+@chr17:12980057:12980233:+	ENSG00000006740.17	ORF_preserving	1	0	1	1	chr17:12958897-12974088:12974310-12980057:+	0	0.323873	nonNMD	0.99988	0.149454	1.4833	0.846804	1
PHACTR3_chr20:59767185:59767395:+@chr20:59755181:59755364:+@chr20:59773278:59773453:+	ENSG00000087495.17	ORF_preserving	1	0	0	0	chr20:59755364-59767185:59767395-59773278:+	0	-0.160731	nonNMD	0.99687	-0.0163504	0.437205	0.369373	1
RIF1_chr2:151468473:151468551:+@chr2:151467999:151468146:+@chr2:151468640:151468756:+	ENSG00000080345.18	ORF_preserving	1	0	0	0	chr2:151468146-151468473:151468551-151468640:+	0	-0.0542348	nonNMD	1	-0.207674	1.33738	3.74736e-05	0.00119382
LRP2BP_chr4:185374318:185374461:-@chr4:185374134:185374240:-@chr4:185375612:185375726:-	ENSG00000109771.16	NMD_ex	0	0	0	0	chr4:185374240-185374318:185374461-185375612:-	0	0.129538	nonNMD	2.3523e-06	#N/A	0.382277	#N/A	#N/A
TIA1_chr2:70228343:70228462:-@chr2:70227734:70227822:-@chr2:70229058:70229091:-	ENSG00000116001.17	NMD_in	1	0	0	0	chr2:70227822-70228343:70228462-70229058:-	0	0.302929	NMD	0.27493	-0.00945904	0.64935	0.871977	1
MFSD6_chr2:190499831:190499856:+@chr2:190497438:190497719:+@chr2:190500014:190502113:+	ENSG00000151690.15	ORF_changing	1	0	0	0	chr2:190497719-190499831:190499856-190500014:+	0	0.207999	nonNMD	3.2855e-06	-0.172668	0.0682292	0.00273514	0.038223
ATP11A_chr13:112878216:112878303:+@chr13:112875775:112875941:+@chr13:112881815:112887168:+	ENSG00000068650.19	ORF_changing	1	1	0	0	chr13:112875941-112878216:112878303-112881815:+	0	0.410317	nonNMD	4.0487e-06	0.0736114	0.667341	0.215199	1
COL11A1_chr1:103025799:103025952:-@chr1:103025520:103025613:-@chr1:103026215:103026332:-	ENSG00000060718.22	ORF_preserving	1	1	0	0	chr1:103025613-103025799:103025952-103026215:-	0	-0.383916	nonNMD	1	#DIV/0!	0.0922242	#N/A	#N/A
NPM2_chr8:22025646:22025772:+@chr8:22025435:22025521:+@chr8:22033129:22033156:+	ENSG00000158806.14	ORF_preserving	0	0	0	0	chr8:22025521-22025646:22025772-22033129:+	0	-0.0172241	nonNMD	0.00090602	-0.060426	-0.162387	1	1
ANK3_chr10:60137341:60137353:-@chr10:60134270:60134358:-@chr10:60138963:60139087:-	ENSG00000151150.22	3UTR	1	0	1	1	chr10:60134358-60137341:60137353-60138963:-	0	0.260243	nonNMD	1	-0.641556	0.644981	9.19093e-06	0.000374892
SGCE_chr7:94587777:94587809:-@chr7:94585293:94585515:-@chr7:94588688:94588732:-	ENSG00000127990.19	ORF_changing	1	0	1	0	chr7:94585515-94587777:94587809-94588688:-	0	0.027422	nonNMD	0.023761	0.131057	0.644664	0.189814	0.947491
OSBPL6_chr2:178324176:178324269:+@chr2:178306029:178306286:+@chr2:178328255:178328378:+	ENSG00000079156.17	ORF_preserving	0	0	0	0	chr2:178306286-178324176:178324269-178328255:+	0	-0.218313	nonNMD	0.99999	0.108512	1.33852	1	1
SLC66A3_chr2:11174967:11175009:+@chr2:11171924:11172045:+@chr2:11177736:11177957:+	ENSG00000162976.13	ORF_preserving	1	1	0	0	chr2:11172045-11174967:11175009-11177736:+	0	0.0984579	nonNMD	4.4278e-10	-0.0666368	-0.154474	0.115078	0.664301
DENND4C_chr9:19371755:19371820:+@chr9:19369836:19369987:+@chr9:19372036:19372594:+	ENSG00000137145.21	ORF_changing	1	0	0	0	chr9:19369987-19371755:19371820-19372036:+	0	-0.0470749	nonNMD	3.9761e-06	#N/A	2.32841	#N/A	#N/A
FANCL_chr2:58163028:58163074:-@chr2:58161521:58161638:-@chr2:58163433:58163517:-	ENSG00000115392.12	#N/A	0	0	0	0	chr2:58161638-58163028:58163074-58163433:-	0	#N/A	#N/A	5.9404e-23	0	0.255887	#N/A	#N/A
WARS1_chr14:100374135:100374244:-@chr14:100369086:100369258:-@chr14:100375282:100375347:-	ENSG00000140105.18	5UTR	1	6	0	0	chr14:100369258-100374135:100374244-100375282:-	0	Inf	nonNMD	0.30288	0.0564793	-0.359646	0.37333	1
SEZ6L_chr22:26373450:26373483:+@chr22:26365371:26365566:+@chr22:26375577:26375689:+	ENSG00000100095.19	ORF_preserving	1	0	1	1	chr22:26365566-26373450:26373483-26375577:+	0	0.141536	nonNMD	0.50741	0.0902349	-0.163262	0.0220701	0.193607
RIT1_chr1:155904602:155904610:-@chr1:155904310:155904502:-@chr1:155904730:155904804:-	ENSG00000143622.11	NMD_in	1	0	0	0	chr1:155904502-155904602:155904610-155904730:-	0	0.0340689	nonNMD	0.13281	0.336072	1.30201	0.00509232	0.0622347
ATP11C_chrX:139732434:139732525:-@chrX:139728785:139728962:-@chrX:139737915:139738069:-	ENSG00000101974.15	ORF_changing	1	0	0	0	chrX:139728962-139732434:139732525-139737915:-	0	0.248126	nonNMD	0.9997	0.0176838	-0.101363	0.941511	1
ARHGAP12_chr10:31854065:31854206:-@chr10:31852516:31852597:-@chr10:31861394:31861658:-	ENSG00000165322.18	ORF_preserving	1	0	0	1	chr10:31852597-31854065:31854206-31861394:-	0	0.214868	nonNMD	5.513e-07	0.0601439	0.00566673	0.623971	1
ST7L_chr1:112581991:112582106:-@chr1:112578344:112578417:-@chr1:112582374:112582472:-	ENSG00000007341.19	NMD_ex	1	0	0	0	chr1:112578417-112581991:112582106-112582374:-	0	0.318316	NMD	2.2024e-09	-0.0625893	1.54227	0.0198669	0.178535
DOCK7_chr1:62544946:62545039:-@chr1:62543655:62543745:-@chr1:62552731:62552761:-	ENSG00000116641.18	ORF_preserving	1	0	1	1	chr1:62543745-62544946:62545039-62552731:-	0	-0.387474	nonNMD	6.358e-06	-0.136639	0.800586	0.00617511	0.072035
RP11-706O15.1_chrX:3818656:3818703:-@chrX:3818441:3818500:-@chrX:3828505:3829392:-	ENSG00000285756.2	#N/A	1	1	0	0	chrX:3818500-3818656:3818703-3828505:-	0	#N/A	#N/A	#N/A	#N/A	0.416618	#N/A	#N/A
EIF4G3_chr1:20982387:20982408:-@chr1:20981047:20981227:-@chr1:21002712:21002808:-	ENSG00000075151.23	ORF_preserving	1	2	0	1	chr1:20981227-20982387:20982408-21002712:-	0	-0.208475	nonNMD	1	0.0149389	0.735396	0.883747	1
PTPRS_chr19:5218786:5218798:-@chr19:5218419:5218532:-@chr19:5219309:5219467:-	ENSG00000105426.17	ORF_preserving	1	0	1	1	chr19:5218532-5218786:5218798-5219309:-	0	-0.273792	nonNMD	0.99983	0.0033707	-0.0185101	1	1
PDCD10_chr3:167725400:167725473:-@chr3:167720061:167720273:-@chr3:167734805:167734863:-	ENSG00000114209.15	5UTR	1	7	0	0	chr3:167720273-167725400:167725473-167734805:-	0	Inf	nonNMD	0.96197	-0.00268927	-0.819544	0.804394	1
PFKFB3_chr10:6228195:6228218:+@chr10:6226191:6226365:+@chr10:6232894:6232959:+	ENSG00000170525.21	ORF_changing	1	2	0	0	chr10:6226365-6228195:6228218-6232894:+	0	0.116856	nonNMD	0.24579	-0.033192	0.0586938	0.742388	1
PLCB4_chr20:9373046:9373104:+@chr20:9372302:9372403:+@chr20:9380053:9380162:+	ENSG00000101333.18	NMD_ex	1	0	0	1	chr20:9372403-9373046:9373104-9380053:+	1	0.19261	NMD	3.0437e-06	-0.0258485	1.05291	1	1
IL17RA_chr22:17105852:17105954:+@chr22:17105590:17105602:+@chr22:17107726:17107768:+	ENSG00000177663.14	ORF_preserving	1	0	0	0	chr22:17105602-17105852:17105954-17107726:+	0	0.384702	nonNMD	0.00035636	0.300969	0.591888	1.5886e-06	8.40736e-05
SLC2A8_chr9:127397904:127398111:+@chr9:127397375:127397538:+@chr9:127399906:127400006:+	ENSG00000136856.18	ORF_preserving	1	0	1	0	chr9:127397538-127397904:127398111-127399906:+	0	0.109183	nonNMD	8.0241e-07	-0.216112	1.54801	0.000196507	0.00459912
LIPE_chr19:42406160:42406388:-@chr19:42405384:42405561:-@chr19:42407173:42407468:-	ENSG00000079435.10	ORF_preserving	1	0	0	0	chr19:42405561-42406160:42406388-42407173:-	0	0.193094	nonNMD	9.7458e-12	-0.0563019	1.56831	0.0236897	0.20454
NEIL1_chr15:75353738:75353866:+@chr15:75352601:75352701:+@chr15:75354249:75354277:+	ENSG00000140398.14	NMD_ex	1	0	0	0	chr15:75352701-75353738:75353866-75354249:+	0	0.212979	NMD	4.9641e-07	0	0.513071	#N/A	#N/A
MCF2L_chr13:113090067:113090160:+@chr13:113089609:113089728:+@chr13:113094513:113094604:+	ENSG00000126217.21	ORF_preserving	1	1	0	0	chr13:113089728-113090067:113090160-113094513:+	0	0.274639	nonNMD	2.7178e-07	0.00518508	0.447282	0.701512	1
SLIT2_chr4:20573233:20573260:+@chr4:20568864:20569004:+@chr4:20589643:20589737:+	ENSG00000145147.20	ORF_preserving	1	0	1	1	chr4:20569004-20573233:20573260-20589643:+	0	0.0322429	nonNMD	1	-0.0690241	0.102534	0.153813	0.820239
ZNF875_chr19:37324795:37324936:+@chr19:37324207:37324265:+@chr19:37347189:37347196:+	ENSG00000181666.18	5UTR	1	0	0	0	chr19:37324265-37324795:37324936-37347189:+	0	Inf	nonNMD	1.6877e-19	-0.209123	1.41141	0.00372687	0.0486288
GNAS_chr20:58898940:58898985:+@chr20:58893094:58895684:+@chr20:58903527:58903585:+	ENSG00000087460.29	ORF_changing	1	0	0	1	chr20:58895684-58898940:58898985-58903527:+	0	-0.271638	nonNMD	0.68076	-0.00248793	-0.247484	0.90625	1
TEX30_chr13:102770011:102770086:-@chr13:102769310:102769541:-@chr13:102773681:102773786:-	ENSG00000151287.17	Start_codon	1	0	0	0	chr13:102769541-102770011:102770086-102773681:-	0	Inf	nonNMD	0.00060198	-0.213178	0.236964	0.00614931	0.0718209
MARK3_chr14:103500155:103500200:+@chr14:103487180:103492034:+@chr14:103502881:103503071:+	ENSG00000075413.19	ORF_preserving	1	1	1	0	chr14:103492034-103500155:103500200-103502881:+	0	0.0678757	nonNMD	1.4273e-06	-0.177121	1.10032	0.000186547	0.00441315
TASP1_chr20:13559007:13559114:-@chr20:13534021:13534141:-@chr20:13580896:13580981:-	ENSG00000089123.16	#N/A	1	0	0	0	chr20:13534141-13559007:13559114-13580896:-	0	#N/A	#N/A	0.60781	0.123534	1.26226	0.234137	1
CADM1_chr11:115198405:115198438:-@chr11:115178643:115178775:-@chr11:115209573:115209657:-	ENSG00000182985.18	ORF_preserving	1	1	1	1	chr11:115178775-115198405:115198438-115209573:-	0	-0.0182433	nonNMD	0.66216	-0.0362488	0.133461	0.0705825	0.466675
KDM1A_chr1:23066059:23066071:+@chr1:23059072:23059167:+@chr1:23068538:23068681:+	ENSG00000004487.17	ORF_preserving	1	1	1	0	chr1:23059167-23066059:23066071-23068538:+	0	-0.0564728	nonNMD	0.99667	0.028188	0.144657	0.137484	0.75559
PTOV1-AS2_chr19:49858553:49858626:-@chr19:49858346:49858427:-@chr19:49858842:49859097:-	ENSG00000269352.1	#N/A	1	0	0	0	chr19:49858427-49858553:49858626-49858842:-	0	#N/A	#N/A	#N/A	#N/A	1.17547	1	1
TPM1_chr15:63061712:63061788:+@chr15:63060868:63061273:+@chr15:63062214:63062277:+	ENSG00000140416.23	NMD_in	1	3	0	0	chr15:63061273-63061712:63061788-63062214:+	0	0.296774	NMD	0.0010165	0.206635	0.241714	0	0
MSI2_chr17:57650649:57650673:+@chr17:57627228:57627303:+@chr17:57652098:57652161:+	ENSG00000153944.12	ORF_preserving	1	0	0	0	chr17:57627303-57650649:57650673-57652098:+	0	-0.0185066	nonNMD	0.99478	-0.0396908	0.476888	0.0818388	0.52109
TMEM161B-AS1_chr5:88285743:88285851:+@chr5:88282714:88282866:+@chr5:88287435:88287622:+	ENSG00000247828.8	#N/A	1	0	0	0	chr5:88282866-88285743:88285851-88287435:+	0	#N/A	#N/A	#N/A	-0.0694444	0.110775	1	1
IQCB1_chr3:121828469:121828632:-@chr3:121826050:121826180:-@chr3:121828860:121828972:-	ENSG00000173226.17	NMD_ex	1	0	1	0	chr3:121826180-121828469:121828632-121828860:-	0	0.203552	NMD	1.3581e-12	0.0839425	0.921146	0.650556	1
MGRN1_chr16:4686258:4686303:+@chr16:4683842:4683932:+@chr16:4688795:4689039:+	ENSG00000102858.13	ORF_changing	1	0	0	0	chr16:4683932-4686258:4686303-4688795:+	0	0.256008	nonNMD	0.10393	0.0119647	0.429299	0.851581	1
WBP1_chr2:74459477:74459562:+@chr2:74458449:74458671:+@chr2:74459642:74459745:+	ENSG00000239779.7	NMD_in	1	2	0	0	chr2:74458671-74459477:74459562-74459642:+	0	0.131522	NMD	6.5841e-08	0.0200165	-0.214529	0.255369	1
HMGN1_chr21:39347915:39347952:-@chr21:39347378:39347483:-@chr21:39348291:39348339:-	ENSG00000205581.11	ORF_changing	1	0	0	0	chr21:39347483-39347915:39347952-39348291:-	0	0.0615955	nonNMD	0.20661	0.129984	0.129223	0.146897	0.793991
IPO9_chr1:201834953:201835064:+@chr1:201829148:201829372:+@chr1:201847278:201847340:+	ENSG00000198700.10	NMD_in	1	0	0	0	chr1:201829372-201834953:201835064-201847278:+	1	0.300067	NMD	0.9999	0.125251	0.63572	4.09167e-05	0.00127848
ZFYVE27_chr10:97752856:97752877:+@chr10:97751375:97751462:+@chr10:97753037:97753182:+	ENSG00000155256.18	ORF_preserving	1	0	1	0	chr10:97751462-97752856:97752877-97753037:+	0	0.165031	nonNMD	1.0613e-09	-0.0566962	0.902823	0.26297	1
PPRC1_chr10:102143044:102143098:+@chr10:102139099:102142004:+@chr10:102146671:102147392:+	ENSG00000148840.11	#N/A	0	0	0	0	chr10:102142004-102143044:102143098-102146671:+	0	#N/A	#N/A	1	0	2.31855	#N/A	#N/A
TCERG1_chr5:146481149:146481200:+@chr5:146480027:146480094:+@chr5:146482591:146482727:+	ENSG00000113649.13	ORF_preserving	1	0	0	0	chr5:146480094-146481149:146481200-146482591:+	0	-0.121178	nonNMD	0.99996	-0.0795053	1.26035	0.0409984	0.311923
TPT1-AS1_chr13:45370079:45370182:+@chr13:45344328:45344446:+@chr13:45377060:45377215:+	ENSG00000170919.16	#N/A	1	0	0	0	chr13:45344446-45370079:45370182-45377060:+	0	#N/A	#N/A	#N/A	0.0482137	0.0769577	0.257306	1
TATDN3_chr1:212807735:212807848:+@chr1:212804595:212804651:+@chr1:212812250:212812328:+	ENSG00000203705.11	ORF_changing	1	0	0	0	chr1:212804651-212807735:212807848-212812250:+	0	0.108267	nonNMD	5.4402e-07	-0.0320876	0.616081	1	1
PDZD11_chrX:70289521:70289593:-@chrX:70289254:70289354:-@chrX:70289859:70289945:-	ENSG00000120509.11	5UTR	1	0	1	0	chrX:70289354-70289521:70289593-70289859:-	0	Inf	nonNMD	0.1986	-0.0465402	-0.176296	0.0676585	0.451741
TMEM161B-AS1_chr5:88285740:88285851:+@chr5:88282714:88282866:+@chr5:88287435:88287622:+	ENSG00000247828.8	#N/A	1	0	0	0	chr5:88282866-88285740:88285851-88287435:+	0	#N/A	#N/A	#N/A	-0.0987654	0.110775	1	1
MTMR9LP_chr1:32234703:32234814:-@chr1:32232041:32232184:-@chr1:32234951:32235113:-	ENSG00000220785.7	#N/A	1	0	0	0	chr1:32232184-32234703:32234814-32234951:-	0	#N/A	#N/A	#N/A	0.0950531	1.03874	0.665413	1
AFDN_chr6:167954457:167954493:+@chr6:167951185:167952187:+@chr6:167962432:167962661:+	ENSG00000130396.21	ORF_preserving	1	0	0	1	chr6:167952187-167954457:167954493-167962432:+	0	0.18331	nonNMD	1	-0.0147918	0.4756	0.605191	1
ADARB1_chr21:45184473:45184593:+@chr21:45183361:45183510:+@chr21:45184922:45185091:+	ENSG00000197381.17	ORF_preserving	1	0	1	0	chr21:45183510-45184473:45184593-45184922:+	0	0.111123	nonNMD	0.80347	0.121299	0.574507	0.0885115	0.551416
TAZ_chrX:154419704:154419746:+@chrX:154419542:154419623:+@chrX:154420031:154420094:+	ENSG00000102125.16	ORF_preserving	1	5	0	0	chrX:154419623-154419704:154419746-154420031:+	0	-0.0450082	nonNMD	0.72591	-0.156535	1.02325	0.227983	1
NUP62_chr19:49911104:49911366:-@chr19:49909580:49909884:-@chr19:49927693:49927815:-	ENSG00000213024.12	5UTR	1	0	0	0	chr19:49909884-49911104:49911366-49927693:-	0	Inf	nonNMD	0.95006	-0.0661583	0.353119	0.379801	1
EML2_chr19:45616460:45616558:-@chr19:45615801:45615889:-@chr19:45616764:45616853:-	ENSG00000125746.18	NMD_ex	1	0	0	0	chr19:45615889-45616460:45616558-45616764:-	1	0.0721876	nonNMD	5.7633e-19	-0.123134	0.874692	0.000606845	0.0114066
FLNB_chr3:58099637:58099735:+@chr3:58098710:58098908:+@chr3:58102202:58102340:+	ENSG00000136068.16	NMD_in	1	0	1	0	chr3:58098908-58099637:58099735-58102202:+	1	0.219424	NMD	6.0505e-10	0.136607	0.496203	7.27929e-06	0.00030894
C2orf76_chr2:119321153:119321204:-@chr2:119317465:119317503:-@chr2:119339826:119339971:-	ENSG00000186132.15	ORF_preserving	0	0	0	0	chr2:119317503-119321153:119321204-119339826:-	0	-0.0663957	nonNMD	0.0054177	0.000708044	0.432761	0.874515	1
ARPP21_chr3:35706973:35707082:+@chr3:35690864:35691005:+@chr3:35708968:35709070:+	ENSG00000172995.17	NMD_ex	1	0	0	0	chr3:35691005-35706973:35707082-35708968:+	0	0.258196	NMD	0.012016	-0.315585	1.89159	1	1
ZNF678_chr1:227650955:227651076:+@chr1:227646543:227646670:+@chr1:227654335:227654353:+	ENSG00000181450.18	Start_codon	1	0	0	0	chr1:227646670-227650955:227651076-227654335:+	0	0.632086	nonNMD	0.015898	-0.142081	0.19571	0.0106527	0.110309
RAPGEF2_chr4:159344035:159344059:+@chr4:159343280:159343404:+@chr4:159345105:159345329:+	ENSG00000109756.9	ORF_preserving	1	0	1	1	chr4:159343404-159344035:159344059-159345105:+	0	0.244996	nonNMD	1	0	0.617211	#N/A	#N/A
PBRM1_chr3:52624896:52624941:-@chr3:52617261:52617538:-@chr3:52627272:52627370:-	ENSG00000163939.18	ORF_preserving	1	0	0	0	chr3:52617538-52624896:52624941-52627272:-	0	0.163238	nonNMD	1	-0.112776	0.324372	0.00572809	0.0682066
PPP3CA_chr4:101029165:101029195:-@chr4:101023408:101026061:-@chr4:101032266:101032364:-	ENSG00000138814.17	ORF_preserving	1	0	1	1	chr4:101026061-101029165:101029195-101032266:-	0	0.099035	nonNMD	0.99988	0.00885781	1.5168	1	1
FRG1CP_chr20:28601656:28601756:-@chr20:28600391:28600461:-@chr20:28602608:28602761:-	ENSG00000282826.2	#N/A	1	0	0	0	chr20:28600461-28601656:28601756-28602608:-	0	#N/A	#N/A	#N/A	0.0486919	0.336842	0.655107	1
TRIM9_chr14:50982941:50982965:-@chr14:50981799:50982103:-@chr14:50998049:50998188:-	ENSG00000100505.14	ORF_preserving	1	0	1	1	chr14:50982103-50982941:50982965-50998049:-	0	0.170417	nonNMD	0.99973	-0.357814	1.66375	0.000591102	0.01122
CASKIN1_chr16:2187352:2187461:-@chr16:2187165:2187274:-@chr16:2189026:2189157:-	ENSG00000167971.16	NMD_ex	0	0	0	1	chr16:2187274-2187352:2187461-2189026:-	0	0.21953	NMD	1	-0.15095	0.863577	1	1
CTNNB1_chr3:41224189:41224321:+@chr3:41224020:41224081:+@chr3:41224525:41224711:+	ENSG00000168036.18	NMD_in	1	0	1	1	chr3:41224081-41224189:41224321-41224525:+	0	0.00320926	nonNMD	0.99999	-0.0347308	0.41285	0.00121467	0.0200316
PRRC2B_chr9:131494404:131494486:+@chr9:131492168:131492260:+@chr9:131495739:131500171:+	ENSG00000288701.1	ORF_changing	1	0	0	0	chr9:131492260-131494404:131494486-131495739:+	0	0.401626	nonNMD	#N/A	-0.00225212	0.220258	0.97483	1
UBE3A_chr15:25407066:25407137:-@chr15:25405460:25405502:-@chr15:25409087:25409207:-	ENSG00000114062.22	NMD_in	1	0	1	1	chr15:25405502-25407066:25407137-25409087:-	0	0.451413	NMD	0.9998	-0.0538422	0.697282	0.627128	1
XRRA1_chr11:74927390:74927488:-@chr11:74921213:74921347:-@chr11:74930299:74930372:-	ENSG00000166435.16	NMD_ex	1	0	0	0	chr11:74921347-74927390:74927488-74930299:-	0	0.337607	NMD	8.3651e-09	-0.243711	0.659248	0.144238	0.783126
CLASP2_chr3:33592212:33592239:-@chr3:33588704:33588731:-@chr3:33592394:33592496:-	ENSG00000163539.18	ORF_preserving	1	0	1	1	chr3:33588731-33592212:33592239-33592394:-	0	0.131863	nonNMD	1	-0.0548949	0.589047	0.203676	0.992806
SDHAP3_chr5:1584983:1585133:-@chr5:1576178:1576309:-@chr5:1589246:1589365:-	ENSG00000185986.12	#N/A	1	0	0	0	chr5:1576309-1584983:1585133-1589246:-	0	#N/A	#N/A	#N/A	-0.0117949	1.13303	1	1
RP11-465B22.3_chr1:1063078:1063201:+@chr1:1060279:1060393:+@chr1:1065829:1066456:+	ENSG00000217801.10	#N/A	0	0	0	0	chr1:1060393-1063078:1063201-1065829:+	0	#N/A	#N/A	#N/A	0.263347	-0.433906	0.189334	0.945848
MPPE1_chr18:11884878:11885043:-@chr18:11883689:11884627:-@chr18:11885675:11885816:-	ENSG00000154889.17	NMD_in	1	0	0	0	chr18:11884627-11884878:11885043-11885675:-	0	0.418337	NMD	1.2197e-09	0.0079894	1.00765	0.918979	1
CRTC1_chr19:18771441:18771546:+@chr19:18768484:18768793:+@chr19:18775640:18775821:+	ENSG00000105662.16	#N/A	1	0	0	1	chr19:18768793-18771441:18771546-18775640:+	0	#N/A	#N/A	0.531	#N/A	0.945893	#N/A	#N/A
PLA2G12A_chr4:109718682:109718759:-@chr4:109717547:109717713:-@chr4:109729601:109730070:-	ENSG00000123739.11	NMD_ex	1	0	0	0	chr4:109717713-109718682:109718759-109729601:-	0	0.332206	NMD	0.00037886	0.171714	0.113142	0.0200721	0.179944
C2orf80_chr2:208168381:208168495:-@chr2:208165342:208165815:-@chr2:208171987:208172075:-	ENSG00000188674.11	#N/A	1	1	0	0	chr2:208165815-208168381:208168495-208171987:-	0	#N/A	#N/A	7.5e-11	#DIV/0!	-0.237943	#N/A	#N/A
ADCY10P1_chr6:41124484:41124820:+@chr6:41122976:41123249:+@chr6:41132293:41132513:+	ENSG00000161912.18	#N/A	0	0	0	0	chr6:41123249-41124484:41124820-41132293:+	0	#N/A	#N/A	#N/A	#N/A	-0.00222825	#N/A	#N/A
SIRT7_chr17:81913206:81913293:-@chr17:81911938:81912614:-@chr17:81913773:81913880:-	ENSG00000187531.14	NMD_in	1	0	0	0	chr17:81912614-81913206:81913293-81913773:-	0	0.559976	NMD	0.0005562	-0.0203762	1.67376	0.495606	1
MYO1B_chr2:191402631:191402718:+@chr2:191400381:191400468:+@chr2:191408114:191408189:+	ENSG00000128641.19	ORF_preserving	1	0	0	0	chr2:191400468-191402631:191402718-191408114:+	0	0.0611652	nonNMD	7.2357e-05	-0.0615861	0.0622647	0.0583378	0.405105
MORC3_chr21:36349310:36349408:+@chr21:36344911:36345031:+@chr21:36356619:36356724:+	ENSG00000159256.13	NMD_ex	0	0	0	0	chr21:36345031-36349310:36349408-36356619:+	0	0.423551	NMD	0.99985	-0.022821	0.201636	1	1
SOX5_chr12:23546315:23546424:-@chr12:23543210:23543384:-@chr12:23563257:23563403:-	ENSG00000134532.19	NMD_ex	1	1	1	0	chr12:23543384-23546315:23546424-23563257:-	0	0.179537	NMD	0.99995	#N/A	-0.0642382	#N/A	#N/A
NIPA2_chr15:22839654:22839790:+@chr15:22838644:22838921:+@chr15:22851638:22851661:+	ENSG00000140157.16	5UTR	1	3	0	0	chr15:22838921-22839654:22839790-22851638:+	0	Inf	nonNMD	0.92086	-0.0665094	0.322071	0.158019	0.835189
RNF146_chr6:127286049:127286177:+@chr6:127280230:127280340:+@chr6:127286615:127286643:+	ENSG00000118518.17	5UTR	1	6	0	0	chr6:127280340-127286049:127286177-127286615:+	0	0.135341	nonNMD	0.81992	-0.175021	0.165938	0.000536654	0.0104161
CLASP1_chr2:121409023:121409047:-@chr2:121407470:121407715:-@chr2:121410865:121410969:-	ENSG00000074054.20	ORF_preserving	1	0	0	0	chr2:121407715-121409023:121409047-121410865:-	0	-0.249224	nonNMD	1	-0.0101473	0.54915	1	1
USP42_chr7:6159449:6159493:+@chr7:6156753:6157055:+@chr7:6160554:6160631:+	ENSG00000106346.11	ORF_changing	0	0	0	0	chr7:6157055-6159449:6159493-6160554:+	0	0.199359	nonNMD	1	#N/A	1.14942	#N/A	#N/A
PTPRD_chr9:8526626:8526644:-@chr9:8524924:8525035:-@chr9:8527344:8527353:-	ENSG00000153707.18	ORF_preserving	1	1	1	1	chr9:8525035-8526626:8526644-8527344:-	0	-0.417473	nonNMD	1	#N/A	-0.262322	#N/A	#N/A
MEMO1_chr2:31932066:31932135:-@chr2:31920797:31920910:-@chr2:31943301:31943383:-	ENSG00000162959.14	ORF_preserving	1	0	0	0	chr2:31920910-31932066:31932135-31943301:-	0	-0.14653	nonNMD	0.9939	-0.0730925	0.809778	0.0591178	0.40899
MPI_chr15:74897010:74897219:+@chr15:74896151:74896325:+@chr15:74897511:74898044:+	ENSG00000178802.18	ORF_changing	1	0	0	0	chr15:74896325-74897010:74897219-74897511:+	0	0.239197	nonNMD	1.1715e-07	-0.0185353	0.511274	0.772858	1
SLC66A2_chr18:79930227:79930311:-@chr18:79903577:79904183:-@chr18:79943328:79943462:-	ENSG00000122490.19	NMD_in	1	0	0	0	chr18:79904183-79930227:79930311-79943328:-	0	0.447064	NMD	0.010336	0.0251655	0.251038	0.82909	1
PILRB_chr7:100353894:100354012:+@chr7:100353372:100353483:+@chr7:100355142:100355240:+	ENSG00000121716.20	5UTR	1	1	0	0	chr7:100353483-100353894:100354012-100355142:+	0	Inf	nonNMD	0.00012455	-0.111948	-0.123021	0.337316	1
AUTS2_chr7:70771548:70771644:+@chr7:70766113:70766334:+@chr7:70777102:70777135:+	ENSG00000158321.18	#N/A	0	0	1	0	chr7:70766334-70771548:70771644-70777102:+	0	#N/A	#N/A	0.99934	#N/A	0.40266	#N/A	#N/A
GPRASP1_chrX:102651686:102651908:+@chrX:102651091:102651595:+@chrX:102652174:102652265:+	ENSG00000198932.13	5UTR	1	0	0	0	chrX:102651595-102651686:102651908-102652174:+	0	Inf	nonNMD	0.31099	-0.587278	2.04784	0.0283616	0.235312
PWWP2A_chr5:160080650:160080770:-@chr5:160075881:160078168:-@chr5:160093100:160094065:-	ENSG00000170234.13	ORF_preserving	1	0	0	0	chr5:160078168-160080650:160080770-160093100:-	0	0.043353	nonNMD	0.98292	0.21856	0.936814	0.0194405	0.175272
BCAS3_chr17:61026865:61026910:+@chr17:61015750:61015901:+@chr17:61034665:61034790:+	ENSG00000141376.23	ORF_preserving	1	0	0	0	chr17:61015901-61026865:61026910-61034665:+	0	-0.0345452	nonNMD	0.00013819	-0.0424103	0.993016	0.6727	1
ZFP69B_chr1:40454202:40454288:+@chr1:40450475:40451088:+@chr1:40456944:40457071:+	ENSG00000187801.15	ORF_changing	1	0	0	0	chr1:40451088-40454202:40454288-40456944:+	0	0.0156848	nonNMD	5.0197e-13	-0.354705	0.243412	0.00898829	0.0965365
ANKDD1A_chr15:64944651:64944747:+@chr15:64943483:64943582:+@chr15:64947403:64947593:+	ENSG00000166839.17	ORF_preserving	1	0	0	0	chr15:64943582-64944651:64944747-64947403:+	0	-0.156909	nonNMD	7.7415e-17	-0.119909	0.569955	0.379342	1
THRB_chr3:24297225:24297371:-@chr3:24228937:24229001:-@chr3:24337299:24337371:-	ENSG00000151090.20	5UTR	1	2	1	0	chr3:24229001-24297225:24297371-24337299:-	0	Inf	nonNMD	0.99676	#N/A	0.0635984	#N/A	#N/A
TCF3_chr19:1615284:1615485:-@chr19:1612206:1612433:-@chr19:1615685:1615798:-	ENSG00000071564.17	NMD_in	1	0	1	0	chr19:1612433-1615284:1615485-1615685:-	0	0.451885	NMD	0.025824	0.0560725	0.283013	0.128317	0.718863
KLHDC4_chr16:87756398:87756477:-@chr16:87755193:87755292:-@chr16:87761948:87762040:-	ENSG00000104731.14	NMD_ex	1	0	0	0	chr16:87755292-87756398:87756477-87761948:-	1	0.42237	NMD	4.5566e-31	-0.262427	1.0857	7.12006e-07	4.25905e-05
THAP9-AS1_chr4:82897988:82898062:-@chr4:82893008:82894847:-@chr4:82900076:82900223:-	ENSG00000251022.6	#N/A	1	1	0	0	chr4:82894847-82897988:82898062-82900076:-	0	#N/A	#N/A	#N/A	-0.116325	0.265179	0.0395345	0.303854
DTNB_chr2:25383835:25383889:-@chr2:25379289:25379323:-@chr2:25387288:25387378:-	ENSG00000138101.19	ORF_preserving	1	1	1	1	chr2:25379323-25383835:25383889-25387288:-	0	0.186865	nonNMD	2.7969e-10	0.0422997	0.957438	0.683732	1
WBP1_chr2:74459437:74459552:+@chr2:74458473:74458671:+@chr2:74459642:74459745:+	ENSG00000239779.7	NMD_in	1	2	0	0	chr2:74458671-74459437:74459552-74459642:+	0	0.00961171	nonNMD	6.5841e-08	0.0113988	-0.214529	0.849281	1
BAIAP3_chr16:1346846:1346955:+@chr16:1346604:1346684:+@chr16:1347297:1347369:+	ENSG00000007516.14	NMD_ex	1	0	1	1	chr16:1346684-1346846:1346955-1347297:+	0	0.217692	NMD	4.3826e-32	-0.369062	1.42539	2.95201e-07	2.01025e-05
PDLIM7_chr5:177491403:177491420:-@chr5:177491009:177491146:-@chr5:177491806:177491925:-	ENSG00000196923.14	NMD_in	1	3	0	0	chr5:177491146-177491403:177491420-177491806:-	1	0.0682957	nonNMD	0.70838	0.234941	0.67165	5.42899e-14	1.57679e-11
ZNF607_chr19:37707913:37708012:-@chr19:37696370:37699895:-@chr19:37709695:37709822:-	ENSG00000198182.13	ORF_preserving	1	0	0	0	chr19:37699895-37707913:37708012-37709695:-	0	0.404512	nonNMD	2.3495e-06	0.0323652	1.65392	1	1
U2AF1L4_chr19:35744490:35744540:-@chr19:35744322:35744421:-@chr19:35744625:35744692:-	ENSG00000161265.15	NMD_ex	1	0	0	0	chr19:35744421-35744490:35744540-35744625:-	1	0.113578	nonNMD	6.7118e-06	#N/A	0.88524	1	1
DNAJC13_chr3:132537157:132537266:+@chr3:132530997:132531097:+@chr3:132538175:132538508:+	ENSG00000138246.17	NMD_in	1	0	0	0	chr3:132531097-132537157:132537266-132538175:+	1	0.192815	NMD	1	0.155521	1.37652	0.0415616	0.315122
BAZ2B_chr2:159397073:159397100:-@chr2:159395768:159395834:-@chr2:159397344:159397389:-	ENSG00000123636.18	ORF_preserving	1	0	0	0	chr2:159395834-159397073:159397100-159397344:-	0	-0.119017	nonNMD	0.98162	-0.0241362	0.0783374	0.758657	1
FHL1_chrX:136209339:136209442:+@chrX:136208454:136208641:+@chrX:136209870:136211298:+	ENSG00000022267.19	ORF_changing	1	0	0	0	chrX:136208641-136209339:136209442-136209870:+	0	0.170443	nonNMD	0.96979	-0.031905	0.0171332	0.161815	0.848554
DBN1_chr5:177472118:177472397:-@chr5:177468843:177468899:-@chr5:177472775:177473198:-	ENSG00000113758.13	Start_codon	1	0	1	1	chr5:177468899-177472118:177472397-177472775:-	0	Inf	nonNMD	0.99705	-0.0953074	0.336209	0.0573096	0.399784
OGDHL_chr10:49737785:49737858:-@chr10:49736356:49736520:-@chr10:49737946:49738072:-	ENSG00000197444.10	NMD_ex	0	0	0	0	chr10:49736520-49737785:49737858-49737946:-	0	0.464598	NMD	9.6942e-10	#DIV/0!	1.19718	#N/A	#N/A
CDK20_chr9:87969795:87969919:-@chr9:87969193:87969349:-@chr9:87970775:87970897:-	ENSG00000156345.18	ORF_changing	1	0	0	0	chr9:87969349-87969795:87969919-87970775:-	0	0.279839	nonNMD	5.9487e-14	-0.135537	1.38119	0.00643301	0.0742885
MINDY3_chr10:15838227:15838279:-@chr10:15837203:15837318:-@chr10:15841425:15841599:-	ENSG00000148481.14	NMD_ex	1	0	0	0	chr10:15837318-15838227:15838279-15841425:-	1	0.386307	NMD	0.011165	-0.0223393	0.410509	0.221492	1
RPL17_chr18:49491735:49491833:-@chr18:49491531:49491584:-@chr18:49492257:49492409:-	ENSG00000265681.8	5UTR	1	0	0	1	chr18:49491584-49491735:49491833-49492257:-	0	Inf	nonNMD	0.92412	-0.126019	-0.254878	0.0596739	0.411822
CFAP46_chr10:132912654:132912820:-@chr10:132909918:132910068:-@chr10:132913045:132913258:-	ENSG00000171811.14	NMD_ex	0	0	0	0	chr10:132910068-132912654:132912820-132913045:-	0	0.579721	NMD	1.0615e-33	-0.318312	1.72621	1	1
COL23A1_chr5:178256865:178256928:-@chr5:178256352:178256397:-@chr5:178257522:178257567:-	ENSG00000050767.18	ORF_preserving	0	0	0	0	chr5:178256397-178256865:178256928-178257522:-	0	0.29628	nonNMD	6.6455e-13	0.057929	0.310761	0.736702	1
GRK4_chr4:3037373:3037511:+@chr4:3029200:3029409:+@chr4:3040571:3040727:+	ENSG00000125388.20	#N/A	1	0	1	0	chr4:3029409-3037373:3037511-3040571:+	0	#N/A	#N/A	1.6286e-15	-0.360417	0.264089	0.0352986	0.278489
TMEM178A_chr2:39707048:39707186:+@chr2:39704080:39704194:+@chr2:39717009:39717093:+	ENSG00000152154.11	ORF_preserving	1	0	0	0	chr2:39704194-39707048:39707186-39717009:+	0	0.282757	nonNMD	0.66946	-0.0274205	-0.190568	1	1
WASHC2A_chr10:50099977:50100064:+@chr10:50097674:50097802:+@chr10:50104041:50104143:+	ENSG00000099290.17	ORF_preserving	0	0	0	0	chr10:50097802-50099977:50100064-50104041:+	0	-0.185019	nonNMD	0.00046322	-0.0346987	1.01295	0.375821	1
AGRN_chr1:1053460:1053493:+@chr1:1051727:1051815:+@chr1:1053752:1053977:+	ENSG00000188157.15	ORF_preserving	1	0	1	1	chr1:1051815-1053460:1053493-1053752:+	0	0.0837027	nonNMD	5.4727e-07	-0.141806	-0.835629	0.0100524	0.105451
HDHD2_chr18:47137234:47137296:-@chr18:47136301:47136449:-@chr18:47150377:47150476:-	ENSG00000167220.12	5UTR	1	0	0	0	chr18:47136449-47137234:47137296-47150377:-	0	Inf	nonNMD	3.8702e-06	0.0961054	0.0656593	0.0134999	0.132587
ERMP1_chr9:5825091:5825219:-@chr9:5823895:5824001:-@chr9:5830726:5831028:-	ENSG00000099219.14	Start_codon	1	0	0	0	chr9:5824001-5825091:5825219-5830726:-	0	0.269038	nonNMD	1.6343e-12	0.206243	0.663886	0.231026	1
TAPT1_chr4:16170652:16170729:-@chr4:16166632:16166793:-@chr4:16174203:16174272:-	ENSG00000169762.17	NMD_ex	1	0	0	0	chr4:16166793-16170652:16170729-16174203:-	0	0.491687	NMD	0.032078	-0.197324	1.66307	3.36502e-06	0.000160632
GDPD2_chrX:70425353:70425457:+@chrX:70423030:70423382:+@chrX:70425762:70425856:+	ENSG00000130055.14	5UTR	1	0	0	0	chrX:70423382-70425353:70425457-70425762:+	0	Inf	nonNMD	0.31473	0	0.0526058	#N/A	#N/A
LCORL_chr4:17962969:17963049:-@chr4:17961902:17962032:-@chr4:17972819:17972885:-	ENSG00000178177.16	Start_codon	1	0	0	0	chr4:17962032-17962969:17963049-17972819:-	0	0.239206	nonNMD	0.92374	-0.0559868	0.46408	0.318364	1
PMM2_chr16:8804766:8804843:+@chr16:8801798:8801910:+@chr16:8806315:8806407:+	ENSG00000140650.13	NMD_ex	1	0	1	0	chr16:8801910-8804766:8804843-8806315:+	1	0.176962	NMD	1.4072e-17	-0.19952	1.10825	2.1612e-07	1.52408e-05
GPC2_chr7:100175571:100175894:-@chr7:100173457:100174765:-@chr7:100176206:100176365:-	ENSG00000213420.8	NMD_ex	1	0	1	0	chr7:100174765-100175571:100175894-100176206:-	0	0.499183	NMD	0.031538	-0.00897247	-0.372843	0.788045	1
ARHGEF11_chr1:156971696:156971816:-@chr1:156969997:156970043:-@chr1:156976982:156977054:-	ENSG00000132694.19	ORF_preserving	1	0	0	0	chr1:156970043-156971696:156971816-156976982:-	0	-0.148771	nonNMD	1	-0.0429044	0.72747	0.589086	1
CARMIL1_chr6:25612739:25612886:+@chr6:25610121:25610181:+@chr6:25619446:25620530:+	ENSG00000079691.18	ORF_preserving	1	0	0	0	chr6:25610181-25612739:25612886-25619446:+	0	-0.0491442	nonNMD	0.033641	0.021764	1.13924	1	1
CYTH2_chr19:48477716:48477719:+@chr19:48474837:48474949:+@chr19:48478068:48478145:+	ENSG00000105443.15	ORF_preserving	1	0	1	1	chr19:48474949-48477716:48477719-48478068:+	0	0.129016	nonNMD	0.25494	-0.0151743	0.271496	0.661079	1
MAST2_chr1:46000958:46000979:+@chr1:45997723:45997799:+@chr1:46002804:46002883:+	ENSG00000086015.22	ORF_preserving	1	0	0	0	chr1:45997799-46000958:46000979-46002804:+	0	0.258785	nonNMD	1.7079e-19	-0.123485	0.165117	0.0910151	0.56229
BMS1P4_chr10:73722388:73722577:-@chr10:73721361:73721504:-@chr10:73725960:73726040:-	ENSG00000271816.1	#N/A	0	0	0	0	chr10:73721504-73722388:73722577-73725960:-	0	#N/A	#N/A	#N/A	-0.0989045	0.351354	0.0606413	0.41697
GOLGA2_chr9:128267193:128267274:-@chr9:128266286:128266325:-@chr9:128267457:128267517:-	ENSG00000167110.18	ORF_preserving	1	0	0	0	chr9:128266325-128267193:128267274-128267457:-	0	0.626464	nonNMD	0.98756	0.043664	0.902021	0.410934	1
PAPOLG_chr2:60794709:60794775:+@chr2:60793970:60794191:+@chr2:60794963:60795020:+	ENSG00000115421.13	ORF_preserving	1	0	0	0	chr2:60794191-60794709:60794775-60794963:+	0	0.0409606	nonNMD	0.9979	-0.0216931	1.23649	1	1
TMUB2_chr17:44187906:44188009:+@chr17:44187271:44187743:+@chr17:44188934:44189299:+	ENSG00000168591.16	5UTR	1	0	0	0	chr17:44187743-44187906:44188009-44188934:+	0	Inf	nonNMD	1.4091e-05	-0.126524	0.678586	0.0559995	0.393515
GRIPAP1_chrX:48998153:48998180:-@chrX:48993427:48993578:-@chrX:48999237:48999299:-	ENSG00000068400.13	5UTR	1	0	1	1	chrX:48993578-48998153:48998180-48999237:-	0	-0.0832187	nonNMD	0.99998	-0.0265907	0.314559	1	1
DLGAP4_chr20:36465264:36465367:+@chr20:36461746:36462599:+@chr20:36496704:36497066:+	ENSG00000080845.19	NMD_in	1	1	0	1	chr20:36462599-36465264:36465367-36496704:+	0	0.216378	NMD	0.99248	0.00523326	-0.0131614	0.924444	1
INTS9_chr8:28846746:28846809:-@chr8:28837636:28837776:-@chr8:28850212:28850273:-	ENSG00000104299.15	ORF_preserving	1	0	0	0	chr8:28837776-28846746:28846809-28850212:-	0	0.0855131	nonNMD	4.3201e-07	0.0223467	0.204395	1	1
FCHSD2_chr11:72900256:72900328:-@chr11:72889828:72889945:-@chr11:72902542:72902638:-	ENSG00000137478.15	ORF_preserving	1	0	1	0	chr11:72889945-72900256:72900328-72902542:-	0	0.293748	nonNMD	0.56618	-0.0670511	0.505631	0.426576	1
TACC2_chr10:122213341:122213377:+@chr10:122210396:122211708:+@chr10:122215390:122215451:+	ENSG00000138162.19	ORF_preserving	1	0	0	0	chr10:122211708-122213341:122213377-122215390:+	0	-0.373253	nonNMD	4.819e-24	-0.0933699	0.809551	0.000383807	0.00796577
PCSK4_chr19:1482895:1483020:-@chr19:1482352:1482475:-@chr19:1483283:1483463:-	ENSG00000115257.15	ORF_changing	1	0	0	0	chr19:1482475-1482895:1483020-1483283:-	0	0.19547	nonNMD	1.3398e-12	0	1.54448	#N/A	#N/A
CD27-AS1_chr12:6443545:6443717:-@chr12:6439000:6439676:-@chr12:6446960:6447087:-	ENSG00000215039.7	#N/A	0	0	0	0	chr12:6439676-6443545:6443717-6446960:-	0	#N/A	#N/A	#N/A	-0.35623	0.562611	1	1
C2orf74_chr2:61159317:61159439:+@chr2:61145130:61145196:+@chr2:61162841:61162955:+	ENSG00000237651.8	5UTR	1	0	0	0	chr2:61145196-61159317:61159439-61162841:+	0	Inf	nonNMD	0.13499	0.0967455	0.597996	0.120842	0.689445
CTNND1_chr11:57791384:57791673:+@chr11:57761796:57762046:+@chr11:57795576:57795729:+	ENSG00000198561.16	5UTR	1	1	0	1	chr11:57762046-57791384:57791673-57795576:+	0	Inf	nonNMD	0.99999	-0.00194883	0.0540829	1	1
CERS5_chr12:50134545:50134702:-@chr12:50129288:50130694:-@chr12:50135731:50135792:-	ENSG00000139624.14	ORF_changing	1	0	0	0	chr12:50130694-50134545:50134702-50135731:-	0	0.0356973	nonNMD	6.4962e-09	#N/A	0.674088	#N/A	#N/A
CEP43_chr6:167003722:167003811:+@chr6:167003192:167003247:+@chr6:167004263:167004304:+	ENSG00000213066.13	NMD_ex	0	0	0	0	chr6:167003247-167003722:167003811-167004263:+	0	0.303776	NMD	0.00062816	-0.067737	0.0116282	1	1
MPP3_chr17:43832076:43832251:-@chr17:43831881:43831943:-@chr17:43832760:43832819:-	ENSG00000161647.19	5UTR	1	0	0	0	chr17:43831943-43832076:43832251-43832760:-	0	Inf	nonNMD	3.4521e-06	0.00837416	0.185857	0.793335	1
FUT10_chr8:33388962:33389798:-@chr8:33370823:33372804:-@chr8:33453215:33453510:-	ENSG00000172728.16	ORF_changing	0	0	1	0	chr8:33372804-33388962:33389798-33453215:-	0	-0.00792476	nonNMD	5.4119e-09	-0.355357	0.368874	0.000483414	0.00957159
CDR2_chr16:22364901:22365014:-@chr16:22349700:22349849:-@chr16:22374230:22374619:-	ENSG00000140743.8	NMD_ex	1	0	0	0	chr16:22349849-22364901:22365014-22374230:-	0	0.0879367	nonNMD	4.299e-07	-0.0641447	0.103644	1	1
CTC1_chr17:8228726:8228892:-@chr17:8228502:8228629:-@chr17:8229301:8229446:-	ENSG00000178971.16	NMD_in	1	0	0	0	chr17:8228629-8228726:8228892-8229301:-	0	0.658619	NMD	1.6015e-11	-0.0994391	1.70982	0.00434263	0.0549579
ALOX12-AS1_chr17:7009795:7009889:-@chr17:7001131:7002620:-@chr17:7012195:7012317:-	ENSG00000215067.10	#N/A	1	2	0	0	chr17:7002620-7009795:7009889-7012195:-	0	#N/A	#N/A	0.17573	0.0573596	0.0598869	0.731279	1
CNTRL_chr9:121171407:121171548:+@chr9:121169610:121169816:+@chr9:121173242:121173509:+	ENSG00000119397.18	ORF_preserving	0	0	0	0	chr9:121169816-121171407:121171548-121173242:+	0	-0.506617	nonNMD	1.8908e-54	0.159024	1.82582	1	1
EFNA5_chr5:107387234:107387315:-@chr5:107376893:107381376:-@chr5:107387705:107387771:-	ENSG00000184349.14	ORF_preserving	1	0	1	1	chr5:107381376-107387234:107387315-107387705:-	0	0.152467	nonNMD	0.96051	-0.0123357	0.074985	1	1
GMIP_chr19:19634506:19634703:-@chr19:19633802:19634190:-@chr19:19634791:19634929:-	ENSG00000089639.11	NMD_ex	1	0	0	0	chr19:19634190-19634506:19634703-19634791:-	1	0.375694	NMD	1.8778e-10	-0.171647	1.13349	1.40143e-12	3.39534e-10
KIF21A_chr12:39318072:39318201:-@chr12:39311416:39311553:-@chr12:39319905:39320013:-	ENSG00000139116.19	ORF_preserving	1	1	1	1	chr12:39311553-39318072:39318201-39319905:-	0	0.254865	nonNMD	2.865e-08	-0.00376913	0.243156	1	1
RAB3IL1_chr11:61906465:61906684:-@chr11:61904753:61904882:-@chr11:61907392:61907470:-	ENSG00000167994.13	ORF_preserving	1	0	0	0	chr11:61904882-61906465:61906684-61907392:-	0	0.181494	nonNMD	0.00036755	-0.40503	0.671904	5.87974e-05	0.00172643
ODAD4_chr17:41955216:41955317:+@chr17:41949152:41949349:+@chr17:41961381:41961466:+	ENSG00000204815.10	ORF_changing	1	0	0	0	chr17:41949349-41955216:41955317-41961381:+	0	0.419599	nonNMD	#N/A	-0.114237	2.03931	0.190086	0.947942
MIR7-3HG_chr19:4770545:4770614:+@chr19:4769629:4770449:+@chr19:4772163:4772537:+	ENSG00000176840.12	#N/A	1	0	0	0	chr19:4770449-4770545:4770614-4772163:+	0	#N/A	#N/A	#N/A	#N/A	0.7142	#N/A	#N/A
ALAS1_chr3:52198671:52198848:+@chr3:52198093:52198255:+@chr3:52199209:52199440:+	ENSG00000023330.15	5UTR	1	0	0	0	chr3:52198255-52198671:52198848-52199209:+	0	Inf	nonNMD	0.10979	-0.0730947	0.46694	0.122909	0.697179
STX16_chr20:58659622:58659634:+@chr20:58651282:58652138:+@chr20:58667489:58667597:+	ENSG00000124222.22	5UTR	1	3	1	1	chr20:58652138-58659622:58659634-58667489:+	0	0.0489566	nonNMD	0.48261	0	1.13884	#N/A	#N/A
ZNF621_chr3:40529318:40529445:+@chr3:40525778:40525864:+@chr3:40530208:40530316:+	ENSG00000172888.12	NMD_ex	1	1	0	0	chr3:40525864-40529318:40529445-40530208:+	0	0.120658	nonNMD	1.0463e-05	-0.00447464	1.1222	0.468661	1
MPPE1_chr18:11886712:11886778:-@chr18:11886498:11886621:-@chr18:11886916:11887025:-	ENSG00000154889.17	ORF_preserving	1	0	0	0	chr18:11886621-11886712:11886778-11886916:-	0	0.0610561	nonNMD	1.2197e-09	0.113934	1.00765	0.41879	1
ZNF320_chr19:52893383:52893619:-@chr19:52891228:52891346:-@chr19:52893778:52893856:-	ENSG00000182986.15	5UTR	1	0	0	0	chr19:52891346-52893383:52893619-52893778:-	0	Inf	nonNMD	0.2186	-0.162406	0.665864	0.360596	1
SETDB2_chr13:49451552:49451909:+@chr13:49444373:49444857:+@chr13:49460106:49460232:+	ENSG00000136169.16	Start_codon	0	0	0	0	chr13:49444857-49451552:49451909-49460106:+	0	Inf	nonNMD	2.3171e-05	0.14133	0.863127	1	1
SNX19_chr11:130880621:130880806:-@chr11:130879623:130879711:-@chr11:130903254:130903384:-	ENSG00000120451.11	ORF_changing	1	0	0	0	chr11:130879711-130880621:130880806-130903254:-	0	0.0276474	nonNMD	8.8349e-12	#N/A	0.920412	#N/A	#N/A
SDR39U1_chr14:24442108:24442260:-@chr14:24441677:24441795:-@chr14:24442345:24442375:-	ENSG00000100445.18	5UTR	1	2	0	0	chr14:24441795-24442108:24442260-24442345:-	0	Inf	nonNMD	1.5321e-11	0.0724288	0.888196	0.21189	1
RP9P_chr7:32933813:32933896:-@chr7:32930077:32930108:-@chr7:32942869:32943176:-	ENSG00000205763.13	#N/A	1	0	0	0	chr7:32930108-32933813:32933896-32942869:-	0	#N/A	#N/A	#N/A	-0.0484964	1.28838	0.632654	1
VASH1-AS1_chr14:76783692:76783851:-@chr14:76782134:76782776:-@chr14:76786084:76786154:-	ENSG00000258301.3	#N/A	1	0	0	0	chr14:76782776-76783692:76783851-76786084:-	0	#N/A	#N/A	#N/A	-0.309471	0.198194	0.652532	1
CCDC18_chr1:93183977:93184146:+@chr1:93183359:93183495:+@chr1:93186344:93186398:+	ENSG00000122483.17	NMD_ex	1	0	0	0	chr1:93183495-93183977:93184146-93186344:+	0	0.424026	NMD	1.9627e-37	-0.147423	0.523367	1	1
VSTM2B_chr19:29528432:29528462:+@chr19:29527210:29527395:+@chr19:29529818:29530290:+	ENSG00000187135.7	ORF_preserving	0	0	0	0	chr19:29527395-29528432:29528462-29529818:+	0	0.0171409	nonNMD	0.0031624	0.0645315	0.236741	0.176693	0.902468
TCERG1_chr5:146468340:146468403:+@chr5:146463550:146463793:+@chr5:146469543:146469744:+	ENSG00000113649.13	ORF_preserving	1	0	0	0	chr5:146463793-146468340:146468403-146469543:+	0	-0.0731436	nonNMD	0.99996	-0.0592153	1.26035	0.190412	0.948773
CNKSR2_chrX:21516484:21516631:+@chrX:21501474:21501588:+@chrX:21526866:21527000:+	ENSG00000149970.16	ORF_preserving	1	0	1	1	chrX:21501588-21516484:21516631-21526866:+	0	-0.00265918	nonNMD	0.99996	0.00721936	0.15774	0.659489	1
PLEKHA5_chr12:19290676:19290796:+@chr12:19287472:19287556:+@chr12:19320561:19320585:+	ENSG00000052126.15	ORF_preserving	1	0	1	1	chr12:19287556-19290676:19290796-19320561:+	0	-0.0364976	nonNMD	1	-0.0141504	1.6664	0.643776	1
CTA-929C8.8_chr22:27335157:27335330:+@chr22:27331633:27331938:+@chr22:27336096:27336262:+	ENSG00000230051.2	#N/A	0	0	0	0	chr22:27331938-27335157:27335330-27336096:+	0	#N/A	#N/A	#N/A	#N/A	0	#N/A	#N/A
ZFP62_chr5:180851987:180852060:-@chr5:180847614:180851493:-@chr5:180860527:180860663:-	ENSG00000196670.14	5UTR	1	0	0	0	chr5:180851493-180851987:180852060-180860527:-	0	Inf	nonNMD	0.57542	0.307986	-0.392511	0.0030444	0.041546
PLEKHA1_chr10:122428275:122428420:+@chr10:122426941:122427031:+@chr10:122429623:122432354:+	ENSG00000107679.14	ORF_changing	1	0	0	0	chr10:122427031-122428275:122428420-122429623:+	0	0.147863	nonNMD	0.0002347	0.175852	-0.119452	0.193857	0.960113
LIAS_chr4:39467517:39467646:+@chr4:39465284:39465342:+@chr4:39470018:39470164:+	ENSG00000121897.15	ORF_preserving	1	0	0	0	chr4:39465342-39467517:39467646-39470018:+	0	-0.0298966	nonNMD	2.3146e-05	-0.0384793	1.35764	0.024381	0.208789
CAMTA2_chr17:4982088:4982175:-@chr17:4981677:4981831:-@chr17:4982756:4982892:-	ENSG00000108509.21	ORF_preserving	1	0	0	0	chr17:4981831-4982088:4982175-4982756:-	0	0.0629491	nonNMD	0.99918	0.145347	0.910063	0.121509	0.691979
JAG2_chr14:105150990:105151104:-@chr14:105150864:105150911:-@chr14:105151282:105151396:-	ENSG00000184916.9	ORF_preserving	1	0	1	0	chr14:105150911-105150990:105151104-105151282:-	0	0.70489	nonNMD	1	-0.0747107	1.49887	0.000357636	0.00752957
TCF3_chr19:1615284:1615515:-@chr19:1612206:1612433:-@chr19:1615685:1615821:-	ENSG00000071564.17	NMD_in	1	0	1	0	chr19:1612433-1615284:1615515-1615685:-	0	0.460215	NMD	0.025824	0.045873	0.283013	0.217423	1
SEC61A2_chr10:12155777:12155931:+@chr10:12149851:12149961:+@chr10:12156906:12157067:+	ENSG00000065665.21	NMD_ex	1	0	0	0	chr10:12149961-12155777:12155931-12156906:+	1	0.203996	NMD	0.0073737	-0.446484	1.34791	4.11803e-11	7.78598e-09
ZNF264_chr19:57205396:57205492:+@chr19:57193874:57194001:+@chr19:57211353:57213119:+	ENSG00000083844.10	ORF_preserving	1	0	0	0	chr19:57194001-57205396:57205492-57211353:+	0	0.264554	nonNMD	5.8267e-07	0.0923913	1.4738	1	1
MOK_chr14:102263545:102263616:-@chr14:102251443:102251995:-@chr14:102283477:102283592:-	ENSG00000080823.23	NMD_ex	1	4	0	0	chr14:102251995-102263545:102263616-102283477:-	0	0.320785	NMD	8.8397e-22	0.136242	1.01836	1	1
CLASP2_chr3:33588704:33588731:-@chr3:33584749:33584920:-@chr3:33592394:33592496:-	ENSG00000163539.18	ORF_preserving	1	0	1	1	chr3:33584920-33588704:33588731-33592394:-	0	-0.215584	nonNMD	1	0.0096189	0.589047	0.66383	1
PRMT2_chr21:46636438:46636547:+@chr21:46635673:46635763:+@chr21:46636895:46636990:+	ENSG00000160310.18	5UTR	1	0	0	0	chr21:46635763-46636438:46636547-46636895:+	0	Inf	nonNMD	0.0016132	-0.0481426	-0.999325	0.179773	0.91303
RELCH_chr18:62280359:62280442:+@chr18:62279773:62279856:+@chr18:62280645:62280709:+	ENSG00000134444.15	NMD_in	1	1	0	0	chr18:62279856-62280359:62280442-62280645:+	1	0.498906	NMD	0.99993	0.0544477	1.12586	0.0212711	0.188138
SDHAP1_chr3:195968218:195968385:-@chr3:195967878:195967990:-@chr3:195971322:195971444:-	ENSG00000185485.14	#N/A	1	0	0	0	chr3:195967990-195968218:195968385-195971322:-	0	#N/A	#N/A	#N/A	-0.374394	2.10821	1	1
MRRF_chr9:122286038:122286166:+@chr9:122285168:122285287:+@chr9:122291748:122291798:+	ENSG00000148187.18	NMD_in	1	0	0	0	chr9:122285287-122286038:122286166-122291748:+	0	0.212843	NMD	4.4057e-07	0.668236	0.951936	7.77156e-16	2.90458e-13
PBX3_chr9:125962101:125962214:+@chr9:125960683:125960849:+@chr9:125963011:125963101:+	ENSG00000167081.18	ORF_changing	1	0	1	0	chr9:125960849-125962101:125962214-125963011:+	0	0.295762	nonNMD	0.36301	0.0902325	0.43179	0.297753	1
CNEP1R1_chr16:50029724:50029798:+@chr16:50026159:50026467:+@chr16:50033396:50033506:+	ENSG00000205423.12	NMD_ex	1	0	0	0	chr16:50026467-50029724:50029798-50033396:+	1	0.214929	NMD	0.40866	-0.0500765	-0.514611	1	1
WDFY3_chr4:84808333:84808417:-@chr4:84803289:84803467:-@chr4:84809886:84810344:-	ENSG00000163625.16	ORF_preserving	1	0	1	0	chr4:84803467-84808333:84808417-84809886:-	0	0.150007	nonNMD	1	-0.0695819	0.494756	1	1
ACAD10_chr12:111746143:111746284:+@chr12:111744570:111745043:+@chr12:111747048:111747186:+	ENSG00000111271.15	ORF_preserving	0	0	0	0	chr12:111745043-111746143:111746284-111747048:+	0	-0.103788	nonNMD	1.0177e-30	-0.0517759	1.6359	0.328682	1
CD200_chr3:112340901:112340983:+@chr3:112333067:112333224:+@chr3:112344961:112345075:+	ENSG00000091972.18	NMD_ex	1	0	1	1	chr3:112333224-112340901:112340983-112344961:+	1	0.0238697	nonNMD	0.41359	0.103673	0.131176	0.0175857	0.162149
SLC25A23_chr19:6438446:6438534:-@chr19:6436080:6436464:-@chr19:6444150:6444301:-	ENSG00000125648.15	#N/A	1	0	0	0	chr19:6436464-6438446:6438534-6444150:-	0	#N/A	#N/A	0.0020617	-0.263944	-0.132406	0.665288	1
CARMIL1_chr6:25612736:25612886:+@chr6:25610049:25610181:+@chr6:25619446:25619693:+	ENSG00000079691.18	ORF_preserving	1	0	0	0	chr6:25610181-25612736:25612886-25619446:+	0	-0.0491442	nonNMD	0.033641	0.0214689	1.13924	1	1
MAN2A2_chr15:90916585:90916660:+@chr15:90916122:90916256:+@chr15:90918193:90918388:+	ENSG00000196547.15	ORF_preserving	1	0	0	0	chr15:90916256-90916585:90916660-90918193:+	0	0.345875	nonNMD	1.4995e-10	0.069793	1.47332	0.282406	1
CEP164_chr11:117382795:117382942:+@chr11:117381700:117381868:+@chr11:117387202:117387412:+	ENSG00000110274.16	ORF_preserving	1	0	0	0	chr11:117381868-117382795:117382942-117387202:+	0	0.0640915	nonNMD	4.8293e-27	-0.0637781	0.724976	0.664224	1
PBRM1_chr3:52554723:52554879:-@chr3:52550746:52550817:-@chr3:52561766:52561968:-	ENSG00000163939.18	ORF_preserving	1	1	0	0	chr3:52550817-52554723:52554879-52561766:-	0	-0.0643888	nonNMD	1	0.123974	0.324372	0.00310309	0.0421553
EPB41L5_chr2:120167879:120168007:+@chr2:120167465:120167507:+@chr2:120174840:120179118:+	ENSG00000115109.14	ORF_changing	1	0	1	0	chr2:120167507-120167879:120168007-120174840:+	0	-0.0192973	nonNMD	0.020795	-0.180695	0.973474	8.50007e-06	0.000350568
CARMIL2_chr16:67656800:67656881:+@chr16:67656423:67656645:+@chr16:67657238:67657316:+	ENSG00000159753.14	ORF_preserving	1	0	0	0	chr16:67656645-67656800:67656881-67657238:+	0	0.344267	nonNMD	2.9337e-11	-0.00887045	1.30735	0.941012	1
CDC42SE1_chr1:151056650:151056786:-@chr1:151055676:151055993:-@chr1:151059478:151059615:-	ENSG00000197622.13	5UTR	1	0	0	0	chr1:151055993-151056650:151056786-151059478:-	0	Inf	nonNMD	0.0035427	-0.0687058	0.68414	0.000491788	0.00970949
IP6K2_chr3:48715388:48715527:-@chr3:48694050:48695418:-@chr3:48717156:48717192:-	ENSG00000068745.15	Start_codon	1	4	0	0	chr3:48695418-48715388:48715527-48717156:-	0	Inf	nonNMD	0.973	-0.0153282	1.16945	0.0574775	0.400649
KDM6A_chrX:45062646:45062748:+@chrX:45061323:45061419:+@chrX:45063421:45063817:+	ENSG00000147050.17	ORF_preserving	1	0	0	0	chrX:45061419-45062646:45062748-45063421:+	0	-0.142539	nonNMD	1	-0.234085	1.73864	8.53889e-06	0.000351868
TBC1D5_chr3:17233684:17233750:-@chr3:17214206:17214370:-@chr3:17238162:17238419:-	ENSG00000131374.14	ORF_preserving	1	0	0	0	chr3:17214370-17233684:17233750-17238162:-	0	-0.208095	nonNMD	4.6359e-18	-0.0986351	0.830645	0.352268	1
PILRB_chr7:100353894:100354012:+@chr7:100353209:100353270:+@chr7:100355142:100355240:+	ENSG00000121716.20	5UTR	1	1	0	0	chr7:100353270-100353894:100354012-100355142:+	0	Inf	nonNMD	0.00012455	-0.0096305	-0.123021	0.117712	0.676432
ZNF568_chr19:36922585:36922846:+@chr19:36917578:36917648:+@chr19:36925199:36925258:+	ENSG00000198453.13	Start_codon	1	0	0	0	chr19:36917648-36922585:36922846-36925199:+	0	Inf	nonNMD	2.2849e-09	0.450521	0.440155	0.274912	1
WDR37_chr10:1077906:1078003:+@chr10:1072115:1072293:+@chr10:1080010:1080106:+	ENSG00000047056.16	NMD_ex	0	0	0	0	chr10:1072293-1077906:1078003-1080010:+	1	-0.160881	nonNMD	0.56642	-0.0190261	1.19195	0.378851	1
NSUN4_chr1:46346920:46347075:+@chr1:46344781:46345144:+@chr1:46352867:46352958:+	ENSG00000117481.11	NMD_ex	1	0	0	0	chr1:46345144-46346920:46347075-46352867:+	0	-0.0495308	nonNMD	1.2267e-06	-0.325189	1.43765	0.00195524	0.0293408
INO80C_chr18:35478281:35478349:-@chr18:35468332:35468742:-@chr18:35497718:35497960:-	ENSG00000153391.16	ORF_changing	1	0	0	0	chr18:35468742-35478281:35478349-35497718:-	0	0.0568151	nonNMD	0.0004148	0.108739	0.640298	0.0155492	0.147525
ATP9B_chr18:79213961:79214038:+@chr18:79206935:79207012:+@chr18:79253380:79253541:+	ENSG00000166377.20	NMD_ex	1	0	0	0	chr18:79207012-79213961:79214038-79253380:+	1	0.512271	NMD	1.1822e-14	-0.289879	2.01679	0.000428423	0.00867881
CAPRIN2_chr12:30720810:30720915:-@chr12:30719078:30719225:-@chr12:30723258:30723314:-	ENSG00000110888.17	ORF_preserving	1	1	1	0	chr12:30719225-30720810:30720915-30723258:-	0	-0.292268	nonNMD	0.10241	-0.298801	0.817588	8.03536e-07	4.74389e-05
PTPRD_chr9:9734532:9734571:-@chr9:9574731:9574781:-@chr9:9766809:9766851:-	ENSG00000153707.18	5UTR	0	0	1	1	chr9:9574781-9734532:9734571-9766809:-	0	Inf	nonNMD	1	0.0839895	-0.262322	1	1
AP1B1_chr22:29329711:29329720:-@chr22:29327679:29328895:-@chr22:29330377:29330532:-	ENSG00000100280.17	ORF_preserving	1	0	1	1	chr22:29328895-29329711:29329720-29330377:-	0	0.0290258	nonNMD	0.99828	-0.0517813	0.542486	0.335584	1
ZNF75A_chr16:3313048:3313175:+@chr16:3312676:3312768:+@chr16:3316911:3316924:+	ENSG00000162086.16	Start_codon	1	1	0	0	chr16:3312768-3313048:3313175-3316911:+	0	0.269395	nonNMD	0.0021966	-0.136402	1.20552	0.140238	0.767024
BMS1P4_chr10:73718014:73718165:-@chr10:73713203:73713332:-@chr10:73719159:73719299:-	ENSG00000271816.1	#N/A	1	0	0	0	chr10:73713332-73718014:73718165-73719159:-	0	#N/A	#N/A	#N/A	-0.0158687	0.351354	0.0242956	0.208502
CNKSR2_chrX:21561470:21561560:+@chrX:21531855:21532067:+@chrX:21563237:21563452:+	ENSG00000149970.16	ORF_preserving	1	0	1	1	chrX:21532067-21561470:21561560-21563237:+	0	0.0856815	nonNMD	0.99996	0.0895337	0.15774	0.90077	1
MAP3K4_chr6:161098277:161098427:+@chr6:161097079:161097176:+@chr6:161101891:161101992:+	ENSG00000085511.20	ORF_preserving	1	0	0	0	chr6:161097176-161098277:161098427-161101891:+	0	-0.454384	nonNMD	1	-0.0415537	1.71161	1	1
HIVEP1_chr6:12129758:12129892:+@chr6:12119889:12125870:+@chr6:12130766:12130942:+	ENSG00000095951.17	NMD_ex	1	0	0	0	chr6:12125870-12129758:12129892-12130766:+	0	0.293343	NMD	1	0.0672381	1.10739	0.694784	1
CDC42SE1_chr1:151056655:151056786:-@chr1:151055582:151055993:-@chr1:151059478:151059773:-	ENSG00000197622.13	5UTR	1	0	0	0	chr1:151055993-151056655:151056786-151059478:-	0	Inf	nonNMD	0.0035427	-0.0726273	0.68414	0.000109314	0.00285298
ACAD8_chr11:134257087:134257257:+@chr11:134256547:134256648:+@chr11:134258514:134258624:+	ENSG00000151498.12	NMD_ex	1	3	0	0	chr11:134256648-134257087:134257257-134258514:+	1	0.32198	NMD	5.6389e-14	-0.0165296	0.494835	0.715016	1
NKAIN2_chr6:124819085:124819174:+@chr6:124818398:124818468:+@chr6:124823219:124823623:+	ENSG00000188580.15	NMD_in	1	0	0	0	chr6:124818468-124819085:124819174-124823219:+	0	0.280714	NMD	0.023684	0.760263	-0.116756	1.1531e-08	1.20595e-06
EP400P1_chr12:132109767:132109832:+@chr12:132108571:132108682:+@chr12:132114457:132114545:+	ENSG00000185684.15	#N/A	1	0	0	0	chr12:132108682-132109767:132109832-132114457:+	0	#N/A	#N/A	4.4654e-06	-0.167063	2.04806	0.000368366	0.00771169
RFC5_chr12:118017689:118018053:+@chr12:118016721:118016892:+@chr12:118019071:118019136:+	ENSG00000111445.14	Start_codon	1	0	0	0	chr12:118016892-118017689:118018053-118019071:+	0	0.464245	nonNMD	0.00050356	0.0784318	0.460778	0.0146415	0.141024
DAAM2_chr6:39886420:39886447:+@chr6:39883961:39884069:+@chr6:39887485:39887592:+	ENSG00000146122.17	ORF_preserving	1	0	0	0	chr6:39884069-39886420:39886447-39887485:+	0	0.0738704	nonNMD	1	#DIV/0!	0.0750878	#N/A	#N/A
CAMTA2_chr17:4982088:4982227:-@chr17:4981677:4981831:-@chr17:4982756:4982892:-	ENSG00000108509.21	NMD_in	1	0	0	0	chr17:4981831-4982088:4982227-4982756:-	1	0.27808	NMD	0.99918	0.176537	0.910063	0.108284	0.636127
MEIS1_chr2:66569049:66569145:+@chr2:66568666:66568756:+@chr2:66571245:66572454:+	ENSG00000143995.20	ORF_changing	1	0	1	0	chr2:66568756-66569049:66569145-66571245:+	0	0.284776	nonNMD	0.99951	-0.0878553	0.546005	0.749686	1
CPNE7_chr16:89591126:89591260:+@chr16:89591006:89591058:+@chr16:89595366:89595423:+	ENSG00000178773.15	NMD_ex	1	0	0	1	chr16:89591058-89591126:89591260-89595366:+	0	0.429104	NMD	4.2743e-24	-0.0456098	0.304815	1	1
FGF13_chrX:138857511:138857679:-@chrX:138708817:138708928:-@chrX:139204058:139204271:-	ENSG00000129682.16	ORF_preserving	1	0	1	0	chrX:138708928-138857511:138857679-139204058:-	0	0.188229	nonNMD	0.89489	-0.0775085	-0.33378	0.522234	1
ZCCHC8_chr12:122490461:122490567:-@chr12:122489385:122489463:-@chr12:122492714:122492789:-	ENSG00000033030.15	NMD_ex	0	0	0	0	chr12:122489463-122490461:122490567-122492714:-	0	0.357059	NMD	0.96584	-0.0477732	1.7435	0.15147	0.810794
FASTKD1_chr2:169538012:169538141:-@chr2:169537001:169537340:-@chr2:169540050:169540124:-	ENSG00000138399.18	ORF_preserving	1	2	0	0	chr2:169537340-169538012:169538141-169540050:-	0	-0.0797574	nonNMD	4.5631e-29	0.08875	0.537821	0.660048	1
PTPRM_chr18:8122241:8122316:+@chr18:8114790:8114827:+@chr18:8143646:8143778:+	ENSG00000173482.17	5UTR	1	0	1	0	chr18:8114827-8122241:8122316-8143646:+	0	-0.229159	nonNMD	0.99998	0.0107953	0.635572	0.425364	1
NEK3_chr13:52141019:52141069:-@chr13:52136799:52136902:-@chr13:52143915:52143987:-	ENSG00000136098.17	NMD_in	1	0	1	0	chr13:52136902-52141019:52141069-52143915:-	0	0.29713	NMD	5.3204e-18	#N/A	0.584784	#N/A	#N/A
ZNF140_chr12:133081272:133081329:+@chr12:133080821:133081072:+@chr12:133083102:133083229:+	ENSG00000196387.10	Start_codon	1	0	0	0	chr12:133081072-133081272:133081329-133083102:+	0	Inf	nonNMD	1.1679e-06	0.036036	0.703989	1	1
RASGRF1_chr15:79012488:79012527:-@chr15:79006176:79006434:-@chr15:79015326:79015409:-	ENSG00000058335.16	ORF_preserving	1	0	1	1	chr15:79006434-79012488:79012527-79015326:-	0	0.330841	nonNMD	0.99999	#N/A	0.167243	#N/A	#N/A
FAM76B_chr11:95779077:95779135:-@chr11:95778821:95778957:-@chr11:95779606:95779687:-	ENSG00000077458.13	NMD_in	1	0	0	0	chr11:95778957-95779077:95779135-95779606:-	1	0.276661	NMD	0.34062	0.173821	1.0112	0.000126083	0.00320444
G3BP2_chr4:75694797:75694929:-@chr4:75661930:75662049:-@chr4:75724275:75724377:-	ENSG00000138757.15	5UTR	1	1	0	0	chr4:75662049-75694797:75694929-75724275:-	0	Inf	nonNMD	0.99954	-0.249936	-0.31402	0.0036426	0.0477619
CAMLG_chr5:134743986:134744052:+@chr5:134738582:134738792:+@chr5:134750758:134751377:+	ENSG00000164615.6	ORF_preserving	1	0	0	0	chr5:134738792-134743986:134744052-134750758:+	0	0.0531403	nonNMD	0.00061836	0.148388	0.332523	0.00147103	0.0233145
MYCBP2_chr13:77103208:77103310:-@chr13:77097369:77099013:-@chr13:77118339:77118519:-	ENSG00000005810.19	ORF_preserving	1	0	1	0	chr13:77099013-77103208:77103310-77118339:-	0	-0.319385	nonNMD	1	-0.0360846	1.26969	0.592451	1
PLPP1_chr5:55490959:55491114:-@chr5:55475298:55475450:-@chr5:55534571:55534951:-	ENSG00000067113.17	NMD_in	1	1	0	0	chr5:55475450-55490959:55491114-55534571:-	1	0.0602414	nonNMD	0.096417	-0.114987	1.09725	0.524785	1
PPP4R1_chr18:9562921:9563046:-@chr18:9561979:9562075:-@chr18:9563377:9563550:-	ENSG00000154845.16	NMD_in	1	0	0	0	chr18:9562075-9562921:9563046-9563377:-	0	0.361429	NMD	0.99958	0.183551	0.419228	1.73934e-07	1.26294e-05
ADGRL2_chr1:81942033:81942045:+@chr1:81936727:81936837:+@chr1:81942968:81943769:+	ENSG00000117114.20	ORF_preserving	1	0	0	1	chr1:81936837-81942033:81942045-81942968:+	0	-0.0540301	nonNMD	1	-0.214411	-0.140203	0.0812091	0.518244
NPNT_chr4:105912187:105912238:+@chr4:105897900:105898001:+@chr4:105927335:105927428:+	ENSG00000168743.13	5UTR	1	0	0	0	chr4:105898001-105912187:105912238-105927335:+	0	-0.228309	nonNMD	2.7295e-10	#N/A	-0.0545902	#N/A	#N/A
LIAS_chr4:39463524:39463605:+@chr4:39460789:39460962:+@chr4:39465045:39465202:+	ENSG00000121897.15	ORF_preserving	1	0	0	0	chr4:39460962-39463524:39463605-39465045:+	0	0.444586	nonNMD	2.3146e-05	-0.101883	1.35764	0.252776	1
AIFM3_chr22:20980746:20980767:+@chr22:20980019:20980124:+@chr22:20980991:20981358:+	ENSG00000183773.16	ORF_preserving	1	0	0	0	chr22:20980124-20980746:20980767-20980991:+	0	0.0438109	nonNMD	1.9474e-14	#N/A	0.0301148	#N/A	#N/A
TENM4_chr11:78720369:78720390:-@chr11:78712481:78712714:-@chr11:78722667:78722917:-	ENSG00000149256.16	ORF_preserving	0	0	1	1	chr11:78712714-78720369:78720390-78722667:-	0	0.599456	nonNMD	1	-0.0970149	0.242897	0.562891	1
TOR3A_chr1:179085627:179085893:+@chr1:179082718:179083053:+@chr1:179087910:179088083:+	ENSG00000186283.14	NMD_ex	1	0	0	0	chr1:179083053-179085627:179085893-179087910:+	1	0.439164	NMD	2.3045e-12	-0.0895636	0.962752	0.0381447	0.295813
PPP6R3_chr11:68609610:68609628:+@chr11:68603341:68603492:+@chr11:68609903:68610023:+	ENSG00000110075.15	ORF_preserving	1	0	0	0	chr11:68603492-68609610:68609628-68609903:+	0	-0.0465571	nonNMD	0.99487	-0.138863	1.1622	0.00181516	0.027607
ANXA7_chr10:73396043:73396109:-@chr10:73388311:73388414:-@chr10:73396518:73396583:-	ENSG00000138279.16	ORF_preserving	1	0	1	0	chr10:73388414-73396043:73396109-73396518:-	0	-0.119171	nonNMD	8.5846e-10	-0.0811015	0.564873	0.00111534	0.0187241
PTPRA_chr20:2975214:2975241:+@chr20:2964860:2965202:+@chr20:2986764:2986849:+	ENSG00000132670.21	ORF_preserving	1	0	0	1	chr20:2965202-2975214:2975241-2986764:+	0	-0.229182	nonNMD	0.99998	-0.0853453	0.129171	0.00708461	0.0803505
KLF3-AS1_chr4:38620071:38620162:-@chr4:38614624:38614708:-@chr4:38624421:38624579:-	ENSG00000231160.10	#N/A	1	0	0	0	chr4:38614708-38620071:38620162-38624421:-	0	#N/A	#N/A	#N/A	0.113934	-0.0706478	1	1
RGS6_chr14:72540040:72540094:+@chr14:72536185:72536275:+@chr14:72562416:72562592:+	ENSG00000182732.18	ORF_preserving	1	0	1	0	chr14:72536275-72540040:72540094-72562416:+	0	0.27268	nonNMD	0.44191	0	0.189414	#N/A	#N/A
CNNM2_chr10:103071773:103071839:+@chr10:103068628:103068722:+@chr10:103076085:103076270:+	ENSG00000148842.18	ORF_preserving	1	0	0	1	chr10:103068722-103071773:103071839-103076085:+	0	0.186762	nonNMD	0.99521	0.083277	1.41153	0.375579	1
C2CD5_chr12:22519039:22519239:-@chr12:22518095:22518137:-@chr12:22523425:22523624:-	ENSG00000111731.13	NMD_in	1	0	0	0	chr12:22518137-22519039:22519239-22523425:-	1	0.323157	NMD	9.7333e-12	0.044622	0.4574	0.577693	1
NUDT22_chr11:64227567:64227666:+@chr11:64226634:64227132:+@chr11:64229246:64229344:+	ENSG00000149761.9	ORF_preserving	1	0	0	0	chr11:64227132-64227567:64227666-64229246:+	0	0.186022	nonNMD	4.5224e-07	0.0921311	1.22304	0.199322	0.978406
DPY30_chr2:32023676:32023808:-@chr2:32023421:32023474:-@chr2:32029593:32029736:-	ENSG00000162961.14	#N/A	1	0	0	0	chr2:32023474-32023676:32023808-32029593:-	0	#N/A	#N/A	0.17695	0.00876673	-0.0648702	0.644371	1
COLQ_chr3:15458185:15458325:-@chr3:15456459:15456579:-@chr3:15466340:15466437:-	ENSG00000206561.14	NMD_ex	1	0	0	0	chr3:15456579-15458185:15458325-15466340:-	0	0.249389	NMD	7.9356e-14	-0.122315	1.0778	1	1
TSC2_chr16:2077597:2077726:+@chr16:2076490:2076585:+@chr16:2079031:2079196:+	ENSG00000103197.18	ORF_preserving	1	0	1	1	chr16:2076585-2077597:2077726-2079031:+	0	0.0314193	nonNMD	1	-0.126986	0.58953	0.107517	0.633162
TCEA1_chr8:54002891:54002940:-@chr8:53999944:54000050:-@chr8:54010429:54010492:-	ENSG00000187735.14	NMD_in	1	0	0	0	chr8:54000050-54002891:54002940-54010429:-	0	0.153368	NMD	0.89541	0.0404627	0.235532	0.204598	0.995609
CAPRIN2_chr12:30719078:30720915:-@chr12:30714958:30716676:-@chr12:30723258:30723314:-	ENSG00000110888.17	#N/A	0	0	1	0	chr12:30716676-30719078:30720915-30723258:-	0	#N/A	#N/A	0.10241	-0.132404	0.817588	0.623719	1
NRBP1_chr2:27435722:27435746:+@chr2:27435132:27435227:+@chr2:27436752:27436836:+	ENSG00000115216.14	ORF_preserving	1	0	0	0	chr2:27435227-27435722:27435746-27436752:+	0	-0.0743791	nonNMD	0.99998	-0.11593	0.797863	0.00488261	0.0601906
GTF2I_chr7:74718878:74718941:+@chr7:74716611:74716950:+@chr7:74728785:74728896:+	ENSG00000263001.7	ORF_preserving	1	0	0	0	chr7:74716950-74718878:74718941-74728785:+	0	0.200374	nonNMD	#N/A	0.10421	0.0293302	0.00179826	0.0274017
GOLT1B_chr12:21507943:21508109:+@chr12:21506884:21506976:+@chr12:21508382:21508561:+	ENSG00000111711.10	NMD_in	1	1	0	0	chr12:21506976-21507943:21508109-21508382:+	0	0.0203715	nonNMD	0.85264	-0.0359338	-0.0205069	0.47226	1
IQGAP1_chr15:90482701:90482749:+@chr15:90482196:90482281:+@chr15:90483360:90483593:+	ENSG00000140575.13	NMD_in	1	0	1	1	chr15:90482281-90482701:90482749-90483360:+	1	0.379612	NMD	0.99754	0.219144	1.49212	0.121943	0.693583
NUP88_chr17:5387778:5387952:-@chr17:5387604:5387670:-@chr17:5388801:5388960:-	ENSG00000108559.12	#N/A	0	0	0	0	chr17:5387670-5387778:5387952-5388801:-	0	#N/A	#N/A	1.9577e-08	#N/A	0.920267	#N/A	#N/A
ABHD17A_chr19:1878663:1878904:-@chr19:1877507:1877687:-@chr19:1879920:1880017:-	ENSG00000129968.17	NMD_in	1	0	1	1	chr19:1877687-1878663:1878904-1879920:-	0	0.481346	NMD	0.018945	-0.0335671	0.236322	0.324564	1
ZFHX4-AS1_chr8:76614792:76615319:-@chr8:76611152:76612027:-@chr8:76616321:76616451:-	ENSG00000253661.2	#N/A	1	0	0	0	chr8:76612027-76614792:76615319-76616321:-	0	#N/A	#N/A	#N/A	-0.125765	0.329965	1	1
TMEM184B_chr22:38222641:38222662:-@chr22:38221144:38221710:-@chr22:38224784:38224979:-	ENSG00000198792.13	ORF_preserving	1	0	0	0	chr22:38221710-38222641:38222662-38224784:-	0	0.19034	nonNMD	0.37295	-0.00739202	1.34458	1	1
FHL2_chr2:105396646:105396697:-@chr2:105386360:105386540:-@chr2:105398841:105399051:-	ENSG00000115641.19	5UTR	1	0	0	0	chr2:105386540-105396646:105396697-105398841:-	0	Inf	nonNMD	2.8693e-05	-0.137101	0.203012	1	1
SENP6_chr6:75640686:75640704:+@chr6:75634706:75634811:+@chr6:75647730:75647801:+	ENSG00000112701.18	ORF_preserving	1	1	0	1	chr6:75634811-75640686:75640704-75647730:+	0	-0.112985	nonNMD	0.99998	0.105695	1.14846	0.0651655	0.439724
RBFOX3_chr17:79103161:79103254:-@chr17:79101583:79101644:-@chr17:79104072:79104126:-	ENSG00000167281.19	ORF_preserving	1	0	0	0	chr17:79101644-79103161:79103254-79104072:-	0	0.181051	nonNMD	0.99785	-0.0695829	1.27698	0.149241	0.802605
SEPTIN7P2_chr7:45724352:45724480:-@chr7:45723779:45724023:-@chr7:45726183:45726236:-	ENSG00000214765.8	#N/A	0	0	0	0	chr7:45724023-45724352:45724480-45726183:-	0	#N/A	#N/A	#N/A	#N/A	1.02727	#N/A	#N/A
SORBS1_chr10:95375972:95376056:-@chr10:95367649:95367699:-@chr10:95381684:95381799:-	ENSG00000095637.23	ORF_preserving	1	2	0	0	chr10:95367699-95375972:95376056-95381684:-	0	0.294113	nonNMD	1.534e-12	0.0258085	0.901113	0.415378	1
NDRG2_chr14:21023985:21024096:-@chr14:21023240:21023321:-@chr14:21025676:21025752:-	ENSG00000165795.24	5UTR	1	0	1	0	chr14:21023321-21023985:21024096-21025676:-	0	Inf	nonNMD	2.2044e-05	-0.0260631	0.133307	0.159331	0.839636
RGS7_chr1:240801454:240801508:-@chr1:240800640:240800721:-@chr1:240802903:240802993:-	ENSG00000182901.17	ORF_preserving	1	1	1	1	chr1:240800721-240801454:240801508-240802903:-	0	0.118562	nonNMD	0.77696	-0.117846	1.21156	0.78307	1
MVD_chr16:88660519:88660637:-@chr16:88658649:88658720:-@chr16:88663010:88663079:-	ENSG00000167508.12	NMD_in	1	2	0	0	chr16:88658720-88660519:88660637-88663010:-	0	0.165131	NMD	2.7438e-17	-0.0134442	0.0537009	0.334034	1
CCDC24_chr1:43995107:43995162:+@chr1:43993803:43993964:+@chr1:43995600:43995670:+	ENSG00000159214.13	NMD_ex	0	0	0	0	chr1:43993964-43995107:43995162-43995600:+	0	0.153756	NMD	4.3856e-08	0	0.410335	#N/A	#N/A
SGMS1_chr10:50327204:50327322:-@chr10:50311261:50311415:-@chr10:50343491:50344345:-	ENSG00000198964.14	NMD_ex	1	3	0	0	chr10:50311415-50327204:50327322-50343491:-	0	0.26191	NMD	0.94507	-0.219257	1.33418	0.126177	0.709929
PEG3_chr19:56826387:56826463:-@chr19:56824261:56824427:-@chr19:56836017:56836104:-	ENSG00000198300.14	5UTR	1	1	0	0	chr19:56824427-56826387:56826463-56836017:-	0	Inf	nonNMD	2.6257e-05	#N/A	1.02259	#N/A	#N/A
NUP62_chr19:49911104:49911366:-@chr19:49909580:49909884:-@chr19:49929325:49929504:-	ENSG00000213024.12	5UTR	1	0	0	0	chr19:49909884-49911104:49911366-49929325:-	0	Inf	nonNMD	0.95006	-0.0481877	0.353119	0.200527	0.981823
ZNF618_chr9:114028732:114028972:+@chr9:114016694:114016784:+@chr9:114032647:114032724:+	ENSG00000157657.14	ORF_preserving	1	0	0	0	chr9:114016784-114028732:114028972-114032647:+	0	0.39751	nonNMD	0.99842	-0.0409427	-0.0806736	0.947808	1
FGGY_chr1:59638227:59638375:+@chr1:59625987:59626049:+@chr1:59660218:59660293:+	ENSG00000172456.18	NMD_ex	1	0	1	0	chr1:59626049-59638227:59638375-59660218:+	0	0.266854	NMD	3.1851e-18	0.0367779	0.00874837	1	1
BPTF_chr17:67886127:67886316:+@chr17:67874919:67875020:+@chr17:67891843:67891962:+	ENSG00000171634.18	ORF_preserving	1	1	1	0	chr17:67875020-67886127:67886316-67891843:+	0	-0.1051	nonNMD	1	-0.0366627	0.947406	0.517729	1
GDPD5_chr11:75439339:75439354:-@chr11:75436935:75437048:-@chr11:75439878:75439961:-	ENSG00000158555.15	ORF_preserving	1	0	1	0	chr11:75437048-75439339:75439354-75439878:-	0	0.108566	nonNMD	0.00025041	0.0263986	-0.0262818	0.538217	1
ETNK2_chr1:204146641:204146764:-@chr1:204141314:204141457:-@chr1:204149702:204149962:-	ENSG00000143845.15	ORF_preserving	1	1	0	0	chr1:204141457-204146641:204146764-204149702:-	0	0.0957743	nonNMD	9.808e-07	-0.0138423	1.08985	1	1
SORBS1_chr10:95371325:95371427:-@chr10:95367649:95367699:-@chr10:95371983:95372049:-	ENSG00000095637.23	ORF_preserving	1	1	0	0	chr10:95367699-95371325:95371427-95371983:-	0	0.186691	nonNMD	1.534e-12	0.189817	0.901113	0.221766	1
CMC2_chr16:80998284:80998354:-@chr16:80997313:80997429:-@chr16:81006733:81006875:-	ENSG00000103121.9	5UTR	1	1	0	0	chr16:80997429-80998284:80998354-81006733:-	0	Inf	nonNMD	0.1991	-0.0431222	0.684074	0.129909	0.72512
TBC1D23_chr3:100311832:100311877:+@chr3:100310402:100310542:+@chr3:100316098:100316187:+	ENSG00000036054.13	ORF_preserving	1	0	1	0	chr3:100310542-100311832:100311877-100316098:+	0	0.111121	nonNMD	1.782e-05	0.0978437	1.13792	0.0129113	0.12819
TRA2A_chr7:23531180:23531270:-@chr7:23522131:23522432:-@chr7:23531788:23532041:-	ENSG00000164548.11	5UTR	1	3	0	0	chr7:23522432-23531180:23531270-23531788:-	0	0.201381	nonNMD	0.0095214	-0.251199	0.990584	1.25417e-05	0.000483353
CYTH1_chr17:78698268:78698380:-@chr17:78680970:78681042:-@chr17:78698819:78698968:-	ENSG00000108669.16	#N/A	1	0	0	1	chr17:78681042-78698268:78698380-78698819:-	0	#N/A	#N/A	0.99981	-0.0234934	0.730609	0.236532	1
PRELID3B_chr20:59037190:59037299:-@chr20:59036689:59036760:-@chr20:59038465:59038634:-	ENSG00000101166.16	NMD_in	1	0	0	0	chr20:59036760-59037190:59037299-59038465:-	0	0.0773624	nonNMD	0.136	-0.0547987	0.241368	0.021889	0.192264
PTPRS_chr19:5216719:5216767:-@chr19:5215497:5215595:-@chr19:5218419:5218532:-	ENSG00000105426.17	ORF_preserving	1	0	1	1	chr19:5215595-5216719:5216767-5218419:-	0	-0.145302	nonNMD	0.99983	0.00228378	-0.0185101	0.933306	1
C5orf34_chr5:43502371:43502495:-@chr5:43494509:43494601:-@chr5:43503664:43503760:-	ENSG00000172244.9	NMD_ex	1	0	0	0	chr5:43494601-43502371:43502495-43503664:-	0	0.352177	NMD	8.9961e-15	-0.226676	1.58748	0.00811911	0.089248
USP28_chr11:113806488:113806584:-@chr11:113804867:113805046:-@chr11:113808297:113808437:-	ENSG00000048028.11	ORF_preserving	1	0	0	0	chr11:113805046-113806488:113806584-113808297:-	0	-0.112571	nonNMD	4.5284e-13	0.0818192	2.01134	0.414168	1
MEIS2_chr15:36894716:36894812:-@chr15:36891020:36892459:-@chr15:36895150:36895240:-	ENSG00000134138.20	ORF_changing	1	0	0	0	chr15:36892459-36894716:36894812-36895150:-	0	0.113163	nonNMD	0.99938	-0.116438	0.706504	1	1
CIRBP_chr19:1264252:1264463:+@chr19:1261381:1261641:+@chr19:1270927:1271029:+	ENSG00000099622.14	5UTR	1	0	0	0	chr19:1261641-1264252:1264463-1270927:+	0	Inf	nonNMD	0.33636	#DIV/0!	0.509793	#N/A	#N/A
CLTA_chr9:36210624:36210660:+@chr9:36209266:36209320:+@chr9:36211602:36211784:+	ENSG00000122705.17	ORF_preserving	1	1	1	1	chr9:36209320-36210624:36210660-36211602:+	0	0.128813	nonNMD	0.96319	-0.000405927	-0.0551012	1	1
RPL17_chr18:49491745:49491833:-@chr18:49491531:49491584:-@chr18:49492274:49492428:-	ENSG00000265681.8	5UTR	1	0	0	1	chr18:49491584-49491745:49491833-49492274:-	0	Inf	nonNMD	0.92412	-0.0445662	-0.254878	0.27102	1
ITGB1BP1_chr2:9419989:9420100:-@chr2:9418625:9418732:-@chr2:9423372:9423480:-	ENSG00000119185.13	5UTR	1	5	0	0	chr2:9418732-9419989:9420100-9423372:-	0	Inf	nonNMD	9.6972e-05	-0.0181687	-0.115652	0.401998	1
UBXN11_chr1:26301693:26301722:-@chr1:26297961:26298062:-@chr1:26306591:26306620:-	ENSG00000158062.20	5UTR	1	0	0	0	chr1:26298062-26301693:26301722-26306591:-	0	Inf	nonNMD	1.3973e-13	-0.22228	0.0662008	1	1
IMPDH1_chr7:128393721:128393738:-@chr7:128392276:128393028:-@chr7:128394277:128394361:-	ENSG00000106348.18	ORF_changing	1	0	0	0	chr7:128393028-128393721:128393738-128394277:-	0	0.038695	nonNMD	5.7762e-06	-0.122006	0.0766269	0.0278238	0.232231
DTYMK_chr2:241681918:241682333:-@chr2:241678451:241678649:-@chr2:241685768:241685877:-	ENSG00000168393.13	ORF_changing	1	2	0	0	chr2:241678649-241681918:241682333-241685768:-	0	0.593294	nonNMD	6.1537e-05	-0.0353587	0.28549	0.711312	1
SLC46A1_chr17:28402237:28402321:-@chr17:28400609:28400766:-@chr17:28404615:28405468:-	ENSG00000076351.13	ORF_preserving	1	0	0	0	chr17:28400766-28402237:28402321-28404615:-	0	0.22013	nonNMD	0.021858	-0.216745	0.258415	1	1
ZNF606_chr19:57999807:57999896:-@chr19:57988594:57988721:-@chr19:58000682:58000739:-	ENSG00000166704.12	NMD_ex	1	0	0	0	chr19:57988721-57999807:57999896-58000682:-	0	0.11311	nonNMD	0.41765	-0.123662	0.898151	0.00371566	0.0485464
LRP12_chr8:104531906:104531963:-@chr8:104508938:104509074:-@chr8:104588818:104589258:-	ENSG00000147650.12	ORF_preserving	1	0	1	0	chr8:104509074-104531906:104531963-104588818:-	0	0.372532	nonNMD	0.99799	-0.249591	-0.0643888	0.00731262	0.0824324
TPGS2_chr18:36781798:36781922:-@chr18:36780023:36780188:-@chr18:36798448:36798609:-	ENSG00000134779.15	NMD_in	1	0	0	0	chr18:36780188-36781798:36781922-36798448:-	0	0.43132	NMD	0.00014656	-1	-0.398387	1	1
CMC2_chr16:80998284:80998351:-@chr16:80997313:80997429:-@chr16:81006733:81006839:-	ENSG00000103121.9	5UTR	1	1	0	0	chr16:80997429-80998284:80998351-81006733:-	0	Inf	nonNMD	0.1991	-0.0441868	0.684074	0.240199	1
MBD1_chr18:50271468:50271540:-@chr18:50269556:50269811:-@chr18:50272676:50272738:-	ENSG00000141644.18	ORF_changing	1	0	0	0	chr18:50269811-50271468:50271540-50272676:-	0	0.493541	nonNMD	0.99717	0.0273653	0.877843	0.933354	1
LMAN2L_chr2:96737948:96738067:-@chr2:96734408:96734526:-@chr2:96739853:96740041:-	ENSG00000114988.12	NMD_ex	1	0	0	0	chr2:96734526-96737948:96738067-96739853:-	0	0.199772	NMD	1.9629e-11	-0.0335269	1.20953	0.396577	1
GABRA3_chrX:152189729:152189941:-@chrX:152166233:152168563:-@chrX:152197632:152197785:-	ENSG00000011677.13	ORF_changing	0	0	1	1	chrX:152168563-152189729:152189941-152197632:-	0	0.0725743	nonNMD	0.038786	0	-0.0610116	#N/A	#N/A
RPAIN_chr17:5425970:5426082:+@chr17:5422768:5422829:+@chr17:5428070:5428211:+	ENSG00000129197.15	ORF_changing	1	5	0	0	chr17:5422829-5425970:5426082-5428070:+	0	0.0878149	nonNMD	5.5657e-11	-0.0355954	-0.104765	0.64123	1
ZFYVE21_chr14:103729792:103729846:+@chr14:103729090:103729182:+@chr14:103732619:103732762:+	ENSG00000100711.14	ORF_preserving	1	0	0	0	chr14:103729182-103729792:103729846-103732619:+	0	0.0422496	nonNMD	0.3425	0.0405805	0.458769	0.835985	1
SNX14_chr6:85538837:85538864:-@chr6:85536791:85536924:-@chr6:85541984:85542043:-	ENSG00000135317.14	ORF_changing	1	0	1	1	chr6:85536924-85538837:85538864-85541984:-	0	-0.410076	nonNMD	6.0711e-17	0.0270793	0.261704	0.8882	1
ZFAND5_chr9:72363469:72363606:-@chr9:72360627:72360787:-@chr9:72364695:72365208:-	ENSG00000107372.13	5UTR	1	0	0	0	chr9:72360787-72363469:72363606-72364695:-	0	Inf	nonNMD	0.84575	-0.061436	-0.391609	0.172112	0.886431
HEXD_chr17:82440472:82440613:+@chr17:82439630:82439713:+@chr17:82440996:82441075:+	ENSG00000169660.17	NMD_in	1	0	0	0	chr17:82439713-82440472:82440613-82440996:+	0	0.208362	NMD	4.3406e-11	0.0897343	0.619772	0.0898175	0.557176
UBP1_chr3:33408689:33408797:-@chr3:33402800:33402904:-@chr3:33409235:33409346:-	ENSG00000153560.12	ORF_preserving	1	0	0	0	chr3:33402904-33408689:33408797-33409235:-	0	-0.17551	nonNMD	0.99999	-0.0201435	0.951157	0.842106	1
WDR44_chrX:118378418:118378452:+@chrX:118346072:118346580:+@chrX:118387339:118387414:+	ENSG00000131725.14	NMD_ex	1	1	0	0	chrX:118346580-118378418:118378452-118387339:+	1	0.244661	NMD	0.99972	-0.0252198	0.26908	0.635237	1
AIFM1_chrX:130155155:130155286:-@chrX:130149468:130149568:-@chrX:130156460:130156603:-	ENSG00000156709.15	NMD_in	1	1	1	0	chrX:130149568-130155155:130155286-130156460:-	0	0.173578	NMD	0.99795	0.104298	0.346902	0.00530454	0.0643067
ADAM15_chr1:155060762:155060832:+@chr1:155060204:155060343:+@chr1:155062244:155062369:+	ENSG00000143537.14	ORF_changing	1	10	0	0	chr1:155060343-155060762:155060832-155062244:+	0	0.27591	nonNMD	2.4409e-16	-0.142592	0.0512711	0.265645	1
ZNF385A_chr12:54384858:54385002:-@chr12:54384427:54384564:-@chr12:54385672:54385768:-	ENSG00000161642.18	5UTR	1	0	1	0	chr12:54384564-54384858:54385002-54385672:-	0	Inf	nonNMD	0.2798	#DIV/0!	0.12434	#N/A	#N/A
CALCOCO2_chr17:48856578:48856616:+@chr17:48856100:48856187:+@chr17:48860313:48860449:+	ENSG00000136436.15	NMD_in	1	0	0	0	chr17:48856187-48856578:48856616-48860313:+	0	0.240627	NMD	0.0001027	0.415131	1.4629	0	0
PRMT9_chr4:147670640:147670743:-@chr4:147668538:147668645:-@chr4:147672958:147673126:-	ENSG00000164169.13	NMD_ex	0	0	0	0	chr4:147668645-147670640:147670743-147672958:-	0	0.27272	NMD	2.5269e-12	-0.0191709	1.45039	1	1
ZNF410_chr14:73922065:73922206:+@chr14:73920145:73921105:+@chr14:73923394:73923522:+	ENSG00000119725.20	ORF_preserving	1	3	0	0	chr14:73921105-73922065:73922206-73923394:+	0	-0.0150606	nonNMD	0.35337	-0.0499409	0.519463	0.112491	0.653183
ASCC1_chr10:72102849:72102967:-@chr10:72102333:72102412:-@chr10:72128081:72128167:-	ENSG00000138303.18	ORF_changing	1	1	0	0	chr10:72102412-72102849:72102967-72128081:-	0	0.304101	nonNMD	2.6051e-14	-0.120112	0.675541	1	1
REXO5_chr16:20843933:20844026:+@chr16:20839852:20840468:+@chr16:20844628:20844662:+	ENSG00000005189.20	ORF_preserving	1	0	0	0	chr16:20840468-20843933:20844026-20844628:+	0	-0.0880365	nonNMD	2.7972e-11	-0.214076	1.16358	1	1
MRPL48_chr11:73805026:73805079:+@chr11:73787871:73787992:+@chr11:73825707:73825796:+	ENSG00000175581.14	5UTR	1	2	0	0	chr11:73787992-73805026:73805079-73825707:+	0	-0.146678	nonNMD	0.004333	-0.0680427	0.330243	0.1049	0.622546
MRRF_chr9:122285779:122285946:+@chr9:122285168:122285287:+@chr9:122286038:122286166:+	ENSG00000148187.18	ORF_changing	1	0	0	0	chr9:122285287-122285779:122285946-122286038:+	0	0.315884	nonNMD	4.4057e-07	-0.167224	0.951936	0.00997255	0.104842
ACBD4_chr17:45137018:45137139:+@chr17:45136107:45136776:+@chr17:45137367:45137454:+	ENSG00000181513.15	NMD_ex	0	0	0	0	chr17:45136776-45137018:45137139-45137367:+	0	-0.087738	nonNMD	1.0857e-06	0	0.74515	#N/A	#N/A
TNIP2_chr4:2744696:2744945:-@chr4:2744386:2744506:-@chr4:2745445:2745535:-	ENSG00000168884.15	ORF_preserving	1	0	0	0	chr4:2744506-2744696:2744945-2745445:-	0	0.518732	nonNMD	0.0015926	-0.167793	0.80494	0.000686659	0.0126022
TSTD2_chr9:97617756:97617877:-@chr9:97611573:97611699:-@chr9:97625680:97625775:-	ENSG00000136925.15	NMD_ex	0	0	0	0	chr9:97611699-97617756:97617877-97625680:-	0	0.111201	nonNMD	1.8987e-11	-0.0470045	1.58371	0.00607058	0.07116
PBRM1_chr3:52558248:52558413:-@chr3:52550746:52550817:-@chr3:52561766:52561968:-	ENSG00000163939.18	ORF_preserving	1	1	0	0	chr3:52550817-52558248:52558413-52561766:-	0	0.46222	nonNMD	1	0.0739804	0.324372	0.126719	0.712478
DDI2_chr1:15638306:15638434:+@chr1:15633438:15633565:+@chr1:15643521:15643650:+	ENSG00000197312.12	NMD_ex	1	1	0	0	chr1:15633565-15638306:15638434-15643521:+	0	0.221447	NMD	0.99819	-0.124389	1.35896	0.00876171	0.0945242
NPNT_chr4:105958470:105958557:+@chr4:105942306:105942702:+@chr4:105959027:105959126:+	ENSG00000168743.13	ORF_preserving	1	0	0	0	chr4:105942702-105958470:105958557-105959027:+	0	-0.0860934	nonNMD	2.7295e-10	#N/A	-0.0545902	#N/A	#N/A
KHK_chr2:27094476:27094611:+@chr2:27092331:27092448:+@chr2:27096728:27096801:+	ENSG00000138030.13	ORF_preserving	1	1	0	0	chr2:27092448-27094476:27094611-27096728:+	0	0.0826714	nonNMD	2.0668e-09	-0.406939	0.0239558	0.224864	1
CENPJ_chr13:24889315:24889400:-@chr13:24885605:24885670:-@chr13:24892642:24892867:-	ENSG00000151849.16	NMD_ex	1	0	0	0	chr13:24885670-24889315:24889400-24892642:-	0	0.450644	NMD	2.0603e-27	#N/A	0.771966	#N/A	#N/A
PAN3_chr13:28271980:28272071:+@chr13:28270700:28270866:+@chr13:28277236:28277376:+	ENSG00000152520.14	NMD_ex	0	0	0	0	chr13:28270866-28271980:28272071-28277236:+	0	0.259347	NMD	0.99999	#N/A	1.4153	#N/A	#N/A
REPS1_chr6:138926400:138926481:-@chr6:138921036:138921124:-@chr6:138929976:138930098:-	ENSG00000135597.19	ORF_preserving	1	0	0	0	chr6:138921124-138926400:138926481-138929976:-	0	0.00916013	nonNMD	0.98506	0.00858879	1.15361	1	1
CEP78_chr9:78250245:78250263:+@chr9:78248761:78248873:+@chr9:78251907:78252043:+	ENSG00000148019.14	ORF_changing	1	0	0	0	chr9:78248873-78250245:78250263-78251907:+	0	-0.334051	nonNMD	6.1656e-12	-0.305899	0.146504	0.0226679	0.197665
KAT6A_chr8:42049575:42049707:-@chr8:42048377:42049302:-@chr8:42051900:42051984:-	ENSG00000083168.11	5UTR	1	0	0	0	chr8:42049302-42049575:42049707-42051900:-	0	Inf	nonNMD	1	-0.163641	1.04095	0.0387269	0.299189
NUP54_chr4:76147478:76147640:-@chr4:76144389:76144473:-@chr4:76148307:76148397:-	ENSG00000138750.15	ORF_preserving	1	4	0	0	chr4:76144473-76147478:76147640-76148307:-	0	-0.186217	nonNMD	0.21559	-0.0128899	1.12099	0.673961	1
SNHG14_chr15:25064714:25064855:+@chr15:25061949:25062088:+@chr15:25070119:25070259:+	ENSG00000224078.15	#N/A	0	0	0	0	chr15:25062088-25064714:25064855-25070119:+	0	#N/A	#N/A	#N/A	0.100917	-0.256952	1	1
NRXN2_chr11:64676992:64677037:-@chr11:64668442:64668604:-@chr11:64685645:64685947:-	ENSG00000110076.19	ORF_preserving	1	0	2	1	chr11:64668604-64676992:64677037-64685645:-	0	0.194914	nonNMD	0.99934	0.0953718	0.503627	0.352704	1
BNIP1_chr5:173151565:173151694:+@chr5:173146865:173146958:+@chr5:173154321:173154413:+	ENSG00000113734.18	ORF_preserving	1	0	0	0	chr5:173146958-173151565:173151694-173154321:+	0	0.165044	nonNMD	9.678e-07	-0.0062576	2.01402	0.567096	1
ITSN2_chr2:24284762:24284843:-@chr2:24275712:24275849:-@chr2:24286211:24286351:-	ENSG00000198399.15	ORF_preserving	1	0	1	0	chr2:24275849-24284762:24284843-24286211:-	0	0.0141515	nonNMD	9.7511e-13	0.202604	1.89037	2.479e-05	0.00084037
DDB2_chr11:47234756:47234934:+@chr11:47234572:47234672:+@chr11:47235269:47235412:+	ENSG00000134574.12	NMD_ex	1	0	0	0	chr11:47234672-47234756:47234934-47235269:+	1	0.272311	NMD	7.397e-06	-0.117592	0.885505	0.015069	0.144008
AGRN_chr1:1053460:1053493:+@chr1:1051992:1052016:+@chr1:1053752:1053977:+	ENSG00000188157.15	ORF_preserving	1	0	1	1	chr1:1052016-1053460:1053493-1053752:+	0	0.0811193	nonNMD	5.4727e-07	0.00244667	-0.835629	0.929703	1
ZBTB8OS_chr1:32634701:32634792:-@chr1:32633950:32634072:-@chr1:32650432:32650525:-	ENSG00000176261.16	Start_codon	1	0	0	0	chr1:32634072-32634701:32634792-32650432:-	0	Inf	nonNMD	0.70542	-0.0632034	0.402449	0.482364	1
LIMCH1_chr4:41687839:41687917:+@chr4:41685709:41685830:+@chr4:41689526:41689635:+	ENSG00000064042.18	ORF_preserving	1	0	0	0	chr4:41685830-41687839:41687917-41689526:+	0	-0.173784	nonNMD	0.94734	-0.00332943	1.18956	0.0261158	0.220744
DPP7_chr9:137113360:137113496:-@chr9:137113205:137113287:-@chr9:137113864:137114028:-	ENSG00000176978.14	NMD_ex	1	0	0	0	chr9:137113287-137113360:137113496-137113864:-	1	0.523722	NMD	3.9946e-22	-0.000359228	0.037602	1	1
BEND5_chr1:48742622:48742771:-@chr1:48736238:48736452:-@chr1:48758899:48759284:-	ENSG00000162373.13	NMD_ex	1	0	0	0	chr1:48736452-48742622:48742771-48758899:-	1	0.397011	NMD	0.054336	-0.231902	-0.240155	2.36121e-06	0.000119205
SHISA9_chr16:13213252:13213300:+@chr16:13203393:13203549:+@chr16:13235029:13240416:+	ENSG00000237515.9	ORF_preserving	1	0	1	1	chr16:13203549-13213252:13213300-13235029:+	0	0.105314	nonNMD	0.87306	#N/A	0.333121	1	1
CAMSAP1_chr9:135862466:135862608:-@chr9:135850321:135850461:-@chr9:135866455:135866536:-	ENSG00000130559.19	NMD_ex	1	0	1	0	chr9:135850461-135862466:135862608-135866455:-	1	0.279621	NMD	0.99985	-0.31381	0.6593	1.43328e-06	7.6952e-05
C1orf159_chr1:1083914:1084086:-@chr1:1081822:1082987:-@chr1:1084352:1084383:-	ENSG00000131591.18	NMD_in	1	0	0	0	chr1:1082987-1083914:1084086-1084352:-	0	0.568998	NMD	0.0001645	0.0697946	0.655026	0.1707	0.880114
SPRYD7_chr13:49931017:49931134:-@chr13:49927918:49928085:-@chr13:49936129:49936340:-	ENSG00000123178.15	ORF_preserving	1	0	0	0	chr13:49928085-49931017:49931134-49936129:-	0	0.188685	nonNMD	0.00020923	0.0241746	0.69527	0.77001	1
NPTN_chr15:73597021:73597369:-@chr15:73591965:73592137:-@chr15:73633124:73633244:-	ENSG00000156642.17	ORF_preserving	1	0	1	1	chr15:73592137-73597021:73597369-73633124:-	0	0.0642139	nonNMD	0.99304	-0.0620725	0.679741	0.000330533	0.00704509
PIN4_chrX:72186460:72186534:+@chrX:72181675:72181828:+@chrX:72196784:72196904:+	ENSG00000102309.15	NMD_ex	0	0	0	0	chrX:72181828-72186460:72186534-72196784:+	0	0.114388	nonNMD	0.71293	0.0218871	-0.163463	0.238455	1
SEC31B_chr10:100497134:100497280:-@chr10:100496257:100496431:-@chr10:100497666:100497793:-	ENSG00000075826.17	NMD_ex	1	0	0	0	chr10:100496431-100497134:100497280-100497666:-	0	0.209447	NMD	2.5856e-29	-0.119976	1.21534	0.527216	1
ENTPD6_chr20:25221231:25221333:+@chr20:25218549:25218614:+@chr20:25222837:25222970:+	ENSG00000197586.13	ORF_preserving	1	0	0	0	chr20:25218614-25221231:25221333-25222837:+	0	0.110819	nonNMD	1.1814e-06	0.0326813	0.0750833	0.265632	1
RESF1_chr12:31970188:31970356:+@chr12:31960776:31960871:+@chr12:31980877:31982979:+	ENSG00000174718.12	5UTR	1	1	0	0	chr12:31960871-31970188:31970356-31980877:+	0	Inf	nonNMD	0.009294	0.0383886	0.220228	1	1
OBSCN_chr1:228291897:228292161:+@chr1:228288624:228288888:+@chr1:228293352:228293616:+	ENSG00000154358.23	#N/A	0	0	0	0	chr1:228288888-228291897:228292161-228293352:+	0	#N/A	#N/A	1.8605e-164	0	-0.0416572	#N/A	#N/A
CTBP2_chr10:125110989:125111093:-@chr10:125038996:125039155:-@chr10:125160318:125160513:-	ENSG00000175029.17	5UTR	1	2	0	1	chr10:125039155-125110989:125111093-125160318:-	0	Inf	nonNMD	0.0013557	-0.026864	0.1919	0.580362	1
GIT2_chr12:109951166:109951316:-@chr12:109947255:109947504:-@chr12:109953091:109953234:-	ENSG00000139436.21	ORF_preserving	1	2	1	1	chr12:109947504-109951166:109951316-109953091:-	0	0.0515189	nonNMD	0.99793	0.0279878	0.873707	0.636201	1
SLAIN1_chr13:77743015:77743165:+@chr13:77719531:77719671:+@chr13:77744282:77744432:+	ENSG00000139737.22	ORF_preserving	1	0	0	0	chr13:77719671-77743015:77743165-77744282:+	0	-0.227032	nonNMD	0.90094	-0.0218953	0.774484	0.0312115	0.253803
ZNF510_chr9:96774787:96774846:-@chr9:96763505:96763632:-@chr9:96775999:96776245:-	ENSG00000081386.13	ORF_changing	0	0	0	0	chr9:96763632-96774787:96774846-96775999:-	0	0.113582	nonNMD	8.4888e-08	-0.0132921	1.42693	1	1
GRIP2_chr3:14517771:14517897:-@chr3:14517063:14517213:-@chr3:14520109:14520279:-	ENSG00000144596.13	ORF_preserving	0	0	0	1	chr3:14517213-14517771:14517897-14520109:-	0	-0.0461441	nonNMD	#N/A	#DIV/0!	0.00408192	#N/A	#N/A
TMCC1_chr3:129857249:129857405:-@chr3:129848342:129848412:-@chr3:129880308:129880559:-	ENSG00000172765.18	#N/A	1	2	0	0	chr3:129848412-129857249:129857405-129880308:-	0	#N/A	#N/A	0.84526	0.315777	-0.0790075	0.0846357	0.534802
SPATS2L_chr2:200439121:200439328:+@chr2:200419249:200419496:+@chr2:200440648:200440784:+	ENSG00000196141.14	ORF_preserving	1	0	0	0	chr2:200419496-200439121:200439328-200440648:+	0	-0.114308	nonNMD	0.55833	0.0802778	0.908077	0.0709084	0.468377
THAP9-AS1_chr4:82897988:82898062:-@chr4:82895690:82895774:-@chr4:82900076:82900223:-	ENSG00000251022.6	#N/A	1	1	0	0	chr4:82895774-82897988:82898062-82900076:-	0	#N/A	#N/A	#N/A	-0.167917	0.265179	1.43455e-05	0.00053908
TLN2_chr15:62722352:62722487:+@chr15:62719766:62719880:+@chr15:62724975:62725104:+	ENSG00000171914.16	ORF_preserving	0	0	1	1	chr15:62719880-62722352:62722487-62724975:+	0	0.565915	nonNMD	0.99231	#N/A	0.443545	#N/A	#N/A
TIA1_chr2:70228343:70228462:-@chr2:70227734:70227822:-@chr2:70229263:70229318:-	ENSG00000116001.17	NMD_in	1	0	0	0	chr2:70227822-70228343:70228462-70229263:-	1	0.199305	NMD	0.27493	-0.145959	0.64935	0.00253229	0.0359713
MYRIP_chr3:40233858:40234053:+@chr3:40209853:40210093:+@chr3:40244445:40244607:+	ENSG00000170011.14	ORF_preserving	1	0	1	0	chr3:40210093-40233858:40234053-40244445:+	0	-0.50086	nonNMD	7.2179e-06	0	1.96926	#N/A	#N/A
CREBBP_chr16:3777612:3777657:-@chr16:3774568:3774693:-@chr16:3778010:3778172:-	ENSG00000005339.15	ORF_preserving	1	0	0	0	chr16:3774693-3777612:3777657-3778010:-	0	0.237549	nonNMD	1	#N/A	1.24304	1	1
CIBAR1_chr8:93702519:93702543:+@chr8:93701223:93701458:+@chr8:93703619:93703688:+	ENSG00000188343.13	ORF_preserving	1	1	0	0	chr8:93701458-93702519:93702543-93703619:+	0	0.0454514	nonNMD	5.788e-08	0.0552381	0.75042	0.360398	1
CD27-AS1_chr12:6443539:6443717:-@chr12:6439211:6439676:-@chr12:6446960:6447087:-	ENSG00000215039.7	#N/A	0	0	0	0	chr12:6439676-6443539:6443717-6446960:-	0	#N/A	#N/A	#N/A	-0.36021	0.562611	1	1
ADGRL3_chr4:62068165:62068183:+@chr4:62044452:62044549:+@chr4:62070108:62078335:+	ENSG00000150471.17	ORF_preserving	1	0	1	1	chr4:62044549-62068165:62068183-62070108:+	0	0.22059	nonNMD	1	-0.132807	0.450779	0.172561	0.888128
RALGAPB_chr20:38534384:38534393:+@chr20:38532729:38532859:+@chr20:38535073:38535207:+	ENSG00000170471.15	ORF_preserving	1	0	0	0	chr20:38532859-38534384:38534393-38535073:+	0	0.334932	nonNMD	1	-0.0405281	0.68437	0.717554	1
SNRNP70_chr19:49102113:49103587:+@chr19:49101389:49101471:+@chr19:49104633:49104735:+	ENSG00000104852.15	NMD_in	1	0	0	0	chr19:49101471-49102113:49103587-49104633:+	1	0.308171	NMD	0.99926	0.0500979	0.537182	1.56002e-05	0.000576348
HSD11B1L_chr19:5686415:5686527:+@chr19:5684818:5684905:+@chr19:5686899:5686991:+	ENSG00000167733.14	NMD_in	1	6	0	0	chr19:5684905-5686415:5686527-5686899:+	0	-0.141699	nonNMD	0.00027093	-0.00868265	0.284155	0.92117	1
CADPS_chr3:62513637:62513706:-@chr3:62499161:62499268:-@chr3:62516058:62516182:-	ENSG00000163618.18	ORF_preserving	1	1	1	1	chr3:62499268-62513637:62513706-62516058:-	0	-0.0327553	nonNMD	1.4707e-05	-0.016396	0.29719	0.286152	1
MAP2K5_chr15:67727915:67727945:+@chr15:67703336:67703408:+@chr15:67748230:67748257:+	ENSG00000137764.20	ORF_preserving	1	0	0	0	chr15:67703408-67727915:67727945-67748230:+	0	-0.237616	nonNMD	0.004765	0.106067	1.17803	0.0105261	0.109303
PRMT9_chr4:147680322:147680471:-@chr4:147673637:147673874:-@chr4:147683798:147684163:-	ENSG00000164169.13	NMD_ex	1	0	0	0	chr4:147673874-147680322:147680471-147683798:-	0	0.340466	NMD	2.5269e-12	-0.151211	1.45039	0.00224072	0.0327667
TRMT61B_chr2:28865016:28865119:-@chr2:28861117:28861308:-@chr2:28869578:28870295:-	ENSG00000171103.11	NMD_ex	0	0	0	0	chr2:28861308-28865016:28865119-28869578:-	0	0.244837	NMD	4.107e-08	-0.0218579	0.377482	1	1
DTNBP1_chr6:15593058:15593081:-@chr6:15533235:15533395:-@chr6:15615266:15615399:-	ENSG00000047579.20	NMD_ex	0	1	1	1	chr6:15533395-15593058:15593081-15615266:-	0	0.142105	NMD	6.8375e-06	-0.101804	1.03161	0.000295246	0.00642939
IQCK_chr16:19763847:19764112:+@chr16:19735352:19735450:+@chr16:19788837:19788922:+	ENSG00000174628.16	ORF_changing	1	2	0	0	chr16:19735450-19763847:19764112-19788837:+	0	0.369497	nonNMD	2.0032e-06	-0.0676767	0.475866	0.700581	1
ME3_chr11:86457365:86457759:-@chr11:86450300:86450398:-@chr11:86465090:86465200:-	ENSG00000151376.18	NMD_in	1	0	0	0	chr11:86450398-86457365:86457759-86465090:-	0	0.526435	NMD	1.5112e-13	0.094295	0.444894	0.0546773	0.38656
C1orf54_chr1:150279642:150279741:+@chr1:150276521:150276632:+@chr1:150280834:150280916:+	ENSG00000118292.9	ORF_changing	1	0	0	0	chr1:150276632-150279642:150279741-150280834:+	0	0.445053	nonNMD	0.0002318	0.374469	0.0349957	1	1
CTNND1_chr11:57791384:57791673:+@chr11:57761796:57762046:+@chr11:57794009:57794081:+	ENSG00000198561.16	Start_codon	1	1	0	1	chr11:57762046-57791384:57791673-57794009:+	0	Inf	nonNMD	0.99999	0.0219631	0.0540829	0.827598	1
NRSN2_chr20:349637:349832:+@chr20:349248:349363:+@chr20:353209:353306:+	ENSG00000125841.13	Start_codon	1	0	1	0	chr20:349363-349637:349832-353209:+	0	Inf	nonNMD	0.0042391	0.0398643	0.288536	0.169888	0.877146
HSCB_chr22:28745863:28746008:+@chr22:28744614:28744704:+@chr22:28751240:28751288:+	ENSG00000100209.11	ORF_changing	1	0	0	0	chr22:28744704-28745863:28746008-28751240:+	0	0.341447	nonNMD	0.0035209	-0.045992	1.52755	1	1
TRAIP_chr3:49841825:49841939:-@chr3:49840984:49841072:-@chr3:49842452:49842547:-	ENSG00000183763.9	ORF_preserving	1	0	0	0	chr3:49841072-49841825:49841939-49842452:-	0	0.13281	nonNMD	1.5879e-05	0	0.985079	#N/A	#N/A
CUTC_chr10:99750368:99750396:+@chr10:99747256:99747390:+@chr10:99754528:99754550:+	ENSG00000119929.13	NMD_ex	1	0	0	0	chr10:99747390-99750368:99750396-99754528:+	0	0.347085	NMD	0.0006107	-0.445449	1.22503	0.000269692	0.00598926
MTMR14_chr3:9689963:9690143:+@chr3:9688943:9689082:+@chr3:9697710:9697866:+	ENSG00000163719.20	NMD_ex	1	1	0	0	chr3:9689082-9689963:9690143-9697710:+	1	0.455897	NMD	1.3607e-07	-0.215822	0.953291	6.58394e-08	5.53981e-06
OXNAD1_chr3:16272144:16272321:+@chr3:16271658:16271722:+@chr3:16286341:16286448:+	ENSG00000154814.14	NMD_in	1	0	0	0	chr3:16271722-16272144:16272321-16286341:+	0	0.0451206	nonNMD	4.4226e-08	0.0545585	0.693101	0.172243	0.886837
SPIRE1_chr18:12485958:12486000:-@chr18:12479698:12479871:-@chr18:12493071:12493201:-	ENSG00000134278.15	ORF_preserving	1	0	0	0	chr18:12479871-12485958:12486000-12493071:-	0	0.342949	nonNMD	0.042486	0.0304949	1.02642	0.0464271	0.342366
USP28_chr11:113828843:113828920:-@chr11:113827232:113827360:-@chr11:113829196:113829345:-	ENSG00000048028.11	NMD_in	1	0	0	0	chr11:113827360-113828843:113828920-113829196:-	0	0.436431	NMD	4.5284e-13	0.520522	2.01134	1	1
AGBL5_chr2:27069047:27069094:+@chr2:27068631:27068744:+@chr2:27069572:27069706:+	ENSG00000084693.16	NMD_in	1	0	0	0	chr2:27068744-27069047:27069094-27069572:+	1	0.154246	NMD	2.3696e-08	-0.182938	0.253575	1	1
RBM41_chrX:107113396:107113468:-@chrX:107069309:107069402:-@chrX:107115351:107115556:-	ENSG00000089682.16	#N/A	1	1	0	0	chrX:107069402-107113396:107113468-107115351:-	0	#N/A	#N/A	0.96551	-0.0372294	1.04759	1	1
SCMH1_chr1:41159724:41159933:-@chr1:41142877:41143112:-@chr1:41160874:41160898:-	ENSG00000010803.16	Start_codon	1	1	0	0	chr1:41143112-41159724:41159933-41160874:-	0	Inf	nonNMD	8.6107e-06	-0.110444	1.59491	0.559098	1
ITPRID2_chr2:181920596:181920662:+@chr2:181919295:181919446:+@chr2:181921947:181922412:+	ENSG00000138434.17	ORF_preserving	1	0	0	0	chr2:181919446-181920596:181920662-181921947:+	0	0.0241666	nonNMD	5.3472e-07	-0.0239627	0.690086	0.16618	0.863364
CD27-AS1_chr12:6443542:6443717:-@chr12:6439157:6439676:-@chr12:6446960:6447087:-	ENSG00000215039.7	#N/A	0	0	0	0	chr12:6439676-6443542:6443717-6446960:-	0	#N/A	#N/A	#N/A	-0.32731	0.562611	1	1
CA5BP1_chrX:15692962:15693058:+@chrX:15688660:15688858:+@chrX:15697239:15697460:+	ENSG00000186312.10	#N/A	1	0	0	0	chrX:15688858-15692962:15693058-15697239:+	0	#N/A	#N/A	#N/A	0.0536278	0.542259	1	1
MCRIP2_chr16:646471:646608:+@chr16:642119:642249:+@chr16:647416:647544:+	ENSG00000172366.20	NMD_in	1	0	0	0	chr16:642249-646471:646608-647416:+	1	0.211017	NMD	0.3719	0.0226274	0.967928	0.927351	1
LAS1L_chrX:65520701:65520817:-@chrX:65517986:65518465:-@chrX:65523559:65523707:-	ENSG00000001497.18	NMD_in	1	0	0	0	chrX:65518465-65520701:65520817-65523559:-	0	0.159968	NMD	0.99955	0.0981991	0.573821	0.012559	0.125467
TSPOAP1_chr17:58304337:58304399:-@chr17:58301230:58302447:-@chr17:58305060:58305171:-	ENSG00000005379.17	ORF_changing	1	0	1	1	chr17:58302447-58304337:58304399-58305060:-	0	0.322118	nonNMD	0.00844	-0.182122	0.251492	0.247595	1
FGD3_chr9:93019830:93019861:+@chr9:93018135:93018215:+@chr9:93020316:93020424:+	ENSG00000127084.19	NMD_ex	0	0	0	0	chr9:93018215-93019830:93019861-93020316:+	0	0.18136	NMD	1.3311e-06	0	0.577904	#N/A	#N/A
KLHL2_chr4:165228806:165228913:+@chr4:165219933:165220059:+@chr4:165238777:165238831:+	ENSG00000109466.14	NMD_ex	1	3	0	0	chr4:165220059-165228806:165228913-165238777:+	0	0.22289	NMD	0.99985	-0.0196997	0.384084	0.897069	1
PFDN5_chr12:53296429:53296551:+@chr12:53295524:53295639:+@chr12:53297849:53297924:+	ENSG00000123349.15	NMD_in	1	3	0	0	chr12:53295639-53296429:53296551-53297849:+	0	0.332977	NMD	0.00056773	0.19109	-0.116202	0.00292285	0.0401366
ZNF528_chr19:52402428:52402545:+@chr19:52401946:52402028:+@chr19:52405906:52405931:+	ENSG00000167555.14	NMD_in	1	0	0	0	chr19:52402028-52402428:52402545-52405906:+	0	-0.0265139	nonNMD	0.00071373	0.0381932	0.72493	0.250809	1
MAP2_chr2:209696916:209697051:+@chr2:209696541:209696748:+@chr2:209700276:209700338:+	ENSG00000078018.21	ORF_preserving	1	0	1	1	chr2:209696748-209696916:209697051-209700276:+	0	0.392766	nonNMD	1	-0.0546339	-0.137349	0.469112	1
SCFD1_chr14:30628208:30628279:+@chr14:30622290:30622399:+@chr14:30630476:30630565:+	ENSG00000092108.22	NMD_ex	1	3	0	0	chr14:30622399-30628208:30628279-30630476:+	0	0.284054	NMD	0.99962	0.0391276	1.10771	0.638971	1
DOCK9_chr13:98809122:98809128:-@chr13:98808639:98808675:-@chr13:98809351:98809465:-	ENSG00000088387.20	ORF_preserving	1	0	0	0	chr13:98808675-98809122:98809128-98809351:-	0	-0.398463	nonNMD	1	#N/A	0.234342	#N/A	#N/A
ATP2C1_chr3:130894589:130894775:+@chr3:130894014:130894337:+@chr3:130930415:130930526:+	ENSG00000017260.20	Start_codon	1	0	0	0	chr3:130894337-130894589:130894775-130930415:+	0	Inf	nonNMD	1	-0.0706797	-0.197294	0.163101	0.853161
SNHG14_chr15:25101822:25101931:+@chr15:25100778:25100890:+@chr15:25103858:25103970:+	ENSG00000224078.15	#N/A	1	0	0	0	chr15:25100890-25101822:25101931-25103858:+	0	#N/A	#N/A	#N/A	-0.0176055	-0.256952	0.0182273	0.166913
ELAVL4_chr1:50141771:50141858:+@chr1:50109787:50109964:+@chr1:50144956:50145197:+	ENSG00000162374.18	Start_codon	1	0	1	1	chr1:50109964-50141771:50141858-50144956:+	0	0.135043	nonNMD	0.90806	-0.133385	0.596875	0.00565115	0.0675522
ERBIN_chr5:66068876:66069020:+@chr5:66053405:66054951:+@chr5:66075023:66075230:+	ENSG00000112851.15	ORF_preserving	1	1	0	1	chr5:66054951-66068876:66069020-66075023:+	0	-0.275726	nonNMD	0.99402	-0.0814438	0.289642	0.240037	1
PTPN20_chr10:46946562:46946675:+@chr10:46911395:46911501:+@chr10:46999911:46999974:+	ENSG00000204179.11	Start_codon	1	4	0	0	chr10:46911501-46946562:46946675-46999911:+	0	Inf	nonNMD	0.015945	-0.374449	0.0688271	1	1
PACC1_chr1:212375192:212375300:-@chr1:212363927:212365376:-@chr1:212379894:212380037:-	ENSG00000065600.13	#N/A	0	0	0	0	chr1:212365376-212375192:212375300-212379894:-	0	#N/A	#N/A	5.4081e-10	-0.0276521	-0.127145	1	1
MTA1_chr14:105468337:105468349:+@chr14:105466425:105466578:+@chr14:105469466:105469498:+	ENSG00000182979.18	ORF_preserving	1	0	0	0	chr14:105466578-105468337:105468349-105469466:+	0	-0.0501141	nonNMD	1	-0.229351	0.820949	0.00460788	0.0574799
TPT1-AS1_chr13:45390713:45390858:+@chr13:45389734:45389820:+@chr13:45391031:45391548:+	ENSG00000170919.16	#N/A	1	0	0	0	chr13:45389820-45390713:45390858-45391031:+	0	#N/A	#N/A	#N/A	0.00597744	0.0769577	0.883361	1
ABCA7_chr19:1054569:1054694:+@chr19:1054192:1054341:+@chr19:1054779:1054878:+	ENSG00000064687.13	NMD_ex	1	0	1	0	chr19:1054341-1054569:1054694-1054779:+	0	0.387862	NMD	2.1111e-55	-0.0433671	1.01938	0.0733442	0.480259
ENDOV_chr17:80421827:80421962:+@chr17:80415452:80415821:+@chr17:80422205:80422242:+	ENSG00000173818.17	Start_codon	1	2	0	0	chr17:80415821-80421827:80421962-80422205:+	0	0.12098	nonNMD	1.0129e-09	0.0603523	0.756619	0.483992	1
HDAC8_chrX:72330690:72330876:-@chrX:72329556:72330076:-@chrX:72351732:72351838:-	ENSG00000147099.21	NMD_in	1	0	0	0	chrX:72330076-72330690:72330876-72351732:-	0	0.430088	NMD	0.97707	0.0375829	0.404813	0.0712808	0.469939
LRP8_chr1:53276691:53277078:-@chr1:53271226:53275753:-@chr1:53280586:53280715:-	ENSG00000157193.18	ORF_preserving	1	0	1	1	chr1:53275753-53276691:53277078-53280586:-	0	-0.312399	nonNMD	0.99983	0.00788786	0.496559	0.784443	1
ARMCX5-GPRASP2_chrX:102601879:102601977:+@chrX:102599525:102599847:+@chrX:102605481:102605653:+	ENSG00000271147.8	#N/A	1	0	0	0	chrX:102599847-102601879:102601977-102605481:+	0	#N/A	#N/A	#N/A	#N/A	0.441862	#N/A	#N/A
DGKB_chr7:14630235:14630268:-@chr7:14621140:14621494:-@chr7:14672928:14673027:-	ENSG00000136267.14	ORF_preserving	1	0	0	1	chr7:14621494-14630235:14630268-14672928:-	0	-0.102095	nonNMD	0.52991	0.290481	0.994477	0.0247108	0.211089
SNX16_chr8:81815324:81815394:-@chr8:81803091:81803228:-@chr8:81823791:81823940:-	ENSG00000104497.14	NMD_ex	1	0	0	1	chr8:81803228-81815324:81815394-81823791:-	1	0.242686	NMD	1.416e-11	-0.230072	0.348006	0.00463381	0.0577137
DNAH1_chr3:52398031:52398162:+@chr3:52397706:52397877:+@chr3:52398849:52399201:+	ENSG00000114841.18	NMD_ex	1	0	0	0	chr3:52397877-52398031:52398162-52398849:+	1	0.345009	NMD	1.4983e-26	0.00443989	1.04435	1	1
APLP2_chr11:130123611:130123779:+@chr11:130122304:130122513:+@chr11:130126699:130126830:+	ENSG00000084234.18	ORF_preserving	1	0	1	1	chr11:130122513-130123611:130123779-130126699:+	0	-0.393426	nonNMD	0.37966	-0.0452445	-0.316628	0.0141528	0.137372
RWDD1_chr6:116574057:116574171:+@chr6:116571488:116571655:+@chr6:116580294:116580360:+	ENSG00000111832.13	NMD_in	1	2	0	0	chr6:116571655-116574057:116574171-116580294:+	0	0.138396	NMD	0.91032	0.0135761	0.0685575	0.802357	1
MPDZ_chr9:13122086:13122170:-@chr9:13121738:13121932:-@chr9:13123152:13123271:-	ENSG00000107186.17	ORF_preserving	1	0	1	1	chr9:13121932-13122086:13122170-13123152:-	0	-0.0213508	nonNMD	5.8009e-38	0.0950283	0.535381	0.0138478	0.135096
MAP2_chr2:209696541:209696748:+@chr2:209680749:209680827:+@chr2:209700276:209700338:+	ENSG00000078018.21	ORF_preserving	1	0	1	1	chr2:209680827-209696541:209696748-209700276:+	0	0.210012	nonNMD	1	-0.0317668	-0.137349	0.190029	0.947941
POMGNT2_chr3:43090487:43090609:-@chr3:43079231:43081536:-@chr3:43105835:43105939:-	ENSG00000144647.6	5UTR	1	0	1	0	chr3:43081536-43090487:43090609-43105835:-	0	Inf	nonNMD	5.5559e-06	-0.0431604	0.412806	0.106769	0.630722
MMAB_chr12:109561242:109561329:-@chr12:109561039:109561104:-@chr12:109561419:109561517:-	ENSG00000139428.12	NMD_in	1	0	0	0	chr12:109561104-109561242:109561329-109561419:-	0	0.287298	NMD	0.0041291	-0.0570673	0.00678634	0.49257	1
DCAF8_chr1:160261284:160261358:-@chr1:160243959:160244034:-@chr1:160262116:160262425:-	ENSG00000132716.19	5UTR	1	3	0	0	chr1:160244034-160261284:160261358-160262116:-	0	Inf	nonNMD	0.9996	-0.0466669	0.658782	0.344103	1
SYVN1_chr11:65132247:65132351:-@chr11:65131273:65131596:-@chr11:65132731:65132780:-	ENSG00000162298.19	NMD_ex	1	1	0	0	chr11:65131596-65132247:65132351-65132731:-	0	0.218269	NMD	0.9997	-0.0470474	0.430615	0.643908	1
SLC35B3_chr6:8419579:8419677:-@chr6:8417401:8417494:-@chr6:8420720:8420828:-	ENSG00000124786.12	NMD_ex	0	0	0	0	chr6:8417494-8419579:8419677-8420720:-	0	0.0921921	nonNMD	1.3646e-10	-0.0842023	1.02458	0.676828	1
SPAG9_chr17:51007836:51007851:-@chr17:51007268:51007326:-@chr17:51014231:51014353:-	ENSG00000008294.21	ORF_preserving	1	0	1	0	chr17:51007326-51007836:51007851-51014231:-	0	-0.449743	nonNMD	1	-0.0926126	0.302791	0.0957776	0.582752
RNASET2_chr6:166948569:166948625:-@chr6:166946392:166946739:-@chr6:166952487:166952534:-	ENSG00000026297.17	NMD_ex	1	0	0	0	chr6:166946739-166948569:166948625-166952487:-	0	0.188521	NMD	0.00026891	0.0064299	0.0826748	0.337024	1
NAB1_chr2:190655976:190656153:+@chr2:190649845:190649982:+@chr2:190659157:190659362:+	ENSG00000138386.17	5UTR	1	0	1	0	chr2:190649982-190655976:190656153-190659157:+	0	Inf	nonNMD	0.021949	0.336336	-0.46909	0.00156694	0.0245043
GYG1_chr3:149026451:149026502:+@chr3:149024052:149024272:+@chr3:149026759:149031775:+	ENSG00000163754.18	ORF_preserving	1	0	0	0	chr3:149024272-149026451:149026502-149026759:+	0	0.0288912	nonNMD	4.8291e-12	-0.0926451	0.449668	0.0876304	0.547695
TPT1-AS1_chr13:45383759:45383838:+@chr13:45382824:45383235:+@chr13:45389734:45389747:+	ENSG00000170919.16	#N/A	1	0	0	0	chr13:45383235-45383759:45383838-45389734:+	0	#N/A	#N/A	#N/A	0.187566	0.0769577	0.108445	0.63684
MBD5_chr2:148233244:148233395:+@chr2:148178699:148178793:+@chr2:148342213:148342336:+	ENSG00000204406.14	5UTR	1	0	0	0	chr2:148178793-148233244:148233395-148342213:+	0	Inf	nonNMD	1	0.0334884	0.698506	0.587666	1
STX16_chr20:58669290:58669453:+@chr20:58667986:58668127:+@chr20:58670511:58670603:+	ENSG00000124222.22	NMD_ex	1	0	1	1	chr20:58668127-58669290:58669453-58670511:+	1	0.146832	NMD	0.48261	-0.173677	1.13884	0.0475378	0.349115
ATP2C1_chr3:130894707:130894775:+@chr3:130893990:130894337:+@chr3:130930415:130930526:+	ENSG00000017260.20	Start_codon	1	0	0	0	chr3:130894337-130894707:130894775-130930415:+	0	Inf	nonNMD	1	-0.0557187	-0.197294	0.330108	1
MAPKBP1_chr15:41813329:41813347:+@chr15:41812918:41813101:+@chr15:41813620:41813781:+	ENSG00000137802.14	ORF_preserving	1	0	0	0	chr15:41813101-41813329:41813347-41813620:+	0	0.105471	nonNMD	0.00021011	-0.341959	1.10389	0.00108781	0.01837
PDPK1_chr16:2595792:2595850:+@chr16:2586675:2586893:+@chr16:2597122:2597275:+	ENSG00000140992.19	NMD_ex	1	0	1	0	chr16:2586893-2595792:2595850-2597122:+	0	0.278095	NMD	0.98013	#N/A	1.20502	1	1
SH3GLB2_chr9:129013007:129013019:-@chr9:129012235:129012298:-@chr9:129014410:129014503:-	ENSG00000148341.18	ORF_preserving	1	0	0	1	chr9:129012298-129013007:129013019-129014410:-	0	-0.0927519	nonNMD	0.0014857	-0.0218817	0.183093	0.521998	1
CLTA_chr9:36209266:36209320:+@chr9:36204067:36204179:+@chr9:36211602:36212059:+	ENSG00000122705.17	ORF_preserving	1	1	1	1	chr9:36204179-36209266:36209320-36211602:+	0	0.096234	nonNMD	0.96319	-0.0396673	-0.0551012	0.010976	0.112839
CMC2_chr16:80980769:80980879:-@chr16:80975801:80976179:-@chr16:81006733:81006839:-	ENSG00000103121.9	5UTR	1	5	0	0	chr16:80976179-80980769:80980879-81006733:-	0	Inf	nonNMD	0.1991	0.0421109	0.684074	0.877659	1
HR_chr8:22116874:22117039:-@chr8:22116299:22116428:-@chr8:22118949:22119065:-	ENSG00000168453.16	ORF_preserving	1	0	0	0	chr8:22116428-22116874:22117039-22118949:-	0	0.218829	nonNMD	7.438e-10	#N/A	0.402766	#N/A	#N/A
GRIA2_chr4:157361009:157361124:+@chr4:157359895:157360143:+@chr4:157361537:157361652:+	ENSG00000120251.21	NMD_in	1	1	1	1	chr4:157360143-157361009:157361124-157361537:+	1	0.071036	nonNMD	0.99916	0.0912951	0.417519	1	1
CCDC14_chr3:123955842:123955965:-@chr3:123948895:123949132:-@chr3:123961143:123961381:-	ENSG00000175455.16	NMD_in	1	0	0	0	chr3:123949132-123955842:123955965-123961143:-	0	0.465001	NMD	7.7963e-15	-0.198917	-0.306936	0.0101301	0.106037
PSMA3-AS1_chr14:58293065:58293138:-@chr14:58291634:58291707:-@chr14:58297954:58298084:-	ENSG00000257621.8	#N/A	1	2	0	0	chr14:58291707-58293065:58293138-58297954:-	0	#N/A	#N/A	#N/A	0.0874089	0.255531	0.231448	1
ARIH2_chr3:48924717:48924839:+@chr3:48922747:48922811:+@chr3:48927461:48927813:+	ENSG00000177479.20	5UTR	1	14	0	0	chr3:48922811-48924717:48924839-48927461:+	0	Inf	nonNMD	0.99374	0.0186094	0.80348	0.692525	1
ZNF721_chr4:435769:435879:-@chr4:425814:427119:-@chr4:437445:437511:-	ENSG00000182903.16	NMD_in	1	0	0	0	chr4:427119-435769:435879-437445:-	0	0.324618	NMD	0.094789	0	1.7308	#N/A	#N/A
OSBPL1A_chr18:24341546:24341658:-@chr18:24334244:24334330:-@chr18:24366891:24366966:-	ENSG00000141447.18	NMD_ex	1	1	0	0	chr18:24334330-24341546:24341658-24366891:-	0	0.271671	NMD	2.576e-07	0.030488	0.472015	1	1
ZNF638_chr2:71388622:71388723:+@chr2:71380512:71380565:+@chr2:71393393:71393645:+	ENSG00000075292.19	NMD_ex	1	0	0	0	chr2:71380565-71388622:71388723-71393393:+	0	0.198885	NMD	1	-0.213363	1.05395	6.03874e-05	0.00176238
THAP8_chr19:36039943:36040136:-@chr19:36039322:36039718:-@chr19:36054134:36054285:-	ENSG00000161277.11	NMD_ex	1	0	0	0	chr19:36039718-36039943:36040136-36054134:-	0	0.375173	NMD	1.4014e-06	0.132452	0.648471	0.0130426	0.129254
GPATCH8_chr17:44464471:44464544:-@chr17:44436477:44436545:-@chr17:44474828:44474903:-	ENSG00000186566.13	NMD_ex	0	0	0	0	chr17:44436545-44464471:44464544-44474828:-	0	0.246443	NMD	1	#N/A	1.80672	1	1
OFD1_chrX:13740088:13740213:+@chrX:13739001:13739032:+@chrX:13744414:13744519:+	ENSG00000046651.16	NMD_in	1	0	0	0	chrX:13739032-13740088:13740213-13744414:+	0	0.224266	NMD	0.95968	0.024436	0.632682	0.0348778	0.27635
ZNF571-AS1_chr19:37569849:37569996:+@chr19:37566030:37566089:+@chr19:37585338:37585374:+	ENSG00000267470.6	#N/A	1	0	0	0	chr19:37566089-37569849:37569996-37585338:+	0	#N/A	#N/A	#N/A	#N/A	0.31438	#N/A	#N/A
ZNF384_chr12:6678662:6678710:-@chr12:6678126:6678460:-@chr12:6678945:6679183:-	ENSG00000126746.18	ORF_preserving	1	0	0	0	chr12:6678460-6678662:6678710-6678945:-	0	0.362773	nonNMD	0.99842	-0.233578	1.4158	0.00222117	0.03254
HMGCL_chr1:23810735:23810799:-@chr1:23808134:23808323:-@chr1:23814189:23814321:-	ENSG00000117305.15	NMD_ex	1	0	0	0	chr1:23808323-23810735:23810799-23814189:-	0	0.367057	NMD	2.5638e-06	-0.44417	1.48337	1.80524e-09	2.41097e-07
RPS24_chr10:78037438:78037441:+@chr10:78037193:78037304:+@chr10:78037964:78037982:+	ENSG00000138326.21	ORF_preserving	1	0	0	1	chr10:78037304-78037438:78037441-78037964:+	0	0.20382	nonNMD	0.68141	0.24359	-0.523848	1	1
U2SURP_chr3:143023974:143024018:+@chr3:143022852:143023064:+@chr3:143027148:143027253:+	ENSG00000163714.18	NMD_ex	1	0	0	0	chr3:143023064-143023974:143024018-143027148:+	1	0.288004	NMD	1	-0.35006	1.10888	3.56903e-12	8.00343e-10
MICU2_chr13:21515533:21515560:-@chr13:21514352:21514418:-@chr13:21521244:21521327:-	ENSG00000165487.14	ORF_preserving	1	0	0	0	chr13:21514418-21515533:21515560-21521244:-	0	-0.200589	nonNMD	9.7216e-21	0.189426	0.678922	0.0117032	0.11844
TVP23C-CDRT4_chr17:15540432:15540561:-@chr17:15440207:15440285:-@chr17:15545784:15545916:-	ENSG00000259024.6	ORF_preserving	1	0	0	0	chr17:15440285-15540432:15540561-15545784:-	0	0.345225	nonNMD	8.7378e-07	#N/A	0	#N/A	#N/A
AUH_chr9:91217276:91217327:-@chr9:91213959:91214425:-@chr9:91220804:91220919:-	ENSG00000148090.12	#N/A	0	0	0	0	chr9:91214425-91217276:91217327-91220804:-	0	#N/A	#N/A	8.024e-06	#N/A	0.953909	#N/A	#N/A
SDHAP3_chr5:1579276:1579484:-@chr5:1576178:1576309:-@chr5:1589246:1589365:-	ENSG00000185986.12	#N/A	1	0	0	0	chr5:1576309-1579276:1579484-1589246:-	0	#N/A	#N/A	#N/A	-0.0111772	1.13303	1	1
POMT2_chr14:77311948:77312033:-@chr14:77306245:77306441:-@chr14:77320433:77320476:-	ENSG00000009830.13	NMD_ex	1	0	0	0	chr14:77306441-77311948:77312033-77320433:-	0	0.251193	NMD	9.4315e-12	-0.00756568	0.771514	0.669528	1
LUC7L3_chr17:50751296:50751362:+@chr17:50750746:50750852:+@chr17:50752199:50752585:+	ENSG00000108848.16	#N/A	1	0	0	0	chr17:50750852-50751296:50751362-50752199:+	0	#N/A	#N/A	0.99999	-0.29265	0.136652	0.0139198	0.135689
CDKL3_chr5:134308573:134308727:-@chr5:134308000:134308466:-@chr5:134319357:134319389:-	ENSG00000006837.12	NMD_in	1	4	1	0	chr5:134308466-134308573:134308727-134319357:-	0	0.153575	NMD	2.2569e-12	#N/A	0.395054	#N/A	#N/A
OPHN1_chrX:68063853:68064177:-@chrX:68053644:68053810:-@chrX:68073151:68073299:-	ENSG00000079482.14	ORF_preserving	1	0	1	1	chrX:68053810-68063853:68064177-68073151:-	0	0.291791	nonNMD	0.99985	-0.0726129	0.399536	1	1
PLEKHA5_chr12:19270187:19270205:+@chr12:19269769:19269885:+@chr12:19274515:19274983:+	ENSG00000052126.15	ORF_preserving	1	0	1	1	chr12:19269885-19270187:19270205-19274515:+	0	-0.124196	nonNMD	1	-0.0383436	1.6664	0.0551416	0.388936
TMX3_chr18:68701744:68701790:-@chr18:68700404:68700485:-@chr18:68710020:68710144:-	ENSG00000166479.10	NMD_ex	1	2	0	0	chr18:68700485-68701744:68701790-68710020:-	0	0.192122	NMD	0.0044014	-0.0641886	0.678435	0.002763	0.0385231
TACC2_chr10:122215402:122215451:+@chr10:122210396:122211708:+@chr10:122216626:122216828:+	ENSG00000138162.19	NMD_ex	0	0	0	0	chr10:122211708-122215402:122215451-122216626:+	0	0.293029	NMD	4.819e-24	-0.0405858	0.809551	1.83402e-05	0.000657424
KIF21A_chr12:39315931:39315970:-@chr12:39311416:39311553:-@chr12:39319905:39320013:-	ENSG00000139116.19	#N/A	1	1	1	1	chr12:39311553-39315931:39315970-39319905:-	0	#N/A	#N/A	2.865e-08	-0.0152259	0.243156	1	1
SREK1IP1_chr5:64754314:64754362:-@chr5:64741056:64741200:-@chr5:64768504:64768619:-	ENSG00000153006.16	ORF_preserving	0	0	0	0	chr5:64741200-64754314:64754362-64768504:-	0	0.0731596	nonNMD	0.3871	-0.0127031	0.0194185	0.416188	1
MEG3_chr14:100831420:100831534:+@chr14:100831015:100831094:+@chr14:100835738:100835879:+	ENSG00000214548.18	#N/A	1	21	0	0	chr14:100831094-100831420:100831534-100835738:+	0	#N/A	#N/A	#N/A	#N/A	0.0172295	#N/A	#N/A
R3HDM2_chr12:57272452:57272554:-@chr12:57269751:57269994:-@chr12:57280357:57280530:-	ENSG00000179912.20	ORF_preserving	1	0	0	0	chr12:57269994-57272452:57272554-57280357:-	0	0.250404	nonNMD	1	-0.0209768	0.290483	0.105108	0.623244
SIRT6_chr19:4180781:4180909:-@chr19:4179103:4179286:-@chr19:4182473:4182500:-	ENSG00000077463.15	NMD_ex	1	1	0	0	chr19:4179286-4180781:4180909-4182473:-	0	0.0555468	nonNMD	0.039119	0.0144009	1.08671	0.942717	1
RILPL2_chr12:123430507:123430659:-@chr12:123423043:123423157:-@chr12:123436081:123436684:-	ENSG00000150977.11	NMD_ex	0	0	0	0	chr12:123423157-123430507:123430659-123436081:-	0	0.222362	NMD	0.00389	0	-0.0659582	#N/A	#N/A
WNT5B_chr12:1639683:1639976:+@chr12:1632657:1632905:+@chr12:1645793:1645933:+	ENSG00000111186.13	ORF_changing	1	0	1	0	chr12:1632905-1639683:1639976-1645793:+	0	0.31202	nonNMD	0.58535	-0.124808	0.178432	0.00580478	0.0688985
C20orf194_chr20:3343675:3343731:-@chr20:3340503:3340639:-@chr20:3348524:3348623:-	ENSG00000088854.13	NMD_ex	0	0	0	0	chr20:3340639-3343675:3343731-3348524:-	0	0.299383	NMD	1.1351e-12	#N/A	1.04003	1	1
WFDC2_chr20:45471152:45471281:+@chr20:45470388:45470532:+@chr20:45479941:45480094:+	ENSG00000101443.18	NMD_in	1	0	0	0	chr20:45470532-45471152:45471281-45479941:+	0	0.680857	NMD	0.79406	-0.0379351	0.289391	1	1
NSMF_chr9:137455238:137455307:-@chr9:137454390:137454443:-@chr9:137456410:137456486:-	ENSG00000165802.23	ORF_preserving	1	3	1	1	chr9:137454443-137455238:137455307-137456410:-	0	0.250559	nonNMD	0.26482	0.00627077	0.365565	1	1
PLEKHA3_chr2:178488967:178489014:+@chr2:178485640:178485757:+@chr2:178490658:178490814:+	ENSG00000116095.11	NMD_in	1	0	0	0	chr2:178485757-178488967:178489014-178490658:+	0	0.144801	NMD	0.015972	0.0808019	0.22863	0.318704	1
PRKD1_chr14:29656475:29656499:-@chr14:29638693:29638904:-@chr14:29663698:29663859:-	ENSG00000184304.16	ORF_preserving	1	0	1	0	chr14:29638904-29656475:29656499-29663698:-	0	-0.012186	nonNMD	6.6485e-07	#DIV/0!	0.384537	#N/A	#N/A
UBP1_chr3:33396744:33396878:-@chr3:33396161:33396280:-@chr3:33397044:33397135:-	ENSG00000153560.12	NMD_in	1	0	0	0	chr3:33396280-33396744:33396878-33397044:-	0	0.226522	NMD	0.99999	-0.0600282	0.951157	0.110498	0.644966
PRRC2C_chr1:171589368:171589605:+@chr1:171588378:171588505:+@chr1:171591586:171593511:+	ENSG00000117523.17	ORF_preserving	1	1	0	0	chr1:171588505-171589368:171589605-171591586:+	0	0.145553	nonNMD	1	-0.0887703	0.86356	0.0860577	0.541022
LMAN2L_chr2:96737136:96737217:-@chr2:96734408:96734526:-@chr2:96737948:96738067:-	ENSG00000114988.12	NMD_in	1	0	0	0	chr2:96734526-96737136:96737217-96737948:-	0	0.368798	NMD	1.9629e-11	0.248681	1.20953	3.14708e-05	0.00103288
RBM26_chr13:79353152:79353224:-@chr13:79344668:79344794:-@chr13:79354438:79354561:-	ENSG00000139746.16	ORF_preserving	1	0	0	0	chr13:79344794-79353152:79353224-79354438:-	0	-0.173105	nonNMD	1	-0.296722	0.86901	0.000730701	0.013279
THAP9-AS1_chr4:82895691:82895774:-@chr4:82893008:82894847:-@chr4:82897988:82898062:-	ENSG00000251022.6	#N/A	1	2	0	0	chr4:82894847-82895691:82895774-82897988:-	0	#N/A	#N/A	#N/A	-0.0164826	0.265179	0.885512	1
ZNF420_chr19:37096030:37096115:+@chr19:37090994:37091121:+@chr19:37127127:37130368:+	ENSG00000197050.11	NMD_in	1	0	0	0	chr19:37091121-37096030:37096115-37127127:+	0	0.255106	NMD	1.8575e-11	-0.0882806	1.82915	0.506549	1
PGAP1_chr2:196864986:196865080:-@chr2:196847002:196848037:-@chr2:196870940:196870979:-	ENSG00000197121.15	NMD_ex	1	0	0	0	chr2:196848037-196864986:196865080-196870940:-	0	-0.0423133	nonNMD	3.1628e-08	-0.0265968	0.623605	0.393123	1
CARM1_chr19:10921374:10921443:+@chr19:10921049:10921127:+@chr19:10921614:10921900:+	ENSG00000142453.12	ORF_preserving	1	0	1	0	chr19:10921127-10921374:10921443-10921614:+	0	0.27875	nonNMD	0.99998	-0.0369036	0.539299	0.00161664	0.0251706
B3GALNT1_chr3:161089943:161090066:-@chr3:161084016:161086788:-@chr3:161101138:161101734:-	ENSG00000169255.15	5UTR	1	0	0	0	chr3:161086788-161089943:161090066-161101138:-	0	Inf	nonNMD	0.002209	#N/A	0.578428	#N/A	#N/A
DNAJC6_chr1:65345610:65345723:+@chr1:65254461:65254649:+@chr1:65364634:65364761:+	ENSG00000116675.16	NMD_in	1	0	1	1	chr1:65254649-65345610:65345723-65364634:+	0	0.444117	NMD	0.99986	-0.0575924	0.554102	0.0133797	0.131766
DVL1_chr1:1337017:1337055:-@chr1:1336411:1336515:-@chr1:1337976:1338183:-	ENSG00000107404.20	ORF_changing	1	0	1	1	chr1:1336515-1337017:1337055-1337976:-	0	0.308404	nonNMD	3.7313e-06	0.0662372	0.813778	0.300779	1
HNRNPA2B1_chr7:26191055:26191128:-@chr7:26189730:26190460:-@chr7:26192494:26192577:-	ENSG00000122566.22	NMD_in	1	0	0	1	chr7:26190460-26191055:26191128-26192494:-	0	0.455044	NMD	0.99732	-0.0921997	0.0512306	0.00364487	0.0477788
CYRIB_chr8:129880375:129880458:-@chr8:129879388:129879471:-@chr8:129903311:129903350:-	ENSG00000153310.19	5UTR	1	4	0	0	chr8:129879471-129880375:129880458-129903311:-	0	Inf	nonNMD	0.97612	-0.0385006	0.337678	0.157118	0.831974
NPEPPS_chr17:47577044:47577160:+@chr17:47569416:47569494:+@chr17:47579389:47579511:+	ENSG00000141279.17	NMD_in	1	0	0	0	chr17:47569494-47577044:47577160-47579389:+	0	0.221555	NMD	1	0.222126	0.803499	7.64822e-05	0.00212532
ARAP1_chr11:72704151:72704334:-@chr11:72702904:72703079:-@chr11:72705804:72705890:-	ENSG00000186635.15	ORF_preserving	1	0	0	0	chr11:72703079-72704151:72704334-72705804:-	0	-0.122627	nonNMD	0.12294	0.222464	0.752302	0.171362	0.883055
ADCK1_chr14:77907802:77907919:+@chr14:77899099:77899258:+@chr14:77924456:77924575:+	ENSG00000063761.16	ORF_preserving	1	0	0	0	chr14:77899258-77907802:77907919-77924456:+	0	0.143825	nonNMD	9.4776e-15	0.00248785	1.27417	1	1
PCBP1-AS1_chr2:69988741:69988838:-@chr2:69988445:69988505:-@chr2:69996685:69996777:-	ENSG00000179818.15	#N/A	1	1	0	0	chr2:69988505-69988741:69988838-69996685:-	0	#N/A	#N/A	#N/A	-0.166667	0.515825	1	1
POMT2_chr14:77301089:77301249:-@chr14:77299454:77299561:-@chr14:77302834:77302943:-	ENSG00000009830.13	NMD_ex_in	1	0	0	0	chr14:77299561-77301089:77301249-77302834:-	0	0.229349	NMD	9.4315e-12	-0.132822	0.771514	0.000879645	0.0154332
USF2_chr19:35269802:35270003:+@chr19:35269445:35269699:+@chr19:35270446:35270517:+	ENSG00000105698.16	NMD_in	1	0	0	0	chr19:35269699-35269802:35270003-35270446:+	0	0.110685	nonNMD	0.99253	-0.0105515	0.258309	0.811137	1
NAV2_chr11:20049835:20049901:+@chr11:20048727:20049195:+@chr11:20054079:20054240:+	ENSG00000166833.22	No_stop_codon	1	0	1	0	chr11:20049195-20049835:20049901-20054079:+	0	0.432326	nonNMD	0.99995	-0.11758	0.340721	6.57139e-06	0.000282628
MAP4K2_chr11:64801578:64801621:-@chr11:64801110:64801183:-@chr11:64801709:64801757:-	ENSG00000168067.12	NMD_ex	1	0	0	0	chr11:64801183-64801578:64801621-64801709:-	1	0.11824	nonNMD	1.5422e-11	-0.288337	0.691409	0.0131076	0.129685
TRIM9_chr14:50985955:50986144:-@chr14:50981799:50982103:-@chr14:50998049:50998188:-	ENSG00000100505.14	ORF_preserving	1	0	1	1	chr14:50982103-50985955:50986144-50998049:-	0	0.112324	nonNMD	0.99973	#N/A	1.66375	#N/A	#N/A
DNM1L_chr12:32737864:32737942:+@chr12:32737104:32737161:+@chr12:32740063:32740240:+	ENSG00000087470.19	ORF_preserving	1	1	1	1	chr12:32737161-32737864:32737942-32740063:+	0	0.0394496	nonNMD	0.00056753	-0.0868733	0.616941	0.0638173	0.432928
KLHL42_chr12:27797246:27797349:+@chr12:27791707:27791901:+@chr12:27797714:27798156:+	ENSG00000087448.11	NMD_in	1	0	0	0	chr12:27791901-27797246:27797349-27797714:+	0	0.0131916	nonNMD	0.012525	0.0655569	0.93035	0.00114295	0.0190808
LRRC37B_chr17:32045699:32045818:+@chr17:32035564:32035639:+@chr17:32047760:32047901:+	ENSG00000185158.12	NMD_ex	1	0	0	0	chr17:32035639-32045699:32045818-32047760:+	0	0.112815	nonNMD	0.0064058	-0.040284	2.47377	0.702034	1
MFF_chr2:227347225:227347384:+@chr2:227342744:227342819:+@chr2:227352513:227352573:+	ENSG00000168958.20	ORF_preserving	1	2	1	0	chr2:227342819-227347225:227347384-227352513:+	0	-0.101863	nonNMD	0.065397	-0.0262209	-0.0264915	0.430937	1
LPIN1_chr2:11791707:11791785:+@chr2:11788386:11788456:+@chr2:11791913:11792006:+	ENSG00000134324.12	ORF_preserving	1	0	0	0	chr2:11788456-11791707:11791785-11791913:+	0	0.366677	nonNMD	6.4522e-13	-0.0431504	-0.676602	0.237974	1
ZMYM5_chr13:19837655:19837821:-@chr13:19835476:19835689:-@chr13:19838699:19838985:-	ENSG00000132950.19	NMD_ex	0	0	0	0	chr13:19835689-19837655:19837821-19838699:-	0	0.388378	NMD	0.00016664	-0.0997806	2.75974	0.000803226	0.0143323
COL11A1_chr1:102979596:102979612:-@chr1:102979381:102979435:-@chr1:102984137:102984191:-	ENSG00000060718.22	NMD_in	1	0	0	0	chr1:102979435-102979596:102979612-102984137:-	1	0.367418	NMD	1	0	0.0922242	#N/A	#N/A
PTPRD_chr9:8497241:8497268:-@chr9:8492861:8492979:-@chr9:8499646:8499840:-	ENSG00000153707.18	ORF_preserving	1	0	1	1	chr9:8492979-8497241:8497268-8499646:-	0	-0.0271225	nonNMD	1	-0.326744	-0.262322	0.0120502	0.121365
GSK3B_chr3:119866589:119866628:-@chr3:119863418:119863605:-@chr3:119876412:119876508:-	ENSG00000082701.17	ORF_preserving	1	0	1	1	chr3:119863605-119866589:119866628-119876412:-	0	-0.0131234	nonNMD	0.95571	-0.119458	0.0889704	0.000916975	0.0159834
CCDC14_chr3:123956045:123956115:-@chr3:123948895:123949132:-@chr3:123956354:123956427:-	ENSG00000175455.16	NMD_ex	1	0	0	0	chr3:123949132-123956045:123956115-123956354:-	0	0.489261	NMD	7.7963e-15	0	-0.306936	#N/A	#N/A
IFT20_chr17:28332145:28332382:-@chr17:28331401:28331987:-@chr17:28335339:28335435:-	ENSG00000109083.14	Start_codon	1	0	1	0	chr17:28331987-28332145:28332382-28335339:-	0	Inf	nonNMD	0.10302	-0.220932	0.245985	0.00247583	0.0353681
KSR1_chr17:27621192:27621273:+@chr17:27617294:27617428:+@chr17:27623313:27626434:+	ENSG00000141068.14	ORF_preserving	1	0	0	0	chr17:27617428-27621192:27621273-27623313:+	0	0.437959	nonNMD	0.069796	-1	1.16648	1	1
GPR180_chr13:94619149:94619330:+@chr13:94612189:94612390:+@chr13:94619467:94619517:+	ENSG00000152749.8	NMD_ex	0	0	0	0	chr13:94612390-94619149:94619330-94619467:+	0	0.168218	NMD	4.0903e-09	0.112097	0.0366463	0.454621	1
ABCD4_chr14:74293153:74293248:-@chr14:74292747:74292869:-@chr14:74295147:74295198:-	ENSG00000119688.21	NMD_ex	1	3	0	0	chr14:74292869-74293153:74293248-74295147:-	0	0.178623	NMD	1.3364e-12	-0.14236	1.4871	0.0860403	0.540984
SENP7_chr3:101417592:101417790:-@chr3:101372007:101372126:-@chr3:101458954:101459052:-	ENSG00000138468.16	ORF_preserving	1	1	1	1	chr3:101372126-101417592:101417790-101458954:-	0	0.0591827	nonNMD	0.073339	0.00105847	0.0213993	0.834309	1
ALDH16A1_chr19:49461883:49462036:+@chr19:49461618:49461800:+@chr19:49462569:49462755:+	ENSG00000161618.10	ORF_preserving	1	0	0	0	chr19:49461800-49461883:49462036-49462569:+	0	-0.0465915	nonNMD	2.3658e-20	0.0450686	0.577627	0.0638427	0.43304
GRB10_chr7:50705139:50705323:-@chr7:50703820:50703908:-@chr7:50710874:50710990:-	ENSG00000106070.20	5UTR	1	2	0	0	chr7:50703908-50705139:50705323-50710874:-	0	0.377568	nonNMD	0.93945	-0.135331	-0.274535	0.406428	1
POLR3A_chr10:77983919:77984012:-@chr10:77982652:77982817:-@chr10:77984204:77984298:-	ENSG00000148606.13	ORF_preserving	0	0	0	0	chr10:77982817-77983919:77984012-77984204:-	0	0.172165	nonNMD	1.2821e-23	-0.0160465	0.808496	0.608606	1
AGTRAP_chr1:11745987:11746223:+@chr1:11745802:11745837:+@chr1:11747439:11747545:+	ENSG00000177674.16	NMD_in	1	0	0	0	chr1:11745837-11745987:11746223-11747439:+	0	0.357222	NMD	0.18842	0.187457	0.306836	1	1
ATP11B_chr3:182902480:182902566:+@chr3:182898606:182898772:+@chr3:182913860:182913994:+	ENSG00000058063.16	ORF_changing	1	2	0	0	chr3:182898772-182902480:182902566-182913860:+	0	0.428643	nonNMD	0.0020092	-0.29389	0.788473	0.000144533	0.00356256
EPB41L1_chr20:36214359:36214440:+@chr20:36212271:36212376:+@chr20:36218875:36218962:+	ENSG00000088367.23	ORF_preserving	1	1	0	1	chr20:36212376-36214359:36214440-36218875:+	0	0.110303	nonNMD	0.87683	0.0222544	-0.551228	0.774838	1
ACSL3_chr2:222900673:222900780:+@chr2:222887829:222887888:+@chr2:222908732:222909036:+	ENSG00000123983.15	5UTR	1	0	1	0	chr2:222887888-222900673:222900780-222908732:+	0	Inf	nonNMD	0.00034758	-0.157807	0.78437	0.00923731	0.0985356
SEC22C_chr3:42563522:42563686:-@chr3:42561114:42561296:-@chr3:42568864:42569073:-	ENSG00000093183.14	NMD_ex	0	4	0	0	chr3:42561296-42563522:42563686-42568864:-	1	-0.0416919	nonNMD	2.8553e-07	-0.0752584	-0.17877	0.0509512	0.367432
RPAIN_chr17:5425970:5426082:+@chr17:5422768:5422829:+@chr17:5426235:5426299:+	ENSG00000129197.15	NMD_ex	1	5	0	0	chr17:5422829-5425970:5426082-5426235:+	1	0.142296	NMD	5.5657e-11	-0.0371262	-0.104765	0.391227	1
CEP170B_chr14:104868423:104868555:+@chr14:104865267:104865513:+@chr14:104876255:104876345:+	ENSG00000099814.16	Start_codon	1	0	0	0	chr14:104865513-104868423:104868555-104876255:+	0	Inf	nonNMD	0.99671	0.0666573	0.629467	0.350101	1
ASPH_chr8:61643944:61644001:-@chr8:61643385:61643433:-@chr8:61644599:61644632:-	ENSG00000198363.18	ORF_preserving	1	0	0	0	chr8:61643433-61643944:61644001-61644599:-	0	-0.134391	nonNMD	6.6268e-15	-0.0461298	0.427398	0.391162	1
LONP2_chr16:48256609:48256741:+@chr16:48252130:48252365:+@chr16:48258617:48258740:+	ENSG00000102910.14	ORF_preserving	1	0	0	0	chr16:48252365-48256609:48256741-48258617:+	0	0.173941	nonNMD	4.2411e-28	-0.0624902	0.675387	0.00208725	0.031002
CARS2_chr13:110644064:110644182:-@chr13:110642314:110642521:-@chr13:110644384:110644483:-	ENSG00000134905.17	NMD_in	1	0	0	0	chr13:110642521-110644064:110644182-110644384:-	0	0.539693	NMD	9.5929e-08	0.19307	0.808078	2.47636e-09	3.14191e-07
CDK19_chr6:110638648:110638706:-@chr6:110632029:110632161:-@chr6:110667433:110667574:-	ENSG00000155111.15	NMD_ex	1	0	0	0	chr6:110632161-110638648:110638706-110667433:-	1	0.386078	NMD	0.99982	-0.0728807	0.28968	0.221469	1
SYNE2_chr14:64215285:64215354:+@chr14:64214143:64214470:+@chr14:64216247:64216387:+	ENSG00000054654.19	ORF_preserving	1	0	0	0	chr14:64214470-64215285:64215354-64216247:+	0	0.156211	nonNMD	1.6503e-25	-0.00256266	0.279048	1	1
FAM13B_chr5:138018954:138019146:-@chr5:138018301:138018514:-@chr5:138021030:138021197:-	ENSG00000031003.10	Start_codon	1	0	0	0	chr5:138018514-138018954:138019146-138021030:-	0	Inf	nonNMD	0.48745	-0.296028	0.784921	0.00811357	0.089248
LINC01278_chrX:63432363:63432491:-@chrX:63396557:63399903:-@chrX:63560831:63561052:-	ENSG00000235437.8	#N/A	1	0	0	0	chrX:63399903-63432363:63432491-63560831:-	0	#N/A	#N/A	#N/A	#N/A	0.442721	#N/A	#N/A
ALAS1_chr3:52198671:52198848:+@chr3:52198093:52198255:+@chr3:52199220:52199440:+	ENSG00000023330.15	5UTR	1	0	0	0	chr3:52198255-52198671:52198848-52199220:+	0	Inf	nonNMD	0.10979	-0.263488	0.46694	0.00241944	0.0347478
YTHDF3_chr8:63175330:63175416:+@chr8:63169386:63169411:+@chr8:63186146:63186261:+	ENSG00000185728.17	NMD_ex	1	3	0	0	chr8:63169411-63175330:63175416-63186146:+	0	0.304532	NMD	0.99704	-0.0343517	1.23802	0.0314781	0.255494
MFF_chr2:227352513:227352573:+@chr2:227340291:227340380:+@chr2:227355676:227355761:+	ENSG00000168958.20	ORF_preserving	1	2	1	0	chr2:227340380-227352513:227352573-227355676:+	0	0.0455271	nonNMD	0.065397	-0.0945077	-0.0264915	0.0691055	0.45905
PTPRF_chr1:43575909:43575927:+@chr1:43569589:43569778:+@chr1:43578809:43580078:+	ENSG00000142949.17	ORF_preserving	1	0	1	1	chr1:43569778-43575909:43575927-43578809:+	0	-0.213141	nonNMD	1	0.0012906	-0.193925	0.902204	1
ACACB_chr12:109209164:109209353:+@chr12:109206709:109206856:+@chr12:109212835:109212936:+	ENSG00000076555.15	5UTR	0	0	0	0	chr12:109206856-109209164:109209353-109212835:+	0	0.182129	nonNMD	7.6499e-47	0	0.652221	#N/A	#N/A
MAP2K3_chr17:21296085:21296210:+@chr17:21284671:21284969:+@chr17:21298412:21298444:+	ENSG00000034152.19	NMD_in	1	5	0	0	chr17:21284969-21296085:21296210-21298412:+	0	0.353336	NMD	0.022009	-0.0103761	1.07182	0.196949	0.970413
PUS1_chr12:131932721:131932833:+@chr12:131932174:131932312:+@chr12:131939172:131939275:+	ENSG00000177192.14	NMD_in	1	1	0	0	chr12:131932312-131932721:131932833-131939172:+	0	0.219199	NMD	0.0016656	0.121989	1.423	0.000249971	0.00562646
GPM6B_chrX:13807649:13807769:-@chrX:13785621:13785808:-@chrX:13938506:13938638:-	ENSG00000046653.15	ORF_preserving	1	0	1	0	chrX:13785808-13807649:13807769-13938506:-	0	0.00230602	nonNMD	0.34626	-0.0333425	0.227667	0.313849	1
GLS_chr2:190954754:190954818:+@chr2:190954583:190954660:+@chr2:190962829:190963158:+	ENSG00000115419.13	ORF_changing	1	0	0	0	chr2:190954660-190954754:190954818-190962829:+	0	0.185487	nonNMD	0.96154	0.00490913	0.547052	0.742777	1
COA8_chr14:103571622:103571820:+@chr14:103562959:103563124:+@chr14:103587273:103587364:+	ENSG00000256053.9	ORF_preserving	1	2	0	0	chr14:103563124-103571622:103571820-103587273:+	0	0.357	nonNMD	0.00020615	-0.0502553	0.161235	0.224881	1
B3GALNT1_chr3:161089943:161090062:-@chr3:161083882:161086788:-@chr3:161101138:161101233:-	ENSG00000169255.15	5UTR	1	1	0	0	chr3:161086788-161089943:161090062-161101138:-	0	Inf	nonNMD	0.002209	0.147325	0.578428	0.174012	0.892992
FAH_chr15:80172148:80172248:+@chr15:80168263:80168316:+@chr15:80173013:80173144:+	ENSG00000103876.14	NMD_ex	1	0	0	0	chr15:80168316-80172148:80172248-80173013:+	0	0.307597	NMD	4.0347e-17	-0.491449	0.993954	6.01814e-10	9.03902e-08
MBD2_chr18:54187713:54187837:-@chr18:54166075:54166166:-@chr18:54188873:54189011:-	ENSG00000134046.12	NMD_in	1	0	0	0	chr18:54166166-54187713:54187837-54188873:-	1	0.34896	NMD	0.34957	0.190497	0.528466	0.00179192	0.0273311
CAMTA2_chr17:4982088:4982160:-@chr17:4981677:4981831:-@chr17:4982756:4982892:-	ENSG00000108509.21	ORF_preserving	1	0	0	0	chr17:4981831-4982088:4982160-4982756:-	0	0.0831911	nonNMD	0.99918	0.124284	0.910063	0.161929	0.848903
MBOAT2_chr2:8862270:8862322:-@chr2:8860612:8860764:-@chr2:8862589:8862722:-	ENSG00000143797.12	NMD_in	1	1	0	0	chr2:8860764-8862270:8862322-8862589:-	0	0.192799	NMD	0.51629	0.1261	0.233365	0.0330095	0.265139
TNRC6C_chr17:78097744:78097861:+@chr17:78093619:78093763:+@chr17:78098342:78098537:+	ENSG00000078687.17	ORF_preserving	1	0	0	0	chr17:78093763-78097744:78097861-78098342:+	0	0.0776119	nonNMD	1	0.0579213	1.19594	0.872772	1
MYO9A_chr15:71847414:71847468:-@chr15:71830108:71830311:-@chr15:71848844:71848968:-	ENSG00000066933.16	ORF_preserving	1	0	1	1	chr15:71830311-71847414:71847468-71848844:-	0	-0.10308	nonNMD	0.48923	-0.0707095	0.780494	0.309155	1
LRRC75B_chr22:24588678:24589265:-@chr22:24588213:24588329:-@chr22:24589820:24589949:-	ENSG00000178026.13	NMD_in	1	0	0	0	chr22:24588329-24588678:24589265-24589820:-	0	0.413764	NMD	9.0241e-13	0.0474285	0.767346	0.432444	1
CMC2_chr16:80998284:80998351:-@chr16:80997313:80997429:-@chr16:81001247:81001334:-	ENSG00000103121.9	5UTR	1	1	0	0	chr16:80997429-80998284:80998351-81001247:-	0	Inf	nonNMD	0.1991	0.124576	0.684074	0.216447	1
ZNF431_chr19:21151078:21151198:+@chr19:21143550:21143643:+@chr19:21166334:21166461:+	ENSG00000196705.8	ORF_preserving	1	0	0	0	chr19:21143643-21151078:21151198-21166334:+	0	-0.0167752	nonNMD	0.024969	-0.00450174	0.913693	0.941933	1
MYO18A_chr17:29124652:29124688:-@chr17:29122165:29122253:-@chr17:29165941:29167021:-	ENSG00000196535.17	ORF_preserving	1	1	0	0	chr17:29122253-29124652:29124688-29165941:-	0	0.0313325	nonNMD	0.98723	-0.039341	0.748778	0.396266	1
TARBP2_chr12:53505134:53505262:+@chr12:53504611:53504815:+@chr12:53505648:53505686:+	ENSG00000139546.11	ORF_changing	1	0	0	0	chr12:53504815-53505134:53505262-53505648:+	0	0.356867	nonNMD	0.46644	-0.126281	1.07125	0.0204705	0.182835
RALGPS1_chr9:127050042:127050132:+@chr9:127034430:127034514:+@chr9:127052846:127052939:+	ENSG00000136828.19	ORF_preserving	1	0	0	0	chr9:127034514-127050042:127050132-127052846:+	0	0.0864469	nonNMD	0.99999	-0.133342	0.259443	0.0260326	0.220124
UGCG_chr9:111915758:111915836:+@chr9:111914604:111914746:+@chr9:111922848:111922951:+	ENSG00000148154.10	NMD_in	1	0	1	0	chr9:111914746-111915758:111915836-111922848:+	0	0.413726	NMD	0.94147	0.034891	0.539331	0.948441	1
UEVLD_chr11:18534329:18534453:-@chr11:18529608:18532487:-@chr11:18536405:18536469:-	ENSG00000151116.17	ORF_changing	1	0	0	0	chr11:18532487-18534329:18534453-18536405:-	0	0.0436293	nonNMD	3.7228e-07	0.1347	1.22911	0.197999	0.973796
PIF1_chr15:64822265:64822391:-@chr15:64821166:64821281:-@chr15:64822477:64822610:-	ENSG00000140451.13	#N/A	0	0	0	0	chr15:64821281-64822265:64822391-64822477:-	0	#N/A	#N/A	1.8307e-16	#N/A	0.94956	#N/A	#N/A
PEX5L_chr3:179879928:179880123:-@chr3:179875353:179875477:-@chr3:179887672:179887784:-	ENSG00000114757.19	5UTR	1	0	0	0	chr3:179875477-179879928:179880123-179887672:-	0	-0.0732245	nonNMD	0.0079927	-0.0557344	-0.41782	0.257275	1
ADGRL3_chr4:62063504:62063633:+@chr4:62044452:62044549:+@chr4:62070108:62071127:+	ENSG00000150471.17	ORF_preserving	1	1	1	1	chr4:62044549-62063504:62063633-62070108:+	0	0.0151725	nonNMD	1	-0.20883	0.450779	0.0025399	0.0360484
ZNF195_chr11:3361742:3361889:-@chr11:3358993:3360565:-@chr11:3370974:3371070:-	ENSG00000005801.18	ORF_preserving	1	10	0	0	chr11:3360565-3361742:3361889-3370974:-	0	0.291474	nonNMD	0.0038677	-0.00997475	0.711303	0.950289	1
VCAN_chr5:83519348:83522309:+@chr5:83512102:83512396:+@chr5:83537006:83542268:+	ENSG00000038427.16	ORF_preserving	1	1	1	1	chr5:83512396-83519348:83522309-83537006:+	0	-0.120782	nonNMD	1	0.140325	-1.08972	0.241866	1
RAB28_chr4:13460698:13460828:-@chr4:13381490:13381594:-@chr4:13474317:13474322:-	ENSG00000157869.16	NMD_ex	1	0	0	0	chr4:13381594-13460698:13460828-13474317:-	0	0.114285	nonNMD	0.02487	-0.152913	1.35493	0.0108862	0.112172
AHI1_chr6:135290422:135290525:-@chr6:135283406:135285647:-@chr6:135300499:135300558:-	ENSG00000135541.22	ORF_changing	1	0	1	0	chr6:135285647-135290422:135290525-135300499:-	0	0.153327	nonNMD	1.0773e-25	-0.34732	0.673728	8.24758e-05	0.00226924
CLASP1_chr2:121418621:121418729:-@chr2:121410865:121410969:-@chr2:121425138:121425306:-	ENSG00000074054.20	ORF_preserving	1	0	0	0	chr2:121410969-121418621:121418729-121425138:-	0	-0.261625	nonNMD	1	-0.0776101	0.54915	0.18428	0.927714
RAPGEF6_chr5:131450022:131450046:-@chr5:131446482:131446703:-@chr5:131453053:131453177:-	ENSG00000158987.22	ORF_preserving	1	0	0	0	chr5:131446703-131450022:131450046-131453053:-	0	-0.380603	nonNMD	0.99644	-0.0238996	1.11126	0.364329	1
RGS12_chr4:3428557:3428711:+@chr4:3428089:3428169:+@chr4:3430406:3430955:+	ENSG00000159788.19	NMD_ex	1	0	1	1	chr4:3428169-3428557:3428711-3430406:+	1	0.307732	NMD	4.0922e-09	-0.143056	-0.178517	0.0204363	0.182564
KMT2C_chr7:152168566:152168589:-@chr7:152167145:152167378:-@chr7:152169185:152169249:-	ENSG00000055609.21	NMD_in	1	0	0	0	chr7:152167378-152168566:152168589-152169185:-	0	0.245667	NMD	1	0.0272597	0.749367	1	1
KCNG1_chr20:51012358:51012416:-@chr20:51009564:51010364:-@chr20:51022869:51023107:-	ENSG00000026559.14	5UTR	1	0	0	0	chr20:51010364-51012358:51012416-51022869:-	0	Inf	nonNMD	0.026243	#DIV/0!	-0.568967	#N/A	#N/A
TRIQK_chr8:92921502:92921660:-@chr8:92916928:92917010:-@chr8:92954405:92954564:-	ENSG00000205133.12	5UTR	1	2	0	0	chr8:92917010-92921502:92921660-92954405:-	0	Inf	nonNMD	0.0099534	0.0150387	0.274108	0.306807	1
C1orf52_chr1:85258934:85259061:-@chr1:85258523:85258722:-@chr1:85259357:85259633:-	ENSG00000162642.14	NMD_in	1	0	0	0	chr1:85258722-85258934:85259061-85259357:-	1	0.337384	NMD	0.047382	0.122911	1.06632	0.0144382	0.139473
ZNF618_chr9:114008343:114008379:+@chr9:114007349:114007439:+@chr9:114008476:114008554:+	ENSG00000157657.14	ORF_preserving	1	0	0	0	chr9:114007439-114008343:114008379-114008476:+	0	0.185752	nonNMD	0.99842	0.00884911	-0.0806736	1	1
SNAP91_chr6:83556142:83556245:-@chr6:83552879:83554285:-@chr6:83560103:83560208:-	ENSG00000065609.14	NMD_in	1	0	1	1	chr6:83554285-83556142:83556245-83560103:-	0	0.155678	NMD	0.99993	0.0075344	0.655596	0.781419	1
FBXL20_chr17:39285477:39285573:-@chr17:39282728:39282855:-@chr17:39297126:39297195:-	ENSG00000108306.13	ORF_preserving	1	0	1	1	chr17:39282855-39285477:39285573-39297126:-	0	-0.0559382	nonNMD	0.99691	-0.07613	1.14788	0.00441691	0.0556464
PHYHD1_chr9:128940598:128940715:+@chr9:128940368:128940497:+@chr9:128941444:128941571:+	ENSG00000175287.19	ORF_preserving	1	0	0	0	chr9:128940497-128940598:128940715-128941444:+	0	0.183471	nonNMD	4.0371e-13	-0.126362	0.199271	1	1
CLEC2D_chr12:9692827:9693948:+@chr12:9687901:9688086:+@chr12:9694759:9695129:+	ENSG00000069493.15	NMD_in	1	0	0	0	chr12:9688086-9692827:9693948-9694759:+	0	0.591624	NMD	0.23009	#N/A	-0.0975045	#N/A	#N/A
CASC15_chr6:22173997:22174062:+@chr6:22110746:22110920:+@chr6:22191566:22191656:+	ENSG00000272168.8	#N/A	1	0	0	0	chr6:22110920-22173997:22174062-22191566:+	0	#N/A	#N/A	#N/A	-0.242009	1.42247	1	1
ANAPC16_chr10:72220053:72220379:+@chr10:72215999:72216138:+@chr10:72230365:72230440:+	ENSG00000166295.9	5UTR	1	0	0	0	chr10:72216138-72220053:72220379-72230365:+	0	Inf	nonNMD	0.022882	-0.221175	0.382018	0.0358135	0.281674
CCDC189_chr16:30759011:30759247:-@chr16:30757435:30757654:-@chr16:30759341:30759458:-	ENSG00000196118.12	#N/A	1	0	0	0	chr16:30757654-30759011:30759247-30759341:-	0	#N/A	#N/A	2.7592e-08	0.153806	0.616327	1	1
AMACR_chr5:34004573:34004734:-@chr5:33998640:33998827:-@chr5:34005755:34005899:-	ENSG00000242110.8	NMD_ex	1	0	0	0	chr5:33998827-34004573:34004734-34005755:-	0	0.00121036	nonNMD	0.027363	-0.0231632	0.496362	0.622359	1
MAVS_chr20:3857634:3857809:+@chr20:3854557:3854741:+@chr20:3861331:3861504:+	ENSG00000088888.18	NMD_ex	1	1	0	0	chr20:3854741-3857634:3857809-3861331:+	1	0.319082	NMD	6.7045e-07	-0.0734924	0.319017	0.0594639	0.410853
THAP9-AS1_chr4:82895691:82895774:-@chr4:82893008:82894847:-@chr4:82900076:82900223:-	ENSG00000251022.6	#N/A	1	2	0	0	chr4:82894847-82895691:82895774-82900076:-	0	#N/A	#N/A	#N/A	-0.135494	0.265179	0.0193028	0.174213
RERE_chr1:8614560:8614686:-@chr1:8557417:8557523:-@chr1:8624309:8624380:-	ENSG00000142599.19	ORF_preserving	1	0	1	0	chr1:8557523-8614560:8614686-8624309:-	0	0.113845	nonNMD	1	0.105288	1.2488	0.219872	1
CEP126_chr11:101956261:101956943:+@chr11:101948030:101948142:+@chr11:101958167:101958366:+	ENSG00000110318.15	NMD_in	1	0	0	0	chr11:101948142-101956261:101956943-101958167:+	0	0.359193	NMD	5.2173e-18	0.250411	1.37192	1	1
SETD5_chr3:9433369:9433562:+@chr3:9429826:9430051:+@chr3:9433844:9433878:+	ENSG00000168137.19	3UTR	1	1	0	0	chr3:9430051-9433369:9433562-9433844:+	0	0.125048	nonNMD	0.99997	0.0330083	1.02558	0.57718	1
MEG3_chr14:100834631:100834751:+@chr14:100829651:100831534:+@chr14:100835738:100835879:+	ENSG00000214548.18	#N/A	1	8	0	0	chr14:100831534-100834631:100834751-100835738:+	0	#N/A	#N/A	#N/A	#N/A	0.0172295	#N/A	#N/A
NR2F1-AS1_chr5:93432364:93432460:-@chr5:93409366:93411509:-@chr5:93438702:93438741:-	ENSG00000237187.9	#N/A	1	0	0	0	chr5:93411509-93432364:93432460-93438702:-	0	#N/A	#N/A	#N/A	#DIV/0!	0.0517991	#N/A	#N/A
HSD11B1L_chr19:5684988:5685119:+@chr19:5684780:5684905:+@chr19:5686899:5686991:+	ENSG00000167733.14	NMD_in	1	1	0	0	chr19:5684905-5684988:5685119-5686899:+	0	0.0475103	nonNMD	0.00027093	0.00526634	0.284155	0.940846	1
RHOT1_chr17:32211115:32211238:+@chr17:32208106:32208309:+@chr17:32253084:32253374:+	ENSG00000126858.19	ORF_preserving	1	1	0	0	chr17:32208309-32211115:32211238-32253084:+	0	0.0867876	nonNMD	0.79851	-0.0308166	0.814364	1	1
SH3GL3_chr15:83490751:83490902:+@chr15:83447530:83447578:+@chr15:83559252:83559321:+	ENSG00000140600.17	NMD_in	1	0	1	1	chr15:83447578-83490751:83490902-83559252:+	0	0.22889	NMD	0.00010242	-0.0683544	-0.111665	0.0878367	0.5487
MAPK10_chr4:86103185:86103244:-@chr4:86101893:86102032:-@chr4:86107222:86107243:-	ENSG00000109339.24	NMD_ex	1	0	0	1	chr4:86102032-86103185:86103244-86107222:-	1	0.214269	NMD	0.27553	-0.0211756	0.439184	1	1
PRPF39_chr14:45096423:45096758:+@chr14:45096102:45096228:+@chr14:45096886:45097005:+	ENSG00000185246.18	NMD_in	1	0	0	0	chr14:45096228-45096423:45096758-45096886:+	0	0.301414	NMD	0.99875	-0.0765642	1.49386	0.346342	1
ZNF33B_chr10:42632294:42632439:-@chr10:42631807:42632024:-@chr10:42636919:42636972:-	ENSG00000196693.15	NMD_ex	1	1	0	0	chr10:42632024-42632294:42632439-42636919:-	0	0.0569611	nonNMD	1.8817e-06	0.0428875	0.295154	1	1
CTC1_chr17:8228726:8228892:-@chr17:8228502:8228629:-@chr17:8229141:8229206:-	ENSG00000178971.16	NMD_ex	1	0	0	0	chr17:8228629-8228726:8228892-8229141:-	0	0.502205	NMD	1.6015e-11	0.109475	1.70982	0.513048	1
DTNB_chr2:25419514:25419535:-@chr2:25388201:25388361:-@chr2:25427534:25427631:-	ENSG00000138101.19	ORF_preserving	1	1	1	1	chr2:25388361-25419514:25419535-25427534:-	0	-0.309655	nonNMD	2.7969e-10	-0.057668	0.957438	0.0555466	0.391073
MFSD14B_chr9:94440984:94441099:+@chr9:94438400:94438528:+@chr9:94444963:94445182:+	ENSG00000148110.16	NMD_ex	0	0	0	0	chr9:94438528-94440984:94441099-94444963:+	0	0.427286	NMD	0.00043286	-0.0359006	-0.35602	1	1
SEPTIN2_chr2:241317498:241317599:+@chr2:241315943:241315982:+@chr2:241324215:241324241:+	ENSG00000168385.18	5UTR	1	4	1	1	chr2:241315982-241317498:241317599-241324215:+	0	Inf	nonNMD	0.28815	0.00686383	0.134115	0.698718	1
LINC01278_chrX:63516909:63517082:-@chrX:63432363:63432491:-@chrX:63560831:63560915:-	ENSG00000235437.8	#N/A	1	0	0	0	chrX:63432491-63516909:63517082-63560831:-	0	#N/A	#N/A	#N/A	-0.148909	0.442721	0.282051	1
ARHGAP26_chr5:143207197:143207308:+@chr5:143147230:143147381:+@chr5:143213996:143214088:+	ENSG00000145819.18	ORF_preserving	1	1	0	0	chr5:143147381-143207197:143207308-143213996:+	0	0.0951826	nonNMD	0.99661	0	1.02119	#N/A	#N/A
OSBPL3_chr7:24849068:24849176:-@chr7:24842278:24842413:-@chr7:24852503:24852634:-	ENSG00000070882.13	ORF_preserving	1	0	0	0	chr7:24842413-24849068:24849176-24852503:-	0	-0.259468	nonNMD	1.585e-06	-0.0933753	0.551978	0.0271524	0.22763
TYW5_chr2:199936404:199936492:-@chr2:199935930:199936047:-@chr2:199938932:199939070:-	ENSG00000162971.11	NMD_ex	1	0	0	0	chr2:199936047-199936404:199936492-199938932:-	1	0.339851	NMD	1.9542e-10	-0.0668565	1.97507	0.00155519	0.0243692
PRKAA1_chr5:40769415:40769503:-@chr5:40767465:40767690:-@chr5:40771718:40771855:-	ENSG00000132356.11	NMD_ex	1	0	1	0	chr5:40767690-40769415:40769503-40771718:-	0	0.363733	NMD	0.13725	-0.122267	0.687809	0.000229332	0.00522285
MAP4K5_chr14:50438091:50438094:-@chr14:50437893:50438008:-@chr14:50440012:50440073:-	ENSG00000012983.12	ORF_preserving	0	0	0	0	chr14:50438008-50438091:50438094-50440012:-	0	-0.048986	nonNMD	0.99469	0	-0.0105624	#N/A	#N/A
DNAJC5_chr20:63931108:63931182:+@chr20:63930850:63931022:+@chr20:63931464:63936031:+	ENSG00000101152.11	NMD_in	1	0	1	1	chr20:63931022-63931108:63931182-63931464:+	1	0.362756	NMD	0.81216	0.0826159	-0.00290341	0.0953684	0.581041
LIMS2_chr2:127642048:127642199:-@chr2:127640269:127640988:-@chr2:127642922:127643072:-	ENSG00000072163.20	NMD_ex	1	0	0	0	chr2:127640988-127642048:127642199-127642922:-	0	0.0239397	nonNMD	5.0526e-05	#N/A	-0.10376	#N/A	#N/A
ARHGAP26_chr5:143207197:143207473:+@chr5:143147230:143147381:+@chr5:143213996:143214088:+	ENSG00000145819.18	ORF_preserving	1	0	0	0	chr5:143147381-143207197:143207473-143213996:+	0	0.205607	nonNMD	0.99661	0	1.02119	#N/A	#N/A
CMC2_chr16:80981805:80981877:-@chr16:80966447:80976179:-@chr16:81006733:81006873:-	ENSG00000103121.9	5UTR	1	12	0	0	chr16:80976179-80981805:80981877-81006733:-	0	Inf	nonNMD	0.1991	-0.0184905	0.684074	0.59529	1
SYNJ2BP-COX16_chr14:70388469:70388606:-@chr14:70375675:70375771:-@chr14:70416899:70416984:-	ENSG00000258644.6	NMD_ex	1	0	0	0	chr14:70375771-70388469:70388606-70416899:-	1	-0.0673484	nonNMD	#N/A	#N/A	0	#N/A	#N/A
NSMCE2_chr8:125102050:125102146:+@chr8:125091843:125091958:+@chr8:125102316:125102464:+	ENSG00000156831.8	5UTR	1	0	0	0	chr8:125091958-125102050:125102146-125102316:+	0	Inf	nonNMD	0.037899	0.00922702	0.762136	0.80391	1
AFDN_chr6:167954460:167954493:+@chr6:167951185:167952187:+@chr6:167962432:167962567:+	ENSG00000130396.21	ORF_preserving	1	0	0	1	chr6:167952187-167954460:167954493-167962432:+	0	0.18331	nonNMD	1	-0.0109878	0.4756	0.502467	1
NSL1_chr1:212739533:212739601:-@chr1:212726152:212738686:-@chr1:212782371:212782426:-	ENSG00000117697.15	ORF_changing	1	0	0	0	chr1:212738686-212739533:212739601-212782371:-	0	0.220102	nonNMD	0.0039309	0.0191105	0.848474	0.830517	1
CNNM3_chr2:96831968:96832068:+@chr2:96828995:96829134:+@chr2:96832551:96832573:+	ENSG00000168763.16	NMD_in	1	0	0	0	chr2:96829134-96831968:96832068-96832551:+	0	0.39886	NMD	2.1173e-07	0.103	2.03449	0.063353	0.430566
EPB41L4B_chr9:109185488:109185605:-@chr9:109182728:109182797:-@chr9:109192277:109192355:-	ENSG00000095203.15	ORF_preserving	0	0	0	0	chr9:109182797-109185488:109185605-109192277:-	0	0.146401	nonNMD	0.99972	0.180119	1.9087	1	1
OSBP2_chr22:30889489:30889636:+@chr22:30889176:30889234:+@chr22:30890727:30890973:+	ENSG00000184792.16	ORF_preserving	0	0	1	0	chr22:30889234-30889489:30889636-30890727:+	0	-0.133319	nonNMD	0.00043434	-0.0280292	0.705192	0.0611375	0.41953
LINC02217_chr5:17404557:17404729:+@chr5:17404118:17404320:+@chr5:17441468:17441694:+	ENSG00000248455.6	#N/A	1	0	0	0	chr5:17404320-17404557:17404729-17441468:+	0	#N/A	#N/A	#N/A	#N/A	-0.0331742	#N/A	#N/A
RELA-DT_chr11:65666130:65666217:+@chr11:65663426:65665543:+@chr11:65671422:65671704:+	ENSG00000285533.2	#N/A	0	0	0	0	chr11:65665543-65666130:65666217-65671422:+	0	#N/A	#N/A	#N/A	0.0839895	0.291373	1	1
CCDC183_chr9:136805356:136805457:+@chr9:136804761:136804816:+@chr9:136806077:136806238:+	ENSG00000213213.14	NMD_ex	1	0	0	0	chr9:136804816-136805356:136805457-136806077:+	0	0.309887	NMD	1.493e-09	0.190026	0.556424	0.113369	0.657114
ZNF706_chr8:101202332:101202447:-@chr8:101201606:101201743:-@chr8:101205434:101205732:-	ENSG00000120963.12	5UTR	1	1	0	0	chr8:101201743-101202332:101202447-101205434:-	0	Inf	nonNMD	0.70233	-0.00459358	0.207856	0.793847	1
TMX2_chr11:57737835:57738026:+@chr11:57737607:57737668:+@chr11:57738353:57738430:+	ENSG00000213593.10	NMD_in	1	1	0	0	chr11:57737668-57737835:57738026-57738353:+	0	0.263322	NMD	0.64745	-0.0394333	0.370814	0.312636	1
ZSWIM7_chr17:15977578:15977913:-@chr17:15976568:15977092:-@chr17:15978043:15978163:-	ENSG00000214941.8	#N/A	1	0	0	0	chr17:15977092-15977578:15977913-15978043:-	0	#N/A	#N/A	0.00089609	0.176836	0.353964	0.0403998	0.308537
KIF23_chr15:69440767:69441079:+@chr15:69440307:69440487:+@chr15:69444789:69445041:+	ENSG00000137807.16	ORF_preserving	1	1	0	0	chr15:69440487-69440767:69441079-69444789:+	0	-0.313813	nonNMD	1	-0.0134789	0.243824	0.565335	1
SCAMP1_chr5:78449932:78450034:+@chr5:78421800:78421960:+@chr5:78459244:78459362:+	ENSG00000085365.18	ORF_preserving	1	1	1	1	chr5:78421960-78449932:78450034-78459244:+	0	0.00660545	nonNMD	0.977	-0.0840582	0.0472019	0.0527848	0.376267
SDR39U1_chr14:24442177:24442260:-@chr14:24441673:24441795:-@chr14:24442345:24442448:-	ENSG00000100445.18	NMD_ex	1	2	0	0	chr14:24441795-24442177:24442260-24442345:-	1	0.115422	nonNMD	1.5321e-11	0.0575803	0.888196	0.151062	0.809417
ITGA3_chr17:50081096:50081193:+@chr17:50080316:50080375:+@chr17:50081309:50081380:+	ENSG00000005884.18	NMD_in	1	0	1	1	chr17:50080375-50081096:50081193-50081309:+	0	0.209597	NMD	3.5545e-07	0.00969186	1.81593	0.526564	1
MIIP_chr1:12021644:12021840:+@chr1:12019497:12019552:+@chr1:12022094:12022442:+	ENSG00000116691.11	Start_codon	1	0	0	0	chr1:12019552-12021644:12021840-12022094:+	0	Inf	nonNMD	1.3121e-20	0.106155	0.548279	0.000408575	0.00837527
NQO2_chr6:3003668:3003789:+@chr6:2993930:2994053:+@chr6:3006467:3006559:+	ENSG00000124588.22	5UTR	1	1	0	0	chr6:2994053-3003668:3003789-3006467:+	0	Inf	nonNMD	8.7572e-07	#N/A	-0.0704861	#N/A	#N/A
MTMR1_chrX:150714478:150714529:+@chrX:150699194:150699300:+@chrX:150718624:150718700:+	ENSG00000063601.17	5UTR	1	4	0	0	chrX:150699300-150714478:150714529-150718624:+	0	-0.0368753	nonNMD	0.9976	-0.0335099	1.14745	0.626149	1
MAP4K4_chr2:101868028:101868037:+@chr2:101867211:101867309:+@chr2:101869621:101869797:+	ENSG00000071054.16	ORF_preserving	1	0	1	0	chr2:101867309-101868028:101868037-101869621:+	0	-0.328605	nonNMD	1	0	0.0600606	#N/A	#N/A
SHF_chr15:45172146:45172318:-@chr15:45171593:45172002:-@chr15:45175218:45175425:-	ENSG00000138606.19	ORF_changing	1	1	0	0	chr15:45172002-45172146:45172318-45175218:-	0	0.2968	nonNMD	0.16039	-0.036095	0.738322	0.0437143	0.327165
STAP2_chr19:4325395:4325545:-@chr19:4324878:4325308:-@chr19:4326941:4326952:-	ENSG00000178078.12	ORF_preserving	1	0	0	0	chr19:4325308-4325395:4325545-4326941:-	0	0.0529342	nonNMD	1.6296e-16	0.08	0.205633	1	1
PKIG_chr20:44582584:44582731:+@chr20:44531784:44531978:+@chr20:44589796:44589866:+	ENSG00000168734.14	5UTR	1	0	0	0	chr20:44531978-44582584:44582731-44589796:+	0	Inf	nonNMD	0.51408	0.00483489	-0.603265	0.839595	1
SNAP91_chr6:83614856:83614862:-@chr6:83610649:83610677:-@chr6:83616968:83617039:-	ENSG00000065609.14	NMD_in	1	1	1	1	chr6:83610677-83614856:83614862-83616968:-	0	-0.0782011	nonNMD	0.99993	0.0506806	0.655596	0.513902	1
KIFC3_chr16:57760281:57760416:-@chr16:57759727:57759836:-@chr16:57760725:57760955:-	ENSG00000140859.16	ORF_preserving	1	0	0	0	chr16:57759836-57760281:57760416-57760725:-	0	0.0317288	nonNMD	0.0056474	0	0.493369	#N/A	#N/A
ANKRD13A_chr12:110024045:110024112:+@chr12:110019138:110019328:+@chr12:110025741:110025823:+	ENSG00000076513.17	NMD_ex	1	1	0	0	chr12:110019328-110024045:110024112-110025741:+	0	0.547255	NMD	0.00020646	-0.0462502	0.75361	0.00376784	0.0490043
SEC14L2_chr22:30415758:30416087:+@chr22:30410595:30410679:+@chr22:30416233:30416403:+	ENSG00000100003.18	#N/A	1	0	0	0	chr22:30410679-30415758:30416087-30416233:+	0	#N/A	#N/A	2.9195e-08	-0.386	-0.0641682	1	1
ARHGEF9_chrX:63722761:63722897:-@chrX:63706257:63706449:-@chrX:63724531:63724711:-	ENSG00000131089.17	NMD_in	1	0	1	1	chrX:63706449-63722761:63722897-63724531:-	0	0.168848	NMD	0.9989	0.0174108	0.00831173	0.037848	0.293985
FDXACB1_chr11:111878555:111878712:-@chr11:111876807:111877011:-@chr11:111878960:111879165:-	ENSG00000255561.7	NMD_ex	1	0	0	0	chr11:111877011-111878555:111878712-111878960:-	0	0.0250123	nonNMD	4.3999e-10	0.0766784	-0.0732239	0.325915	1
CADM3_chr1:159189770:159189872:+@chr1:159171608:159171853:+@chr1:159191935:159192076:+	ENSG00000162706.13	ORF_preserving	1	0	1	1	chr1:159171853-159189770:159189872-159191935:+	0	0.162006	nonNMD	0.93386	0.0132097	-0.281816	0.901563	1
ADGRL2_chr1:81952986:81953025:+@chr1:81951956:81952142:+@chr1:81955876:81956060:+	ENSG00000117114.20	ORF_preserving	1	0	0	1	chr1:81952142-81952986:81953025-81955876:+	0	0.0648975	nonNMD	1	-0.00765604	-0.140203	0.978821	1
R3HDM2_chr12:57305639:57305663:-@chr12:57303175:57303217:-@chr12:57310263:57310463:-	ENSG00000179912.20	5UTR	1	0	0	0	chr12:57303217-57305639:57305663-57310263:-	0	0.261337	nonNMD	1	-0.0671874	0.290483	0.456139	1
C12orf4_chr12:4518773:4518880:-@chr12:4518057:4518255:-@chr12:4525253:4525375:-	ENSG00000047621.12	NMD_ex	1	0	0	0	chr12:4518255-4518773:4518880-4525253:-	0	0.218305	NMD	1.0655e-05	-0.166266	1.35193	5.23797e-06	0.000233184
CLASP2_chr3:33592212:33592239:-@chr3:33584749:33584920:-@chr3:33592394:33592496:-	ENSG00000163539.18	ORF_preserving	1	0	1	1	chr3:33584920-33592212:33592239-33592394:-	0	-0.215584	nonNMD	1	0.0509219	0.589047	0.0564014	0.395382
TRAIP_chr3:49842452:49842547:-@chr3:49841825:49841939:-@chr3:49843800:49843928:-	ENSG00000183763.9	NMD_ex	1	0	0	0	chr3:49841939-49842452:49842547-49843800:-	0	0.370344	NMD	1.5879e-05	-0.124031	0.985079	0.308505	1
TPD52L1_chr6:125253716:125253755:+@chr6:125248281:125248383:+@chr6:125262833:125263497:+	ENSG00000111907.21	ORF_preserving	1	2	0	0	chr6:125248383-125253716:125253755-125262833:+	0	0.110991	nonNMD	1.4908e-05	#DIV/0!	-0.00104658	#N/A	#N/A
CACNB3_chr12:48824948:48824968:+@chr12:48824668:48824733:+@chr12:48825162:48825243:+	ENSG00000167535.8	NMD_ex	1	1	0	0	chr12:48824733-48824948:48824968-48825162:+	1	0.0690346	nonNMD	0.00028915	-0.00767388	-0.090882	0.574727	1
MDM1_chr12:68316580:68316610:-@chr12:68316077:68316253:-@chr12:68321346:68321446:-	ENSG00000111554.15	ORF_preserving	1	0	0	0	chr12:68316253-68316580:68316610-68321346:-	0	-0.386893	nonNMD	4.7231e-12	-0.304	0.916945	1	1
GRIA1_chr5:153794620:153794735:+@chr5:153770167:153770415:+@chr5:153795475:153795590:+	ENSG00000155511.18	NMD_in	1	1	1	1	chr5:153770415-153794620:153794735-153795475:+	0	-0.00561366	nonNMD	0.99869	#N/A	0.000434503	#N/A	#N/A
C1orf43_chr1:154219835:154219937:-@chr1:154214456:154214574:-@chr1:154220341:154220533:-	ENSG00000143612.21	ORF_preserving	1	0	0	0	chr1:154214574-154219835:154219937-154220341:-	0	-0.0722972	nonNMD	0.0018462	0.0969814	0.105512	0.0106866	0.110513
SYNGR2_chr17:78171509:78171649:+@chr17:78170816:78171054:+@chr17:78171738:78171942:+	ENSG00000108639.8	NMD_ex	1	0	1	0	chr17:78171054-78171509:78171649-78171738:+	0	0.228533	NMD	5.1893e-05	-0.196725	1.03594	0.00179355	0.0273474
ZNF607_chr19:37707913:37708009:-@chr19:37696372:37699895:-@chr19:37709695:37709822:-	ENSG00000198182.13	ORF_preserving	1	0	0	0	chr19:37699895-37707913:37708009-37709695:-	0	0.396936	nonNMD	2.3495e-06	0.0149735	1.65392	1	1
C6orf118_chr6:165281480:165281536:-@chr6:165279663:165280110:-@chr6:165281639:165281693:-	ENSG00000112539.15	ORF_changing	1	0	0	0	chr6:165280110-165281480:165281536-165281639:-	0	-0.110423	nonNMD	3.2403e-20	#N/A	0.194653	#N/A	#N/A
TUBG2_chr17:42662972:42663052:+@chr17:42660638:42660707:+@chr17:42663376:42663503:+	ENSG00000037042.9	NMD_ex	1	0	0	0	chr17:42660707-42662972:42663052-42663376:+	0	0.388694	NMD	1.2102e-05	-0.42262	1.25029	0.00298755	0.0409201
SLC25A18_chr22:17569923:17569986:+@chr22:17563497:17563713:+@chr22:17579744:17579964:+	ENSG00000182902.14	5UTR	1	0	0	0	chr22:17563713-17569923:17569986-17579744:+	0	Inf	nonNMD	1.8732e-07	0	-0.0174163	#N/A	#N/A
TMEM44_chr3:194593040:194593073:-@chr3:194587677:194588639:-@chr3:194604286:194604445:-	ENSG00000145014.18	ORF_changing	1	0	0	0	chr3:194588639-194593040:194593073-194604286:-	0	0.174196	nonNMD	7.1934e-16	-0.0387072	0.695935	0.744827	1
ADAM33_chr20:3671418:3671496:-@chr20:3671236:3671345:-@chr20:3671580:3671779:-	ENSG00000149451.18	ORF_preserving	1	0	0	0	chr20:3671345-3671418:3671496-3671580:-	0	0.193986	nonNMD	2.1487e-15	#DIV/0!	0.0242421	#N/A	#N/A
APOO_chrX:23833606:23833612:-@chrX:23833356:23833510:-@chrX:23840312:23840377:-	ENSG00000184831.14	3UTR	1	0	0	0	chrX:23833510-23833606:23833612-23840312:-	0	0.433028	nonNMD	0.60201	0.0913208	-0.431095	0.621709	1
CARD8_chr19:48223718:48223868:-@chr19:48221729:48221855:-@chr19:48230437:48230498:-	ENSG00000105483.18	NMD_in	1	0	0	0	chr19:48221855-48223718:48223868-48230437:-	0	0.0842005	nonNMD	1.7672e-06	0.0103242	0.100523	1	1
RBM10_chrX:47171027:47171258:+@chrX:47169314:47169498:+@chrX:47173127:47173197:+	ENSG00000182872.16	ORF_preserving	1	0	0	0	chrX:47169498-47171027:47171258-47173127:+	0	0.0345716	nonNMD	1	-0.0373918	0.812015	0.118669	0.680389
USP54_chr10:73534599:73534770:-@chr10:73530703:73530835:-@chr10:73536268:73536437:-	ENSG00000166348.19	ORF_preserving	1	0	0	0	chr10:73530835-73534599:73534770-73536268:-	0	0.02307	nonNMD	3.3877e-11	0.177778	1.51637	0.419011	1
HTR3B_chr11:113942981:113943192:+@chr11:113932935:113933093:+@chr11:113944572:113944755:+	ENSG00000149305.7	NMD_ex	1	0	1	0	chr11:113933093-113942981:113943192-113944572:+	0	0.509625	NMD	2.4797e-07	#N/A	0.172854	#N/A	#N/A
C2CD5_chr12:22519114:22519239:-@chr12:22518095:22518137:-@chr12:22523425:22523624:-	ENSG00000111731.13	NMD_in	1	1	0	0	chr12:22518137-22519114:22519239-22523425:-	1	0.276674	NMD	9.7333e-12	0.102041	0.4574	0.201785	0.986288
MAP4K4_chr2:101863820:101864051:+@chr2:101860824:101860986:+@chr2:101864929:101865003:+	ENSG00000071054.16	ORF_preserving	1	1	1	0	chr2:101860986-101863820:101864051-101864929:+	0	-0.131934	nonNMD	1	-0.023485	0.0600606	0.141111	0.771008
DEPDC5_chr22:31861367:31861433:+@chr22:31857444:31857553:+@chr22:31870589:31870744:+	ENSG00000100150.20	ORF_preserving	1	0	0	0	chr22:31857553-31861367:31861433-31870589:+	0	0.0491406	nonNMD	0.1165	0.0296977	0.784759	0.0802739	0.513636
CPEB4_chr5:173932449:173932500:+@chr5:173910522:173910604:+@chr5:173943025:173943049:+	ENSG00000113742.14	ORF_preserving	1	1	1	1	chr5:173910604-173932449:173932500-173943025:+	0	0.109023	nonNMD	0.98555	-0.232101	0.211379	0.0380148	0.294901
MTURN_chr7:30146176:30146299:+@chr7:30134985:30135298:+@chr7:30157437:30162760:+	ENSG00000180354.16	ORF_preserving	1	0	0	0	chr7:30135298-30146176:30146299-30157437:+	0	0.139708	nonNMD	0.43876	-0.0368164	0.189032	0.187794	0.940101
CPT1C_chr19:49691820:49691889:+@chr19:49691115:49691340:+@chr19:49692238:49692393:+	ENSG00000169169.15	5UTR	1	1	1	1	chr19:49691340-49691820:49691889-49692238:+	0	Inf	nonNMD	2.1926e-09	-0.0626237	0.639618	0.310219	1
ABHD5_chr3:43714946:43715058:+@chr3:43711708:43711863:+@chr3:43717670:43717857:+	ENSG00000011198.10	NMD_ex	1	0	0	0	chr3:43711863-43714946:43715058-43717670:+	0	0.252217	NMD	6.4201e-07	-0.229792	0.421568	0.00113015	0.0189325
KCNIP2_chr10:101829843:101829897:-@chr10:101829074:101829199:-@chr10:101831071:101831167:-	ENSG00000120049.20	ORF_preserving	1	0	1	0	chr10:101829199-101829843:101829897-101831071:-	0	0.306597	nonNMD	0.015425	#N/A	-0.0543005	#N/A	#N/A
RWDD3_chr1:95246541:95246657:+@chr1:95234209:95234315:+@chr1:95246755:95247217:+	ENSG00000122481.17	#N/A	1	0	0	0	chr1:95234315-95246541:95246657-95246755:+	0	#N/A	#N/A	0.0014761	0.0425491	0.460386	0.611516	1
ITGB1BP1_chr2:9407448:9407598:-@chr2:9403474:9406905:-@chr2:9408112:9408205:-	ENSG00000119185.13	ORF_preserving	1	0	0	0	chr2:9406905-9407448:9407598-9408112:-	0	-0.0144546	nonNMD	9.6972e-05	-0.037583	-0.115652	0.348117	1
MAGI1_chr3:65375744:65375945:-@chr3:65364852:65364946:-@chr3:65379260:65379554:-	ENSG00000151276.23	ORF_preserving	1	0	0	1	chr3:65364946-65375744:65375945-65379260:-	0	0.0923859	nonNMD	0.5597	-0.0271722	0.92297	1	1
ITSN1_chr21:33802429:33802444:+@chr21:33799807:33799929:+@chr21:33810974:33811222:+	ENSG00000205726.15	ORF_preserving	1	0	1	1	chr21:33799929-33802429:33802444-33810974:+	0	-0.240818	nonNMD	1	-0.121159	0.654615	0.088365	0.55093
BPTF_chr17:67886127:67886316:+@chr17:67875555:67875744:+@chr17:67891843:67891962:+	ENSG00000171634.18	ORF_preserving	1	1	1	0	chr17:67875744-67886127:67886316-67891843:+	0	-0.125549	nonNMD	1	0.00496324	0.947406	1	1
LINC00665_chr19:36322129:36322222:-@chr19:36321992:36322030:-@chr19:36330252:36330492:-	ENSG00000232677.9	#N/A	1	0	0	0	chr19:36322030-36322129:36322222-36330252:-	0	#N/A	#N/A	#N/A	0.0324343	0.118307	0.917663	1
CXXC4_chr4:104490743:104492059:-@chr4:104468307:104472366:-@chr4:104494505:104494581:-	ENSG00000168772.11	#N/A	1	1	0	0	chr4:104472366-104490743:104492059-104494505:-	0	#N/A	#N/A	0.88863	0	1.07472	#N/A	#N/A
BRAT1_chr7:2544908:2545056:-@chr7:2542119:2543962:-@chr7:2547323:2547478:-	ENSG00000106009.16	NMD_ex	1	0	0	0	chr7:2543962-2544908:2545056-2547323:-	0	0.138743	NMD	7.4316e-13	-0.115231	0.965031	7.32773e-07	4.37242e-05
BICDL1_chr12:120074442:120074586:+@chr12:120072510:120072729:+@chr12:120080886:120081017:+	ENSG00000135127.11	ORF_preserving	1	0	1	0	chr12:120072729-120074442:120074586-120080886:+	0	0.306766	nonNMD	0.94786	-0.0263355	1.66127	1	1
RSRC2_chr12:122520503:122520581:-@chr12:122518838:122519051:-@chr12:122521384:122521428:-	ENSG00000111011.18	Start_codon	1	0	0	0	chr12:122519051-122520503:122520581-122521384:-	0	0.3658	nonNMD	0.99905	-0.0510628	1.75965	0.00228656	0.0332756
RFX3_chr9:3301545:3301620:-@chr9:3293076:3293258:-@chr9:3330258:3330517:-	ENSG00000080298.16	ORF_preserving	1	0	0	0	chr9:3293258-3301545:3301620-3330258:-	0	0.232803	nonNMD	1	-0.0241457	0.494973	0.809285	1
MAPRE3_chr2:27024095:27024297:+@chr2:27023331:27023477:+@chr2:27025582:27025737:+	ENSG00000084764.12	NMD_ex	0	0	0	0	chr2:27023477-27024095:27024297-27025582:+	0	0.343666	NMD	0.71561	-0.0712754	0.26589	0.000437287	0.00882869
RFFL_chr17:35021370:35021781:-@chr17:35017522:35017606:-@chr17:35026373:35026561:-	ENSG00000092871.17	ORF_preserving	1	1	0	0	chr17:35017606-35021370:35021781-35026373:-	0	0.165589	nonNMD	0.40723	-0.0526763	0.540156	0.704211	1
SHF_chr15:45172148:45172318:-@chr15:45170665:45172002:-@chr15:45175218:45175425:-	ENSG00000138606.19	ORF_changing	1	0	0	0	chr15:45172002-45172148:45172318-45175218:-	0	0.520609	nonNMD	0.16039	-0.045889	0.738322	0.0252338	0.214409
ZBTB8OS_chr1:32631826:32631879:-@chr1:32627507:32627544:-@chr1:32633644:32633727:-	ENSG00000176261.16	ORF_changing	1	1	0	0	chr1:32627544-32631826:32631879-32633644:-	0	0.0898199	nonNMD	0.70542	-0.0659213	0.402449	0.34263	1
CRIM1_chr2:36464533:36464655:+@chr2:36442614:36442735:+@chr2:36476888:36477071:+	ENSG00000150938.10	NMD_ex	0	0	1	0	chr2:36442735-36464533:36464655-36476888:+	1	0.256944	NMD	0.99971	-0.0483718	-0.377755	1	1
TSC2_chr16:2077597:2077726:+@chr16:2076490:2076585:+@chr16:2079034:2079196:+	ENSG00000103197.18	ORF_preserving	1	0	1	1	chr16:2076585-2077597:2077726-2079034:+	0	-0.0331491	nonNMD	1	-0.174945	0.58953	0.0479907	0.351584
ARL6_chr3:97791952:97791965:+@chr3:97791770:97791826:+@chr3:97798023:97798170:+	ENSG00000113966.10	ORF_changing	1	0	0	0	chr3:97791826-97791952:97791965-97798023:+	0	-0.0803952	nonNMD	0.01013	0.262902	0.675001	0.00335859	0.0447809
EYA3_chr1:28027788:28027926:-@chr1:28017153:28017239:-@chr1:28035543:28035680:-	ENSG00000158161.16	ORF_preserving	1	0	0	0	chr1:28017239-28027788:28027926-28035543:-	0	0.164454	nonNMD	0.99702	-0.161422	0.910748	0.139206	0.76285
SLC25A14_chrX:130350645:130350731:+@chrX:130349247:130349345:+@chrX:130358639:130358735:+	ENSG00000102078.16	NMD_ex	1	0	0	0	chrX:130349345-130350645:130350731-130358639:+	0	0.245976	NMD	0.98821	0.0327317	0.052796	0.161935	0.848903
TWF1_chr12:43798564:43798585:-@chr12:43797707:43797833:-@chr12:43799397:43799502:-	ENSG00000151239.14	ORF_changing	1	0	1	0	chr12:43797833-43798564:43798585-43799397:-	0	0.0137766	nonNMD	2.087e-05	-0.00445247	-0.0656073	0.70506	1
PIGX_chr3:196726654:196726771:+@chr3:196722414:196722556:+@chr3:196727922:196728037:+	ENSG00000163964.18	NMD_in	1	0	0	0	chr3:196722556-196726654:196726771-196727922:+	0	0.113744	nonNMD	2.3843e-05	0.0911808	0.260613	0.214069	1
NAGLU_chr17:42540949:42541206:+@chr17:42538669:42538755:+@chr17:42543027:42544449:+	ENSG00000108784.10	ORF_changing	1	0	1	0	chr17:42538755-42540949:42541206-42543027:+	0	0.384154	nonNMD	1.3655e-08	-0.00924565	1.87424	0.841783	1
SIKE1_chr1:114780109:114780215:-@chr1:114779097:114779284:-@chr1:114780448:114780634:-	ENSG00000052723.12	NMD_ex	1	0	0	0	chr1:114779284-114780109:114780215-114780448:-	0	0.0895961	nonNMD	0.19572	-0.0158733	-0.0124967	1	1
MTRF1L_chr6:152991184:152991416:-@chr6:152987361:152990095:-@chr6:152992856:152992974:-	ENSG00000112031.16	NMD_in	1	0	0	0	chr6:152990095-152991184:152991416-152992856:-	0	0.405351	NMD	2.9554e-10	0.20275	0.858835	0.0104147	0.108451
RMND1_chr6:151422540:151422605:-@chr6:151421244:151421321:-@chr6:151423524:151423631:-	ENSG00000155906.20	NMD_ex	1	0	0	0	chr6:151421321-151422540:151422605-151423524:-	0	0.251545	NMD	1.0863e-09	#N/A	0.402844	#N/A	#N/A
PI4KB_chr1:151326171:151326373:-@chr1:151315572:151316509:-@chr1:151327270:151327416:-	ENSG00000143393.17	Start_codon	1	3	0	0	chr1:151316509-151326171:151326373-151327270:-	0	Inf	nonNMD	0.86607	-0.190825	1.02282	0.000103005	0.00272417
THUMPD2_chr2:39757247:39757368:-@chr2:39755888:39755960:-@chr2:39761330:39761418:-	ENSG00000138050.15	NMD_in	1	0	0	0	chr2:39755960-39757247:39757368-39761330:-	0	0.275879	NMD	1.5442e-09	0.338036	3.35194	0.0519406	0.371931
SMIM29_chr6:34247466:34247492:-@chr6:34247043:34247149:-@chr6:34247680:34247864:-	ENSG00000186577.14	Start_codon	1	0	0	0	chr6:34247149-34247466:34247492-34247680:-	0	0.224458	nonNMD	0.62416	-0.0378701	0.845771	0.0605629	0.416721
DPF2_chr11:65344579:65344621:+@chr11:65343990:65344069:+@chr11:65345665:65345746:+	ENSG00000133884.10	ORF_preserving	1	0	1	0	chr11:65344069-65344579:65344621-65345665:+	0	0.151365	nonNMD	0.99985	-0.0367466	0.883622	0.260739	1
DPY19L4_chr8:94734629:94734754:+@chr8:94726330:94726441:+@chr8:94738368:94738459:+	ENSG00000156162.16	NMD_ex	1	0	0	0	chr8:94726441-94734629:94734754-94738368:+	0	0.121767	nonNMD	1.4234e-21	0.0255296	0.557373	0.783529	1
PACC1_chr1:212377561:212377706:-@chr1:212363927:212365376:-@chr1:212379894:212380037:-	ENSG00000065600.13	#N/A	0	0	0	0	chr1:212365376-212377561:212377706-212379894:-	0	#N/A	#N/A	5.4081e-10	-0.0265196	-0.127145	1	1
NDUFAF7_chr2:37242634:37242693:+@chr2:37241577:37241637:+@chr2:37243862:37243973:+	ENSG00000003509.16	NMD_in	1	0	0	0	chr2:37241637-37242634:37242693-37243862:+	0	0.299905	NMD	1.0818e-19	-0.342143	1.46293	0.000648112	0.0120631
AGO4_chr1:35832436:35832570:+@chr1:35832056:35832185:+@chr1:35833989:35834174:+	ENSG00000134698.11	NMD_ex	0	0	0	0	chr1:35832185-35832436:35832570-35833989:+	1	0.263328	NMD	0.9999	-0.276014	0.619314	1.58287e-07	1.16979e-05
SLC66A2_chr18:79919183:79919400:-@chr18:79902419:79904183:-@chr18:79943328:79943462:-	ENSG00000122490.19	ORF_changing	1	0	0	0	chr18:79904183-79919183:79919400-79943328:-	0	0.270562	nonNMD	0.010336	0.0328409	0.251038	0.49617	1
CCNYL1_chr2:207740654:207740706:+@chr2:207737410:207737446:+@chr2:207742222:207742342:+	ENSG00000163249.13	NMD_ex_in	1	0	0	0	chr2:207737446-207740654:207740706-207742222:+	0	0.15805	NMD	0.58564	-0.131126	0.600926	0.260126	1
ACACB_chr12:109260064:109260149:+@chr12:109258972:109259108:+@chr12:109260479:109260657:+	ENSG00000076555.15	NMD_in	1	0	0	0	chr12:109259108-109260064:109260149-109260479:+	0	0.442906	NMD	7.6499e-47	-0.404523	0.652221	1	1
PYROXD1_chr12:21452080:21452154:+@chr12:21449562:21449691:+@chr12:21455131:21455292:+	ENSG00000121350.16	NMD_ex	1	0	0	0	chr12:21449691-21452080:21452154-21455131:+	0	0.415285	NMD	6.2976e-09	-0.264531	0.828552	4.92238e-05	0.00149448
MFF_chr2:227347225:227347384:+@chr2:227340291:227340380:+@chr2:227355676:227355761:+	ENSG00000168958.20	ORF_preserving	1	2	1	0	chr2:227340380-227347225:227347384-227355676:+	0	0.00440846	nonNMD	0.065397	-0.0988138	-0.0264915	0.057058	0.398571
ST3GAL6_chr3:98773919:98773983:+@chr3:98772812:98772916:+@chr3:98784944:98785040:+	ENSG00000064225.12	NMD_ex	1	1	0	0	chr3:98772916-98773919:98773983-98784944:+	0	0.105711	nonNMD	2.3272e-08	-0.167204	0.729793	6.65186e-05	0.00190556
SNRNP70_chr19:49102113:49102185:+@chr19:49101389:49101471:+@chr19:49104633:49104735:+	ENSG00000104852.15	NMD_in	1	0	0	0	chr19:49101471-49102113:49102185-49104633:+	0	0.516903	NMD	0.99926	0.216468	0.537182	0	0
COX20_chr1:244841943:244842058:+@chr1:244835657:244835756:+@chr1:244842194:244842258:+	ENSG00000203667.10	ORF_changing	1	0	0	0	chr1:244835756-244841943:244842058-244842194:+	0	0.238014	nonNMD	0.020118	0.0139743	-0.220868	0.895807	1
MAPRE3_chr2:27024095:27024252:+@chr2:27023331:27023477:+@chr2:27025582:27025737:+	ENSG00000084764.12	NMD_ex	0	0	0	0	chr2:27023477-27024095:27024252-27025582:+	0	0.221689	NMD	0.71561	-0.0536161	0.26589	0.002085	0.0309877
MBNL1_chr3:152446703:152446757:+@chr3:152445281:152445539:+@chr3:152447619:152447773:+	ENSG00000152601.18	ORF_preserving	1	0	0	0	chr3:152445539-152446703:152446757-152447619:+	0	-0.12427	nonNMD	0.70579	#N/A	0.0739806	#N/A	#N/A
BEGAIN_chr14:100540495:100540579:-@chr14:100537146:100539315:-@chr14:100543857:100543965:-	ENSG00000183092.17	ORF_preserving	0	0	0	1	chr14:100539315-100540495:100540579-100543857:-	0	0.530275	nonNMD	0.97002	0.0277076	0.405636	0.5178	1
CROCCP2_chr1:16643027:16643145:-@chr1:16635026:16635168:-@chr1:16644645:16644672:-	ENSG00000215908.10	#N/A	1	0	0	0	chr1:16635168-16643027:16643145-16644645:-	0	#N/A	#N/A	#N/A	-0.115064	2.49666	0.00257372	0.036394
RBIS_chr8:85214920:85215037:-@chr8:85214047:85214631:-@chr8:85217385:85217502:-	ENSG00000176731.12	ORF_preserving	1	0	0	0	chr8:85214631-85214920:85215037-85217385:-	0	-0.0342181	nonNMD	0.007898	-0.0198089	0.053962	0.489564	1
UPP1_chr7:48103296:48103411:+@chr7:48101823:48101982:+@chr7:48106872:48107082:+	ENSG00000183696.14	NMD_ex	1	0	0	0	chr7:48101982-48103296:48103411-48106872:+	0	0.083877	nonNMD	0.00037588	-0.280167	0.101635	0.0399302	0.306212
FAM184A_chr6:118960768:118960863:-@chr6:118959829:118960184:-@chr6:118961760:118961963:-	ENSG00000111879.20	NMD_in	1	5	0	0	chr6:118960184-118960768:118960863-118961760:-	1	0.30464	NMD	1.0625e-21	-0.0106925	1.41654	0.679614	1
STXBP1_chr9:127684367:127684493:+@chr9:127682405:127682560:+@chr9:127690774:127690886:+	ENSG00000136854.24	ORF_changing	1	0	1	1	chr9:127682560-127684367:127684493-127690774:+	0	0.308366	nonNMD	1	-0.00674011	0.507354	0.409978	1
ST6GALNAC4_chr9:127909950:127910528:-@chr9:127908317:127908581:-@chr9:127912267:127912680:-	ENSG00000136840.19	#N/A	1	0	0	0	chr9:127908581-127909950:127910528-127912267:-	0	#N/A	#N/A	3.5202e-07	-0.0310873	1.02367	0.496881	1
AFTPH_chr2:64579485:64579546:+@chr2:64572945:64573068:+@chr2:64585421:64585545:+	ENSG00000119844.15	NMD_ex	1	0	0	0	chr2:64573068-64579485:64579546-64585421:+	0	0.0698375	nonNMD	0.99997	-0.0818784	0.807164	0.206153	1
CAPRIN2_chr12:30719078:30719225:-@chr12:30716289:30716676:-@chr12:30723258:30723314:-	ENSG00000110888.17	ORF_preserving	1	1	1	0	chr12:30716676-30719078:30719225-30723258:-	0	-0.186488	nonNMD	0.10241	-0.024864	0.817588	0.5961	1
MIR9-1HG_chr1:156413412:156413497:-@chr1:156404258:156404601:-@chr1:156414083:156414298:-	ENSG00000125462.19	#N/A	1	4	0	0	chr1:156404601-156413412:156413497-156414083:-	0	#N/A	#N/A	1.0714e-05	#N/A	0.0267399	#N/A	#N/A
PMS2P1_chr7:100325690:100325868:-@chr7:100320438:100321084:-@chr7:100328835:100329019:-	ENSG00000078319.10	#N/A	1	0	0	0	chr7:100321084-100325690:100325868-100328835:-	0	#N/A	#N/A	#N/A	-0.106707	0.552647	0.108572	0.637118
CCNDBP1_chr15:43185819:43186233:+@chr15:43185117:43185607:+@chr15:43189198:43189280:+	ENSG00000166946.14	ORF_changing	1	1	0	0	chr15:43185607-43185819:43186233-43189198:+	0	0.42798	nonNMD	0.00030213	-0.00391257	0.477674	0.693389	1
HSD11B1L_chr19:5686415:5686527:+@chr19:5684818:5685119:+@chr19:5686899:5686991:+	ENSG00000167733.14	Start_codon	1	6	0	0	chr19:5685119-5686415:5686527-5686899:+	0	-0.0213285	nonNMD	0.00027093	-0.140387	0.284155	0.0881038	0.549657
ASTN2_chr9:117141325:117141478:-@chr9:117096043:117096151:-@chr9:117214357:117214553:-	ENSG00000148219.18	ORF_preserving	1	0	1	0	chr9:117096151-117141325:117141478-117214357:-	0	0.0328723	nonNMD	0.99971	-0.0724645	0.696848	0.228385	1
GZF1_chr20:23367002:23367097:+@chr20:23364362:23365747:+@chr20:23368761:23368929:+	ENSG00000125812.16	NMD_ex	1	1	0	0	chr20:23365747-23367002:23367097-23368761:+	0	0.194826	NMD	0.0017798	-0.223505	1.24718	3.55392e-07	2.3344e-05
FAM168A_chr11:73419873:73419999:-@chr11:73411393:73411536:-@chr11:73430689:73430770:-	ENSG00000054965.11	ORF_preserving	0	0	0	0	chr11:73411536-73419873:73419999-73430689:-	0	0.189684	nonNMD	0.98674	-0.0410218	0.424225	0.476326	1
HAGHL_chr16:727964:728029:+@chr16:727105:727614:+@chr16:728115:728233:+	ENSG00000103253.19	NMD_ex	1	0	0	0	chr16:727614-727964:728029-728115:+	0	0.154288	NMD	1.984e-05	-0.0314232	0.662064	0.817359	1
HM13_chr20:31568077:31568280:+@chr20:31566209:31566295:+@chr20:31569119:31569541:+	ENSG00000101294.18	NMD_in	1	1	0	0	chr20:31566295-31568077:31568280-31569119:+	0	0.410793	NMD	0.68958	0.0840103	0.575604	2.95882e-05	0.000979765
ETNK2_chr1:204134514:204134694:-@chr1:204131061:204132256:-@chr1:204137103:204137249:-	ENSG00000143845.15	ORF_changing	0	0	0	0	chr1:204132256-204134514:204134694-204137103:-	0	0.579867	nonNMD	9.808e-07	#N/A	1.08985	#N/A	#N/A
PARP8_chr5:50760291:50760362:+@chr5:50759642:50759732:+@chr5:50761820:50761887:+	ENSG00000151883.19	NMD_ex	1	0	0	0	chr5:50759732-50760291:50760362-50761820:+	0	0.361282	NMD	0.059603	-0.181592	1.21758	1	1
CDC42_chr1:22074093:22074219:+@chr1:22052667:22052742:+@chr1:22078428:22078583:+	ENSG00000070831.17	5UTR	1	0	1	1	chr1:22052742-22074093:22074219-22078428:+	0	Inf	nonNMD	0.78728	#N/A	-0.309932	0.390481	1
COL4A6_chrX:108165369:108165486:-@chrX:108164876:108165038:-@chrX:108169494:108169620:-	ENSG00000197565.16	ORF_preserving	0	0	0	0	chrX:108165038-108165369:108165486-108169494:-	0	0.163084	nonNMD	0.89901	#DIV/0!	-0.00929134	#N/A	#N/A
ARHGAP10_chr4:148063147:148063300:+@chr4:148046891:148047051:+@chr4:148064415:148064507:+	ENSG00000071205.12	ORF_preserving	1	0	0	0	chr4:148047051-148063147:148063300-148064415:+	0	0.207491	nonNMD	1.3092e-17	0.0853478	1.53345	0.646309	1
CKAP5_chr11:46760351:46760375:-@chr11:46759268:46759442:-@chr11:46760611:46760650:-	ENSG00000175216.15	ORF_preserving	1	0	0	0	chr11:46759442-46760351:46760375-46760611:-	0	-0.120082	nonNMD	1	-0.110401	0.488571	0.00221662	0.0325129
RP11-507M3.1_chr2:24146747:24146835:+@chr2:24139369:24139450:+@chr2:24146929:24147086:+	ENSG00000276087.2	NMD_ex	1	0	0	0	chr2:24139450-24146747:24146835-24146929:+	0	-0.176986	nonNMD	#N/A	#N/A	0	#N/A	#N/A
RIF1_chr2:151456577:151456620:+@chr2:151454894:151455159:+@chr2:151457760:151457963:+	ENSG00000080345.18	NMD_ex	0	0	0	0	chr2:151455159-151456577:151456620-151457760:+	0	0.21256	NMD	1	#N/A	1.33738	#N/A	#N/A
MGST2_chr4:139695196:139695267:+@chr4:139678542:139678642:+@chr4:139703454:139703536:+	ENSG00000085871.9	NMD_ex	1	1	0	0	chr4:139678642-139695196:139695267-139703454:+	0	0.315933	NMD	0.078275	-0.0506355	0.174816	1	1
INO80C_chr18:35489331:35489385:-@chr18:35480452:35480563:-@chr18:35497718:35497935:-	ENSG00000153391.16	ORF_preserving	1	0	0	0	chr18:35480563-35489331:35489385-35497718:-	0	-0.0718228	nonNMD	0.0004148	#N/A	0.640298	#N/A	#N/A
TYK2_chr19:10352925:10353098:-@chr19:10352433:10352551:-@chr19:10354041:10354234:-	ENSG00000105397.14	#N/A	1	0	0	0	chr19:10352551-10352925:10353098-10354041:-	0	#N/A	#N/A	4.4963e-08	-0.18766	1.83746	0.00010715	0.0028183
ANKHD1_chr5:140472238:140472295:+@chr5:140464666:140464776:+@chr5:140482579:140482667:+	ENSG00000131503.21	5UTR	1	1	0	0	chr5:140464776-140472238:140472295-140482579:+	0	-0.358347	nonNMD	1	-0.0233703	0.15925	0.874546	1
NUP42_chr7:23196679:23196766:+@chr7:23187051:23187146:+@chr7:23199457:23199542:+	ENSG00000136243.17	#N/A	1	0	0	0	chr7:23187146-23196679:23196766-23199457:+	0	#N/A	#N/A	9.5131e-09	-0.0343348	1.18901	0.669519	1
SAMHD1_chr20:36898439:36898544:-@chr20:36897668:36897959:-@chr20:36904156:36904249:-	ENSG00000101347.11	ORF_preserving	1	0	0	0	chr20:36897959-36898439:36898544-36904156:-	0	0.156213	nonNMD	6.4524e-13	0.0729454	0.573657	0.544503	1
ABHD11_chr7:73737220:73737391:-@chr7:73736928:73737110:-@chr7:73737561:73737735:-	ENSG00000106077.19	ORF_preserving	1	0	0	0	chr7:73737110-73737220:73737391-73737561:-	0	0.240352	nonNMD	0.0029581	-0.112659	1.33353	0.0495022	0.359706
MAGI1_chr3:65375744:65375948:-@chr3:65364852:65364946:-@chr3:65379260:65379554:-	ENSG00000151276.23	ORF_preserving	1	0	0	1	chr3:65364946-65375744:65375948-65379260:-	0	-0.0418791	nonNMD	0.5597	-0.0260557	0.92297	1	1
AP3S1_chr5:115906820:115906861:+@chr5:115902884:115902992:+@chr5:115913361:115913457:+	ENSG00000177879.17	ORF_changing	1	0	1	1	chr5:115902992-115906820:115906861-115913361:+	0	0.092492	nonNMD	1.0159e-05	-0.0150587	-0.208897	0.115816	0.667686
PMS2P3_chr7:75512308:75512421:-@chr7:75510930:75511114:-@chr7:75512588:75512675:-	ENSG00000127957.18	#N/A	1	0	0	0	chr7:75511114-75512308:75512421-75512588:-	0	#N/A	#N/A	#N/A	-0.211834	1.68788	7.59636e-05	0.00211457
STRN3_chr14:30918965:30919106:-@chr14:30913523:30913657:-@chr14:30929200:30929311:-	ENSG00000196792.12	ORF_preserving	1	1	1	1	chr14:30913657-30918965:30919106-30929200:-	0	0.318417	nonNMD	0.82925	0.312199	1.77186	0.0132533	0.130849
BCLAF3_chrX:19918071:19918099:-@chrX:19916739:19917334:-@chrX:19929784:19929898:-	ENSG00000173681.16	ORF_changing	1	1	0	0	chrX:19917334-19918071:19918099-19929784:-	0	0.122391	nonNMD	0.62532	0.0585723	0.863815	1	1
MRPS18C_chr4:83458345:83458429:+@chr4:83456908:83456958:+@chr4:83459739:83459797:+	ENSG00000163319.11	ORF_preserving	1	1	0	0	chr4:83456958-83458345:83458429-83459739:+	0	-0.00429674	nonNMD	8.7553e-05	-0.0598721	0.214003	0.0326288	0.262758
IP6K2_chr3:48715314:48715527:-@chr3:48695089:48695418:-@chr3:48717156:48717188:-	ENSG00000068745.15	Start_codon	1	4	0	0	chr3:48695418-48715314:48715527-48717156:-	0	Inf	nonNMD	0.973	-0.00369367	1.16945	0.606335	1
TTLL9_chr20:31919863:31919932:+@chr20:31909736:31909922:+@chr20:31922962:31923053:+	ENSG00000131044.17	ORF_preserving	1	0	0	0	chr20:31909922-31919863:31919932-31922962:+	0	0.362826	nonNMD	3.1982e-18	0.525	-0.0546905	1	1
TAF1_chrX:71454169:71454237:+@chrX:71424153:71424238:+@chrX:71454740:71454857:+	ENSG00000147133.17	NMD_ex	0	0	0	0	chrX:71424238-71454169:71454237-71454740:+	0	0.355753	NMD	1	#N/A	0.972537	#N/A	#N/A
MBNL2_chr13:97356795:97356849:+@chr13:97346803:97347067:+@chr13:97357481:97357635:+	ENSG00000139793.19	ORF_changing	1	0	0	0	chr13:97347067-97356795:97356849-97357481:+	0	-0.0494091	nonNMD	0.25602	#N/A	0.172332	#N/A	#N/A
EPM2A_chr6:145635244:145635486:-@chr6:145625303:145627693:-@chr6:145686121:145686219:-	ENSG00000112425.16	ORF_changing	1	0	1	0	chr6:145627693-145635244:145635486-145686121:-	0	0.101082	nonNMD	8.7182e-06	0.00328094	-0.11488	1	1
CCNDBP1_chr15:43185819:43185879:+@chr15:43185327:43185607:+@chr15:43189198:43189280:+	ENSG00000166946.14	ORF_preserving	1	2	0	0	chr15:43185607-43185819:43185879-43189198:+	0	0.157226	nonNMD	0.00030213	-0.000101711	0.477674	0.940599	1
NLGN1_chr3:173800292:173800352:+@chr3:173604278:173605091:+@chr3:173807679:173807832:+	ENSG00000169760.17	ORF_preserving	1	0	1	1	chr3:173605091-173800292:173800352-173807679:+	0	0.309783	nonNMD	0.85276	0.109195	0.747326	0.268673	1
TBC1D22B_chr6:37291242:37291357:+@chr6:37287006:37287072:+@chr6:37312917:37313024:+	ENSG00000065491.8	NMD_ex	0	0	0	0	chr6:37287072-37291242:37291357-37312917:+	0	0.244409	NMD	0.025486	-0.154034	1.42852	0.000189623	0.0044662
WNK1_chr12:879572:880031:+@chr12:877093:878361:+@chr12:880720:880814:+	ENSG00000060237.19	ORF_preserving	1	0	1	1	chr12:878361-879572:880031-880720:+	0	0.303589	nonNMD	1	-0.0584112	1.04298	0.131183	0.730589
TET3_chr2:74046277:74048411:+@chr2:74003109:74003166:+@chr2:74073548:74073639:+	ENSG00000187605.16	NMD_ex	0	0	0	0	chr2:74003166-74046277:74048411-74073548:+	0	0.410171	NMD	1	-0.016723	-0.352722	0.52408	1
NDRG2_chr14:21024029:21024096:-@chr14:21022879:21023321:-@chr14:21025676:21025776:-	ENSG00000165795.24	5UTR	1	0	1	0	chr14:21023321-21024029:21024096-21025676:-	0	Inf	nonNMD	2.2044e-05	0.107313	0.133307	0.14044	0.767953
YWHAZ_chr8:100951928:100952125:-@chr8:100948595:100948900:-@chr8:100952849:100952983:-	ENSG00000164924.18	5UTR	1	2	1	1	chr8:100948900-100951928:100952125-100952849:-	0	Inf	nonNMD	0.93965	0.0170342	-0.178178	0.430789	1
CARMIL1_chr6:25612376:25612401:+@chr6:25610049:25610181:+@chr6:25619446:25619693:+	ENSG00000079691.18	ORF_changing	1	0	0	0	chr6:25610181-25612376:25612401-25619446:+	0	0.0996738	nonNMD	0.033641	#N/A	1.13924	#N/A	#N/A
MPRIP_chr17:17164108:17167915:+@chr17:17161239:17161356:+@chr17:17171717:17171865:+	ENSG00000133030.22	ORF_preserving	1	0	0	0	chr17:17161356-17164108:17167915-17171717:+	0	0.0244834	nonNMD	0.98078	-0.049507	0.302782	0.002554	0.0361953
PCBP1-AS1_chr2:70018014:70018131:-@chr2:69996685:69996888:-@chr2:70051202:70051304:-	ENSG00000179818.15	#N/A	1	1	0	0	chr2:69996888-70018014:70018131-70051202:-	0	#N/A	#N/A	#N/A	-0.300518	0.515825	0.0322686	0.260379
EIF4E2_chr2:232574262:232574341:+@chr2:232567077:232567214:+@chr2:232580903:232581332:+	ENSG00000135930.14	ORF_changing	1	0	0	0	chr2:232567214-232574262:232574341-232580903:+	0	0.438036	nonNMD	0.58161	0.000564796	-0.0706252	0.925496	1
MAP4_chr3:47987382:47987433:-@chr3:47977864:47977933:-@chr3:47998637:47998879:-	ENSG00000047849.22	ORF_preserving	1	0	1	0	chr3:47977933-47987382:47987433-47998637:-	0	0.0471827	nonNMD	0.84782	0.0180703	0.0363362	0.183785	0.925897
PBX3_chr9:125915685:125915927:+@chr9:125748181:125748623:+@chr9:125929654:125929845:+	ENSG00000167081.18	NMD_ex	1	0	1	0	chr9:125748623-125915685:125915927-125929654:+	1	0.12572	nonNMD	0.36301	-0.169281	0.43179	3.10406e-05	0.00102154
SRRT_chr7:100882764:100883090:+@chr7:100882052:100882241:+@chr7:100884069:100884239:+	ENSG00000087087.20	NMD_in	1	0	1	0	chr7:100882241-100882764:100883090-100884069:+	1	0.536857	NMD	0.59362	0.587972	1.37226	0	0
SFI1_chr22:31528689:31528863:+@chr22:31508254:31508376:+@chr22:31546860:31546971:+	ENSG00000198089.16	ORF_preserving	1	2	0	0	chr22:31508376-31528689:31528863-31546860:+	0	0.0308892	nonNMD	5.9369e-44	-0.0897436	1.11683	1	1
WNK1_chr12:901560:901632:+@chr12:900475:900670:+@chr12:904452:904494:+	ENSG00000060237.19	ORF_preserving	1	0	1	1	chr12:900670-901560:901632-904452:+	0	0.392228	nonNMD	1	-0.0790962	1.04298	0.058352	0.405145
PRRC2C_chr1:171587647:171587751:+@chr1:171587002:171587221:+@chr1:171588378:171588505:+	ENSG00000117523.17	NMD_ex	0	0	0	0	chr1:171587221-171587647:171587751-171588378:+	0	0.03273	nonNMD	1	-0.0154858	0.86356	0.175706	0.899002
MYH10_chr17:8576642:8576672:-@chr17:8569719:8569812:-@chr17:8577235:8577338:-	ENSG00000133026.13	ORF_preserving	1	0	1	1	chr17:8569812-8576642:8576672-8577235:-	0	0.0969221	nonNMD	1	-0.244637	0.459315	0.000125374	0.00318811
MPV17_chr2:27312993:27313109:-@chr2:27312679:27312772:-@chr2:27322447:27322522:-	ENSG00000115204.15	NMD_ex	1	3	0	0	chr2:27312772-27312993:27313109-27322447:-	0	-0.272712	nonNMD	9.6582e-11	-0.0844741	0.321512	0.0130373	0.129254
SHANK1_chr19:50697095:50697122:-@chr19:50689196:50689279:-@chr19:50697588:50697664:-	ENSG00000161681.16	ORF_preserving	1	0	1	1	chr19:50689279-50697095:50697122-50697588:-	0	0.325012	nonNMD	1	#DIV/0!	1.15799	#N/A	#N/A
NCOR2_chr12:124374412:124374463:-@chr12:124372021:124372610:-@chr12:124378236:124378384:-	ENSG00000196498.13	ORF_preserving	1	0	0	0	chr12:124372610-124374412:124374463-124378236:-	0	0.0863138	nonNMD	1	0.0192483	1.72918	0.76036	1
TSNAXIP1_chr16:67827472:67827579:+@chr16:67827248:67827375:+@chr16:67827752:67828014:+	ENSG00000102904.15	ORF_changing	0	0	0	0	chr16:67827375-67827472:67827579-67827752:+	0	0.245326	nonNMD	5.2807e-29	#N/A	1.1022	#N/A	#N/A
ASRGL1_chr11:62356324:62356467:+@chr11:62337889:62338167:+@chr11:62356986:62357132:+	ENSG00000162174.12	NMD_ex	1	0	1	0	chr11:62338167-62356324:62356467-62356986:+	0	0.123404	nonNMD	2.7632e-05	-0.0491482	0.429706	0.216273	1
TACC2_chr10:122229345:122229486:+@chr10:122227836:122228008:+@chr10:122237394:122237538:+	ENSG00000138162.19	ORF_preserving	1	0	0	0	chr10:122228008-122229345:122229486-122237394:+	0	-0.401965	nonNMD	4.819e-24	-0.00486902	0.809551	0.715845	1
RNF216P1_chr7:4989062:4989177:+@chr7:4984909:4985075:+@chr7:4996609:4998165:+	ENSG00000196204.12	#N/A	1	0	0	0	chr7:4985075-4989062:4989177-4996609:+	0	#N/A	#N/A	#N/A	0.00130704	1.00605	1	1
UBE2G2_chr21:44801283:44801398:-@chr21:44788059:44788095:-@chr21:44801705:44801768:-	ENSG00000184787.19	NMD_in	1	0	0	0	chr21:44788095-44801283:44801398-44801705:-	0	0.0457505	nonNMD	0.099496	-0.0395517	0.585026	0.0318647	0.257811
MIB2_chr1:1625557:1625653:+@chr1:1625285:1625428:+@chr1:1626649:1626754:+	ENSG00000197530.13	ORF_preserving	1	1	0	1	chr1:1625428-1625557:1625653-1626649:+	0	0.367087	nonNMD	2.8024e-07	-0.100707	0.608691	0.0474431	0.348473
APLP1_chr19:35878081:35878108:+@chr19:35877717:35877825:+@chr19:35878583:35878654:+	ENSG00000105290.13	ORF_preserving	1	0	1	0	chr19:35877825-35878081:35878108-35878583:+	0	-0.345226	nonNMD	0.12235	0.00232848	-0.296556	1	1
PTPRG_chr3:62231224:62231311:+@chr3:62218850:62218983:+@chr3:62243806:62243898:+	ENSG00000144724.20	ORF_preserving	1	0	1	0	chr3:62218983-62231224:62231311-62243806:+	0	0.185767	nonNMD	5.0736e-06	0.0752192	0.311764	0.586542	1
ZMYM5_chr13:19838699:19838985:-@chr13:19837464:19837821:-@chr13:19851354:19851448:-	ENSG00000132950.19	NMD_ex	1	0	0	0	chr13:19837821-19838699:19838985-19851354:-	0	0.0967233	nonNMD	0.00016664	-0.0196343	2.75974	0.00902757	0.0968644
CPAMD8_chr19:16903560:16903623:-@chr19:16902648:16902863:-@chr19:16903701:16903857:-	ENSG00000160111.15	ORF_preserving	1	0	0	0	chr19:16902863-16903560:16903623-16903701:-	0	0.198124	nonNMD	6.9237e-23	#DIV/0!	-0.2305	#N/A	#N/A
RAPGEF2_chr4:159351058:159351133:+@chr4:159350136:159350289:+@chr4:159352684:159352910:+	ENSG00000109756.9	ORF_preserving	1	0	1	1	chr4:159350289-159351058:159351133-159352684:+	0	0.358646	nonNMD	1	0.164816	0.617211	0.0933636	0.57269
ZNF71_chr19:56613811:56613938:+@chr19:56601506:56601591:+@chr19:56621267:56624486:+	ENSG00000197951.10	5UTR	1	0	0	0	chr19:56601591-56613811:56613938-56621267:+	0	0.278375	nonNMD	1.835e-08	-0.0178178	-0.251902	0.329736	1
MYNN_chr3:169783476:169783560:+@chr3:169782464:169782643:+@chr3:169784621:169784708:+	ENSG00000085274.16	ORF_preserving	0	0	0	0	chr3:169782643-169783476:169783560-169784621:+	0	0.340107	nonNMD	0.57129	0.0847121	1.4311	0.0749952	0.488482
ENTPD6_chr20:25213262:25213406:+@chr20:25209848:25209925:+@chr20:25214866:25214942:+	ENSG00000197586.13	ORF_preserving	1	0	0	0	chr20:25209925-25213262:25213406-25214866:+	0	0.129639	nonNMD	1.1814e-06	-0.000683408	0.0750833	0.879931	1
BPNT1_chr1:220072849:220072957:-@chr1:220069383:220069432:-@chr1:220073966:220074067:-	ENSG00000162813.18	ORF_preserving	1	0	0	0	chr1:220069432-220072849:220072957-220073966:-	0	0.0786124	nonNMD	2.2279e-05	-0.0737073	-0.07193	0.112425	0.652977
ARRB2_chr17:4715012:4715043:+@chr17:4710595:4710744:+@chr17:4715972:4716033:+	ENSG00000141480.18	NMD_ex	1	0	0	1	chr17:4710744-4715012:4715043-4715972:+	1	-0.146195	nonNMD	0.50658	0.101552	0.840671	0.0523383	0.374112
HDHD5_chr22:17143097:17143131:-@chr22:17138549:17138738:-@chr22:17145023:17145117:-	ENSG00000069998.12	#N/A	0	0	0	0	chr22:17138738-17143097:17143131-17145023:-	0	#N/A	#N/A	1.2564e-09	-0.0535925	0.421699	0.780969	1
SLC50A1_chr1:155136827:155136951:+@chr1:155136298:155136376:+@chr1:155137560:155137596:+	ENSG00000169241.19	NMD_ex_in	1	1	0	0	chr1:155136376-155136827:155136951-155137560:+	0	0.138831	NMD	0.0019259	-0.272758	1.03448	0.0172167	0.159605
AHI1_chr6:135323161:135323324:-@chr6:135316604:135318616:-@chr6:135358131:135358187:-	ENSG00000135541.22	NMD_ex	1	0	1	0	chr6:135318616-135323161:135323324-135358131:-	0	0.0108476	nonNMD	1.0773e-25	-0.14286	0.673728	1	1
NECAP1_chr12:8091768:8091850:+@chr12:8089935:8090299:+@chr12:8092675:8092784:+	ENSG00000089818.18	NMD_ex	1	0	1	1	chr12:8090299-8091768:8091850-8092675:+	0	0.302137	NMD	0.12559	-0.0764208	0.73836	9.99993e-05	0.00266368
LUC7L_chr16:208600:208664:-@chr16:208077:208188:-@chr16:220648:220747:-	ENSG00000007392.17	NMD_in	1	0	0	0	chr16:208188-208600:208664-220648:-	0	0.207812	NMD	0.46952	0.104104	0.846723	8.29479e-05	0.00228003
ERI3_chr1:44352849:44352925:-@chr1:44319627:44319744:-@chr1:44354891:44355061:-	ENSG00000117419.16	NMD_in	1	1	0	0	chr1:44319744-44352849:44352925-44354891:-	0	0.680231	NMD	0.003965	0.148644	0.306534	0.0757702	0.492327
CEP78_chr9:78265858:78265906:+@chr9:78265371:78265543:+@chr9:78266441:78266564:+	ENSG00000148019.14	ORF_changing	1	0	0	0	chr9:78265543-78265858:78265906-78266441:+	0	0.0243682	nonNMD	6.1656e-12	-0.0394759	0.146504	0.681603	1
MARK2_chr11:63903985:63904147:+@chr11:63903060:63903158:+@chr11:63904785:63905043:+	ENSG00000072518.22	ORF_preserving	1	0	1	1	chr11:63903158-63903985:63904147-63904785:+	0	0.104972	nonNMD	0.99999	0.0460783	1.15751	0.172127	0.886431
CAMTA1_chr1:6820180:6820250:+@chr1:6785453:6785575:+@chr1:6825091:6825210:+	ENSG00000171735.19	NMD_ex	1	1	0	0	chr1:6785575-6820180:6820250-6825091:+	1	0.218048	NMD	1	0.065909	0.546199	0.0812654	0.518535
CADPS_chr3:62467297:62467312:-@chr3:62466338:62466413:-@chr3:62474172:62474320:-	ENSG00000163618.18	ORF_preserving	1	0	1	1	chr3:62466413-62467297:62467312-62474172:-	0	-0.243186	nonNMD	1.4707e-05	0.00156034	0.29719	0.931846	1
FERMT2_chr14:52881795:52881828:-@chr14:52881243:52881469:-@chr14:52893292:52893333:-	ENSG00000073712.15	ORF_preserving	1	0	0	0	chr14:52881469-52881795:52881828-52893292:-	0	0.0645183	nonNMD	0.99999	0.0279426	0.995376	0.544231	1
GNAS_chr20:58898940:58898985:+@chr20:58893094:58895684:+@chr20:58903530:58903585:+	ENSG00000087460.29	5UTR	1	0	0	1	chr20:58895684-58898940:58898985-58903530:+	0	-0.271638	nonNMD	0.68076	0.00379127	-0.247484	0.587976	1
OSBP2_chr22:30893816:30894001:+@chr22:30893637:30893733:+@chr22:30905836:30906069:+	ENSG00000184792.16	ORF_changing	1	0	1	0	chr22:30893733-30893816:30894001-30905836:+	0	-0.0344116	nonNMD	0.00043434	0.0866116	0.705192	0.0993255	0.597652
SCNN1D_chr1:1285570:1285664:+@chr1:1283977:1284090:+@chr1:1285925:1286278:+	ENSG00000162572.21	NMD_ex_in	1	0	0	0	chr1:1284090-1285570:1285664-1285925:+	0	0.27479	NMD	1.6507e-33	0.0745098	1.39017	0.0814539	0.519325
SNRNP70_chr19:49102113:49102173:+@chr19:49101389:49101471:+@chr19:49104633:49104735:+	ENSG00000104852.15	NMD_in	1	0	0	0	chr19:49101471-49102113:49102173-49104633:+	1	0.440814	NMD	0.99926	0.277245	0.537182	0	0
XPO1_chr2:61525269:61525333:-@chr2:61522610:61522683:-@chr2:61526419:61526521:-	ENSG00000082898.19	NMD_in	1	0	0	0	chr2:61522683-61525269:61525333-61526419:-	1	0.1987	NMD	1	0.134685	1.10907	1.7033e-08	1.71086e-06
PTPRS_chr19:5229490:5229684:-@chr19:5225726:5225844:-@chr19:5231309:5231615:-	ENSG00000105426.17	NMD_ex	1	0	1	1	chr19:5225844-5229490:5229684-5231309:-	1	0.343035	NMD	0.99983	-0.0276016	-0.0185101	0.0614297	0.421236
COA1_chr7:43665657:43665722:-@chr7:43648599:43648652:-@chr7:43729428:43729505:-	ENSG00000106603.20	5UTR	1	4	0	0	chr7:43648652-43665657:43665722-43729428:-	0	Inf	nonNMD	0.0088335	-0.0808774	0.0302654	0.142896	0.777589
CCDC14_chr3:123955842:123956795:-@chr3:123948895:123949132:-@chr3:123961143:123961349:-	ENSG00000175455.16	#N/A	1	0	0	0	chr3:123949132-123955842:123956795-123961143:-	0	#N/A	#N/A	7.7963e-15	-0.298038	-0.306936	0.00139642	0.0223672
ZBTB8OS_chr1:32633261:32633354:-@chr1:32627507:32627544:-@chr1:32633644:32633727:-	ENSG00000176261.16	NMD_in	1	0	0	0	chr1:32627544-32633261:32633354-32633644:-	0	0.48561	NMD	0.70542	-0.00483223	0.402449	0.725839	1
MYO6_chr6:75911671:75911698:+@chr6:75908495:75908627:+@chr6:75914062:75914281:+	ENSG00000196586.16	ORF_preserving	1	0	1	1	chr6:75908627-75911671:75911698-75914062:+	0	0.143311	nonNMD	2.4287e-05	#N/A	0.358025	#N/A	#N/A
GK_chrX:30697731:30697749:+@chrX:30696616:30696683:+@chrX:30700413:30700449:+	ENSG00000198814.13	ORF_preserving	1	0	0	0	chrX:30696683-30697731:30697749-30700413:+	0	-0.354072	nonNMD	0.98937	0	1.14068	#N/A	#N/A
ANKRD13C_chr1:70270855:70270956:-@chr1:70258998:70262847:-@chr1:70274719:70274818:-	ENSG00000118454.13	ORF_changing	0	0	0	0	chr1:70262847-70270855:70270956-70274719:-	0	0.168967	nonNMD	0.99793	0.112761	1.22078	0.00217735	0.0320637
ATF2_chr2:175121443:175121540:-@chr2:175118250:175118369:-@chr2:175130137:175130205:-	ENSG00000115966.17	NMD_ex_in	1	0	1	0	chr2:175118369-175121443:175121540-175130137:-	0	-0.052199	nonNMD	0.99131	-0.0784202	-0.18442	0.196458	0.968689
DMTN_chr8:22080804:22080870:+@chr8:22080617:22080625:+@chr8:22081112:22081193:+	ENSG00000158856.18	ORF_preserving	1	1	1	1	chr8:22080625-22080804:22080870-22081112:+	0	0.260659	nonNMD	0.90082	0.506329	0.0669978	3.89337e-05	0.0012317
TRNAU1AP_chr1:28561112:28561260:+@chr1:28560632:28560732:+@chr1:28561345:28561398:+	ENSG00000180098.9	NMD_in	1	0	0	0	chr1:28560732-28561112:28561260-28561345:+	1	0.190141	NMD	0.00024398	0.190484	0.748759	2.9754e-14	9.07929e-12
MFSD14B_chr9:94456239:94456337:+@chr9:94453957:94454070:+@chr9:94458321:94458464:+	ENSG00000148110.16	ORF_changing	0	0	0	0	chr9:94454070-94456239:94456337-94458321:+	0	0.355335	nonNMD	0.00043286	0.0249835	-0.35602	0.605929	1
ARHGAP44_chr17:12928928:12929046:+@chr17:12919754:12919831:+@chr17:12941055:12941124:+	ENSG00000006740.17	NMD_ex	1	0	1	1	chr17:12919831-12928928:12929046-12941055:+	0	0.286698	NMD	0.99988	-0.215	1.4833	1.57368e-05	0.000579618
RETREG3_chr17:42586764:42586891:-@chr17:42586052:42586137:-@chr17:42592055:42592162:-	ENSG00000141699.11	ORF_changing	1	0	1	0	chr17:42586137-42586764:42586891-42592055:-	0	0.213628	nonNMD	0.13001	#N/A	0.420636	#N/A	#N/A
BRPF1_chr3:9744223:9744508:+@chr3:9743577:9743901:+@chr3:9745007:9745155:+	ENSG00000156983.17	ORF_preserving	1	0	0	0	chr3:9743901-9744223:9744508-9745007:+	0	-0.0595773	nonNMD	1	0.0419388	1.46829	0.0729074	0.478178
ACOT9_chrX:23713134:23713208:-@chrX:23707716:23707944:-@chrX:23721880:23721984:-	ENSG00000123130.17	NMD_ex	1	0	0	0	chrX:23707944-23713134:23713208-23721880:-	0	0.296429	NMD	6.8017e-09	-0.301645	0.114637	1.0189e-07	8.02684e-06
SFXN4_chr10:119161054:119161081:-@chr10:119160914:119160969:-@chr10:119162339:119162414:-	ENSG00000183605.17	5UTR	1	0	0	0	chr10:119160969-119161054:119161081-119162339:-	0	0.113474	nonNMD	1.2428e-07	-0.157716	0.483878	0.0167882	0.156832
CERS5_chr12:50135432:50135652:-@chr12:50134545:50134702:-@chr12:50135731:50135838:-	ENSG00000139624.14	NMD_in	1	0	0	0	chr12:50134702-50135432:50135652-50135731:-	0	0.376648	NMD	6.4962e-09	0.037295	0.674088	0.000605947	0.0113986
ADGRA2_chr8:37833009:37833208:+@chr8:37831422:37831587:+@chr8:37833687:37833837:+	ENSG00000020181.18	NMD_ex	0	0	0	0	chr8:37831587-37833009:37833208-37833687:+	0	0.392941	NMD	5.4955e-08	-0.0748866	1.55157	1	1
ITGB4_chr17:75755054:75755213:+@chr17:75754575:75754815:+@chr17:75755700:75755850:+	ENSG00000132470.14	ORF_preserving	1	0	1	1	chr17:75754815-75755054:75755213-75755700:+	0	-0.123438	nonNMD	9.5287e-19	#DIV/0!	0.210247	#N/A	#N/A
ZNF418_chr19:57923191:57923289:-@chr19:57921881:57922629:-@chr19:57925622:57928047:-	ENSG00000196724.13	3UTR	1	0	0	0	chr19:57922629-57923191:57923289-57925622:-	0	0.460601	nonNMD	1.0016e-09	-0.242173	2.08194	0.00204789	0.030502
KCNK15-AS1_chr20:44716624:44716793:-@chr20:44694891:44695507:-@chr20:44738819:44738896:-	ENSG00000244558.6	#N/A	1	0	0	0	chr20:44695507-44716624:44716793-44738819:-	0	#N/A	#N/A	#N/A	0.146582	0.143943	0.523685	1
PAM_chr5:103025133:103025334:+@chr5:103019789:103019843:+@chr5:103028181:103028238:+	ENSG00000145730.21	ORF_preserving	1	2	0	0	chr5:103019843-103025133:103025334-103028181:+	0	-0.0451106	nonNMD	6.934e-06	0.0418023	0.359042	0.498385	1
INPP5F_chr10:119781060:119781242:+@chr10:119751075:119751156:+@chr10:119781634:119781771:+	ENSG00000198825.15	NMD_in	1	0	1	0	chr10:119751156-119781060:119781242-119781634:+	0	0.275084	NMD	2.3623e-07	-0.0104984	0.710013	1	1
USP19_chr3:49117058:49117361:-@chr3:49116726:49116943:-@chr3:49117436:49117570:-	ENSG00000172046.19	ORF_preserving	1	0	0	0	chr3:49116943-49117058:49117361-49117436:-	0	-0.295255	nonNMD	0.99999	-0.0518177	1.0569	0.225694	1
AARS2_chr6:44307248:44307394:-@chr6:44306922:44307031:-@chr6:44310298:44310443:-	ENSG00000124608.5	NMD_ex	0	0	0	0	chr6:44307031-44307248:44307394-44310298:-	0	0.312856	NMD	4.9777e-17	-0.167682	1.37662	0.000126209	0.00320476
DOCK9_chr13:98796205:98796213:-@chr13:98793486:98794748:-@chr13:98797114:98797253:-	ENSG00000088387.20	ORF_changing	1	0	0	0	chr13:98794748-98796205:98796213-98797114:-	0	-0.0897116	nonNMD	1	0.386013	0.234342	1	1
PCNX4_chr14:60107585:60108327:+@chr14:60091922:60092419:+@chr14:60114699:60114879:+	ENSG00000126773.13	Start_codon	1	0	0	0	chr14:60092419-60107585:60108327-60114699:+	0	Inf	nonNMD	1.5173e-22	0.0419857	-0.114159	0.667782	1
CAMLG_chr5:134741062:134741523:+@chr5:134738512:134738792:+@chr5:134750758:134752157:+	ENSG00000164615.6	ORF_changing	1	0	0	0	chr5:134738792-134741062:134741523-134750758:+	0	0.116075	nonNMD	0.00061836	0.123017	0.332523	0.000290242	0.00634005
NETO2_chr16:47086225:47086339:-@chr16:47077702:47083801:-@chr16:47109482:47109711:-	ENSG00000171208.10	ORF_preserving	1	0	1	1	chr16:47083801-47086225:47086339-47109482:-	0	0.138808	nonNMD	0.062704	0.00553034	-0.811089	0.125737	0.708363
ARPP21_chr3:35706973:35707082:+@chr3:35690864:35691005:+@chr3:35715438:35715476:+	ENSG00000172995.17	NMD_ex	1	0	0	0	chr3:35691005-35706973:35707082-35715438:+	1	0.374712	NMD	0.012016	-0.00574294	1.89159	0.375809	1
CLUAP1_chr16:3526411:3526484:+@chr16:3523157:3523299:+@chr16:3530567:3530590:+	ENSG00000103351.13	NMD_ex	1	0	0	0	chr16:3523299-3526411:3526484-3530567:+	0	0.362847	NMD	0.0004184	-0.249505	1.29443	1.6232e-08	1.64066e-06
POLR2J3_chr7:102544705:102544776:-@chr7:102541500:102541662:-@chr7:102566996:102567070:-	ENSG00000168255.20	ORF_changing	1	1	0	0	chr7:102541662-102544705:102544776-102566996:-	0	0.307626	nonNMD	#N/A	0.206557	0.88748	0.00318888	0.0430298
GGA3_chr17:75244618:75244717:-@chr17:75243446:75243570:-@chr17:75246508:75246584:-	ENSG00000125447.18	Start_codon	1	0	0	0	chr17:75243570-75244618:75244717-75246508:-	0	0.319653	nonNMD	1.6701e-06	-0.00975777	1.36187	0.104615	0.621157
MALSU1_chr7:23307867:23307949:+@chr7:23300838:23301017:+@chr7:23309355:23311729:+	ENSG00000156928.5	ORF_changing	0	0	0	0	chr7:23301017-23307867:23307949-23309355:+	0	0.178826	nonNMD	1.6777e-11	#N/A	0.180413	#N/A	#N/A
ABCC8_chr11:17395171:17395275:-@chr11:17394265:17394399:-@chr11:17395609:17395638:-	ENSG00000006071.16	NMD_ex	1	0	1	1	chr11:17394399-17395171:17395275-17395609:-	0	0.0540194	nonNMD	7.9571e-24	0.146079	0.248102	1	1
FRG1CP_chr20:28601602:28601756:-@chr20:28600391:28600461:-@chr20:28602608:28602773:-	ENSG00000282826.2	#N/A	1	0	0	0	chr20:28600461-28601602:28601756-28602608:-	0	#N/A	#N/A	#N/A	0.0188987	0.336842	0.838293	1
GSTZ1_chr14:77327911:77328037:+@chr14:77327471:77327552:+@chr14:77329122:77329201:+	ENSG00000100577.19	ORF_preserving	1	1	0	0	chr14:77327552-77327911:77328037-77329122:+	0	0.0619134	nonNMD	5.5058e-11	0.0756002	0.268631	0.163873	0.855434
SORBS2_chr4:185684753:185684846:-@chr4:185678795:185678822:-@chr4:185775230:185775366:-	ENSG00000154556.18	Start_codon	1	12	1	0	chr4:185678822-185684753:185684846-185775230:-	0	Inf	nonNMD	0.035916	#N/A	0.926114	#N/A	#N/A
CMC2_chr16:80998284:80998354:-@chr16:80997313:80997429:-@chr16:81001247:81001334:-	ENSG00000103121.9	5UTR	1	1	0	0	chr16:80997429-80998284:80998354-81001247:-	0	Inf	nonNMD	0.1991	0.172506	0.684074	0.0698547	0.463133
TTC3_chr21:37094004:37094090:+@chr21:37091292:37091413:+@chr21:37095349:37095444:+	ENSG00000182670.13	NMD_ex	1	0	0	0	chr21:37091413-37094004:37094090-37095349:+	0	0.362449	NMD	1.628e-40	-0.0988308	-0.455945	0.241987	1
TCF4_chr18:55587044:55587136:-@chr18:55585279:55585352:-@chr18:55589296:55589746:-	ENSG00000196628.20	Start_codon	1	3	1	0	chr18:55585352-55587044:55587136-55589296:-	0	Inf	nonNMD	0.99981	-0.176123	0.115161	0.315113	1
NQO1_chr16:69714963:69715077:-@chr16:69713027:69713129:-@chr16:69718122:69718253:-	ENSG00000181019.13	ORF_preserving	1	1	0	0	chr16:69713129-69714963:69715077-69718122:-	0	0.350771	nonNMD	1.1867e-09	-0.113665	0.0796586	0.389566	1
ADAL_chr15:43334944:43335170:+@chr15:43333310:43333434:+@chr15:43335695:43335826:+	ENSG00000168803.16	Start_codon	1	0	0	0	chr15:43333434-43334944:43335170-43335695:+	0	Inf	nonNMD	1.6257e-06	0.0747679	0.163172	0.747979	1
TMEM18_chr2:675757:676238:-@chr2:675509:675630:-@chr2:677288:677406:-	ENSG00000151353.15	NMD_in	1	0	0	0	chr2:675630-675757:676238-677288:-	0	0.298513	NMD	0.0022182	-0.0515452	0.750659	0.398673	1
SLC33A1_chr3:155842431:155842619:-@chr3:155833467:155834041:-@chr3:155853222:155854250:-	ENSG00000169359.16	NMD_ex_in	1	0	0	0	chr3:155834041-155842431:155842619-155853222:-	0	0.26015	NMD	9.8902e-05	-0.0579884	0.557162	0.737805	1
DMTF1_chr7:87163238:87163332:+@chr7:87154389:87154528:+@chr7:87163494:87163539:+	ENSG00000135164.19	5UTR	1	2	0	0	chr7:87154528-87163238:87163332-87163494:+	0	Inf	nonNMD	0.96706	-0.108305	1.01908	0.236533	1
PDLIM5_chr4:94584985:94585003:+@chr4:94575942:94576034:+@chr4:94585564:94585737:+	ENSG00000163110.15	ORF_preserving	1	1	1	1	chr4:94576034-94584985:94585003-94585564:+	0	-0.143892	nonNMD	0.0016769	0.0127017	0.364328	0.645234	1
ODF2_chr9:128457197:128457437:+@chr9:128456100:128456255:+@chr9:128459566:128459657:+	ENSG00000136811.16	Start_codon	1	0	0	0	chr9:128456255-128457197:128457437-128459566:+	0	0.495545	nonNMD	0.0012405	0.260875	0.775649	0.00351477	0.046465
EXOC6B_chr2:72182893:72182905:-@chr2:72179308:72179461:-@chr2:72184074:72184187:-	ENSG00000144036.16	ORF_preserving	1	0	0	0	chr2:72179461-72182893:72182905-72184074:-	0	0.137256	nonNMD	0.11692	-0.0278029	1.19994	0.677876	1
CADPS_chr3:62513637:62513706:-@chr3:62512750:62512768:-@chr3:62516058:62516182:-	ENSG00000163618.18	ORF_preserving	1	1	1	1	chr3:62512768-62513637:62513706-62516058:-	0	0.167237	nonNMD	1.4707e-05	#N/A	0.29719	#N/A	#N/A
ASIC3_chr7:151052415:151052474:+@chr7:151052165:151052237:+@chr7:151052553:151052754:+	ENSG00000213199.8	ORF_changing	1	0	0	0	chr7:151052237-151052415:151052474-151052553:+	0	0.233199	nonNMD	3.4071e-07	#N/A	0.717442	#N/A	#N/A
CCDC130_chr19:13761490:13761568:+@chr19:13759075:13759272:+@chr19:13762298:13762437:+	ENSG00000104957.14	NMD_in	1	0	0	0	chr19:13759272-13761490:13761568-13762298:+	0	0.559669	NMD	0.0031562	0.0414393	1.73788	0.0654465	0.440941
USP8_chr15:50441348:50441493:+@chr15:50439008:50439177:+@chr15:50449399:50449440:+	ENSG00000138592.14	NMD_ex	1	3	1	1	chr15:50439177-50441348:50441493-50449399:+	0	0.112589	nonNMD	1	-0.130949	1.24663	8.44601e-06	0.000349235
SFXN5_chr2:72956979:72957103:-@chr2:72944739:72945099:-@chr2:72961130:72961248:-	ENSG00000144040.13	NMD_in	1	0	0	0	chr2:72945099-72956979:72957103-72961130:-	0	0.247945	NMD	0.0001472	0.0513028	0.993889	0.502796	1
ZNF821_chr16:71864902:71865048:-@chr16:71864137:71864242:-@chr16:71879906:71880023:-	ENSG00000102984.15	NMD_ex	1	2	0	0	chr16:71864242-71864902:71865048-71879906:-	0	0.0578241	nonNMD	0.0027859	#N/A	0.793863	1	1
SCMH1_chr1:41151613:41151684:-@chr1:41142877:41143112:-@chr1:41160874:41160898:-	ENSG00000010803.16	NMD_ex	1	1	0	0	chr1:41143112-41151613:41151684-41160874:-	0	0.380227	NMD	8.6107e-06	-0.128507	1.59491	0.0898652	0.557328
MEF2A_chr15:99598429:99598511:+@chr15:99565699:99566104:+@chr15:99632977:99633173:+	ENSG00000068305.17	5UTR	1	1	1	0	chr15:99566104-99598429:99598511-99632977:+	0	Inf	nonNMD	0.98706	-0.0878797	0.981867	0.0225502	0.196852
INPP5J_chr22:31133405:31133483:+@chr22:31133097:31133235:+@chr22:31133609:31133714:+	ENSG00000185133.14	ORF_preserving	1	0	1	0	chr22:31133235-31133405:31133483-31133609:+	0	0.256214	nonNMD	1.8139e-16	-0.0639005	1.18229	0.0348864	0.27635
P2RX4_chr12:121217133:121217281:+@chr12:121209860:121210298:+@chr12:121221912:121221984:+	ENSG00000135124.15	NMD_ex	1	0	0	1	chr12:121210298-121217133:121217281-121221912:+	1	0.294618	NMD	4.9835e-12	0	1.20685	#N/A	#N/A
LRCH3_chr3:197858833:197858905:+@chr3:197854391:197854445:+@chr3:197865422:197865471:+	ENSG00000186001.14	ORF_preserving	1	1	0	0	chr3:197854445-197858833:197858905-197865422:+	0	0.204469	nonNMD	6.6316e-12	0	1.34157	#N/A	#N/A
TSNAXIP1_chr16:67823625:67823719:+@chr16:67821098:67821225:+@chr16:67824582:67824779:+	ENSG00000102904.15	NMD_ex_in	1	0	0	0	chr16:67821225-67823625:67823719-67824582:+	0	0.338047	NMD	5.2807e-29	#DIV/0!	1.1022	#N/A	#N/A
RUFY3_chr4:70741626:70741680:+@chr4:70722010:70722751:+@chr4:70762518:70762692:+	ENSG00000018189.13	ORF_preserving	1	0	1	0	chr4:70722751-70741626:70741680-70762518:+	0	0.130783	nonNMD	0.020593	0.0122318	0.060859	0.372453	1
LINC01184_chr5:128061143:128061244:-@chr5:127965887:127966928:-@chr5:128081972:128082161:-	ENSG00000245937.8	#N/A	1	18	0	0	chr5:127966928-128061143:128061244-128081972:-	0	#N/A	#N/A	#N/A	#N/A	0.499463	#N/A	#N/A
NTRK3_chr15:88128710:88128734:-@chr15:88127161:88127226:-@chr15:88135100:88135397:-	ENSG00000140538.16	ORF_preserving	1	0	1	1	chr15:88127226-88128710:88128734-88135100:-	0	-0.148676	nonNMD	0.9983	-0.140995	0.395982	0.193938	0.960193
ATP2B4_chr1:203733222:203733400:+@chr1:203727394:203727571:+@chr1:203739545:203739644:+	ENSG00000058668.15	ORF_changing	1	0	1	1	chr1:203727571-203733222:203733400-203739545:+	0	-0.131432	nonNMD	0.0015112	-0.148456	0.175008	1	1
BID_chr22:17750104:17750174:-@chr22:17739348:17739488:-@chr22:17774380:17774412:-	ENSG00000015475.19	5UTR	1	1	1	0	chr22:17739488-17750104:17750174-17774380:-	0	Inf	nonNMD	1.5646e-11	-0.0734655	-0.645325	0.131701	0.732632
TTLL11_chr9:122031722:122031856:-@chr9:121988909:121989770:-@chr9:122039271:122039368:-	ENSG00000175764.16	NMD_ex	1	0	0	0	chr9:121989770-122031722:122031856-122039271:-	0	0.202119	NMD	6.2403e-09	-0.033566	0.730652	0.4778	1
PIBF1_chr13:72827732:72827914:+@chr13:72827009:72827118:+@chr13:72835242:72835368:+	ENSG00000083535.16	NMD_ex	1	0	0	0	chr13:72827118-72827732:72827914-72835242:+	0	0.388137	NMD	1.9044e-11	-0.130611	1.41398	4.09426e-05	0.00127848
RSPH9_chr6:43650374:43650540:+@chr6:43645035:43645325:+@chr6:43655561:43655691:+	ENSG00000172426.16	NMD_ex	0	0	1	0	chr6:43645325-43650374:43650540-43655561:+	0	0.366338	NMD	2.3881e-09	-0.109475	0.693243	1	1
CADPS2_chr7:122393195:122393315:-@chr7:122388582:122388738:-@chr7:122393440:122393582:-	ENSG00000081803.16	ORF_preserving	1	0	1	1	chr7:122388738-122393195:122393315-122393440:-	0	-0.156278	nonNMD	0.36785	#N/A	0.147595	#N/A	#N/A
GRB10_chr7:50705139:50705323:-@chr7:50703820:50703908:-@chr7:50755886:50756056:-	ENSG00000106070.20	5UTR	1	2	0	0	chr7:50703908-50705139:50705323-50755886:-	0	Inf	nonNMD	0.93945	0.136968	-0.274535	0.0523044	0.373981
ANK1_chr8:41661429:41661564:-@chr8:41653224:41655753:-@chr8:41661875:41661941:-	ENSG00000029534.21	ORF_changing	1	2	1	0	chr8:41655753-41661429:41661564-41661875:-	0	0.369039	nonNMD	1	-0.121968	0.55521	0.000281291	0.00617747
SETD5_chr3:9429826:9430051:+@chr3:9428822:9429009:+@chr3:9433369:9433562:+	ENSG00000168137.19	ORF_changing	1	1	0	0	chr3:9429009-9429826:9430051-9433369:+	0	0.263224	nonNMD	0.99997	-0.0464306	1.02558	0.245448	1
SLC9B2_chr4:103057800:103057971:-@chr4:103050239:103050382:-@chr4:103066326:103066507:-	ENSG00000164038.16	ORF_preserving	1	0	1	0	chr4:103050382-103057800:103057971-103066326:-	0	-0.0729228	nonNMD	7.5781e-06	-0.114049	0.34728	0.174462	0.894539
GAS8_chr16:90035632:90035687:+@chr16:90032717:90032924:+@chr16:90036380:90036586:+	ENSG00000141013.17	NMD_ex	1	0	0	0	chr16:90032924-90035632:90035687-90036380:+	0	0.232116	NMD	1.0876e-12	-0.409481	1.69589	1	1
AC009501.4_chr2:63046036:63046141:-@chr2:63043921:63045443:-@chr2:63046481:63046647:-	ENSG00000231609.7	#N/A	1	0	0	0	chr2:63045443-63046036:63046141-63046481:-	0	#N/A	#N/A	#N/A	#N/A	-0.0797169	#N/A	#N/A
IMPA1_chr8:81670938:81671047:-@chr8:81660513:81660667:-@chr8:81673840:81673949:-	ENSG00000133731.10	ORF_changing	1	0	0	0	chr8:81660667-81670938:81671047-81673840:-	0	0.186864	nonNMD	0.00047793	-0.0128189	0.510194	0.632819	1
PHC1_chr12:8916060:8916069:+@chr12:8914552:8914827:+@chr12:8917629:8917791:+	ENSG00000111752.11	5UTR	1	0	0	0	chr12:8914827-8916060:8916069-8917629:+	0	Inf	nonNMD	0.99938	0.188478	0.560492	0.216584	1
CCDC85A_chr2:56372343:56372478:+@chr2:56342878:56342955:+@chr2:56375815:56375935:+	ENSG00000055813.6	ORF_preserving	1	0	0	0	chr2:56342955-56372343:56372478-56375815:+	0	0.192147	nonNMD	1.5427e-05	#N/A	-0.197191	#N/A	#N/A
MSI2_chr17:57259976:57260054:+@chr17:57258269:57258354:+@chr17:57262150:57262192:+	ENSG00000153944.12	NMD_in	1	0	0	0	chr17:57258354-57259976:57260054-57262150:+	0	0.315788	NMD	0.99478	#N/A	0.476888	#N/A	#N/A
RAB3GAP1_chr2:135167692:135167713:+@chr2:135164593:135164696:+@chr2:135168544:135169989:+	ENSG00000115839.18	ORF_preserving	1	0	1	0	chr2:135164696-135167692:135167713-135168544:+	0	-0.0164462	nonNMD	1.4523e-07	0.0428873	0.842309	0.24708	1
HHATL_chr3:42693616:42693818:-@chr3:42693076:42693218:-@chr3:42696841:42696877:-	ENSG00000010282.15	NMD_ex	1	0	0	0	chr3:42693218-42693616:42693818-42696841:-	0	0.644527	NMD	1.6781e-07	0.0356014	0.781703	1	1
LIN9_chr1:226295841:226295946:-@chr1:226287663:226287797:-@chr1:226297718:226297813:-	ENSG00000183814.16	ORF_preserving	1	0	0	0	chr1:226287797-226295841:226295946-226297718:-	0	-0.321889	nonNMD	0.99771	-0.176743	1.01566	0.0932938	0.572334
HPS4_chr22:26466050:26466104:-@chr22:26465454:26465551:-@chr22:26466225:26466262:-	ENSG00000100099.21	ORF_preserving	1	0	0	0	chr22:26465551-26466050:26466104-26466225:-	0	0.104572	nonNMD	0.00013778	-0.0979221	0.604699	0.00276633	0.0385472
ELP1_chr9:108930996:108931056:-@chr9:108929768:108929921:-@chr9:108933863:108933943:-	ENSG00000070061.16	5UTR	1	0	0	0	chr9:108929921-108930996:108931056-108933863:-	0	Inf	nonNMD	2.1199e-21	0	0.425471	#N/A	#N/A
TYW3_chr1:74738689:74738788:+@chr1:74736188:74736622:+@chr1:74748750:74748822:+	ENSG00000162623.16	5UTR	1	0	0	0	chr1:74736622-74738689:74738788-74748750:+	0	0.105344	nonNMD	0.0016927	-0.0907777	1.17539	0.822608	1
HNRNPC_chr14:21263310:21263336:-@chr14:21233952:21234229:-@chr14:21269297:21269403:-	ENSG00000092199.18	5UTR	1	14	0	0	chr14:21234229-21263310:21263336-21269297:-	0	Inf	nonNMD	0.97772	-0.00915856	0.500626	0.729898	1
RSKR_chr17:28611566:28611656:-@chr17:28604949:28605215:-@chr17:28611767:28611795:-	ENSG00000167524.16	3UTR	1	0	0	0	chr17:28605215-28611566:28611656-28611767:-	0	0.519593	nonNMD	7.2766e-10	#N/A	-0.0901406	#N/A	#N/A
TMEM135_chr11:87157340:87157406:+@chr11:87091361:87091395:+@chr11:87236637:87236684:+	ENSG00000166575.17	ORF_preserving	1	3	0	0	chr11:87091395-87157340:87157406-87236637:+	0	0.0858864	nonNMD	0.7786	0.0843311	0.658194	0.0744542	0.486141
EFHC1_chr6:52488556:52488675:+@chr6:52479639:52479787:+@chr6:52490139:52490350:+	ENSG00000096093.16	NMD_in	1	0	1	0	chr6:52479787-52488556:52488675-52490139:+	0	0.259522	NMD	1.8959e-17	0.058055	0.237501	0.0875215	0.547157
SDHAP3_chr5:1572181:1572286:-@chr5:1567494:1568998:-@chr5:1574181:1574295:-	ENSG00000185986.12	#N/A	0	0	0	0	chr5:1568998-1572181:1572286-1574181:-	0	#N/A	#N/A	#N/A	0.0239148	1.13303	0.770333	1
RAD51D_chr17:35118500:35118619:-@chr17:35107365:35107447:-@chr17:35119110:35119157:-	ENSG00000185379.21	NMD_ex	1	13	0	0	chr17:35107447-35118500:35118619-35119110:-	1	0.159599	NMD	1.0631e-09	0.215165	0.510411	0.0497709	0.361332
ADAM15_chr1:155061903:155062117:+@chr1:155061414:155061489:+@chr1:155062244:155062369:+	ENSG00000143537.14	NMD_in	1	3	0	0	chr1:155061489-155061903:155062117-155062244:+	0	0.39671	NMD	2.4409e-16	-0.181029	0.0512711	1	1
TMA16_chr4:163515312:163515461:+@chr4:163514073:163514158:+@chr4:163517433:163517476:+	ENSG00000198498.10	ORF_changing	1	0	0	0	chr4:163514158-163515312:163515461-163517433:+	0	0.179173	nonNMD	9.6522e-05	0	0.681175	#N/A	#N/A
OPA1_chr3:193617177:193617285:+@chr3:193615673:193615770:+@chr3:193618868:193618936:+	ENSG00000198836.11	ORF_preserving	1	1	1	0	chr3:193615770-193617177:193617285-193618868:+	0	-0.278142	nonNMD	0.98636	-0.0908676	0.610034	0.00294539	0.0404116
FNBP1L_chr1:93541041:93541056:+@chr1:93536331:93536490:+@chr1:93544106:93544216:+	ENSG00000137942.18	ORF_preserving	1	0	0	0	chr1:93536490-93541041:93541056-93544106:+	0	0.0422506	nonNMD	0.75392	0	0.226002	#N/A	#N/A
AMDHD2_chr16:2528649:2528718:+@chr16:2528351:2528559:+@chr16:2528993:2529060:+	ENSG00000162066.16	ORF_preserving	1	0	0	0	chr16:2528559-2528649:2528718-2528993:+	0	0.411551	nonNMD	0.002313	-0.0507557	0.45004	0.669173	1
CYRIB_chr8:129880375:129880458:-@chr8:129871374:129871496:-@chr8:129903311:129903350:-	ENSG00000153310.19	5UTR	1	4	0	0	chr8:129871496-129880375:129880458-129903311:-	0	Inf	nonNMD	0.97612	-0.10193	0.337678	0.0673305	0.450361
NRCAM_chr7:108175321:108175357:-@chr7:108160360:108160492:-@chr7:108176429:108176606:-	ENSG00000091129.21	ORF_preserving	1	0	1	1	chr7:108160492-108175321:108175357-108176429:-	0	0.287431	nonNMD	0.015254	-0.0871862	-0.452321	0.0183128	0.167505
HNRNPA2B1_chr7:26191421:26191650:-@chr7:26190992:26191128:-@chr7:26192494:26192577:-	ENSG00000122566.22	3UTR	1	0	0	1	chr7:26191128-26191421:26191650-26192494:-	0	0.520988	nonNMD	0.99732	-0.58828	0.0512306	0	0
BCL2L12_chr19:49667018:49667161:+@chr19:49666684:49666799:+@chr19:49668850:49668937:+	ENSG00000126453.10	NMD_ex	1	0	0	0	chr19:49666799-49667018:49667161-49668850:+	0	0.162449	NMD	3.8273e-09	0.0947779	0.0558654	0.087706	0.548097
NR2C2AP_chr19:19202469:19202575:-@chr19:19202057:19202398:-@chr19:19202790:19202881:-	ENSG00000184162.15	NMD_ex	1	0	0	0	chr19:19202398-19202469:19202575-19202790:-	0	0.240926	NMD	0.24422	-0.0391568	0.867213	0.0192835	0.174109
NEK11_chr3:131168829:131168937:+@chr3:131165276:131165519:+@chr3:131170772:131170887:+	ENSG00000114670.14	ORF_preserving	1	0	0	0	chr3:131165519-131168829:131168937-131170772:+	0	-0.0595517	nonNMD	1.0374e-21	-0.219561	0.376642	1	1
ANKS3_chr16:4726658:4726780:-@chr16:4724749:4724831:-@chr16:4729979:4730151:-	ENSG00000168096.15	Start_codon	1	2	0	0	chr16:4724831-4726658:4726780-4729979:-	0	0.0302737	nonNMD	1.8852e-07	-0.140766	1.71574	0.0234194	0.202569
CHTF18_chr16:791850:791948:+@chr16:791160:791370:+@chr16:792223:792347:+	ENSG00000127586.17	NMD_ex	1	0	0	0	chr16:791370-791850:791948-792223:+	0	0.256147	NMD	3.0747e-28	-0.648058	1.0336	2.61522e-10	4.30333e-08
PHF12_chr17:28907589:28907672:-@chr17:28906855:28906994:-@chr17:28908782:28908881:-	ENSG00000109118.14	NMD_ex	0	0	0	0	chr17:28906994-28907589:28907672-28908782:-	0	0.632652	NMD	1	-0.00647429	0.969349	1	1
ALKBH3_chr11:43892040:43892129:+@chr11:43889724:43889828:+@chr11:43901515:43901714:+	ENSG00000166199.13	NMD_ex	1	1	0	0	chr11:43889828-43892040:43892129-43901515:+	1	0.35098	NMD	2.7442e-12	-0.50888	0.928488	0	0
MAPK12_chr22:50257081:50257193:-@chr22:50256598:50256646:-@chr22:50258242:50258301:-	ENSG00000188130.14	NMD_ex	1	0	0	0	chr22:50256646-50257081:50257193-50258242:-	0	0.16801	NMD	5.8734e-07	-0.0961256	0.349814	0.07014	0.464198
FAHD2A_chr2:95406940:95407157:+@chr2:95405552:95405803:+@chr2:95412433:95412542:+	ENSG00000115042.10	#N/A	0	0	0	0	chr2:95405803-95406940:95407157-95412433:+	0	#N/A	#N/A	1.3522e-06	#N/A	0.568205	#N/A	#N/A
AMY2B_chr1:103565434:103565594:+@chr1:103554699:103555109:+@chr1:103571556:103571770:+	ENSG00000240038.7	5UTR	1	0	0	0	chr1:103555109-103565434:103565594-103571556:+	0	Inf	nonNMD	5.8844e-30	-0.26399	0.00700527	0.0967134	0.586816
SCAF8_chr6:154741955:154742018:+@chr6:154733846:154733930:+@chr6:154773988:154774072:+	ENSG00000213079.10	ORF_preserving	1	0	0	0	chr6:154733930-154741955:154742018-154773988:+	0	0.0202304	nonNMD	1	-0.0126927	1.82917	0.873759	1
ATP2B1_chr12:89598589:89598743:-@chr12:89588048:89591295:-@chr12:89599116:89599299:-	ENSG00000070961.16	ORF_changing	1	0	1	1	chr12:89591295-89598589:89598743-89599116:-	0	0.0308046	nonNMD	1	#N/A	0.605772	0.898752	1
OSER1-DT_chr20:44214887:44215003:+@chr20:44210994:44211356:+@chr20:44224820:44225969:+	ENSG00000223891.6	#N/A	1	2	0	0	chr20:44211356-44214887:44215003-44224820:+	0	#N/A	#N/A	#N/A	-0.283104	0.0316925	0.0171606	0.159261
ELOC_chr8:73964486:73964625:-@chr8:73959764:73959818:-@chr8:73972076:73972252:-	ENSG00000154582.17	5UTR	1	1	0	0	chr8:73959818-73964486:73964625-73972076:-	0	Inf	nonNMD	0.74421	0.0464822	-0.0771575	0.00144232	0.0229501
GKAP1_chr9:83768817:83768970:-@chr9:83753257:83753359:-@chr9:83780381:83780404:-	ENSG00000165113.13	ORF_preserving	1	0	0	0	chr9:83753359-83768817:83768970-83780381:-	0	-0.260989	nonNMD	0.061133	0.0668035	0.994492	0.237893	1
TMEM260_chr14:56621530:56621702:+@chr14:56618593:56618763:+@chr14:56625381:56625530:+	ENSG00000070269.14	NMD_ex	1	0	0	0	chr14:56618763-56621530:56621702-56625381:+	0	0.126601	nonNMD	4.7299e-19	-0.407549	1.42965	2.25874e-07	1.58056e-05
SCMH1_chr1:41159724:41159933:-@chr1:41151613:41151684:-@chr1:41160874:41160898:-	ENSG00000010803.16	NMD_in	1	1	0	0	chr1:41151684-41159724:41159933-41160874:-	0	0.406759	NMD	8.6107e-06	-0.159017	1.59491	0.553281	1
POLR3GL_chr1:145975306:145975436:+@chr1:145974824:145974991:+@chr1:145977482:145977539:+	ENSG00000121851.13	NMD_ex	1	0	0	0	chr1:145974991-145975306:145975436-145977482:+	0	0.307255	NMD	2.3404e-05	0.0188017	0.140072	0.525611	1
PDPR_chr16:70153390:70153573:+@chr16:70148463:70148553:+@chr16:70156474:70156614:+	ENSG00000090857.14	ORF_preserving	1	0	0	0	chr16:70148553-70153390:70153573-70156474:+	0	-0.0137149	nonNMD	9.3527e-09	-0.0191709	1.38788	1	1
ACIN1_chr14:23067313:23068671:-@chr14:23065965:23066008:-@chr14:23069475:23069525:-	ENSG00000100813.15	NMD_in	1	0	0	0	chr14:23066008-23067313:23068671-23069475:-	0	0.329144	NMD	1	0.259246	1.39769	0	0
WASHC3_chr12:102050188:102050291:-@chr12:102046053:102046119:-@chr12:102061247:102061346:-	ENSG00000120860.11	NMD_in	1	2	0	0	chr12:102046119-102050188:102050291-102061247:-	0	3.20309e-05	nonNMD	0.0045705	0.0709937	0.0524504	0.000161576	0.00392248
POGZ_chr1:151424954:151425061:-@chr1:151423948:151424286:-@chr1:151427822:151428014:-	ENSG00000143442.22	NMD_ex	1	0	0	0	chr1:151424286-151424954:151425061-151427822:-	1	0.0803299	nonNMD	1	-0.0830661	1.25593	0.000174547	0.00418262
SAP130_chr2:127977984:127978089:-@chr2:127954985:127955344:-@chr2:127986784:127986959:-	ENSG00000136715.19	ORF_preserving	1	0	0	0	chr2:127955344-127977984:127978089-127986784:-	0	-0.0862823	nonNMD	1	-0.138666	1.56282	0.0547574	0.386873
ZNF134_chr19:57619411:57619508:+@chr19:57614241:57614503:+@chr19:57620159:57620318:+	ENSG00000213762.12	Start_codon	1	0	0	0	chr19:57614503-57619411:57619508-57620159:+	0	Inf	nonNMD	1.2592e-07	0.0560081	2.48267	0.3623	1
SNHG11_chr20:38447929:38448093:+@chr20:38446886:38447623:+@chr20:38448661:38448730:+	ENSG00000174365.20	#N/A	1	0	0	0	chr20:38447623-38447929:38448093-38448661:+	0	#N/A	#N/A	#N/A	-0.0812636	1.68263	0.0123431	0.123541
FBXW8_chr12:116949617:116949706:+@chr12:116945363:116945528:+@chr12:116964696:116964854:+	ENSG00000174989.13	NMD_ex	0	0	1	0	chr12:116945528-116949617:116949706-116964696:+	0	0.384154	NMD	5.2356e-16	-0.219093	1.9792	6.64027e-07	4.01691e-05
PLCH1_chr3:155483348:155483376:-@chr3:155479881:155483051:-@chr3:155485355:155485710:-	ENSG00000114805.18	ORF_changing	1	0	0	0	chr3:155483051-155483348:155483376-155485355:-	0	0.136887	nonNMD	0.39649	#N/A	0.279125	#N/A	#N/A
MMS19_chr10:97476834:97476963:-@chr10:97476682:97476744:-@chr10:97477346:97477404:-	ENSG00000155229.21	ORF_preserving	1	0	0	0	chr10:97476744-97476834:97476963-97477346:-	0	-0.410016	nonNMD	0.0082883	-0.079599	1.10657	1.21323e-05	0.00047141
SETD5_chr3:9454004:9454101:+@chr3:9453738:9453868:+@chr3:9464424:9464954:+	ENSG00000168137.19	NMD_in	1	0	0	0	chr3:9453868-9454004:9454101-9464424:+	0	0.253081	NMD	0.99997	0.0159878	1.02558	0.186783	0.936403
MTO1_chr6:73497735:73497896:+@chr6:73492233:73492352:+@chr6:73500573:73500923:+	ENSG00000135297.17	ORF_changing	1	0	0	0	chr6:73492352-73497735:73497896-73500573:+	0	-0.170859	nonNMD	7.38e-06	-0.00296506	1.69236	0.563401	1
TPM4_chr19:16095263:16095357:+@chr19:16093683:16093753:+@chr19:16101263:16102875:+	ENSG00000167460.17	3UTR	1	0	0	0	chr19:16093753-16095263:16095357-16101263:+	0	0.3668	nonNMD	0.38852	#N/A	0.431477	0.0459991	0.340303
GRIN1_chr9:137165185:137165296:+@chr9:137163758:137163904:+@chr9:137167410:137168755:+	ENSG00000176884.16	ORF_preserving	1	0	1	1	chr9:137163904-137165185:137165296-137167410:+	0	0.219375	nonNMD	0.97629	-0.212928	0.360701	0.196078	0.967211
PPP1R26_chr9:135483351:135483553:+@chr9:135482682:135482815:+@chr9:135483949:135484082:+	ENSG00000196422.11	5UTR	1	0	0	0	chr9:135482815-135483351:135483553-135483949:+	0	Inf	nonNMD	NA	-0.0430769	0.841943	0.484413	1
OGG1_chr3:9759233:9759286:+@chr3:9756766:9756816:+@chr3:9765808:9766540:+	ENSG00000114026.22	ORF_changing	1	0	0	0	chr3:9756816-9759233:9759286-9765808:+	0	0.145887	nonNMD	3.9314e-12	0.0671378	0.0235608	0.399196	1
THOC5_chr22:29550727:29550843:-@chr22:29549051:29549158:-@chr22:29553670:29553741:-	ENSG00000100296.14	5UTR	1	0	0	0	chr22:29549158-29550727:29550843-29553670:-	0	Inf	nonNMD	0.045294	-0.175642	-0.17206	0.00197673	0.0296159
PLK3_chr1:44804649:44804779:+@chr1:44804338:44804501:+@chr1:44805265:44805379:+	ENSG00000173846.13	NMD_ex	1	0	1	0	chr1:44804501-44804649:44804779-44805265:+	0	0.378594	NMD	1.8504e-06	-0.567	1.95574	0	0
WDPCP_chr2:63259306:63259409:-@chr2:63174669:63174832:-@chr2:63313247:63313311:-	ENSG00000143951.16	NMD_ex	1	0	1	0	chr2:63174832-63259306:63259409-63313247:-	0	0.204326	NMD	1.0908e-10	-0.194647	0.748794	1	1
ZNF227_chr19:44229732:44229816:+@chr19:44228445:44228572:+@chr19:44234701:44234835:+	ENSG00000131115.16	ORF_preserving	1	0	0	0	chr19:44228572-44229732:44229816-44234701:+	0	0.0933419	nonNMD	9.2465e-11	-0.0438947	1.72941	0.376538	1
PSTK_chr10:122987333:122987504:+@chr10:122986868:122986962:+@chr10:122990173:122990390:+	ENSG00000179988.15	ORF_changing	1	0	0	0	chr10:122986962-122987333:122987504-122990173:+	0	0.144595	nonNMD	7.3998e-06	-0.0343604	1.09964	0.491254	1
DCTN1_chr2:74374322:74374340:-@chr2:74372927:74372948:-@chr2:74376741:74376762:-	ENSG00000204843.13	ORF_preserving	1	0	1	0	chr2:74372948-74374322:74374340-74376741:-	0	-0.253332	nonNMD	0.084251	0.0408605	0.407661	0.286179	1
SEC24C_chr10:73746629:73746716:+@chr10:73744390:73744437:+@chr10:73746804:73747004:+	ENSG00000176986.16	5UTR	1	0	0	0	chr10:73744437-73746629:73746716-73746804:+	0	Inf	nonNMD	1	0.0554658	0.696989	0.0517765	0.371087
KCNN2_chr5:114404437:114404856:+@chr5:114363905:114364001:+@chr5:114463048:114463190:+	ENSG00000080709.16	NMD_ex	1	0	1	1	chr5:114364001-114404437:114404856-114463048:+	0	0.223975	NMD	0.99099	-0.555327	0.898873	4.19936e-11	7.88714e-09
PLEKHM1P1_chr17:64814862:64815245:-@chr17:64804829:64805100:-@chr17:64821766:64822052:-	ENSG00000214176.9	#N/A	1	0	0	0	chr17:64805100-64814862:64815245-64821766:-	0	#N/A	#N/A	#N/A	-0.0383417	2.08195	0.88232	1
MYL5_chr4:677921:678029:+@chr4:676072:676209:+@chr4:678657:678765:+	ENSG00000215375.6	5UTR	0	0	0	0	chr4:676209-677921:678029-678657:+	0	Inf	nonNMD	8.4023e-14	0.308436	1.22111	0.0816491	0.520157
EVL_chr14:100139333:100139369:+@chr14:100138811:100138897:+@chr14:100141179:100141246:+	ENSG00000196405.13	#N/A	1	0	1	0	chr14:100138897-100139333:100139369-100141179:+	0	#N/A	#N/A	0.99761	-0.00938272	-0.458534	1	1
SSX2IP_chr1:84671176:84671308:-@chr1:84670645:84670815:-@chr1:84690370:84690461:-	ENSG00000117155.17	Start_codon	1	0	0	0	chr1:84670815-84671176:84671308-84690370:-	0	Inf	nonNMD	2.307e-09	-0.350882	1.09735	0.0510593	0.367861
VLDLR_chr9:2648207:2648347:+@chr9:2647473:2647592:+@chr9:2648668:2648810:+	ENSG00000147852.17	NMD_ex	1	0	1	1	chr9:2647592-2648207:2648347-2648668:+	0	0.230553	NMD	1.9617e-11	0.0659017	-0.949743	0.0282631	0.234616
SUN1_chr7:849922:850033:+@chr7:849519:849603:+@chr7:851383:851481:+	ENSG00000164828.18	#N/A	1	1	0	0	chr7:849603-849922:850033-851383:+	0	#N/A	#N/A	9.1868e-06	-0.0447658	0.261543	0.685284	1
ASL_chr7:66087333:66087386:+@chr7:66086743:66086821:+@chr7:66087728:66087791:+	ENSG00000126522.17	NMD_ex	1	0	0	0	chr7:66086821-66087333:66087386-66087728:+	0	0.375056	NMD	8.5727e-10	#N/A	0.541894	1	1
CRCP_chr7:66130126:66130248:+@chr7:66127703:66127740:+@chr7:66130743:66130842:+	ENSG00000241258.7	NMD_in	1	0	0	0	chr7:66127740-66130126:66130248-66130743:+	0	0.206185	NMD	8.9725e-07	-0.0250754	1.44032	0.762946	1
MEIS1_chr2:66512148:66512294:+@chr2:66464108:66464220:+@chr2:66547942:66548019:+	ENSG00000143995.20	NMD_ex	1	0	1	0	chr2:66464220-66512148:66512294-66547942:+	1	0.0981208	nonNMD	0.99951	-0.294332	0.546005	0.000974388	0.0167882
MTF2_chr1:93127231:93127299:+@chr1:93120548:93120672:+@chr1:93129277:93129448:+	ENSG00000143033.18	NMD_ex	1	1	0	0	chr1:93120672-93127231:93127299-93129277:+	0	0.161693	NMD	0.99987	#N/A	0.950803	0.493205	1
UBAP2_chr9:33956078:33956146:-@chr9:33953284:33953474:-@chr9:33960825:33960878:-	ENSG00000137073.24	NMD_ex	1	0	0	0	chr9:33953474-33956078:33956146-33960825:-	0	0.277762	NMD	3.4324e-07	-0.256207	1.02874	2.17167e-07	1.52656e-05
XPNPEP1_chr10:109875527:109875599:-@chr10:109873366:109873427:-@chr10:109877789:109877867:-	ENSG00000108039.18	ORF_preserving	1	0	0	0	chr10:109873427-109875527:109875599-109877789:-	0	-0.322154	nonNMD	0.33296	-0.0384345	0.534561	0.0373953	0.291361
MRPL48_chr11:73843246:73843367:+@chr11:73825707:73825796:+@chr11:73844806:73844934:+	ENSG00000175581.14	NMD_in	1	0	0	0	chr11:73825796-73843246:73843367-73844806:+	0	0.191491	NMD	0.004333	0.0515079	0.330243	0.00248212	0.0354159
RNF115_chr1:145751437:145751510:-@chr1:145750406:145750500:-@chr1:145752977:145753049:-	ENSG00000265491.5	NMD_ex	0	0	0	0	chr1:145750500-145751437:145751510-145752977:-	0	0.361879	NMD	#N/A	-0.0717095	0.831115	0.00214132	0.0316007
YY1AP1_chr1:155668626:155668777:-@chr1:155660716:155661423:-@chr1:155670319:155670464:-	ENSG00000163374.20	NMD_ex	1	1	0	0	chr1:155661423-155668626:155668777-155670319:-	0	-0.0189019	nonNMD	1.9461e-18	-0.0458879	1.91787	0.0138385	0.135096
AUTS2_chr7:70775356:70775386:+@chr7:70771548:70771644:+@chr7:70777102:70777174:+	ENSG00000158321.18	ORF_preserving	1	0	1	0	chr7:70771644-70775356:70775386-70777102:+	0	0.547852	nonNMD	0.99934	0.057971	0.40266	0.48433	1
EIF4G3_chr1:20982387:20982408:-@chr1:20981047:20981227:-@chr1:20997600:20997633:-	ENSG00000075151.23	ORF_preserving	1	2	0	1	chr1:20981227-20982387:20982408-20997600:-	0	-0.131335	nonNMD	1	-0.219551	0.735396	0.294127	1
DLG1_chr3:197068501:197068537:-@chr3:197066703:197066754:-@chr3:197069218:197069260:-	ENSG00000075711.21	ORF_preserving	1	0	1	1	chr3:197066754-197068501:197068537-197069218:-	0	-0.478636	nonNMD	0.99393	-0.133727	1.42594	0.184062	0.926971
DTYMK_chr2:241681918:241682333:-@chr2:241680228:241680319:-@chr2:241685768:241685877:-	ENSG00000168393.13	NMD_in	1	2	0	0	chr2:241680319-241681918:241682333-241685768:-	0	0.386806	NMD	6.1537e-05	#N/A	0.28549	#N/A	#N/A
WNK1_chr12:904452:904494:+@chr12:900596:900670:+@chr12:907846:907956:+	ENSG00000060237.19	ORF_preserving	1	0	1	1	chr12:900670-904452:904494-907846:+	0	0.298441	nonNMD	1	-0.225763	1.04298	0.00671745	0.0767461
SMPD4_chr2:130161185:130161272:-@chr2:130157250:130157396:-@chr2:130164373:130164445:-	ENSG00000136699.20	5UTR	1	2	0	0	chr2:130157396-130161185:130161272-130164373:-	0	0.304435	nonNMD	1.7125e-19	0.108107	0.917659	0.0675176	0.451175
MFSD12_chr19:3546254:3546425:-@chr19:3546073:3546168:-@chr19:3547271:3547331:-	ENSG00000161091.14	ORF_preserving	1	0	0	0	chr19:3546168-3546254:3546425-3547271:-	0	0.134787	nonNMD	6.7265e-18	-0.00980159	0.505615	0.858036	1
CACNA1G_chr17:50594992:50595061:+@chr17:50591936:50592092:+@chr17:50596561:50596646:+	ENSG00000006283.18	ORF_preserving	1	0	0	0	chr17:50592092-50594992:50595061-50596561:+	0	-0.0309416	nonNMD	1	#N/A	0.379907	#N/A	#N/A
PCDH19_chrX:100403523:100403664:-@chrX:100402523:100402851:-@chrX:100406450:100410273:-	ENSG00000165194.15	ORF_preserving	1	0	0	0	chrX:100402851-100403523:100403664-100406450:-	0	0.229095	nonNMD	0.99975	-0.0828582	0.284232	1	1
ANKRA2_chr5:73555487:73555585:-@chr5:73554860:73554986:-@chr5:73557574:73557640:-	ENSG00000164331.10	NMD_ex	0	0	0	0	chr5:73554986-73555487:73555585-73557574:-	0	0.22298	NMD	3.5443e-06	-0.0685493	0.737549	0.00582897	0.0691205
SETD5_chr3:9436849:9436888:+@chr3:9435727:9435906:+@chr3:9440455:9440698:+	ENSG00000168137.19	ORF_preserving	1	0	0	0	chr3:9435906-9436849:9436888-9440455:+	0	0.153552	nonNMD	0.99997	-0.0549704	1.02558	0.159989	0.841448
TOR1B_chr9:129807187:129807363:+@chr9:129804357:129804479:+@chr9:129808904:129809032:+	ENSG00000136816.16	#N/A	1	0	0	0	chr9:129804479-129807187:129807363-129808904:+	0	#N/A	#N/A	0.064206	0.0601647	1.0211	1	1
GOLGA4_chr3:37273535:37273601:+@chr3:37251394:37251484:+@chr3:37281957:37281985:+	ENSG00000144674.16	5UTR	1	0	1	0	chr3:37251484-37273535:37273601-37281957:+	0	-0.253861	nonNMD	9.481e-16	-0.0358372	0.565361	0.624423	1
RSKR_chr17:28611543:28611656:-@chr17:28604949:28605215:-@chr17:28611767:28611795:-	ENSG00000167524.16	3UTR	0	0	0	0	chr17:28605215-28611543:28611656-28611767:-	0	0.43709	nonNMD	7.2766e-10	-0.333333	-0.0901406	1	1
RALGAPA2_chr20:20396694:20396734:-@chr20:20389529:20393253:-@chr20:20412026:20412113:-	ENSG00000188559.15	ORF_changing	1	0	0	0	chr20:20393253-20396694:20396734-20412026:-	0	0.393	nonNMD	3.0325e-17	-0.019096	0.937422	0.205673	0.999399
PAM_chr5:103028181:103028238:+@chr5:103025130:103025334:+@chr5:103028886:103029192:+	ENSG00000145730.21	ORF_preserving	1	2	0	0	chr5:103025334-103028181:103028238-103028886:+	0	-0.0917797	nonNMD	6.934e-06	-0.00675615	0.359042	0.951608	1
TMEM175_chr4:947708:948154:+@chr4:932474:932540:+@chr4:950420:950491:+	ENSG00000127419.17	5UTR	1	0	1	0	chr4:932540-947708:948154-950420:+	0	Inf	nonNMD	3.0549e-09	0.0340963	0.710562	0.939368	1
POU6F1_chr12:51191595:51191764:-@chr12:51186935:51190592:-@chr12:51192329:51192471:-	ENSG00000184271.17	ORF_changing	0	0	0	0	chr12:51190592-51191595:51191764-51192329:-	0	0.339908	nonNMD	0.88028	-0.287767	1.0203	0.390324	1
ARHGEF1_chr19:41906456:41906620:+@chr19:41905938:41906025:+@chr19:41906702:41906803:+	ENSG00000076928.18	ORF_changing	1	0	0	0	chr19:41906025-41906456:41906620-41906702:+	0	0.190919	nonNMD	0.76754	0	1.21084	#N/A	#N/A
TM7SF2_chr11:65112810:65112865:+@chr11:65112270:65112711:+@chr11:65113219:65113414:+	ENSG00000149809.17	NMD_ex	1	8	0	0	chr11:65112711-65112810:65112865-65113219:+	1	0.217256	NMD	1.366e-07	-0.0414861	-0.0470915	0.0410552	0.312207
BRSK2_chr11:1444970:1445002:+@chr11:1443488:1443635:+@chr11:1445293:1445458:+	ENSG00000174672.16	NMD_ex	1	0	1	0	chr11:1443635-1444970:1445002-1445293:+	1	0.205556	NMD	0.95141	-0.0294174	1.27679	0.000276521	0.00609599
ARPP21_chr3:35717297:35717357:+@chr3:35714963:35715476:+@chr3:35721604:35721631:+	ENSG00000172995.17	ORF_preserving	1	0	0	0	chr3:35715476-35717297:35717357-35721604:+	0	-0.0880354	nonNMD	0.012016	#N/A	1.89159	#N/A	#N/A
SS18L1_chr20:62161435:62161580:+@chr20:62159876:62159961:+@chr20:62162751:62162931:+	ENSG00000184402.15	NMD_ex	0	0	1	0	chr20:62159961-62161435:62161580-62162751:+	0	0.323393	NMD	0.98229	#N/A	-0.137857	#N/A	#N/A
APTX_chr9:32988082:32988129:-@chr9:32987543:32987731:-@chr9:32989758:32989895:-	ENSG00000137074.20	NMD_in	1	0	0	0	chr9:32987731-32988082:32988129-32989758:-	0	0.097205	nonNMD	3.9924e-10	-0.0999681	0.618591	0.000288017	0.00629474
COP1_chr1:176136487:176136547:-@chr1:176135009:176135086:-@chr1:176149005:176149074:-	ENSG00000143207.21	ORF_preserving	1	0	0	0	chr1:176135086-176136487:176136547-176149005:-	0	-0.187707	nonNMD	0.99994	0.019248	0.910244	0.92058	1
THYN1_chr11:134248808:134248959:-@chr11:134248278:134248484:-@chr11:134249166:134249262:-	ENSG00000151500.15	ORF_changing	1	0	0	0	chr11:134248484-134248808:134248959-134249166:-	0	0.219554	nonNMD	1.9691e-16	0.0496343	0.0588015	0.310457	1
LUC7L_chr16:228332:228402:-@chr16:227241:227336:-@chr16:229278:229374:-	ENSG00000007392.17	NMD_in	1	0	0	0	chr16:227336-228332:228402-229278:-	1	0.302356	NMD	0.46952	0.339196	0.846723	1.249e-13	3.46081e-11
GFPT2_chr5:180302422:180302584:-@chr5:180300697:180301608:-@chr5:180304771:180304939:-	ENSG00000131459.13	ORF_preserving	0	0	0	0	chr5:180301608-180302422:180302584-180304771:-	0	0.0167876	nonNMD	6.3867e-09	-0.141032	0.575992	0.154297	0.822021
SHF_chr15:45171882:45172002:-@chr15:45167213:45168133:-@chr15:45175218:45175425:-	ENSG00000138606.19	ORF_preserving	1	0	0	0	chr15:45168133-45171882:45172002-45175218:-	0	0.242753	nonNMD	0.16039	0.0945914	0.738322	0.00291412	0.0400469
ART3_chr4:76104596:76104629:+@chr4:76103936:76103969:+@chr4:76112385:76112412:+	ENSG00000156219.17	ORF_preserving	1	2	0	0	chr4:76103969-76104596:76104629-76112385:+	0	-0.00546789	nonNMD	5.1018e-15	#N/A	0.0478792	#N/A	#N/A
ABCC5_chr3:183985303:183985455:-@chr3:183983752:183984894:-@chr3:183987769:183987917:-	ENSG00000114770.17	NMD_in	1	0	0	0	chr3:183984894-183985303:183985455-183987769:-	0	0.398072	NMD	0.0041518	-0.007733	-0.191383	0.745472	1
RAI14_chr5:34813573:34813660:+@chr5:34812179:34812208:+@chr5:34814582:34814669:+	ENSG00000039560.14	ORF_preserving	1	0	0	0	chr5:34812208-34813573:34813660-34814582:+	0	0.157522	nonNMD	0.99122	-0.000625779	0.0603282	1	1
GTDC1_chr2:143957194:143957339:-@chr2:143952772:143952843:-@chr2:143970652:143970762:-	ENSG00000121964.15	ORF_changing	1	0	0	0	chr2:143952843-143957194:143957339-143970652:-	0	0.0833192	nonNMD	1.0127e-12	0.161602	0.349431	0.0392724	0.302418
GLMP_chr1:156294758:156295016:-@chr1:156294364:156294565:-@chr1:156295525:156295654:-	ENSG00000198715.13	ORF_preserving	1	0	0	0	chr1:156294565-156294758:156295016-156295525:-	0	0.262826	nonNMD	1.4235e-11	-0.179052	0.161318	0.0210514	0.186743
SAMD11_chr1:943252:943377:+@chr1:942558:943058:+@chr1:943697:943808:+	ENSG00000187634.13	ORF_changing	0	0	1	0	chr1:943058-943252:943377-943697:+	0	0.179463	nonNMD	4.7681e-14	-0.0159397	1.9239	0.180126	0.91434
ZNF827_chr4:145763401:145763468:-@chr4:145757626:145761598:-@chr4:145764987:145765165:-	ENSG00000151612.18	ORF_changing	1	0	0	0	chr4:145761598-145763401:145763468-145764987:-	0	0.405107	nonNMD	0.99965	0.0643006	0.405987	0.523893	1
CAMTA1_chr1:6886239:6886346:+@chr1:6871756:6871840:+@chr1:6887653:6887842:+	ENSG00000171735.19	#N/A	1	1	0	0	chr1:6871840-6886239:6886346-6887653:+	0	#N/A	#N/A	1	-0.202356	0.546199	0.00120698	0.0199357
EFCAB14_chr1:46688352:46688544:-@chr1:46684490:46686870:-@chr1:46689586:46689691:-	ENSG00000159658.15	ORF_preserving	1	0	0	0	chr1:46686870-46688352:46688544-46689586:-	0	-0.0955461	nonNMD	7.7776e-08	-0.0712934	0.313268	0.580037	1
NCAM1_chr11:113221295:113221325:+@chr11:113214368:113214511:+@chr11:113231644:113231795:+	ENSG00000149294.17	ORF_preserving	1	0	1	1	chr11:113214511-113221295:113221325-113231644:+	0	-0.353714	nonNMD	0.99999	-0.0526067	0.109434	0.0196251	0.176725
MKNK1_chr1:46574946:46575020:-@chr1:46572062:46572167:-@chr1:46576574:46576654:-	ENSG00000079277.22	NMD_ex_in	1	0	0	0	chr1:46572167-46574946:46575020-46576574:-	0	0.226418	NMD	8.0483e-10	-0.335297	0.79043	2.00785e-11	4.06741e-09
ENGASE_chr17:79079488:79079637:+@chr17:79077662:79077864:+@chr17:79080206:79080364:+	ENSG00000167280.17	NMD_ex	1	0	0	0	chr17:79077864-79079488:79079637-79080206:+	1	0.218498	NMD	4.4142e-25	-0.129548	0.711538	0.0385822	0.298342
CAMK1_chr3:9766124:9766213:-@chr3:9765758:9765890:-@chr3:9767666:9767781:-	ENSG00000134072.11	NMD_in	1	0	1	1	chr3:9765890-9766124:9766213-9767666:-	0	0.216829	NMD	3.0134e-05	0.0188592	0.232356	0.807711	1
MPDZ_chr9:13147547:13147658:-@chr9:13139986:13140149:-@chr9:13150510:13150688:-	ENSG00000107186.17	ORF_preserving	1	1	1	1	chr9:13140149-13147547:13147658-13150510:-	0	-0.131533	nonNMD	5.8009e-38	0.290102	0.535381	0.0700751	0.463957
TARBP1_chr1:234398381:234398553:-@chr1:234393645:234393837:-@chr1:234401180:234401216:-	ENSG00000059588.10	NMD_ex	1	1	0	0	chr1:234393837-234398381:234398553-234401180:-	0	0.0736198	nonNMD	1.3937e-23	-0.0426547	0.742211	0.518624	1
ARMCX5-GPRASP2_chrX:102601463:102601509:+@chrX:102599525:102599847:+@chrX:102605481:102605653:+	ENSG00000271147.8	#N/A	1	0	0	0	chrX:102599847-102601463:102601509-102605481:+	0	#N/A	#N/A	#N/A	0.380003	0.441862	0.0129896	0.12885
ZNF577_chr19:51860903:51860978:-@chr19:51855801:51855967:-@chr19:51877281:51877377:-	ENSG00000161551.15	#N/A	1	0	0	0	chr19:51855967-51860903:51860978-51877281:-	0	#N/A	#N/A	4.2594e-05	0	0.729807	#N/A	#N/A
TUBD1_chr17:59890830:59891041:-@chr17:59886082:59886230:-@chr17:59892696:59892715:-	ENSG00000108423.15	Start_codon	1	1	0	0	chr17:59886230-59890830:59891041-59892696:-	0	Inf	nonNMD	1.1505e-06	0.241092	-0.738558	0.574656	1
SERGEF_chr11:18004440:18004535:-@chr11:18000496:18000557:-@chr11:18006590:18006746:-	ENSG00000129158.11	NMD_ex	1	0	0	0	chr11:18000557-18004440:18004535-18006590:-	0	-0.193771	nonNMD	5.2893e-14	0.037037	0.238943	0.854244	1
SRSF2_chr17:76735771:76735875:-@chr17:76734146:76735158:-@chr17:76736153:76736464:-	ENSG00000161547.17	NMD_in	1	0	0	0	chr17:76735158-76735771:76735875-76736153:-	1	0.472018	NMD	0.47898	0.127665	0.538026	2.52021e-14	7.73928e-12
CROCCP2_chr1:16626352:16626499:-@chr1:16625374:16626005:-@chr1:16627144:16627289:-	ENSG00000215908.10	#N/A	0	0	0	0	chr1:16626005-16626352:16626499-16627144:-	0	#N/A	#N/A	#N/A	-0.00813884	2.49666	1	1
NIPSNAP3B_chr9:104771233:104771316:+@chr9:104770848:104770998:+@chr9:104772821:104772908:+	ENSG00000165028.12	NMD_in	1	0	0	0	chr9:104770998-104771233:104771316-104772821:+	0	0.215483	NMD	4.9158e-10	0.117627	0.342982	0.0115548	0.117361
DCBLD1_chr6:117543123:117543211:+@chr6:117540917:117541025:+@chr6:117544527:117544577:+	ENSG00000164465.19	ORF_changing	1	0	0	0	chr6:117541025-117543123:117543211-117544527:+	0	0.216034	nonNMD	6.325e-08	0.077639	-0.104717	0.163028	0.853058
TDG_chr12:103983135:103983218:+@chr12:103982798:103982934:+@chr12:103983294:103983389:+	ENSG00000139372.15	NMD_ex	1	0	0	0	chr12:103982934-103983135:103983218-103983294:+	1	0.360587	NMD	0.00056268	-0.206614	0.109068	5.81908e-07	3.58767e-05
ATXN2_chr12:111479069:111479102:-@chr12:111470557:111470742:-@chr12:111485264:111485331:-	ENSG00000204842.18	ORF_preserving	1	0	0	0	chr12:111470742-111479069:111479102-111485264:-	0	-0.347151	nonNMD	0.85289	-0.197769	1.99876	0.00169347	0.0260937
MAP7D1_chr1:36174897:36175008:+@chr1:36173363:36173478:+@chr1:36176198:36176321:+	ENSG00000116871.16	ORF_preserving	1	0	0	0	chr1:36173478-36174897:36175008-36176198:+	0	-0.100903	nonNMD	0.99199	-0.0576782	0.23714	0.0215528	0.189933
PTCD2_chr5:72352640:72352754:+@chr5:72342961:72343036:+@chr5:72358202:72358384:+	ENSG00000049883.15	ORF_changing	0	0	0	0	chr5:72343036-72352640:72352754-72358202:+	0	0.163999	nonNMD	7.1321e-11	-0.05	1.6254	1	1
PILRB_chr7:100353372:100354012:+@chr7:100353209:100353270:+@chr7:100355142:100355240:+	ENSG00000121716.20	5UTR	1	0	0	0	chr7:100353270-100353372:100354012-100355142:+	0	Inf	nonNMD	0.00012455	-0.0258096	-0.123021	0.105222	0.623678
IQCB1_chr3:121808915:121809009:-@chr3:121807343:121807443:-@chr3:121826050:121826180:-	ENSG00000173226.17	NMD_ex	1	0	1	0	chr3:121807443-121808915:121809009-121826050:-	0	0.10215	nonNMD	1.3581e-12	-0.0335448	0.921146	0.358258	1
CCDC189_chr16:30759177:30759247:-@chr16:30757422:30757654:-@chr16:30759341:30759444:-	ENSG00000196118.12	#N/A	1	0	0	0	chr16:30757654-30759177:30759247-30759341:-	0	#N/A	#N/A	2.7592e-08	0.119249	0.616327	1	1
BNIP2_chr15:59678747:59678834:-@chr15:59677910:59678087:-@chr15:59679591:59679768:-	ENSG00000140299.13	NMD_in	1	0	1	0	chr15:59678087-59678747:59678834-59679591:-	1	0.144806	NMD	6.4641e-05	0.0063712	0.781208	0.992045	1
RBPMS_chr8:30566256:30566360:+@chr8:30558180:30558956:+@chr8:30570636:30570700:+	ENSG00000157110.16	NMD_in	0	0	0	0	chr8:30558956-30566256:30566360-30570636:+	1	0.431837	NMD	0.97173	0	0.34482	#N/A	#N/A
TARS2_chr1:150491597:150491662:+@chr1:150491393:150491511:+@chr1:150492410:150492489:+	ENSG00000143374.17	NMD_ex	1	0	0	0	chr1:150491511-150491597:150491662-150492410:+	0	0.375661	NMD	1.2185e-12	-0.0453594	1.0393	0.464266	1
C8orf58_chr8:22602560:22602643:+@chr8:22602199:22602312:+@chr8:22603194:22604133:+	ENSG00000241852.10	ORF_changing	1	0	0	0	chr8:22602312-22602560:22602643-22603194:+	0	0.329172	nonNMD	4.5689e-05	0.00763784	1.11391	0.991437	1
FDPS_chr1:155309788:155309965:+@chr1:155308915:155309076:+@chr1:155310042:155310205:+	ENSG00000160752.15	Start_codon	1	0	0	0	chr1:155309076-155309788:155309965-155310042:+	0	Inf	nonNMD	0.0056199	-0.182214	-0.270668	0.0355521	0.280123
[truncated: 5,085 more rows]

## Sheet: S4b NDDs
Supplemental Table 4b. Neurodevelopmetal disorder genes with SE-NMD events
[truncated: 62 more rows]

[truncated: 2 more sheets: S4c DisGeNet, Bg.allSEgene.4041]
