# Supplementary material for: Alternative splicing–triggered mRNA decay informs splice-switching targets for neurodevelopmental disorders
Source: J Clin Invest. 2026 Feb 12;136(8):e197271. doi: 10.1172/JCI197271 (PMC13078869; doi:10.1172/JCI197271)
Supplement: Supplemental table 5 [file jci-136-197271-s064.xlsx]

## Sheet: Table S5a
Supplemental Table 5a. GTEX Human brain region dependent SE evetns EANMD prediction				Threshold.0.1320
	AS_events	EANMD.flag	MinNMD_Score	Pred.flag	∆PSI.iNGN_CHX_vs_DMSO	log2FC_TPM_iNGN_CHX_vs_DMSO	PValue	∆PSI.iNGN_FDR	mm10 Brain EANMD flag	EANMD flag Overlap
1	43526_chr1:220781777:220781932:+@chr1:220762909:220763050:+@chr1:220783918:220784184:+	NMD_in	0.546763	NMD	#N/A	0.650583	#N/A	#N/A	#N/A	#N/A
2	43526_chr19:8418536:8418807:+@chr19:8413289:8413420:+@chr19:8421788:8421951:+	5UTR	Inf	nonNMD	#N/A	-0.272008	#N/A	#N/A	#N/A	#N/A
3	43526_chr19:8418741:8418807:+@chr19:8413294:8413420:+@chr19:8421788:8422016:+	5UTR	Inf	nonNMD	#N/A	-0.272008	#N/A	#N/A	#N/A	#N/A
4	43531_chr2:159764625:159764674:+@chr2:159762879:159762993:+@chr2:159767283:159767369:+	ORF_changing	-0.0468191	nonNMD	#N/A	1.71075	#N/A	#N/A	ORF_changing	T
5	43532_chr10:45463150:45463996:-@chr10:45461230:45461411:-@chr10:45464238:45464327:-	ORF_preserving	0.40639	nonNMD	#N/A	0.465665	#N/A	#N/A	ORF_preserving	T
6	43532_chr10:45553111:45553204:-@chr10:45533109:45533289:-@chr10:45594234:45594491:-	5UTR	Inf	nonNMD	#N/A	0.465665	#N/A	#N/A	#N/A	#N/A
7	43710_chr2:241317498:241317599:+@chr2:241315288:241315610:+@chr2:241324215:241324241:+	5UTR	Inf	nonNMD	#N/A	0.134115	#N/A	#N/A	#N/A	#N/A
8	43710_chr2:241317498:241317599:+@chr2:241315943:241315982:+@chr2:241324215:241324241:+	5UTR	Inf	nonNMD	#N/A	0.134115	#N/A	#N/A	#N/A	#N/A
9	43710_chr2:241324215:241324241:+@chr2:241315860:241315982:+@chr2:241335125:241335212:+	5UTR	Inf	nonNMD	#N/A	0.134115	#N/A	#N/A	Start_codon	F
10	43712_chr17:58531479:58531551:-@chr17:58526219:58526313:-@chr17:58531960:58532066:-	ORF_preserving	0.265176	nonNMD	#N/A	-0.00653952	#N/A	#N/A	#N/A	#N/A
11	43714_chrX:119625334:119625379:-@chrX:119615723:119616742:-@chrX:119629317:119629508:-	ORF_changing	0.226697	nonNMD	#N/A	-0.18288	#N/A	#N/A	ORF_changing	T
12	43717_chr17:77451366:77451528:+@chr17:77450575:77450786:+@chr17:77482143:77482335:+	5UTR	Inf	nonNMD	#N/A	0.268067	#N/A	#N/A	#N/A	#N/A
13	43718_chr2:109585125:109585321:-@chr2:109574580:109574767:-@chr2:109593050:109593119:-	ORF_changing	0.326385	nonNMD	#N/A	-0.00263909	#N/A	#N/A	#N/A	#N/A
14	43718_chr2:109585125:109585321:-@chr2:109574580:109574767:-@chr2:109613797:109613937:-	5UTR	Inf	nonNMD	#N/A	-0.00263909	#N/A	#N/A	#N/A	#N/A
15	43718_chr2:109593050:109593119:-@chr2:109585719:109585838:-@chr2:109613797:109613835:-	ORF_preserving	0.177248	nonNMD	#N/A	-0.00263909	#N/A	#N/A	#N/A	#N/A
16	43719_chr4:77036769:77036837:+@chr4:77030782:77030970:+@chr4:77039742:77040384:+	ORF_changing	0.353259	nonNMD	#N/A	0.41881	#N/A	#N/A	ORF_changing	T
17	AAAS_chr12:53314750:53314849:-@chr12:53314297:53314441:-@chr12:53315093:53315140:-	5UTR	0.424294	nonNMD	-0.0348679	0.580444	0.300458	1	#N/A	#N/A
18	AACS_chr12:125136661:125136864:+@chr12:125134793:125134852:+@chr12:125142091:125142177:+	ORF_changing	0.342791	nonNMD	-0.122239	0.744018	0.0970189	0.58793	#N/A	#N/A
19	AAED1_chr9:96645892:96646024:-@chr9:96639576:96641886:-@chr9:96651389:96651495:-	ORF_preserving	0.130527	nonNMD	#N/A	0.29952	#N/A	#N/A	ORF_preserving	T
20	AAK1_chr2:69495984:69496080:-@chr2:69457996:69466551:-@chr2:69505568:69505673:-	ORF_preserving	0.344182	nonNMD	-0.152815	0.224895	0.133125	0.738678	NA	F
21	AAMDC_chr11:77831891:77832012:+@chr11:77821141:77821241:+@chr11:77841018:77841255:+	5UTR	Inf	nonNMD	0.0367095	0.288377	1	1	#N/A	#N/A
22	AAMDC_chr11:77841018:77841060:+@chr11:77821128:77821241:+@chr11:77842478:77842628:+	5UTR	Inf	nonNMD	0.258177	0.288377	0.131229	0.73065	#N/A	#N/A
23	AAMDC_chr11:77841018:77841060:+@chr11:77821186:77821237:+@chr11:77842478:77842628:+	5UTR	Inf	nonNMD	0	0.288377	1	1	#N/A	#N/A
24	AARSD1_chr17:42953723:42953778:-@chr17:42951799:42951894:-@chr17:42954875:42954967:-	NMD_ex	0.483248	NMD	-0.161446	0.767722	8.78118e-09	9.4713e-07	#N/A	#N/A
25	AASDH_chr4:56345126:56345290:-@chr4:56343561:56343684:-@chr4:56349262:56350058:-	ORF_changing	-0.0803638	nonNMD	-0.0751243	0.74935	0.0738324	0.4828	#N/A	#N/A
26	AATK_chr17:81126657:81126817:-@chr17:81126445:81126560:-@chr17:81127582:81127670:-	NMD_in	0.258717	NMD	-0.00445783	1.49057	1	1	#N/A	#N/A
27	AATK_chr17:81165681:81165814:-@chr17:81134367:81134501:-@chr17:81165937:81166077:-	NMD_in	0.234396	NMD	0.088353	1.49057	0.175779	0.899282	#N/A	#N/A
28	ABCA2_chr9:137023837:137023840:-@chr9:137022940:137023052:-@chr9:137024142:137024236:-	ORF_preserving	-0.28121	nonNMD	#N/A	0.000766377	#N/A	#N/A	#N/A	#N/A
29	ABCA5_chr17:69251746:69251866:-@chr17:69250471:69250621:-@chr17:69253572:69253667:-	NMD_ex	0.133006	NMD	-0.210936	0.249437	2.83532e-08	2.65952e-06	#N/A	#N/A
30	ABCA5_chr17:69285387:69285420:-@chr17:69283952:69284072:-@chr17:69285897:69286037:-	NMD_in	0.308623	NMD	-0.0303278	0.249437	0.54059	1	#N/A	#N/A
31	ABCA7_chr19:1050920:1051052:+@chr19:1049265:1049437:+@chr19:1051154:1051294:+	ORF_preserving	0.272622	nonNMD	-0.0715805	1.01938	0.599331	1	#N/A	#N/A
32	ABCA7_chr19:1054569:1054694:+@chr19:1054192:1054341:+@chr19:1054779:1054878:+	NMD_ex	0.387862	NMD	-0.0433671	1.01938	0.0733442	0.480259	#N/A	#N/A
33	ABCA9_chr17:68984884:68984979:-@chr17:68984055:68984175:-@chr17:68985052:68985128:-	NMD_ex	0.299839	NMD	0	-0.244999	#N/A	#N/A	#N/A	#N/A
34	ABCA9_chr17:69007758:69007872:-@chr17:68995894:68996014:-@chr17:69008061:69008235:-	ORF_preserving	-0.20337	nonNMD	#N/A	-0.244999	#N/A	#N/A	#N/A	#N/A
35	ABCB6_chr2:219215996:219216180:-@chr2:219214960:219215082:-@chr2:219216363:219216465:-	NMD_ex	0.615187	NMD	-0.189829	1.1148	1	1	#N/A	#N/A
36	ABCB6_chr2:219216651:219216832:-@chr2:219216363:219216465:-@chr2:219217669:219217807:-	NMD_ex	0.48406	NMD	-0.607231	1.1148	4.49681e-09	5.34002e-07	#N/A	#N/A
37	ABCB8_chr7:151033604:151033917:+@chr7:151028422:151028610:+@chr7:151034272:151034428:+	NMD_ex_in	0.304679	NMD	#N/A	0.964524	#N/A	#N/A	#N/A	#N/A
38	ABCB9_chr12:122940806:122940995:-@chr12:122939448:122940284:-@chr12:122944390:122944519:-	ORF_preserving	-0.174056	nonNMD	-0.225047	0.784755	0.0310173	0.252476	#N/A	#N/A
39	ABCB9_chr12:122944390:122944519:-@chr12:122940806:122940995:-@chr12:122946024:122946222:-	ORF_preserving	-0.289921	nonNMD	#N/A	0.784755	#N/A	#N/A	#N/A	#N/A
40	ABCC10_chr6:43442969:43443159:+@chr6:43441861:43441960:+@chr6:43443932:43444010:+	NMD_ex	0.240039	NMD	-0.12817	1.69313	3.66277e-05	0.0011726	#N/A	#N/A
41	ABCC5_chr3:183985303:183985378:-@chr3:183983752:183984894:-@chr3:183987769:183987917:-	ORF_changing	0.441364	nonNMD	0.0445601	-0.191383	0.509359	1	#N/A	#N/A
42	ABCC5_chr3:183985303:183985455:-@chr3:183983752:183984894:-@chr3:183987769:183987917:-	NMD_in	0.398072	NMD	-0.007733	-0.191383	0.745472	1	#N/A	#N/A
43	ABCC8_chr11:17395171:17395275:-@chr11:17394265:17394399:-@chr11:17395609:17395638:-	NMD_ex	0.0540194	nonNMD	0.146079	0.248102	1	1	#N/A	#N/A
44	ABCC8_chr11:17395171:17395470:-@chr11:17394265:17394399:-@chr11:17395609:17395718:-	NMD_ex	0.355816	NMD	0.0488952	0.248102	1	1	#N/A	#N/A
45	ABCD3_chr1:94458606:94458643:+@chr1:94418454:94418588:+@chr1:94464774:94464873:+	NMD_ex	0.301762	NMD	#N/A	0.63125	#N/A	#N/A	#N/A	#N/A
46	ABCD4_chr14:74290026:74290118:-@chr14:74289300:74289519:-@chr14:74290290:74290452:-	NMD_ex	0.14064	NMD	-0.208744	1.4871	0.00172368	0.0264915	NMD_ex	T
47	ABCD4_chr14:74293153:74293248:-@chr14:74292747:74292869:-@chr14:74295147:74295198:-	NMD_ex	0.178623	NMD	-0.14236	1.4871	0.0860403	0.540984	#N/A	#N/A
48	ABCD4_chr14:74293153:74293279:-@chr14:74292747:74292869:-@chr14:74295147:74295198:-	ORF_preserving	0.2035	nonNMD	-0.123691	1.4871	0.234893	1	#N/A	#N/A
49	ABCD4_chr14:74293153:74293310:-@chr14:74292747:74292869:-@chr14:74295147:74295198:-	NMD_in	0.228196	NMD	-0.139837	1.4871	0.159634	0.840731	#N/A	#N/A
50	ABCD4_chr14:74297929:74298069:-@chr14:74296332:74296449:-@chr14:74299547:74299675:-	NMD_ex	0.222242	NMD	-0.0745417	1.4871	0.014392	0.139175	#N/A	#N/A
51	ABCD4_chr14:74299547:74299675:-@chr14:74296332:74296449:-@chr14:74300149:74300268:-	ORF_changing	0.541111	nonNMD	0.159237	1.4871	0.307947	1	#N/A	#N/A
52	ABCD4_chr14:74299547:74299675:-@chr14:74297835:74298069:-@chr14:74300149:74300268:-	NMD_ex	0.243662	NMD	0.0268895	1.4871	0.888647	1	#N/A	#N/A
53	ABCD4_chr14:74300149:74300268:-@chr14:74299177:74299675:-@chr14:74302874:74302918:-	NMD_ex	0.139429	NMD	-0.0131201	1.4871	0.371073	1	#N/A	#N/A
54	ABCF1_chr6:30577408:30577455:+@chr6:30571375:30571560:+@chr6:30577817:30577913:+	NMD_ex	0.113411	nonNMD	#N/A	0.909394	#N/A	#N/A	#N/A	#N/A
55	ABCG1_chr21:42276894:42276945:+@chr21:42273302:42273435:+@chr21:42282273:42282419:+	ORF_preserving	0.351171	nonNMD	0	0.270492	#N/A	#N/A	#N/A	#N/A
56	ABHD10_chr3:111981783:111981967:+@chr3:111979034:111979203:+@chr3:111986913:111987051:+	ORF_changing	0.199046	nonNMD	#N/A	0.89097	#N/A	#N/A	NMD_ex	F
57	ABHD10_chr3:111986263:111986375:+@chr3:111979009:111979203:+@chr3:111986913:111987051:+	ORF_changing	0.217327	nonNMD	0.0394785	0.89097	0.19269	0.956174	#N/A	#N/A
58	ABHD11_chr7:73736928:73737110:-@chr7:73736093:73736691:-@chr7:73737561:73737735:-	ORF_changing	0.301536	nonNMD	-0.244594	1.33353	4.61008e-07	2.94392e-05	#N/A	#N/A
59	ABHD11_chr7:73736928:73737220:-@chr7:73736535:73736691:-@chr7:73737561:73737735:-	NMD_in	0.730164	NMD	-0.27138	1.33353	3.18709e-07	2.1417e-05	#N/A	#N/A
60	ABHD11_chr7:73737220:73737360:-@chr7:73736928:73737110:-@chr7:73737561:73737735:-	NMD_in	0.578167	NMD	-0.10924	1.33353	0.106488	0.629334	#N/A	#N/A
61	ABHD11_chr7:73737220:73737391:-@chr7:73736093:73736691:-@chr7:73737561:73737735:-	ORF_preserving	0.301536	nonNMD	-0.340597	1.33353	4.20281e-08	3.71799e-06	#N/A	#N/A
62	ABHD11_chr7:73737220:73737391:-@chr7:73736928:73737110:-@chr7:73737561:73737735:-	ORF_preserving	0.240352	nonNMD	-0.112659	1.33353	0.0495022	0.359706	#N/A	#N/A
63	ABHD11_chr7:73737875:73738072:-@chr7:73737567:73737735:-@chr7:73738327:73738463:-	NMD_in	0.399487	NMD	0.00810926	1.33353	1	1	#N/A	#N/A
64	ABHD11_chr7:73737875:73738142:-@chr7:73737645:73737735:-@chr7:73738327:73738383:-	NMD_in	0.469527	NMD	0	1.33353	#N/A	#N/A	#N/A	#N/A
65	ABHD14A-ACY1_chr3:51980392:51980628:+@chr3:51978258:51978374:+@chr3:51984046:51984158:+	NMD_ex	0.387857	NMD	-0.0664319	-0.0422224	0.00831163	0.0908064	#N/A	#N/A
66	ABHD14A-ACY1_chr3:51985206:51985271:+@chr3:51978258:51978374:+@chr3:51985360:51985465:+	NMD_ex	0.328009	NMD	#N/A	-0.0422224	#N/A	#N/A	#N/A	#N/A
67	ABHD14B_chr3:51971459:51971698:-@chr3:51969083:51970184:-@chr3:51973964:51974021:-	Start_codon	Inf	nonNMD	-0.0554931	0.613568	1	1	#N/A	#N/A
68	ABHD14B_chr3:51971459:51971892:-@chr3:51969942:51970184:-@chr3:51973964:51974031:-	Start_codon	Inf	nonNMD	-0.0762171	0.613568	1	1	#N/A	#N/A
69	ABHD16A_chr6:31701273:31701340:-@chr6:31700941:31701028:-@chr6:31703149:31703444:-	NMD_ex	0.34227	NMD	#N/A	0.913955	#N/A	#N/A	#N/A	#N/A
70	ABHD16A_chr6:31702073:31702130:-@chr6:31700941:31701028:-@chr6:31703149:31703311:-	ORF_preserving	0.0637887	nonNMD	#N/A	0.913955	#N/A	#N/A	#N/A	#N/A
71	ABHD3_chr18:21683919:21683965:-@chr18:21659169:21659343:-@chr18:21702315:21702498:-	NMD_in	0.32073	NMD	#N/A	-0.115895	#N/A	#N/A	#N/A	#N/A
72	ABHD3_chr18:21683919:21683965:-@chr18:21663677:21664230:-@chr18:21702315:21702498:-	NMD_ex	0.261038	NMD	-0.0922754	-0.115895	0.785951	1	#N/A	#N/A
73	ABHD6_chr3:58249877:58249942:+@chr3:58237505:58237916:+@chr3:58256561:58256705:+	5UTR	Inf	nonNMD	#N/A	0.342403	#N/A	#N/A	#N/A	#N/A
74	ABI1_chr10:26755654:26755741:-@chr10:26751597:26751783:-@chr10:26759061:26759235:-	ORF_preserving	0.333202	nonNMD	0.0805101	0.911708	0.115025	0.664077	ORF_preserving	T
75	ABI1_chr10:26755654:26755741:-@chr10:26751597:26751783:-@chr10:26765217:26765318:-	ORF_preserving	0.333202	nonNMD	-0.0119403	0.911708	1	1	ORF_preserving	T
76	ABI1_chr10:26759061:26759235:-@chr10:26751597:26751783:-@chr10:26765217:26765318:-	ORF_preserving	0.201259	nonNMD	-0.0107168	0.911708	1	1	ORF_preserving	T
77	ABI1_chr10:26759061:26759235:-@chr10:26755654:26755741:-@chr10:26765217:26765318:-	ORF_preserving	0.146719	nonNMD	-0.197683	0.911708	2.88642e-05	0.000957104	ORF_preserving	T
78	ABI1_chr10:26759061:26759238:-@chr10:26751597:26751783:-@chr10:26763879:26763960:-	ORF_preserving	0.25564	nonNMD	#N/A	0.911708	#N/A	#N/A	ORF_preserving	T
79	ABI1_chr10:26759061:26759238:-@chr10:26751597:26751783:-@chr10:26765217:26765318:-	ORF_preserving	0.201259	nonNMD	-0.00911641	0.911708	1	1	ORF_preserving	T
80	ABI1_chr10:26759061:26759238:-@chr10:26755654:26755741:-@chr10:26765217:26765318:-	ORF_preserving	0.146719	nonNMD	-0.191899	0.911708	1.01382e-05	0.000407899	ORF_preserving	T
81	ABI1_chr10:26763879:26763960:-@chr10:26751597:26751783:-@chr10:26765217:26765318:-	ORF_preserving	0.355832	nonNMD	#N/A	0.911708	#N/A	#N/A	#N/A	#N/A
82	ABI1_chr10:26763879:26763960:-@chr10:26755654:26755741:-@chr10:26765217:26765318:-	ORF_preserving	0.345078	nonNMD	#N/A	0.911708	#N/A	#N/A	#N/A	#N/A
83	ABI1_chr10:26763879:26763960:-@chr10:26759061:26759238:-@chr10:26765217:26765318:-	ORF_preserving	0.305864	nonNMD	-0.0130163	0.911708	0.880533	1	#N/A	#N/A
84	ABI2_chr2:203382188:203382206:+@chr2:203380207:203380384:+@chr2:203391045:203391143:+	ORF_preserving	-0.0361013	nonNMD	-0.00189947	0.781431	0.733153	1	ORF_preserving	T
85	ABI2_chr2:203394699:203394846:+@chr2:203391043:203391143:+@chr2:203395655:203395780:+	ORF_preserving	-0.121613	nonNMD	0.0443148	0.781431	0.0534573	0.379802	ORF_preserving	T
86	ABI2_chr2:203396784:203396967:+@chr2:203395655:203395780:+@chr2:203402575:203402677:+	ORF_preserving	-0.0396815	nonNMD	-0.0236957	0.781431	0.168605	0.872301	ORF_preserving	T
87	ABI2_chr2:203396883:203396967:+@chr2:203395655:203395780:+@chr2:203402575:203402734:+	ORF_preserving	0.0767612	nonNMD	-0.0355103	0.781431	0.052788	0.376267	#N/A	#N/A
88	ABI2_chr2:203411284:203411371:+@chr2:203402575:203402734:+@chr2:203416907:203417081:+	ORF_preserving	0.11656	nonNMD	-0.108338	0.781431	0.0307705	0.250852	ORF_preserving	T
89	ABLIM1_chr10:114447879:114448020:-@chr10:114445311:114445403:-@chr10:114451623:114451671:-	ORF_preserving	-0.314633	nonNMD	-0.0877768	0.598268	0.852771	1	ORF_preserving	T
90	ABLIM1_chr10:114447879:114448026:-@chr10:114445311:114445403:-@chr10:114451623:114451671:-	ORF_preserving	-0.314465	nonNMD	-0.0527096	0.598268	0.662037	1	ORF_preserving	T
91	ABLIM1_chr10:114453378:114453483:-@chr10:114451623:114451671:-@chr10:114465697:114465827:-	ORF_preserving	-0.277321	nonNMD	-0.185263	0.598268	0.217673	1	ORF_preserving	T
92	ABLIM2_chr4:7984838:7984893:-@chr4:7983546:7983554:-@chr4:8008058:8008197:-	NMD_in	0.270699	NMD	#N/A	1.04474	#N/A	#N/A	NMD_in	T
93	ABLIM2_chr4:7992865:7992927:-@chr4:7984838:7984893:-@chr4:8008058:8008197:-	NMD_ex	0.311275	NMD	#N/A	1.04474	#N/A	#N/A	NMD_in	F
94	ABLIM2_chr4:8019617:8019671:-@chr4:8009049:8009102:-@chr4:8029655:8029776:-	ORF_preserving	0.0680432	nonNMD	-0.138132	1.04474	0.0509551	0.367432	ORF_preserving	T
95	ABLIM2_chr4:8020201:8020303:-@chr4:8009049:8009102:-@chr4:8029655:8029776:-	ORF_preserving	0.0271771	nonNMD	-0.0666009	1.04474	0.368818	1	NA	F
96	ABLIM2_chr4:8020201:8020303:-@chr4:8019617:8019671:-@chr4:8029655:8029776:-	ORF_preserving	-0.00817115	nonNMD	#N/A	1.04474	#N/A	#N/A	NA	F
97	ABLIM2_chr4:8027758:8027857:-@chr4:8009049:8009102:-@chr4:8029655:8029776:-	ORF_preserving	0.0271771	nonNMD	#N/A	1.04474	#N/A	#N/A	ORF_preserving	T
98	ABLIM2_chr4:8027758:8027857:-@chr4:8020201:8020303:-@chr4:8029655:8029776:-	ORF_preserving	0.0349443	nonNMD	0.0979381	1.04474	1	1	ORF_preserving	T
99	ABLIM2_chr4:8032647:8032680:-@chr4:8029655:8029776:-@chr4:8036148:8036295:-	ORF_preserving	0.068406	nonNMD	-0.0371542	1.04474	0.467629	1	ORF_preserving	T
100	ABLIM3_chr5:149237447:149237603:+@chr5:149233228:149233300:+@chr5:149239758:149239888:+	ORF_preserving	0.0249861	nonNMD	0.0966964	0.996949	0.0983446	0.593948	ORF_preserving	T
101	ABLIM3_chr5:149239247:149239277:+@chr5:149233228:149233300:+@chr5:149239758:149239888:+	ORF_preserving	0.124799	nonNMD	#N/A	0.996949	#N/A	#N/A	#N/A	#N/A
102	ABLIM3_chr5:149239247:149239277:+@chr5:149237447:149237603:+@chr5:149239758:149239888:+	ORF_preserving	0.255117	nonNMD	-0.0327684	0.996949	1	1	#N/A	#N/A
103	ABLIM3_chr5:149240675:149240774:+@chr5:149239758:149239888:+@chr5:149242490:149242538:+	ORF_preserving	0.185838	nonNMD	-0.0253424	0.996949	0.600792	1	NA	F
104	ABLIM3_chr5:149240675:149240774:+@chr5:149239758:149239888:+@chr5:149244880:149245015:+	ORF_preserving	0.0685369	nonNMD	#N/A	0.996949	#N/A	#N/A	NA	F
105	ABLIM3_chr5:149242490:149242538:+@chr5:149239758:149239888:+@chr5:149244880:149245015:+	ORF_preserving	0.101075	nonNMD	0.0906978	0.996949	0.652941	1	NA	F
106	AC004381.6_chr16:20843933:20844026:+@chr16:20839852:20840468:+@chr16:20844628:20844662:+	ORF_preserving	-0.0880365	nonNMD	#N/A	1.16358	#N/A	#N/A	#N/A	#N/A
107	AC006014.7_chr7:75484197:75484256:-@chr7:75475061:75475188:-@chr7:75485863:75486108:-	5UTR	Inf	nonNMD	0.287703	0	0.0210673	0.186851	#N/A	#N/A
108	AC007040.11_chr2:70991829:70991983:-@chr2:70989748:70989816:-@chr2:70993695:70993775:-	NMD_ex	0.302276	NMD	#N/A	0	#N/A	#N/A	#N/A	#N/A
109	AC104532.2_chr19:5914220:5914309:+@chr19:5904840:5905081:+@chr19:5914384:5914489:+	NMD_in	0.687459	NMD	-0.0232565	0	0.0859672	0.540595	#N/A	#N/A
110	AC138969.4_chr16:16335860:16335992:+@chr16:16333646:16333884:+@chr16:16340305:16340434:+	Start_codon	Inf	nonNMD	#N/A	0.357466	#N/A	#N/A	#N/A	#N/A
111	AC138969.4_chr16:16335860:16336137:+@chr16:16333736:16333884:+@chr16:16340305:16340501:+	5UTR	Inf	nonNMD	#N/A	0.357466	#N/A	#N/A	#N/A	#N/A
112	AC138969.4_chr16:16336051:16336137:+@chr16:16333646:16333884:+@chr16:16340305:16340434:+	5UTR	Inf	nonNMD	#N/A	0.357466	#N/A	#N/A	#N/A	#N/A
113	ACAA1_chr3:38126161:38126341:-@chr3:38125825:38125881:-@chr3:38126509:38126700:-	ORF_preserving	-0.0990399	nonNMD	0.0413461	1.20786	0.10982	0.642221	#N/A	#N/A
114	ACAA1_chr3:38131595:38131638:-@chr3:38129289:38129388:-@chr3:38131925:38131946:-	NMD_ex	0.129692	nonNMD	-0.412429	1.20786	5.53191e-12	1.21232e-09	#N/A	#N/A
115	ACAA1_chr3:38134508:38134552:-@chr3:38133872:38134009:-@chr3:38136591:38136685:-	NMD_in	0.132636	NMD	0.04401	1.20786	0.000434157	0.00877285	#N/A	#N/A
116	ACACA_chr17:37151300:37151421:-@chr17:37149863:37149974:-@chr17:37155682:37155780:-	NMD_ex	0.323389	NMD	#N/A	0.698735	#N/A	#N/A	#N/A	#N/A
117	ACACA_chr17:37210466:37210490:-@chr17:37207656:37207800:-@chr17:37221723:37221842:-	ORF_preserving	-0.0654846	nonNMD	#N/A	0.698735	#N/A	#N/A	ORF_preserving	T
118	ACACB_chr12:109209164:109209353:+@chr12:109206709:109206856:+@chr12:109212835:109212936:+	5UTR	0.182129	nonNMD	0	0.652221	#N/A	#N/A	#N/A	#N/A
119	ACACB_chr12:109247605:109247703:+@chr12:109246178:109246448:+@chr12:109249983:109250104:+	NMD_ex	0.389315	NMD	-0.634434	0.652221	1	1	#N/A	#N/A
120	ACACB_chr12:109260064:109260149:+@chr12:109258972:109259108:+@chr12:109260479:109260657:+	NMD_in	0.442906	NMD	-0.404523	0.652221	1	1	#N/A	#N/A
121	ACAD10_chr12:111712497:111712657:+@chr12:111709525:111709684:+@chr12:111715820:111715962:+	NMD_ex	0.19376	NMD	-0.238261	1.6359	2.56691e-06	0.000128247	#N/A	#N/A
122	ACAD10_chr12:111729805:111729956:+@chr12:111727961:111728143:+@chr12:111733922:111734068:+	NMD_ex	0.280127	NMD	-0.103368	1.6359	0.000541258	0.0104802	#N/A	#N/A
123	ACAD8_chr11:134257087:134257257:+@chr11:134256547:134256648:+@chr11:134258514:134258624:+	NMD_ex	0.32198	NMD	-0.0165296	0.494835	0.715016	1	#N/A	#N/A
124	ACADM_chr1:75728388:75728488:+@chr1:75724779:75724817:+@chr1:75732643:75732741:+	NMD_ex	0.243238	NMD	-0.0576837	-0.0459126	0.263775	1	#N/A	#N/A
125	ACADM_chr1:75728400:75728488:+@chr1:75724350:75724817:+@chr1:75732643:75732741:+	NMD_ex	0.304015	NMD	#N/A	-0.0459126	#N/A	#N/A	#N/A	#N/A
126	ACADM_chr1:75733527:75733628:+@chr1:75732837:75732922:+@chr1:75734790:75734871:+	NMD_ex	0.0939241	nonNMD	-0.0883032	-0.0459126	8.27683e-09	8.96744e-07	#N/A	#N/A
127	ACADSB_chr10:123037746:123037847:+@chr10:123034355:123034515:+@chr10:123040465:123040657:+	NMD_ex	0.307711	NMD	-0.157006	1.49524	0.00849087	0.0923376	#N/A	#N/A
128	ACAP3_chr1:1307336:1307383:-@chr1:1304085:1304143:-@chr1:1307768:1307821:-	NMD_in	0.251479	NMD	0.00300893	1.41232	0.484301	1	#N/A	#N/A
129	ACBD4_chr17:45137018:45137139:+@chr17:45136107:45136776:+@chr17:45137367:45137454:+	NMD_ex	-0.087738	nonNMD	0	0.74515	#N/A	#N/A	#N/A	#N/A
130	ACBD5_chr10:27223206:27223239:-@chr10:27219722:27219857:-@chr10:27223337:27223452:-	ORF_preserving	-0.217114	nonNMD	-0.13723	0.977191	0.000133461	0.00334785	ORF_preserving	T
131	ACBD5_chr10:27235091:27235212:-@chr10:27231747:27231820:-@chr10:27240318:27240474:-	NMD_ex	0.252052	NMD	#N/A	0.977191	#N/A	#N/A	NMD_ex	T
132	ACCS_chr11:44073446:44073517:+@chr11:44071255:44071315:+@chr11:44074611:44074681:+	NMD_ex	0.541197	NMD	-0.0565121	0.585646	1	1	#N/A	#N/A
133	ACCS_chr11:44082064:44082192:+@chr11:44081178:44081320:+@chr11:44083168:44083208:+	NMD_in	0.326178	NMD	-0.0158266	0.585646	0.122643	0.696221	#N/A	#N/A
134	ACD_chr16:67658554:67658641:-@chr16:67657985:67658362:-@chr16:67658719:67658816:-	ORF_preserving	0.172387	nonNMD	-0.00806735	0.433773	1	1	#N/A	#N/A
135	ACIN1_chr14:23067313:23068671:-@chr14:23065965:23066008:-@chr14:23069475:23069525:-	NMD_in	0.329144	NMD	0.259246	1.39769	0	0	#N/A	#N/A
136	ACIN1_chr14:23071124:23071186:-@chr14:23069475:23069617:-@chr14:23071426:23071538:-	Start_codon	0.29871	nonNMD	0.0749965	1.39769	0.139078	0.762492	NMD_ex	F
137	ACIN1_chr14:23089981:23090101:-@chr14:23081747:23081836:-@chr14:23090521:23090633:-	ORF_preserving	0.0125232	nonNMD	-0.219139	1.39769	0.0105951	0.109855	ORF_preserving	T
138	ACLY_chr17:41896619:41896649:-@chr17:41893032:41893174:-@chr17:41897748:41897839:-	ORF_preserving	-0.403245	nonNMD	0.0468634	0.0791951	0.0778925	0.502831	ORF_preserving	T
139	ACO1_chr9:32386370:32386438:+@chr9:32384619:32384735:+@chr9:32405484:32405603:+	5UTR	Inf	nonNMD	0.0129656	0.818845	0.254666	1	#N/A	#N/A
140	ACO1_chr9:32386370:32386442:+@chr9:32384602:32384735:+@chr9:32405484:32405603:+	5UTR	Inf	nonNMD	0.0235913	0.818845	1	1	#N/A	#N/A
141	ACOT8_chr20:45843526:45843721:-@chr20:45841720:45841956:-@chr20:45844262:45844420:-	ORF_preserving	0.244492	nonNMD	0.0679188	0.926853	0.0013437	0.0216563	#N/A	#N/A
142	ACOT8_chr20:45843526:45843772:-@chr20:45841725:45841956:-@chr20:45844262:45844420:-	NMD_in	0.830891	NMD	0.105299	0.926853	0.000181619	0.00433485	#N/A	#N/A
143	ACOT8_chr20:45855158:45855292:-@chr20:45848449:45848675:-@chr20:45857187:45857196:-	NMD_ex	0.225802	NMD	-0.000698771	0.926853	0.897577	1	NMD_ex	T
144	ACOT9_chrX:23713134:23713208:-@chrX:23707716:23707944:-@chrX:23721880:23721984:-	NMD_ex	0.296429	NMD	-0.301645	0.114637	1.0189e-07	8.02684e-06	#N/A	#N/A
145	ACOT9_chrX:23734340:23734367:-@chrX:23733171:23733217:-@chrX:23735918:23736016:-	5UTR	-0.116909	nonNMD	#N/A	0.114637	#N/A	#N/A	#N/A	#N/A
146	ACOT9_chrX:23735918:23736016:-@chrX:23733171:23733217:-@chrX:23743124:23743273:-	NMD_ex	0.120296	nonNMD	#N/A	0.114637	#N/A	#N/A	#N/A	#N/A
147	ACOX1_chr17:75960214:75960375:-@chr17:75957420:75957566:-@chr17:75973624:75973785:-	NMD_in	0.488715	NMD	-0.188992	0.708577	0.000169981	0.00408335	NMD_in	T
148	ACOX1_chr17:75973624:75973785:-@chr17:75960214:75960375:-@chr17:75978533:75978693:-	NMD_in	0.321437	NMD	0.061929	0.708577	0.0549339	0.387871	NMD_in	T
149	ACOX2_chr3:58530465:58530638:-@chr3:58528793:58528956:-@chr3:58531250:58531366:-	NMD_ex	0.641236	NMD	#N/A	-0.0694478	#N/A	#N/A	#N/A	#N/A
150	ACOX3_chr4:8373560:8373628:-@chr4:8370907:8370994:-@chr4:8374977:8375152:-	ORF_changing	0.322712	nonNMD	0.141453	0.504731	0.108019	0.635106	#N/A	#N/A
151	ACP1_chr2:272036:272065:+@chr2:271865:271939:+@chr2:272191:272305:+	NMD_in	-0.0225318	nonNMD	-0.0439699	0.397151	0.36648	1	#N/A	#N/A
152	ACSF2_chr17:50464525:50464599:+@chr17:50464217:50464294:+@chr17:50471027:50471135:+	NMD_in	0.370237	NMD	0.1764	1.06443	0.00104974	0.0178271	#N/A	#N/A
153	ACSF2_chr17:50472427:50472579:+@chr17:50470930:50471135:+@chr17:50473664:50473790:+	NMD_ex	0.146275	NMD	-0.205085	1.06443	9.0656e-06	0.000370721	#N/A	#N/A
154	ACSF3_chr16:89100661:89101347:+@chr16:89093882:89093996:+@chr16:89102603:89102648:+	Start_codon	Inf	nonNMD	0.0427352	1.30929	0.922813	1	#N/A	#N/A
155	ACSF3_chr16:89114338:89114487:+@chr16:89112091:89112246:+@chr16:89120800:89120913:+	NMD_ex	-0.0364157	nonNMD	-0.520272	1.30929	1.27454e-12	3.11925e-10	NMD_ex	T
156	ACSL3_chr2:222900673:222900780:+@chr2:222887829:222887888:+@chr2:222908732:222909036:+	5UTR	Inf	nonNMD	-0.157807	0.78437	0.00923731	0.0985356	#N/A	#N/A
157	ACSS2_chr20:34913095:34913187:+@chr20:34882793:34882989:+@chr20:34919434:34919572:+	ORF_changing	0.303216	nonNMD	#N/A	0.256847	#N/A	#N/A	#N/A	#N/A
158	ACSS2_chr20:34914322:34914437:+@chr20:34882793:34882989:+@chr20:34919434:34919572:+	NMD_ex	0.295206	NMD	#N/A	0.256847	#N/A	#N/A	#N/A	#N/A
159	ACSS2_chr20:34921785:34921866:+@chr20:34882793:34882989:+@chr20:34923322:34923431:+	ORF_changing	0.562144	nonNMD	#N/A	0.256847	#N/A	#N/A	#N/A	#N/A
160	ACSS3_chr12:81199659:81199711:+@chr12:81199340:81199444:+@chr12:81216900:81216996:+	NMD_in	0.301299	NMD	0.5	0.396605	1	1	#N/A	#N/A
161	ACTL6A_chr3:179575402:179575504:+@chr3:179574369:179574467:+@chr3:179576216:179576311:+	NMD_in	0.236362	NMD	#N/A	-0.0560426	1	1	#N/A	#N/A
162	ACTN1_chr14:68878457:68878523:-@chr14:68877081:68877240:-@chr14:68878988:68879069:-	ORF_preserving	0.0665339	nonNMD	-0.0104324	0.344118	0.515952	1	ORF_preserving	T
163	ACTN1_chr14:68878988:68879069:-@chr14:68878457:68878523:-@chr14:68879961:68880108:-	ORF_preserving	0.0790559	nonNMD	#N/A	0.344118	#N/A	#N/A	ORF_preserving	T
164	ACTN1_chr14:68882872:68883055:-@chr14:68882457:68882592:-@chr14:68884167:68884308:-	ORF_preserving	-0.216382	nonNMD	#N/A	0.344118	#N/A	#N/A	#N/A	#N/A
165	ACTN2_chr1:236727677:236727756:+@chr1:236725932:236726020:+@chr1:236731232:236731314:+	NMD_ex	0.335627	NMD	-0.742426	0.832399	1	1	NMD_ex	T
166	ACTN2_chr1:236735634:236735720:+@chr1:236731232:236731314:+@chr1:236737121:236737214:+	NMD_ex	0.427725	NMD	-0.666667	0.832399	1	1	NMD_ex	T
167	ACTR2_chr2:65242048:65242063:+@chr2:65239851:65239962:+@chr2:65246523:65246739:+	5UTR	0.0564818	nonNMD	#N/A	0.0661214	1	1	#N/A	#N/A
168	ACTR3B_chr7:152783186:152783242:+@chr7:152759748:152759926:+@chr7:152800530:152800655:+	NMD_ex	0.070848	nonNMD	-0.00295833	1.43153	0.970548	1	NMD_ex	T
169	ACTR3B_chr7:152800530:152800655:+@chr7:152783186:152783242:+@chr7:152801620:152801731:+	NMD_ex	0.0989536	nonNMD	-0.0151629	1.43153	1	1	#N/A	#N/A
170	ACTR3B_chr7:152811696:152811733:+@chr7:152801620:152801731:+@chr7:152814549:152814645:+	NMD_in	0.0654088	nonNMD	0	1.43153	#N/A	#N/A	#N/A	#N/A
171	ACVR1B_chr12:51986817:51986942:+@chr12:51985191:51985348:+@chr12:51991862:51991993:+	NMD_ex	0.217031	NMD	-0.175661	0.147551	1.1812e-05	0.000463344	#N/A	#N/A
172	ACY1_chr3:51985206:51985271:+@chr3:51984046:51984158:+@chr3:51985360:51985465:+	NMD_ex	0.281542	NMD	-0.353201	0.0808259	0.00449135	0.0563616	#N/A	#N/A
173	ACY1_chr3:51987146:51987196:+@chr3:51986931:51987061:+@chr3:51987555:51987624:+	NMD_in	0.429629	NMD	#N/A	0.0808259	#N/A	#N/A	#N/A	#N/A
174	ACYP1_chr14:75063469:75063561:-@chr14:75053220:75053659:-@chr14:75069209:75069483:-	ORF_changing	0.0405391	nonNMD	#N/A	-0.0472533	#N/A	#N/A	#N/A	#N/A
175	ADA_chr20:44622587:44622652:-@chr20:44620298:44621147:-@chr20:44622828:44622930:-	NMD_ex	0.396813	NMD	0	0.677103	#N/A	#N/A	#N/A	#N/A
176	ADA_chr20:44623006:44623078:-@chr20:44622828:44622930:-@chr20:44624201:44624329:-	ORF_preserving	-0.0503218	nonNMD	-0.176955	0.677103	1	1	#N/A	#N/A
177	ADAL_chr15:43331899:43332000:+@chr15:43330673:43330859:+@chr15:43333310:43333434:+	5UTR	Inf	nonNMD	#N/A	0.163172	#N/A	#N/A	#N/A	#N/A
178	ADAL_chr15:43334944:43335170:+@chr15:43333310:43333434:+@chr15:43335695:43335826:+	Start_codon	Inf	nonNMD	0.0747679	0.163172	0.747979	1	#N/A	#N/A
179	ADAL_chr15:43336625:43336686:+@chr15:43335695:43335826:+@chr15:43340264:43340352:+	NMD_ex	-0.0437582	nonNMD	0.0555829	0.163172	0.362584	1	#N/A	#N/A
180	ADAL_chr15:43347015:43347096:+@chr15:43345853:43345980:+@chr15:43348906:43349045:+	ORF_preserving	0.252924	nonNMD	0.0874985	0.163172	1	1	#N/A	#N/A
181	ADAM15_chr1:155060762:155060832:+@chr1:155060204:155060343:+@chr1:155062244:155062369:+	ORF_changing	0.27591	nonNMD	-0.142592	0.0512711	0.265645	1	#N/A	#N/A
182	ADAM15_chr1:155061113:155061193:+@chr1:155060762:155060832:+@chr1:155061414:155061446:+	NMD_in	0.275754	NMD	#DIV/0!	0.0512711	#N/A	#N/A	#N/A	#N/A
183	ADAM15_chr1:155061414:155061489:+@chr1:155060762:155060832:+@chr1:155061903:155061975:+	ORF_preserving	0.0705592	nonNMD	-0.217822	0.0512711	1	1	NA	F
184	ADAM15_chr1:155061414:155061489:+@chr1:155060762:155060832:+@chr1:155062244:155062369:+	ORF_preserving	0.214413	nonNMD	0.288648	0.0512711	0.0129085	0.128189	NA	F
185	ADAM15_chr1:155061417:155061489:+@chr1:155060762:155060832:+@chr1:155062244:155062369:+	ORF_preserving	0.230547	nonNMD	0.229469	0.0512711	0.0892591	0.554497	#N/A	#N/A
186	ADAM15_chr1:155061575:155061646:+@chr1:155061417:155061489:+@chr1:155062244:155062369:+	NMD_in	0.339694	NMD	#DIV/0!	0.0512711	#N/A	#N/A	#N/A	#N/A
187	ADAM15_chr1:155061903:155061975:+@chr1:155060204:155060343:+@chr1:155062244:155062369:+	NMD_in	0.470785	NMD	-0.102244	0.0512711	1	1	#N/A	#N/A
188	ADAM15_chr1:155061903:155061975:+@chr1:155060762:155060832:+@chr1:155062244:155062369:+	ORF_preserving	0.214413	nonNMD	0.012395	0.0512711	0.447176	1	#N/A	#N/A
189	ADAM15_chr1:155061903:155061975:+@chr1:155061414:155061489:+@chr1:155062244:155062369:+	NMD_in	0.194273	NMD	-0.265432	0.0512711	1	1	#N/A	#N/A
190	ADAM15_chr1:155061903:155062117:+@chr1:155060204:155060343:+@chr1:155062244:155062369:+	NMD_in	0.423368	NMD	0.145558	0.0512711	0.00154577	0.0242441	#N/A	#N/A
191	ADAM15_chr1:155061903:155062117:+@chr1:155060762:155060832:+@chr1:155062244:155062369:+	NMD_in	0.410684	NMD	0.379415	0.0512711	0.00020231	0.00471663	#N/A	#N/A
192	ADAM15_chr1:155061903:155062117:+@chr1:155061414:155061489:+@chr1:155062244:155062369:+	NMD_in	0.39671	NMD	-0.181029	0.0512711	1	1	#N/A	#N/A
193	ADAM22_chr7:88178934:88179042:+@chr7:88171543:88171561:+@chr7:88181504:88181605:+	ORF_preserving	-0.0401246	nonNMD	0.0205881	0.532591	0.711068	1	#N/A	#N/A
194	ADAM22_chr7:88178934:88179129:+@chr7:88171543:88171561:+@chr7:88181504:88181605:+	ORF_preserving	-0.124721	nonNMD	-0.051873	0.532591	0.0135559	0.133007	#N/A	#N/A
195	ADAM22_chr7:88184291:88184402:+@chr7:88181957:88182024:+@chr7:88193115:88193239:+	ORF_preserving	0.0223358	nonNMD	-9.9444e-05	0.532591	0.922543	1	#N/A	#N/A
196	ADAM22_chr7:88186614:88186701:+@chr7:88181957:88182024:+@chr7:88193115:88193239:+	ORF_preserving	0.0927997	nonNMD	0.0395864	0.532591	0.086425	0.542379	#N/A	#N/A
197	ADAM23_chr2:206609909:206610000:+@chr2:206596050:206596162:+@chr2:206617578:206621130:+	Same_stop_codon_diff_from_annot	0.173064	nonNMD	#N/A	-0.0413131	#N/A	#N/A	Same_stop_codon_diff_from_annot	T
198	ADAM33_chr20:3669545:3669637:-@chr20:3669298:3669370:-@chr20:3671005:3671153:-	NMD_ex	0.443544	NMD	#N/A	0.0242421	#N/A	#N/A	#N/A	#N/A
199	ADAM33_chr20:3671418:3671496:-@chr20:3671236:3671345:-@chr20:3671580:3671779:-	ORF_preserving	0.193986	nonNMD	#DIV/0!	0.0242421	#N/A	#N/A	#N/A	#N/A
200	ADAM8_chr10:133263687:133263765:-@chr10:133262402:133263233:-@chr10:133267351:133267417:-	ORF_changing	0.205932	nonNMD	#N/A	0.492092	#N/A	#N/A	#N/A	#N/A
201	ADAMTS10_chr19:8605622:8605809:-@chr19:8605011:8605358:-@chr19:8608133:8608248:-	Start_codon	Inf	nonNMD	-0.240971	1.17247	0.000100525	0.00267177	Start_codon	T
202	ADAMTS10_chr19:8605622:8605809:-@chr19:8605011:8605358:-@chr19:8610643:8610681:-	Start_codon	Inf	nonNMD	0.209626	1.17247	0.0350147	0.276975	Start_codon	T
203	ADAMTS13_chr9:133425937:133426062:+@chr9:133425528:133425612:+@chr9:133426198:133426345:+	NMD_ex	0.177755	NMD	#N/A	0.795302	#N/A	#N/A	#N/A	#N/A
204	ADAMTS13_chr9:133433640:133433704:+@chr9:133433377:133433529:+@chr9:133436828:133436955:+	NMD_ex	0.345107	NMD	#N/A	0.795302	#N/A	#N/A	#N/A	#N/A
205	ADAMTS13_chr9:133438245:133438366:+@chr9:133437748:133437897:+@chr9:133439365:133439446:+	NMD_ex	0.250048	NMD	#N/A	0.795302	#N/A	#N/A	#N/A	#N/A
206	ADAMTS13_chr9:133442398:133442534:+@chr9:133440343:133440525:+@chr9:133444862:133445052:+	ORF_changing	0.382982	nonNMD	#N/A	0.795302	#N/A	#N/A	#N/A	#N/A
207	ADAMTS13_chr9:133443375:133443561:+@chr9:133440343:133440525:+@chr9:133444862:133445052:+	ORF_preserving	0.412404	nonNMD	#N/A	0.795302	#N/A	#N/A	#N/A	#N/A
208	ADAMTS13_chr9:133457909:133458094:+@chr9:133456542:133456719:+@chr9:133458973:133459386:+	ORF_changing	-0.14614	nonNMD	#N/A	0.795302	#N/A	#N/A	#N/A	#N/A
209	ADARB1_chr21:45175729:45176664:+@chr21:45171609:45171684:+@chr21:45180329:45180444:+	NMD_ex	0.350544	NMD	-0.0436495	0.574507	0.979679	1	#N/A	#N/A
210	ADARB1_chr21:45184473:45184593:+@chr21:45183361:45183510:+@chr21:45184922:45185091:+	ORF_preserving	0.111123	nonNMD	0.121299	0.574507	0.0885115	0.551416	#N/A	#N/A
211	ADAT1_chr16:75618585:75618640:-@chr16:75617141:75617272:-@chr16:75620265:75620334:-	NMD_ex	0.065438	nonNMD	0.0142315	0.66632	0.858836	1	#N/A	#N/A
212	ADCK1_chr14:77907802:77907919:+@chr14:77899099:77899258:+@chr14:77924456:77924575:+	ORF_preserving	0.143825	nonNMD	0.00248785	1.27417	1	1	#N/A	#N/A
213	ADCK5_chr8:144389262:144389336:+@chr8:144383080:144383230:+@chr8:144390670:144390746:+	NMD_in	0.484465	NMD	#N/A	0.726626	#N/A	#N/A	#N/A	#N/A
214	ADCY6_chr12:48773939:48774098:-@chr12:48773468:48773647:-@chr12:48774401:48774518:-	ORF_preserving	0.214477	nonNMD	-0.0454545	0.155172	1	1	#N/A	#N/A
215	ADCY8_chr8:130847423:130847513:-@chr8:130836276:130836449:-@chr8:130849601:130849803:-	ORF_preserving	0.427798	nonNMD	0.187739	0.455291	1	1	ORF_preserving	T
216	ADCY8_chr8:130884563:130884761:-@chr8:130867845:130867946:-@chr8:130903771:130904042:-	ORF_preserving	0.336914	nonNMD	#N/A	0.455291	#N/A	#N/A	#N/A	#N/A
217	ADCY9_chr16:4007367:4007558:-@chr16:3993348:3993510:-@chr16:4113749:4114026:-	NMD_ex	0.318749	NMD	-0.281443	1.07424	4.7066e-08	4.11832e-06	#N/A	#N/A
218	ADCYAP1R1_chr7:31080612:31080633:+@chr7:31077990:31078098:+@chr7:31081712:31081754:+	ORF_preserving	0.14761	nonNMD	#N/A	0.978293	#N/A	#N/A	#N/A	#N/A
219	ADCYAP1R1_chr7:31080612:31080633:+@chr7:31077990:31078098:+@chr7:31084140:31084250:+	ORF_preserving	0.0928991	nonNMD	#N/A	0.978293	#N/A	#N/A	#N/A	#N/A
220	ADCYAP1R1_chr7:31081712:31081754:+@chr7:31077990:31078098:+@chr7:31084140:31084250:+	ORF_preserving	0.191324	nonNMD	#N/A	0.978293	#N/A	#N/A	#N/A	#N/A
221	ADCYAP1R1_chr7:31100126:31100210:+@chr7:31092643:31092735:+@chr7:31103236:31103366:+	ORF_preserving	0.179583	nonNMD	#DIV/0!	0.978293	#N/A	#N/A	ORF_preserving	T
222	ADD1_chr4:2909338:2909431:+@chr4:2908514:2908604:+@chr4:2914883:2915040:+	ORF_preserving	-0.205195	nonNMD	-0.00085545	0.330774	0.949366	1	ORF_preserving	T
223	ADD1_chr4:2926638:2926675:+@chr4:2926013:2926112:+@chr4:2928170:2929307:+	ORF_changing	0.290767	nonNMD	-0.0019615	0.330774	1	1	ORF_changing	T
224	ADD1_chr4:2926641:2926675:+@chr4:2926013:2926112:+@chr4:2928170:2928523:+	ORF_changing	0.0381216	nonNMD	-0.000154655	0.330774	1	1	ORF_changing	T
225	ADD3_chr10:110105999:110106053:+@chr10:110100624:110100848:+@chr10:110112776:110112894:+	NMD_in	0.165107	NMD	0	0.327755	#N/A	#N/A	#N/A	#N/A
226	ADD3_chr10:110132304:110132400:+@chr10:110130362:110130486:+@chr10:110133325:110134211:+	ORF_preserving	0.306728	nonNMD	#N/A	0.327755	#N/A	#N/A	ORF_preserving	T
227	ADGRB2_chr1:31728024:31728081:-@chr1:31727116:31727605:-@chr1:31728181:31728277:-	ORF_preserving	0.241813	nonNMD	-0.286479	1.8086	0.0245093	0.209669	#N/A	#N/A
228	ADGRB2_chr1:31735182:31735281:-@chr1:31732971:31733143:-@chr1:31735579:31735665:-	ORF_preserving	-0.0126762	nonNMD	-0.0500299	1.8086	0.722083	1	ORF_preserving	T
229	ADGRB2_chr1:31742837:31743002:-@chr1:31742052:31742217:-@chr1:31744192:31744357:-	ORF_preserving	0.126117	nonNMD	-0.540505	1.8086	0.0165431	0.155053	ORF_preserving	T
230	ADGRB2_chr1:31744192:31744357:-@chr1:31742837:31743002:-@chr1:31744647:31744731:-	ORF_preserving	0.126117	nonNMD	0.175773	1.8086	0.131033	0.730007	ORF_preserving	T
231	ADGRB2_chr1:31755998:31756815:-@chr1:31744647:31744731:-@chr1:31763883:31763922:-	Start_codon	Inf	nonNMD	0	1.8086	#N/A	#N/A	#N/A	#N/A
232	ADGRB3_chr6:68637390:68637562:+@chr6:68635366:68636000:+@chr6:68638660:68639432:+	5UTR	Inf	nonNMD	#N/A	1.02846	#N/A	#N/A	#N/A	#N/A
233	ADGRB3_chr6:69338915:69339014:+@chr6:69332922:69333008:+@chr6:69339332:69339504:+	ORF_preserving	-0.103565	nonNMD	-0.0849673	1.02846	1	1	#N/A	#N/A
234	ADGRG1_chr16:57628636:57628802:+@chr16:57628335:57628407:+@chr16:57641590:57641708:+	5UTR	Inf	nonNMD	#N/A	0.375264	#N/A	#N/A	#N/A	#N/A
235	ADGRG1_chr16:57628636:57628802:+@chr16:57628335:57628407:+@chr16:57650252:57650351:+	5UTR	Inf	nonNMD	#N/A	0.375264	#N/A	#N/A	#N/A	#N/A
236	ADGRG1_chr16:57628659:57628802:+@chr16:57628225:57628407:+@chr16:57650252:57650351:+	5UTR	Inf	nonNMD	#N/A	0.375264	#N/A	#N/A	#N/A	#N/A
237	ADGRG1_chr16:57641586:57641708:+@chr16:57628689:57628802:+@chr16:57650252:57650351:+	5UTR	Inf	nonNMD	#N/A	0.375264	#N/A	#N/A	#N/A	#N/A
238	ADGRG1_chr16:57641590:57641708:+@chr16:57628604:57628802:+@chr16:57650252:57650306:+	5UTR	Inf	nonNMD	#N/A	0.375264	#N/A	#N/A	#N/A	#N/A
239	ADGRG1_chr16:57641590:57641708:+@chr16:57639294:57639670:+@chr16:57650252:57650306:+	5UTR	Inf	nonNMD	0.109038	0.375264	0.18762	0.939495	#N/A	#N/A
240	ADGRL1_chr19:14164620:14164705:-@chr19:14162947:14163406:-@chr19:14167015:14167030:-	NMD_in	0.304577	NMD	#N/A	0.960776	#N/A	#N/A	#N/A	#N/A
241	ADGRL1_chr19:14167015:14167030:-@chr19:14162605:14163406:-@chr19:14170681:14170734:-	ORF_preserving	0.0549591	nonNMD	#N/A	0.960776	#N/A	#N/A	ORF_preserving	T
242	ADGRL2_chr1:81952986:81953025:+@chr1:81951956:81952142:+@chr1:81955876:81956060:+	ORF_preserving	0.0648975	nonNMD	-0.00765604	-0.140203	0.978821	1	ORF_preserving	T
243	ADGRL2_chr1:81980794:81980839:+@chr1:81979868:81979960:+@chr1:81981807:81981976:+	ORF_preserving	-0.0574628	nonNMD	-0.0489634	-0.140203	0.465727	1	ORF_preserving	T
244	ADGRL2_chr1:81986900:81987029:+@chr1:81985258:81985355:+@chr1:81990390:81991368:+	ORF_preserving	0.0301113	nonNMD	-0.0727254	-0.140203	0.0507108	0.366171	5UTR	F
245	ADGRL3_chr4:61517314:61517518:+@chr4:61497120:61497348:+@chr4:61587226:61587440:+	ORF_preserving	-0.297965	nonNMD	0.0220169	0.450779	0.647	1	ORF_preserving	T
246	ADGRL3_chr4:61912718:61912757:+@chr4:61909559:61909745:+@chr4:61934839:61935023:+	ORF_preserving	-0.211011	nonNMD	-0.00695803	0.450779	1	1	ORF_preserving	T
247	ADGRL3_chr4:62028854:62028881:+@chr4:61998173:61998265:+@chr4:62031441:62031610:+	ORF_preserving	-0.389616	nonNMD	0.00749232	0.450779	0.892914	1	ORF_preserving	T
248	ADGRL3_chr4:62063504:62063633:+@chr4:62044452:62044549:+@chr4:62070108:62071127:+	ORF_preserving	0.0151725	nonNMD	-0.20883	0.450779	0.0025399	0.0360484	ORF_preserving	T
249	ADGRL3_chr4:62068165:62068217:+@chr4:62044452:62044549:+@chr4:62070108:62070993:+	ORF_changing	-0.0353105	nonNMD	-0.168405	0.450779	0.00127954	0.0208414	ORF_changing	T
250	ADHFE1_chr8:66440161:66440199:+@chr8:66432485:66432575:+@chr8:66442797:66442844:+	NMD_ex	0.0169505	nonNMD	#N/A	0.400161	#N/A	#N/A	ORF_changing	F
251	ADHFE1_chr8:66440161:66440199:+@chr8:66432485:66432575:+@chr8:66444366:66444420:+	5UTR	0.0982574	nonNMD	#N/A	0.400161	#N/A	#N/A	ORF_changing	F
252	ADHFE1_chr8:66442797:66442844:+@chr8:66432504:66432575:+@chr8:66444366:66444420:+	5UTR	0.0982574	nonNMD	#N/A	0.400161	#N/A	#N/A	NMD_ex	F
253	ADHFE1_chr8:66442797:66442844:+@chr8:66440161:66440199:+@chr8:66444366:66444420:+	NMD_ex	-0.0716345	nonNMD	#N/A	0.400161	#N/A	#N/A	NMD_ex	T
254	ADHFE1_chr8:66445217:66445414:+@chr8:66444593:66444748:+@chr8:66447263:66447341:+	NMD_ex	0.395288	NMD	0.5	0.400161	1	1	#N/A	#N/A
255	ADIPOR1_chr1:202954240:202954307:-@chr1:202950929:202951164:-@chr1:202958184:202958285:-	5UTR	Inf	nonNMD	-0.00377193	0.438663	0.803389	1	#N/A	#N/A
256	ADIRF_chr10:86970199:86970262:+@chr10:86968191:86968605:+@chr10:86970475:86970915:+	ORF_preserving	0.10697	nonNMD	#N/A	0	#N/A	#N/A	#N/A	#N/A
257	ADNP_chr20:50903888:50904001:-@chr20:50902016:50902109:-@chr20:50930825:50930990:-	Start_codon	Inf	nonNMD	#N/A	0.738646	#N/A	#N/A	Start_codon	T
258	ADNP_chr20:50928650:50928825:-@chr20:50903888:50904001:-@chr20:50930825:50930990:-	5UTR	Inf	nonNMD	#N/A	0.738646	#N/A	#N/A	5UTR	T
259	ADORA1_chr1:203128277:203128432:+@chr1:203127707:203127928:+@chr1:203128784:203129182:+	5UTR	Inf	nonNMD	#N/A	0.120225	#N/A	#N/A	#N/A	#N/A
260	ADPGK_chr15:72756250:72756447:-@chr15:72755555:72755654:-@chr15:72760406:72760527:-	NMD_ex	0.330439	NMD	0.00131321	0.271662	0.64557	1	NMD_ex	T
261	ADPGK_chr15:72771782:72771845:-@chr15:72760248:72760527:-@chr15:72783458:72783623:-	ORF_changing	0.393701	nonNMD	0.197463	0.271662	0.000143483	0.0035467	#N/A	#N/A
262	ADSL_chr22:40353072:40353117:+@chr22:40349831:40350035:+@chr22:40358863:40359035:+	ORF_preserving	0.396419	nonNMD	-0.0936155	0.251275	0.000139496	0.00347752	#N/A	#N/A
263	ADSL_chr22:40354247:40354327:+@chr22:40349831:40350035:+@chr22:40358863:40358912:+	NMD_ex	0.497357	NMD	-0.0618043	0.251275	0.00176839	0.0270236	#N/A	#N/A
264	ADSL_chr22:40364879:40365056:+@chr22:40364275:40364365:+@chr22:40366435:40366489:+	ORF_preserving	-0.0367024	nonNMD	0.0613124	0.251275	0.135754	0.748871	#N/A	#N/A
265	AF011889.5_chrX:149526935:149527068:-@chrX:149500948:149501037:-@chrX:149529366:149529428:-	5UTR	Inf	nonNMD	0.683871	-0.0199738	1	1	#N/A	#N/A
266	AFAP1_chr4:7781375:7781627:-@chr4:7778761:7778876:-@chr4:7786193:7786311:-	ORF_preserving	0.169739	nonNMD	-0.0145128	0.788114	0.250808	1	ORF_preserving	T
267	AFAP1L2_chr10:114398850:114398904:-@chr10:114340602:114340731:-@chr10:114404439:114404480:-	ORF_preserving	0.0296755	nonNMD	#N/A	0.789913	#N/A	#N/A	5UTR	F
268	AFDN_chr6:167893861:167893906:+@chr6:167890861:167891029:+@chr6:167896877:167896972:+	ORF_preserving	-0.169803	nonNMD	-0.0822137	0.4756	0.0994565	0.598258	ORF_preserving	T
269	AFDN_chr6:167913402:167913423:+@chr6:167911283:167911489:+@chr6:167914167:167914313:+	ORF_preserving	-0.140459	nonNMD	0.03796	0.4756	0.0308267	0.251267	ORF_preserving	T
270	AFDN_chr6:167954457:167954493:+@chr6:167951185:167952187:+@chr6:167962432:167962661:+	ORF_preserving	0.18331	nonNMD	-0.0147918	0.4756	0.605191	1	ORF_preserving	T
271	AFDN_chr6:167954460:167954493:+@chr6:167951185:167952187:+@chr6:167962432:167962567:+	ORF_preserving	0.18331	nonNMD	-0.0109878	0.4756	0.502467	1	#N/A	#N/A
272	AFF4_chr5:132927120:132927207:-@chr5:132904367:132904404:-@chr5:132932177:132932222:-	ORF_preserving	0.00992117	nonNMD	-0.0393958	0.74787	0.182287	0.921622	ORF_preserving	T
273	AFMID_chr17:78202498:78202603:+@chr17:78190710:78191060:+@chr17:78202702:78202734:+	ORF_preserving	0.129085	nonNMD	-0.0464028	0.53851	0.0926381	0.569471	#N/A	#N/A
274	AFMID_chr17:78202702:78202751:+@chr17:78190969:78191060:+@chr17:78206910:78207187:+	ORF_changing	0.132976	nonNMD	0.307071	0.53851	0.0131984	0.130423	#N/A	#N/A
275	AFMID_chr17:78204655:78204741:+@chr17:78202702:78202751:+@chr17:78205945:78206050:+	NMD_in	0.517922	NMD	#N/A	0.53851	#N/A	#N/A	NMD_ex	F
276	AFMID_chr17:78204827:78204900:+@chr17:78202702:78202751:+@chr17:78205945:78206050:+	ORF_changing	0.447649	nonNMD	0.0500154	0.53851	0.447752	1	#N/A	#N/A
277	AFMID_chr17:78205439:78205518:+@chr17:78202702:78202751:+@chr17:78205945:78206050:+	NMD_in	0.602584	NMD	-0.00442737	0.53851	0.927376	1	#N/A	#N/A
278	AFMID_chr17:78205602:78205738:+@chr17:78202702:78202751:+@chr17:78205945:78206050:+	ORF_changing	0.380057	nonNMD	#N/A	0.53851	#N/A	#N/A	#N/A	#N/A
279	AFMID_chr17:78205602:78205753:+@chr17:78202702:78202751:+@chr17:78205945:78206050:+	ORF_changing	0.388704	nonNMD	#N/A	0.53851	#N/A	#N/A	#N/A	#N/A
280	AFMID_chr17:78205945:78206050:+@chr17:78190969:78191060:+@chr17:78206910:78207052:+	NMD_in	0.27134	NMD	-0.0987867	0.53851	0.0186824	0.16963	ORF_changing	F
281	AFMID_chr17:78205945:78206050:+@chr17:78202702:78202751:+@chr17:78206910:78207052:+	ORF_changing	0.375336	nonNMD	-0.0812702	0.53851	0.643838	1	ORF_changing	T
282	AFTPH_chr2:64579485:64579546:+@chr2:64572945:64573068:+@chr2:64585421:64585545:+	NMD_ex	0.0698375	nonNMD	-0.0818784	0.807164	0.206153	1	#N/A	#N/A
283	AFTPH_chr2:64581189:64581273:+@chr2:64579485:64579546:+@chr2:64585421:64585545:+	ORF_preserving	0.0817009	nonNMD	-0.16595	0.807164	0.0521845	0.373289	ORF_preserving	T
284	AGA_chr4:177436275:177436351:-@chr4:177434381:177434489:-@chr4:177437404:177437519:-	NMD_ex	0.575018	NMD	-0.376894	1.30909	7.46265e-06	0.00031511	#N/A	#N/A
285	AGAP1_chr2:235930764:235930923:+@chr2:235908737:235908906:+@chr2:235968461:235968623:+	ORF_preserving	0.0828626	nonNMD	-0.0376116	0.196489	0.348049	1	ORF_preserving	T
286	AGAP1_chr2:236014804:236014879:+@chr2:235968461:235968623:+@chr2:236036560:236036697:+	ORF_preserving	0.202914	nonNMD	0.0447198	0.196489	0.577701	1	ORF_preserving	T
287	AGAP2_chr12:57728317:57728377:-@chr12:57727936:57728085:-@chr12:57729638:57729767:-	ORF_preserving	0.431293	nonNMD	-0.0804508	1.00991	0.119478	0.683806	ORF_preserving	T
288	AGAP3_chr7:151119986:151120145:+@chr7:151118293:151118632:+@chr7:151122724:151123635:+	ORF_preserving	0.208084	nonNMD	0.00948044	0.694933	0.226393	1	#N/A	#N/A
289	AGAP3_chr7:151120519:151120567:+@chr7:151119986:151120145:+@chr7:151122724:151122793:+	ORF_preserving	0.191006	nonNMD	0.0974211	0.694933	4.32629e-05	0.00133536	#N/A	#N/A
290	AGAP3_chr7:151120519:151120745:+@chr7:151119986:151120145:+@chr7:151122724:151122878:+	NMD_in	0.577596	NMD	0.13254	0.694933	1.56052e-06	8.30435e-05	#N/A	#N/A
291	AGAP3_chr7:151120519:151120745:+@chr7:151119986:151120145:+@chr7:151123793:151123850:+	NMD_in	0.467528	NMD	0.0155675	0.694933	0.162343	0.85049	#N/A	#N/A
292	AGAP3_chr7:151138142:151138313:+@chr7:151134399:151134568:+@chr7:151139978:151140116:+	ORF_preserving	0.0402393	nonNMD	0.0360529	0.694933	0.0958006	0.582818	NA	F
293	AGAP3_chr7:151138142:151138313:+@chr7:151134399:151134568:+@chr7:151141897:151142052:+	ORF_preserving	0.124318	nonNMD	#N/A	0.694933	#N/A	#N/A	NA	F
294	AGAP3_chr7:151139978:151140116:+@chr7:151134424:151134568:+@chr7:151141897:151142052:+	ORF_preserving	0.0428706	nonNMD	-0.0183984	0.694933	0.75893	1	NA	F
295	AGAP4_chr10:45846686:45846755:-@chr10:45844265:45844394:-@chr10:45847124:45847227:-	ORF_preserving	-0.188289	nonNMD	#N/A	2.18763	#N/A	#N/A	#N/A	#N/A
296	AGBL5_chr2:27069047:27069094:+@chr2:27068631:27068744:+@chr2:27069572:27069706:+	NMD_in	0.154246	NMD	-0.182938	0.253575	1	1	NMD_in	T
297	AGFG1_chr2:227531090:227531210:+@chr2:227524761:227524915:+@chr2:227533548:227533681:+	ORF_preserving	-0.016216	nonNMD	-0.0520455	1.14235	0.122143	0.694363	ORF_preserving	T
298	AGFG1_chr2:227532137:227532209:+@chr2:227524761:227524915:+@chr2:227533548:227533758:+	ORF_preserving	0.29271	nonNMD	#N/A	1.14235	#N/A	#N/A	ORF_preserving	T
299	AGFG1_chr2:227550058:227550106:+@chr2:227536954:227536993:+@chr2:227551958:227552117:+	ORF_preserving	-0.0141473	nonNMD	-0.0159904	1.14235	0.203475	0.992224	ORF_preserving	T
300	AGFG2_chr7:100553346:100553500:+@chr7:100550395:100550511:+@chr7:100555609:100555735:+	NMD_ex	0.430441	NMD	#N/A	1.12442	#N/A	#N/A	#N/A	#N/A
301	AGFG2_chr7:100556593:100556626:+@chr7:100555666:100555735:+@chr7:100562258:100562379:+	ORF_preserving	0.277554	nonNMD	0.0882986	1.12442	0.434896	1	ORF_preserving	T
302	AGK_chr7:141593145:141593185:+@chr7:141555452:141555567:+@chr7:141596561:141596641:+	NMD_ex	0.116532	nonNMD	#N/A	0.711723	#N/A	#N/A	#N/A	#N/A
303	AGPAT4_chr6:161165576:161165713:-@chr6:161154148:161154310:-@chr6:161166247:161166417:-	NMD_in	0.264375	NMD	0.0497654	0.558901	0.00714181	0.0808092	#N/A	#N/A
304	AGPAT4_chr6:161166247:161166417:-@chr6:161154148:161154310:-@chr6:161232035:161232236:-	NMD_ex	0.284767	NMD	0.000159084	0.558901	0.71845	1	#N/A	#N/A
305	AGPAT5_chr8:6724869:6724939:+@chr8:6708356:6708887:+@chr8:6730710:6730743:+	NMD_ex	0.395504	NMD	#N/A	-0.369107	#N/A	#N/A	#N/A	#N/A
306	AGRN_chr1:1051031:1051043:+@chr1:1050725:1050837:+@chr1:1051252:1051369:+	ORF_preserving	-0.154496	nonNMD	-0.0004692	-0.835629	1	1	ORF_preserving	T
307	AGRN_chr1:1051992:1052016:+@chr1:1051727:1051815:+@chr1:1053752:1053950:+	ORF_preserving	0.0585775	nonNMD	#N/A	-0.835629	#N/A	#N/A	ORF_preserving	T
308	AGTPBP1_chr9:85660935:85660973:-@chr9:85657434:85657643:-@chr9:85669484:85669578:-	NMD_ex	0.113579	nonNMD	0.0022706	0.341733	0.691661	1	NMD_ex	T
309	AGTPBP1_chr9:85678334:85678398:-@chr9:85677435:85677582:-@chr9:85681267:85681335:-	NMD_ex	0.21893	NMD	0.0350205	0.341733	0.0907438	0.560829	#N/A	#N/A
310	AGTRAP_chr1:11745929:11746223:+@chr1:11745802:11745837:+@chr1:11747439:11747545:+	NMD_in	0.353615	NMD	0.108685	0.306836	1	1	#N/A	#N/A
311	AGTRAP_chr1:11745987:11746223:+@chr1:11745802:11745837:+@chr1:11747439:11747545:+	NMD_in	0.357222	NMD	0.187457	0.306836	1	1	#N/A	#N/A
312	AGTRAP_chr1:11746126:11746223:+@chr1:11745800:11745837:+@chr1:11747439:11747545:+	ORF_changing	0.0806271	nonNMD	0.102781	0.306836	1	1	#N/A	#N/A
313	AHCTF1_chr1:246851904:246852038:-@chr1:246849870:246851442:-@chr1:246853090:246853299:-	NMD_in	0.453574	NMD	0.124497	1.26503	0.0413203	0.313927	NMD_in	T
314	AHDC1_chr1:27552891:27552929:-@chr1:27534034:27534916:-@chr1:27553073:27553185:-	5UTR	Inf	nonNMD	#N/A	1.26078	#N/A	#N/A	#N/A	#N/A
315	AHI1_chr6:135290422:135290525:-@chr6:135283531:135285647:-@chr6:135300499:135300558:-	ORF_changing	0.153327	nonNMD	#N/A	0.673728	#N/A	#N/A	#N/A	#N/A
316	AHI1_chr6:135297431:135297492:-@chr6:135285294:135285647:-@chr6:135300499:135300532:-	ORF_changing	0.287309	nonNMD	#N/A	0.673728	#N/A	#N/A	#N/A	#N/A
317	AHI1_chr6:135301407:135301539:-@chr6:135300499:135300558:-@chr6:135302711:135302817:-	3UTR	0.430282	nonNMD	0.233067	0.673728	1	1	#N/A	#N/A
318	AHI1_chr6:135301407:135301539:-@chr6:135300499:135300558:-@chr6:135318518:135318616:-	NMD_in	0.0600313	nonNMD	#N/A	0.673728	#N/A	#N/A	#N/A	#N/A
319	AHI1_chr6:135302711:135302817:-@chr6:135300499:135300558:-@chr6:135318518:135318616:-	NMD_in	0.0602116	nonNMD	0.318507	0.673728	0.00102158	0.0174473	#N/A	#N/A
320	AHNAK_chr11:62491731:62491831:-@chr11:62433545:62433891:-@chr11:62535002:62535190:-	ORF_changing	0.0751642	nonNMD	#N/A	-0.120318	#N/A	#N/A	#N/A	#N/A
321	AIFM1_chrX:130155155:130155286:-@chrX:130149468:130149568:-@chrX:130156460:130156603:-	NMD_in	0.173578	NMD	0.104298	0.346902	0.00530454	0.0643067	NMD_ex	F
322	AIFM1_chrX:130155155:130155286:-@chrX:130149468:130149568:-@chrX:130165550:130165879:-	NMD_ex	0.220192	NMD	#N/A	0.346902	#N/A	#N/A	NMD_ex	T
323	AIFM1_chrX:130156460:130156603:-@chrX:130149468:130149568:-@chrX:130165550:130165664:-	NMD_ex	0.198903	NMD	-0.174119	0.346902	6.42031e-07	3.88872e-05	NMD_in	F
324	AIFM1_chrX:130156460:130156603:-@chrX:130155155:130155286:-@chrX:130165550:130165664:-	NMD_in	0.274909	NMD	-0.0584858	0.346902	0.363522	1	NMD_in	T
325	AIFM3_chr22:20973757:20973867:+@chr22:20973288:20973520:+@chr22:20974062:20974096:+	NMD_ex_in	0.176151	NMD	#N/A	0.0301148	#N/A	#N/A	#N/A	#N/A
326	AIFM3_chr22:20980746:20980767:+@chr22:20980019:20980124:+@chr22:20980991:20981360:+	ORF_preserving	0.0438109	nonNMD	#N/A	0.0301148	#N/A	#N/A	ORF_preserving	T
327	AIMP2_chr7:6015145:6015352:+@chr7:6009244:6009498:+@chr7:6017813:6018045:+	ORF_preserving	0.384852	nonNMD	#N/A	0.667809	#N/A	#N/A	#N/A	#N/A
328	AK2_chr1:33012073:33012122:-@chr1:33010754:33010833:-@chr1:33013206:33013287:-	Same_stop_codon_diff_from_annot	0.254043	nonNMD	0.0872671	0.625479	0.00247951	0.0353892	#N/A	#N/A
329	AK2_chr1:33031543:33031661:-@chr1:33024441:33024567:-@chr1:33036735:33036902:-	NMD_in	-0.070259	nonNMD	0.108372	0.625479	0.0156561	0.148325	#N/A	#N/A
330	AK4_chr1:65148277:65148552:+@chr1:65147548:65147665:+@chr1:65190709:65190829:+	Start_codon	Inf	nonNMD	#DIV/0!	0.282345	#N/A	#N/A	#N/A	#N/A
331	AK9_chr6:109641517:109641616:-@chr6:109633183:109633323:-@chr6:109644613:109644688:-	ORF_preserving	-0.155411	nonNMD	-0.146273	0.413722	0.88266	1	#N/A	#N/A
332	AKAP11_chr13:42313046:42313130:+@chr13:42308453:42308609:+@chr13:42313893:42313940:+	ORF_preserving	0.319547	nonNMD	-0.158445	0.558963	0.00420761	0.0536245	ORF_preserving	T
333	AKAP17A_chrX:1600137:1600207:+@chrX:1599191:1599432:+@chrX:1600658:1602502:+	NMD_in	0.386665	NMD	#N/A	1.82863	#N/A	#N/A	#N/A	#N/A
334	AKAP8_chr19:15369066:15369224:-@chr19:15368234:15368322:-@chr19:15370145:15370179:-	NMD_in	0.19154	NMD	0.13527	2.00806	0.00653028	0.0751956	NMD_in	T
335	AKAP8L_chr19:15398629:15398703:-@chr19:15397713:15397855:-@chr19:15399301:15399410:-	NMD_in	0.379609	NMD	0.331755	1.87482	0	0	#N/A	#N/A
336	AKAP8L_chr19:15398629:15398766:-@chr19:15397713:15397855:-@chr19:15399301:15399410:-	NMD_in	0.228623	NMD	0.41819	1.87482	0	0	NMD_in	T
337	AKIP1_chr11:8912452:8912533:+@chr11:8911191:8911671:+@chr11:8914825:8914930:+	Start_codon	0.0774126	nonNMD	0.0372813	0.871315	0.351431	1	#N/A	#N/A
338	AKIP1_chr11:8917286:8917367:+@chr11:8914825:8914930:+@chr11:8919336:8919414:+	ORF_preserving	0.176903	nonNMD	0.0212882	0.871315	0.752343	1	#N/A	#N/A
339	AKR1A1_chr1:45552435:45552563:+@chr1:45550542:45551155:+@chr1:45561788:45561878:+	5UTR	Inf	nonNMD	-0.0464564	0.12549	0.12945	0.723698	#N/A	#N/A
340	AKR1A1_chr1:45568484:45568684:+@chr1:45567981:45568177:+@chr1:45568926:45568999:+	NMD_ex	0.459388	NMD	-0.161809	0.12549	0.000187726	0.00443235	#N/A	#N/A
341	AKR1C2_chr10:4999199:4999277:-@chr10:4998624:4998747:-@chr10:5000549:5000666:-	ORF_preserving	0.0893479	nonNMD	0.0387597	-0.613596	1	1	#N/A	#N/A
342	AKR7A2_chr1:19307313:19307410:-@chr1:19307001:19307101:-@chr1:19308157:19308262:-	NMD_ex	0.231498	NMD	-0.271211	0.477983	4.44089e-16	1.72668e-13	#N/A	#N/A
343	AKR7A3_chr1:19285017:19285114:-@chr1:19284685:19284785:-@chr1:19285887:19285992:-	NMD_ex	0.566673	NMD	#DIV/0!	1.41115	#N/A	#N/A	#N/A	#N/A
344	AKT1_chr14:104793126:104793210:-@chr14:104792597:104792722:-@chr14:104795483:104795751:-	5UTR	Inf	nonNMD	-0.0548822	0.123379	0.120323	0.687257	#N/A	#N/A
345	AKT1_chr14:104793126:104793304:-@chr14:104792597:104792722:-@chr14:104795483:104795504:-	5UTR	Inf	nonNMD	#N/A	0.123379	#N/A	#N/A	#N/A	#N/A
346	AKT2_chr19:40236237:40236385:-@chr19:40236031:40236104:-@chr19:40237968:40238091:-	NMD_in	0.207781	NMD	0.0194297	0.159589	0.712424	1	#N/A	#N/A
347	AKT2_chr19:40265221:40265351:-@chr19:40256925:40257054:-@chr19:40285180:40285265:-	Start_codon	Inf	nonNMD	0.0448523	0.159589	0.38793	1	#N/A	#N/A
348	AKT2_chr19:40265258:40265351:-@chr19:40256925:40257054:-@chr19:40285180:40285342:-	5UTR	Inf	nonNMD	0.0523176	0.159589	0.46778	1	#N/A	#N/A
349	AKTIP_chr16:53502699:53503044:-@chr16:53500217:53500329:-@chr16:53503146:53503230:-	5UTR	Inf	nonNMD	-0.035121	0.371591	0.0699876	0.463611	#N/A	#N/A
350	AL589765.1_chr1:151727574:151727621:+@chr1:151722085:151722162:+@chr1:151728765:151728893:+	ORF_changing	0.379027	nonNMD	#N/A	#N/A	#N/A	#N/A	#N/A	#N/A
351	ALAS1_chr3:52198671:52198848:+@chr3:52198093:52198255:+@chr3:52199209:52199440:+	5UTR	Inf	nonNMD	-0.0730947	0.46694	0.122909	0.697179	#N/A	#N/A
352	ALAS1_chr3:52198671:52198848:+@chr3:52198093:52198255:+@chr3:52199220:52199440:+	5UTR	Inf	nonNMD	-0.263488	0.46694	0.00241944	0.0347478	#N/A	#N/A
353	ALCAM_chr3:105552143:105552182:+@chr3:105550126:105550259:+@chr3:105552467:105552585:+	ORF_preserving	0.199026	nonNMD	-0.0610849	-0.709204	0.0580641	0.40396	ORF_preserving	T
354	ALDH16A1_chr19:49458959:49459086:+@chr19:49453168:49453421:+@chr19:49459669:49459848:+	ORF_changing	0.29193	nonNMD	#N/A	0.577627	#N/A	#N/A	#N/A	#N/A
355	ALDH3A2_chr17:19673150:19673275:+@chr17:19671720:19671956:+@chr17:19675557:19675880:+	ORF_changing	0.265447	nonNMD	#N/A	0.658084	#N/A	#N/A	ORF_changing	T
356	ALDH3A2_chr17:19673206:19673275:+@chr17:19671798:19671956:+@chr17:19675557:19675907:+	NMD_in	0.416112	NMD	0.0383507	0.658084	0.0347786	0.275968	#N/A	#N/A
357	ALDH4A1_chr1:18876314:18876467:-@chr1:18875381:18875503:-@chr1:18877207:18877255:-	ORF_preserving	0.176199	nonNMD	-0.0494263	0.75169	0.282122	1	ORF_preserving	T
358	ALDOA_chr16:30055171:30055327:+@chr16:30053126:30053499:+@chr16:30063728:30063842:+	ORF_preserving	0.201951	nonNMD	#N/A	-0.270807	#N/A	#N/A	#N/A	#N/A
359	ALDOA_chr16:30065875:30065927:+@chr16:30064423:30064505:+@chr16:30067233:30067366:+	5UTR	0.203123	nonNMD	-0.0261495	-0.270807	0.414479	1	#N/A	#N/A
360	ALDOC_chr17:28575964:28576020:-@chr17:28575420:28575544:-@chr17:28576800:28576948:-	5UTR	Inf	nonNMD	0.0534048	-0.17017	0.272321	1	#N/A	#N/A
361	ALG11_chr13:52024005:52024937:+@chr13:52012413:52012462:+@chr13:52028318:52028749:+	ORF_changing	0.221377	nonNMD	#N/A	0.0400152	#N/A	#N/A	#N/A	#N/A
362	ALG11_chr13:52024005:52024937:+@chr13:52018912:52019143:+@chr13:52028318:52028749:+	ORF_changing	0.212738	nonNMD	#N/A	0.0400152	#N/A	#N/A	#N/A	#N/A
363	ALG13_chrX:111721602:111721711:+@chrX:111720094:111720170:+@chrX:111722792:111722857:+	NMD_ex	0.329238	NMD	-0.0789614	0.806022	0.578317	1	#N/A	#N/A
364	ALG13_chrX:111744667:111744904:+@chrX:111736713:111736879:+@chrX:111752789:111752830:+	NMD_ex	0.102196	nonNMD	0.171025	0.806022	0.156605	0.830444	#N/A	#N/A
365	ALG2_chr9:99220978:99221137:-@chr9:99216425:99218836:-@chr9:99221546:99221942:-	NMD_in	0.17312	NMD	0.0876916	1.63192	0.0126119	0.125814	#N/A	#N/A
366	ALG5_chr13:36994988:36995035:-@chr13:36993603:36993672:-@chr13:36995424:36995596:-	NMD_ex	0.0825236	nonNMD	-0.0245075	0.722105	0.472066	1	#N/A	#N/A
367	ALG8_chr11:78102873:78102948:-@chr11:78100946:78101195:-@chr11:78103979:78104052:-	NMD_in	0.257663	NMD	#N/A	0.57901	#N/A	#N/A	#N/A	#N/A
368	ALG8_chr11:78109441:78109581:-@chr11:78106806:78106912:-@chr11:78112649:78112751:-	NMD_in	0.138853	NMD	#N/A	0.57901	#N/A	#N/A	#N/A	#N/A
369	ALG8_chr11:78127357:78127436:-@chr11:78124020:78124214:-@chr11:78139493:78139592:-	NMD_ex	0.0120141	nonNMD	#N/A	0.57901	#N/A	#N/A	#N/A	#N/A
370	ALG8_chr11:78127357:78127439:-@chr11:78124020:78124214:-@chr11:78139493:78139622:-	NMD_ex	0.700065	NMD	#N/A	0.57901	#N/A	#N/A	#N/A	#N/A
371	ALG8_chr11:78138709:78138767:-@chr11:78127357:78127436:-@chr11:78139493:78139630:-	NMD_in	-0.0267886	nonNMD	-0.0273498	0.57901	0.541814	1	#N/A	#N/A
372	ALG9_chr11:111805093:111805315:-@chr11:111786283:111786520:-@chr11:111809642:111809709:-	NMD_in	0.480211	NMD	0.000180938	1.53668	0.861388	1	#N/A	#N/A
373	ALKBH1_chr14:77694737:77694900:-@chr14:77679879:77679970:-@chr14:77704368:77704452:-	NMD_ex	0.206443	NMD	-0.154419	2.40668	3.60268e-05	0.00115797	#N/A	#N/A
374	ALKBH2_chr12:109090008:109090207:-@chr12:109088188:109088512:-@chr12:109092506:109092787:-	ORF_changing	0.377567	nonNMD	0.0281512	0.807145	0.77364	1	#N/A	#N/A
375	ALKBH3_chr11:43892040:43892129:+@chr11:43889724:43889828:+@chr11:43901515:43901714:+	NMD_ex	0.35098	NMD	-0.50888	0.928488	0	0	NMD_ex	T
376	ALKBH6_chr19:36013327:36013422:-@chr19:36013020:36013089:-@chr19:36014174:36014202:-	5UTR	Inf	nonNMD	0.0630213	0.374848	0.55574	1	#N/A	#N/A
377	ALKBH6_chr19:36013513:36013588:-@chr19:36013343:36013422:-@chr19:36014174:36014227:-	NMD_in	0.356034	NMD	0.00739421	0.374848	0.642172	1	#N/A	#N/A
378	ALMS1_chr2:73550266:73550437:+@chr2:73534823:73534949:+@chr2:73557219:73557354:+	ORF_preserving	-0.299116	nonNMD	-0.0475082	1.74459	0.00350326	0.0463509	#N/A	#N/A
379	ALOX5_chr10:45444115:45444286:+@chr10:45443727:45443828:+@chr10:45445507:45445687:+	ORF_preserving	0.0450405	nonNMD	#N/A	0.258296	#N/A	#N/A	#N/A	#N/A
380	ALPL_chr1:21553977:21554142:+@chr1:21509371:21509517:+@chr1:21560625:21560745:+	Start_codon	Inf	nonNMD	#N/A	-0.673698	#N/A	#N/A	#N/A	#N/A
381	ALS2_chr2:201719985:201720128:-@chr2:201718076:201718210:-@chr2:201723042:201723120:-	NMD_in	0.260724	NMD	0.133913	0.776472	2.08834e-05	0.000733322	#N/A	#N/A
382	ALS2CL_chr3:46683129:46683326:-@chr3:46682028:46682094:-@chr3:46683781:46683848:-	NMD_ex	0.328274	NMD	#DIV/0!	0.351929	#N/A	#N/A	#N/A	#N/A
383	AMACR_chr5:34004573:34004734:-@chr5:33998640:33998827:-@chr5:34005755:34005899:-	NMD_ex	0.00121036	nonNMD	-0.0231632	0.496362	0.622359	1	#N/A	#N/A
384	AMBRA1_chr11:46508190:46508370:-@chr11:46494123:46494204:-@chr11:46541944:46542981:-	ORF_preserving	0.368483	nonNMD	-0.0346794	1.30041	0.01916	0.173114	#N/A	#N/A
385	AMBRA1_chr11:46512726:46512813:-@chr11:46508190:46508370:-@chr11:46541944:46542981:-	ORF_preserving	0.288028	nonNMD	-0.147638	1.30041	0.0120727	0.121516	ORF_preserving	T
386	AMDHD2_chr16:2520768:2520905:+@chr16:2520364:2520541:+@chr16:2520983:2521123:+	NMD_ex	0.149467	NMD	0.0350117	0.45004	1	1	#N/A	#N/A
387	AMDHD2_chr16:2527560:2527615:+@chr16:2520768:2521123:+@chr16:2528059:2528148:+	5UTR	Inf	nonNMD	-0.0469012	0.45004	1	1	NMD_ex	F
388	AMDHD2_chr16:2527572:2527615:+@chr16:2520983:2521123:+@chr16:2527772:2527836:+	NMD_ex	0.392255	NMD	-0.250762	0.45004	0.000497241	0.00979708	#N/A	#N/A
389	AMDHD2_chr16:2528649:2528718:+@chr16:2528351:2528559:+@chr16:2528993:2529060:+	ORF_preserving	0.411551	nonNMD	-0.0507557	0.45004	0.669173	1	#N/A	#N/A
390	AMN1_chr12:31709292:31709425:-@chr12:31701862:31702007:-@chr12:31714881:31714951:-	Start_codon	Inf	nonNMD	0	0.581504	#N/A	#N/A	NMD_ex	F
391	AMN1_chr12:31709292:31709425:-@chr12:31701862:31702007:-@chr12:31728970:31729021:-	NMD_ex	0.0610971	nonNMD	0.0490022	0.581504	0.528436	1	NMD_ex	T
392	AMN1_chr12:31709292:31709425:-@chr12:31701862:31702007:-@chr12:31728990:31729121:-	Start_codon	Inf	nonNMD	0.0719087	0.581504	0.630878	1	NMD_ex	F
393	AMN1_chr12:31719217:31719356:-@chr12:31709292:31709425:-@chr12:31728970:31729010:-	NMD_in	0.115008	nonNMD	#N/A	0.581504	#N/A	#N/A	#N/A	#N/A
394	AMPD2_chr1:109620913:109621266:+@chr1:109619884:109620278:+@chr1:109625302:109625433:+	Start_codon	0.390619	nonNMD	#N/A	1.22236	#N/A	#N/A	#N/A	#N/A
395	AMPD2_chr1:109625302:109625433:+@chr1:109619836:109620278:+@chr1:109625661:109625792:+	Start_codon	0.15285	nonNMD	#N/A	1.22236	#N/A	#N/A	#N/A	#N/A
396	AMPD2_chr1:109625302:109625433:+@chr1:109620653:109621266:+@chr1:109625661:109625792:+	NMD_ex	0.240137	NMD	-0.0135658	1.22236	1	1	#N/A	#N/A
397	AMPD3_chr11:10478525:10478730:+@chr11:10461514:10461740:+@chr11:10482062:10482225:+	NMD_ex	0.218772	NMD	#DIV/0!	0.702807	#N/A	#N/A	#N/A	#N/A
398	AMPH_chr7:38417824:38417950:-@chr7:38394004:38394214:-@chr7:38422420:38422477:-	ORF_preserving	-0.00533853	nonNMD	0.0493581	0.856317	0.230831	1	#N/A	#N/A
399	AMY2B_chr1:103565434:103565594:+@chr1:103554699:103555109:+@chr1:103571556:103571770:+	5UTR	Inf	nonNMD	-0.26399	0.00700527	0.0967134	0.586816	#N/A	#N/A
400	AMY2B_chr1:103577489:103577608:+@chr1:103575440:103575540:+@chr1:103577719:103577845:+	NMD_ex	0.402811	NMD	-0.755365	0.00700527	1	1	#N/A	#N/A
401	ANAPC10_chr4:144999256:144999294:-@chr4:144995160:144995603:-@chr4:145064571:145064692:-	ORF_changing	0.030199	nonNMD	0.0183135	0.99166	0.573747	1	#N/A	#N/A
402	ANAPC10_chr4:145064571:145064692:-@chr4:144994574:144995603:-@chr4:145081659:145081750:-	ORF_changing	0.00689204	nonNMD	0.0264627	0.99166	0.746347	1	#N/A	#N/A
403	ANAPC11_chr17:81893551:81893614:+@chr17:81891712:81891841:+@chr17:81894466:81894586:+	5UTR	Inf	nonNMD	-0.0192901	-0.192126	0.654903	1	#N/A	#N/A
404	ANAPC11_chr17:81893551:81893614:+@chr17:81891731:81891833:+@chr17:81894466:81894586:+	5UTR	Inf	nonNMD	-0.0110017	-0.192126	0.751332	1	#N/A	#N/A
405	ANAPC11_chr17:81893551:81893614:+@chr17:81891740:81891863:+@chr17:81894466:81894586:+	5UTR	Inf	nonNMD	-0.0679507	-0.192126	0.067597	0.451437	#N/A	#N/A
406	ANAPC15_chr11:72111441:72111496:-@chr11:72111156:72111286:-@chr11:72112649:72112774:-	5UTR	Inf	nonNMD	0.0717798	-0.197846	1	1	5UTR	T
407	ANAPC16_chr10:72220053:72220379:+@chr10:72215999:72216138:+@chr10:72223887:72224056:+	5UTR	Inf	nonNMD	0.0356437	0.382018	0.715467	1	#N/A	#N/A
408	ANAPC16_chr10:72223887:72224056:+@chr10:72216047:72216138:+@chr10:72230365:72230440:+	Start_codon	Inf	nonNMD	#N/A	0.382018	#N/A	#N/A	Start_codon	T
409	ANAPC7_chr12:110377392:110377617:-@chr12:110375476:110376216:-@chr12:110381751:110381948:-	ORF_preserving	0.0420556	nonNMD	-0.0365415	1.03837	0.00352368	0.0465444	#N/A	#N/A
410	ANGEL1_chr14:76804374:76804415:-@chr14:76803785:76803912:-@chr14:76806415:76806515:-	NMD_in	0.298771	NMD	0.360368	2.13087	0.0108183	0.111616	#N/A	#N/A
411	ANGEL1_chr14:76810088:76810254:-@chr14:76809180:76809643:-@chr14:76812763:76812861:-	NMD_in	0.366836	NMD	-0.0101207	2.13087	1	1	#N/A	#N/A
412	ANGEL2_chr1:213000785:213000912:-@chr1:213000325:213000383:-@chr1:213005032:213005454:-	NMD_ex	0.169056	NMD	-0.0613457	0.851467	0.368433	1	#N/A	#N/A
413	ANGEL2_chr1:213013092:213013418:-@chr1:213008209:213008466:-@chr1:213015612:213015826:-	NMD_ex	0.371507	NMD	#N/A	0.851467	#N/A	#N/A	NMD_ex	T
414	ANGPTL4_chr19:8369218:8369332:+@chr19:8366201:8366319:+@chr19:8371055:8371151:+	ORF_preserving	0.238271	nonNMD	-0.375	0.62704	1	1	#N/A	#N/A
415	ANK1_chr8:41661800:41661941:-@chr8:41653219:41655753:-@chr8:41663658:41663742:-	ORF_preserving	0.134493	nonNMD	-0.0438691	0.55521	0.175871	0.899656	#N/A	#N/A
416	ANK2_chr4:113237598:113237622:+@chr4:113236986:113237172:+@chr4:113240484:113240583:+	ORF_preserving	-0.298778	nonNMD	-0.00564352	0.18272	1	1	ORF_preserving	T
417	ANK2_chr4:113278459:113278558:+@chr4:113277836:113277935:+@chr4:113282674:113282872:+	ORF_preserving	-0.290245	nonNMD	#N/A	0.18272	0.480145	1	ORF_preserving	T
418	ANK2_chr4:113323758:113323794:+@chr4:113318516:113318620:+@chr4:113330245:113330470:+	ORF_preserving	-0.254581	nonNMD	-0.0115503	0.18272	0.70105	1	ORF_preserving	T
419	ANK2_chr4:113331971:113332070:+@chr4:113330245:113330470:+@chr4:113333053:113333208:+	ORF_preserving	-0.290245	nonNMD	-0.0572664	0.18272	0.059394	0.410429	ORF_preserving	T
420	ANK2_chr4:113353044:113359299:+@chr4:113350227:113350249:+@chr4:113360822:113360897:+	ORF_preserving	-0.254776	nonNMD	-0.0830492	0.18272	6.89663e-08	5.75494e-06	ORF_preserving	T
421	ANK2_chr4:113372532:113372625:+@chr4:113369513:113369805:+@chr4:113373089:113373173:+	ORF_preserving	-0.207251	nonNMD	-0.0507046	0.18272	8.03882e-07	4.74389e-05	ORF_preserving	T
422	ANK2_chr4:113373284:113373449:+@chr4:113373089:113373173:+@chr4:113381456:113381471:+	ORF_preserving	-0.163524	nonNMD	#N/A	0.18272	#N/A	#N/A	#N/A	#N/A
423	ANK2_chr4:113374763:113374946:+@chr4:113369513:113369805:+@chr4:113381456:113383732:+	ORF_preserving	-0.123099	nonNMD	#N/A	0.18272	#N/A	#N/A	ORF_preserving	T
424	ANK2_chr4:113374763:113374946:+@chr4:113373089:113373173:+@chr4:113381456:113383732:+	ORF_preserving	-0.123099	nonNMD	#N/A	0.18272	#N/A	#N/A	ORF_preserving	T
425	ANK2_chr4:113374763:113374946:+@chr4:113373284:113373449:+@chr4:113381456:113383732:+	ORF_preserving	-0.144305	nonNMD	#N/A	0.18272	#N/A	#N/A	ORF_preserving	T
426	ANK3_chr10:60059697:60060006:-@chr10:60059339:60059430:-@chr10:60063110:60063254:-	ORF_preserving	0.0282348	nonNMD	-0.111782	0.644981	0.211979	1	#N/A	#N/A
427	ANK3_chr10:60059697:60060033:-@chr10:60059391:60059430:-@chr10:60063110:60063254:-	ORF_preserving	0.0282348	nonNMD	-0.115211	0.644981	0.178999	0.910368	#N/A	#N/A
428	ANK3_chr10:60068636:60076448:-@chr10:60067934:60068009:-@chr10:60080536:60080618:-	ORF_preserving	0.12808	nonNMD	-0.0772038	0.644981	1	1	ORF_preserving	T
429	ANK3_chr10:60073871:60076454:-@chr10:60067934:60068009:-@chr10:60080536:60080618:-	ORF_preserving	0.12808	nonNMD	-0.0919973	0.644981	1	1	ORF_preserving	T
430	ANK3_chr10:60082149:60082176:-@chr10:60080536:60080618:-@chr10:60082614:60082686:-	ORF_preserving	0.0312162	nonNMD	-0.0758808	0.644981	1	1	ORF_preserving	T
431	ANK3_chr10:60108187:60108286:-@chr10:60105904:60106059:-@chr10:60108829:60109054:-	ORF_preserving	0.074283	nonNMD	#N/A	0.644981	#N/A	#N/A	#N/A	#N/A
432	ANK3_chr10:60166590:60166653:-@chr10:60138963:60139087:-@chr10:60166823:60166896:-	ORF_preserving	0.197014	nonNMD	-0.0532213	0.644981	1	1	ORF_preserving	T
433	ANKDD1A_chr15:64926900:64926999:+@chr15:64921920:64922019:+@chr15:64930821:64930920:+	No_stop_codon	0.418544	nonNMD	#N/A	0.569955	#N/A	#N/A	#N/A	#N/A
434	ANKDD1A_chr15:64944651:64944747:+@chr15:64943483:64943582:+@chr15:64947403:64947593:+	ORF_preserving	-0.156909	nonNMD	-0.119909	0.569955	0.379342	1	#N/A	#N/A
435	ANKHD1_chr5:140472238:140472295:+@chr5:140464666:140464776:+@chr5:140482579:140482667:+	5UTR	-0.358347	nonNMD	-0.0233703	0.15925	0.874546	1	#N/A	#N/A
436	ANKHD1-EIF4EBP3_chr5:140496519:140497278:+@chr5:140486957:140487060:+@chr5:140504820:140504966:+	5UTR	-0.43338	nonNMD	#N/A	0.166736	#N/A	#N/A	ORF_preserving	F
437	ANKMY1_chr2:240482182:240482261:-@chr2:240480936:240481097:-@chr2:240499957:240500123:-	NMD_ex	0.434228	NMD	0.647668	1.95251	1	1	#N/A	#N/A
438	ANKMY1_chr2:240511860:240512001:-@chr2:240509347:240509455:-@chr2:240512801:240512942:-	ORF_preserving	0.00634009	nonNMD	0.241176	1.95251	1	1	#N/A	#N/A
439	ANKMY1_chr2:240526228:240526445:-@chr2:240525684:240525849:-@chr2:240529036:240529509:-	NMD_ex	0.306528	NMD	-0.884224	1.95251	1	1	#N/A	#N/A
440	ANKMY1_chr2:240529036:240529509:-@chr2:240525684:240525849:-@chr2:240552913:240553057:-	NMD_in	0.311852	NMD	0.072472	1.95251	0.439754	1	#N/A	#N/A
441	ANKRD10_chr13:110894108:110894202:-@chr13:110892691:110893263:-@chr13:110906032:110906124:-	NMD_in	0.137464	NMD	0.0810891	0.327709	0.314799	1	#N/A	#N/A
442	ANKRD10_chr13:110900529:110900661:-@chr13:110892956:110893263:-@chr13:110906032:110906124:-	NMD_in	0.262345	NMD	0.269392	0.327709	3.64095e-05	0.00116871	#N/A	#N/A
443	ANKRD10_chr13:110900529:110900694:-@chr13:110893196:110893263:-@chr13:110906032:110906124:-	NMD_in	0.306882	NMD	0.233171	0.327709	0.000588191	0.0111912	NMD_in	T
444	ANKRD11_chr16:89286038:89286186:-@chr16:89275092:89275191:-@chr16:89288527:89288670:-	NMD_in	0.444031	NMD	0.0173802	0.465039	0.850152	1	#N/A	#N/A
445	ANKRD11_chr16:89291680:89291777:-@chr16:89291012:89291183:-@chr16:89305205:89305344:-	NMD_in	0.0627434	nonNMD	-0.0700793	0.465039	1.71837e-05	0.000624906	NMD_in	T
446	ANKRD13A_chr12:110016387:110016433:+@chr12:110013124:110013249:+@chr12:110018344:110018488:+	NMD_ex	0.201891	NMD	-0.0536431	0.75361	0.000230054	0.00523435	#N/A	#N/A
447	ANKRD13D_chr11:67289828:67289965:+@chr11:67289347:67289550:+@chr11:67290077:67290213:+	NMD_in	0.312401	NMD	0.0179657	0.914762	0.590971	1	#N/A	#N/A
448	ANKRD16_chr10:5880297:5880376:-@chr10:5878086:5878287:-@chr10:5883005:5883167:-	NMD_ex	0.283331	NMD	-0.0177017	1.48343	0.0425605	0.321037	#N/A	#N/A
449	ANKRD17_chr4:73139530:73140283:-@chr4:73135116:73135265:-@chr4:73141740:73141792:-	ORF_preserving	-0.377435	nonNMD	-0.0634848	1.49891	0.266604	1	ORF_preserving	T
450	ANKRD23_chr2:96840786:96840912:-@chr2:96840415:96840514:-@chr2:96842059:96842185:-	ORF_preserving	0.243746	nonNMD	0.0527534	0.335775	0.789031	1	#N/A	#N/A
451	ANKRD23_chr2:96840826:96840912:-@chr2:96840415:96840514:-@chr2:96842059:96842117:-	NMD_in	0.366337	NMD	0.204953	0.335775	0.778754	1	#N/A	#N/A
452	ANKRD27_chr19:32646458:32646615:-@chr19:32644324:32644479:-@chr19:32649681:32649792:-	NMD_ex	0.179473	NMD	-0.0698652	0.584547	0.348392	1	#N/A	#N/A
453	ANKRD28_chr3:15714577:15714656:-@chr3:15713526:15713641:-@chr3:15720914:15721127:-	NMD_ex	0.409242	NMD	#N/A	1.39112	1	1	#N/A	#N/A
454	ANKRD28_chr3:15751749:15751820:-@chr3:15737032:15737233:-@chr3:15766233:15766312:-	NMD_ex	0.297455	NMD	-0.00812652	1.39112	0.512317	1	#N/A	#N/A
455	ANKRD36C_chr2:95867439:95867581:-@chr2:95859860:95860074:-@chr2:95876438:95876509:-	NMD_ex	0.454787	NMD	#N/A	1.33317	#N/A	#N/A	#N/A	#N/A
456	ANKRD37_chr4:185396831:185396950:+@chr4:185396044:185396424:+@chr4:185397149:185397255:+	Start_codon	Inf	nonNMD	-0.0110216	0.454321	0.151212	0.809784	#N/A	#N/A
457	ANKRD42_chr11:83240758:83240934:+@chr11:83236403:83236509:+@chr11:83247942:83248971:+	ORF_changing	0.00620328	nonNMD	0.343193	0.825111	0.000539579	0.0104561	#N/A	#N/A
458	ANKRD46_chr8:100532355:100532460:-@chr8:100529522:100529860:-@chr8:100533208:100533311:-	5UTR	Inf	nonNMD	0.0505385	0.221286	0.00107344	0.0181592	#N/A	#N/A
459	ANKRD6_chr6:89595915:89596014:+@chr6:89566833:89567096:+@chr6:89603028:89603049:+	ORF_preserving	-0.0734837	nonNMD	-0.107793	0.50356	0.74443	1	#N/A	#N/A
460	ANKRD6_chr6:89621921:89622026:+@chr6:89617953:89618031:+@chr6:89623409:89623460:+	ORF_preserving	-0.169936	nonNMD	-0.101408	0.50356	1	1	#N/A	#N/A
461	ANKRD65_chr1:1420051:1420592:-@chr1:1418421:1419549:-@chr1:1420796:1421005:-	ORF_changing	0.446121	nonNMD	#N/A	0.485862	#N/A	#N/A	#N/A	#N/A
462	ANKRD9_chr14:102508640:102508846:-@chr14:102508474:102508549:-@chr14:102509528:102509791:-	5UTR	Inf	nonNMD	#N/A	-0.384008	#N/A	#N/A	#N/A	#N/A
463	ANKS1A_chr6:34982751:34982827:+@chr6:34981689:34981986:+@chr6:34983112:34983214:+	NMD_ex	0.378996	NMD	#N/A	0.25207	#N/A	#N/A	NMD_ex	T
464	ANKS1B_chr12:98807843:98807915:-@chr12:98800996:98801125:-@chr12:98829173:98829353:-	ORF_preserving	0.0304037	nonNMD	#N/A	0.556317	#N/A	#N/A	ORF_preserving	T
465	ANKS1B_chr12:98807843:98807915:-@chr12:98800996:98801125:-@chr12:98832028:98832136:-	5UTR	-0.217966	nonNMD	#N/A	0.556317	#N/A	#N/A	ORF_preserving	F
466	ANKS1B_chr12:98807843:98807918:-@chr12:98800996:98801125:-@chr12:98829173:98829251:-	ORF_preserving	0.0455636	nonNMD	#N/A	0.556317	#N/A	#N/A	ORF_preserving	T
467	ANKS1B_chr12:98807843:98807918:-@chr12:98800996:98801125:-@chr12:98832028:98832136:-	5UTR	-0.217966	nonNMD	#N/A	0.556317	#N/A	#N/A	ORF_preserving	F
468	ANKS1B_chr12:98829173:98829353:-@chr12:98800996:98801125:-@chr12:98832028:98832136:-	Start_codon	-0.375186	nonNMD	-0.0529846	0.556317	1	1	#N/A	#N/A
469	ANKS3_chr16:4724749:4724831:-@chr16:4714050:4714186:-@chr16:4729979:4730151:-	NMD_ex	0.281411	NMD	-0.0477645	1.71574	0.0329858	0.265013	#N/A	#N/A
470	ANKS3_chr16:4726658:4726776:-@chr16:4724791:4724831:-@chr16:4726978:4727177:-	NMD_in	0.259522	NMD	0.0751248	1.71574	0.239631	1	#N/A	#N/A
471	ANKS3_chr16:4726658:4726776:-@chr16:4724791:4724831:-@chr16:4729979:4730151:-	NMD_in	0.186334	NMD	-0.145178	1.71574	0.0453671	0.336293	#N/A	#N/A
472	ANKS3_chr16:4726658:4726780:-@chr16:4724749:4724831:-@chr16:4726978:4727177:-	NMD_ex	0.228362	NMD	0.0819441	1.71574	0.223105	1	#N/A	#N/A
473	ANKS3_chr16:4726658:4726780:-@chr16:4724749:4724831:-@chr16:4729979:4730151:-	Start_codon	0.0302737	nonNMD	-0.140766	1.71574	0.0234194	0.202569	#N/A	#N/A
474	ANKS3_chr16:4726658:4726780:-@chr16:4724749:4724831:-@chr16:4734155:4734204:-	5UTR	Inf	nonNMD	-0.0809074	1.71574	0.00548959	0.0661013	#N/A	#N/A
475	ANKS3_chr16:4726658:4726854:-@chr16:4724749:4724831:-@chr16:4726978:4727169:-	5UTR	0.415156	nonNMD	0.0939099	1.71574	0.235533	1	#N/A	#N/A
476	ANKS3_chr16:4726658:4726854:-@chr16:4724749:4724831:-@chr16:4729979:4730151:-	NMD_in	0.336662	NMD	#N/A	1.71574	#N/A	#N/A	#N/A	#N/A
477	ANKS3_chr16:4726978:4727177:-@chr16:4705094:4705253:-@chr16:4729979:4730151:-	5UTR	Inf	nonNMD	#N/A	1.71574	#N/A	#N/A	NMD_ex	F
478	ANKS3_chr16:4726978:4727177:-@chr16:4724749:4724831:-@chr16:4729979:4730151:-	NMD_in	0.336662	NMD	-0.121273	1.71574	0.169402	0.875386	NMD_ex	F
479	ANKS3_chr16:4726978:4727177:-@chr16:4726658:4726780:-@chr16:4729979:4730151:-	NMD_ex	0.357604	NMD	0.114149	1.71574	0.218294	1	NMD_ex	T
480	ANKS3_chr16:4729979:4730151:-@chr16:4724749:4724831:-@chr16:4734155:4734192:-	Start_codon	Inf	nonNMD	-0.0624093	1.71574	0.00980368	0.103541	NA	F
481	ANKS6_chr9:98746059:98746094:-@chr9:98745558:98745675:-@chr9:98751028:98751096:-	NMD_in	0.33136	NMD	0.198856	1.00594	0.0411562	0.312778	#N/A	#N/A
482	ANKZF1_chr2:219230227:219230350:+@chr2:219229805:219229900:+@chr2:219232489:219232683:+	5UTR	Inf	nonNMD	#N/A	1.10888	#N/A	#N/A	#N/A	#N/A
483	ANLN_chr7:36417079:36417190:+@chr7:36415757:36415884:+@chr7:36419243:36419479:+	ORF_preserving	-0.0587687	nonNMD	-0.144581	0.833742	0.245691	1	#N/A	#N/A
484	ANLN_chr7:36428306:36428360:+@chr7:36426915:36427028:+@chr7:36439203:36439290:+	ORF_preserving	-0.0833008	nonNMD	0	0.833742	#N/A	#N/A	ORF_preserving	T
485	ANO10_chr3:43600383:43600581:-@chr3:43598531:43598666:-@chr3:43605713:43605863:-	ORF_preserving	-0.0391559	nonNMD	-0.0205687	0.611014	0.564444	1	#N/A	#N/A
486	ANXA11_chr10:80176106:80176155:-@chr10:80172806:80172869:-@chr10:80205342:80205572:-	5UTR	Inf	nonNMD	#N/A	-0.150018	#N/A	#N/A	#N/A	#N/A
487	ANXA2_chr15:60397257:60397338:-@chr15:60386027:60386086:-@chr15:60397942:60397964:-	5UTR	Inf	nonNMD	0.0017794	-0.639374	0.792039	1	#N/A	#N/A
488	ANXA6_chr5:151110626:151110644:-@chr5:151109752:151109846:-@chr5:151117126:151117180:-	ORF_preserving	-0.401492	nonNMD	0.0455974	0.572686	0.0140304	0.136463	ORF_preserving	T
489	ANXA7_chr10:73396043:73396109:-@chr10:73388311:73388414:-@chr10:73396518:73396583:-	ORF_preserving	-0.119171	nonNMD	-0.0811015	0.564873	0.00111534	0.0187241	ORF_preserving	T
490	AOAH_chr7:36514471:36514590:-@chr7:36513184:36513380:-@chr7:36522038:36522115:-	ORF_changing	-0.00532966	nonNMD	#N/A	0.0318144	#N/A	#N/A	#N/A	#N/A
491	AP000275.65_chr21:32602271:32602367:-@chr21:32582199:32582415:-@chr21:32603160:32603292:-	ORF_preserving	0.0941659	nonNMD	#N/A	0.0215482	#N/A	#N/A	#N/A	#N/A
492	AP1AR_chr4:112262987:112263086:+@chr4:112260765:112260862:+@chr4:112265008:112265067:+	ORF_preserving	0.0486672	nonNMD	-0.101883	0.0596026	0.263844	1	ORF_preserving	T
493	AP1B1_chr22:29329711:29329720:-@chr22:29327681:29328895:-@chr22:29330377:29330532:-	ORF_preserving	0.0290258	nonNMD	#N/A	0.542486	#N/A	#N/A	#N/A	#N/A
494	AP1B1_chr22:29339753:29339774:-@chr22:29338989:29339133:-@chr22:29340655:29340857:-	ORF_preserving	-0.109541	nonNMD	0.0230925	0.542486	0.798075	1	ORF_preserving	T
495	AP1G1_chr16:71767876:71767885:-@chr16:71765488:71765584:-@chr16:71769622:71769699:-	ORF_preserving	-0.286319	nonNMD	-0.217037	1.21863	5.06572e-05	0.00152646	ORF_preserving	T
496	AP1G2_chr14:23565815:23565892:-@chr14:23565605:23565701:-@chr14:23566063:23566160:-	NMD_ex	0.516726	NMD	-0.289572	1.01822	0.0197408	0.177601	NMD_ex	T
497	AP1G2_chr14:23566561:23566686:-@chr14:23566277:23566419:-@chr14:23567110:23567315:-	NMD_ex	0.164113	NMD	-0.458783	1.01822	3.41467e-05	0.00110529	#N/A	#N/A
498	AP1M1_chr19:16210359:16210395:+@chr19:16209029:16209177:+@chr19:16226420:16226547:+	ORF_preserving	-0.116202	nonNMD	0.00102467	0.254084	0.941428	1	#N/A	#N/A
499	AP2A1_chr19:49802533:49802599:+@chr19:49801980:49802141:+@chr19:49802948:49803005:+	ORF_preserving	-0.183648	nonNMD	-0.117776	0.0711783	0.00646289	0.0745979	ORF_preserving	T
500	AP2B1_chr17:35670856:35670898:+@chr17:35657598:35657791:+@chr17:35671753:35671900:+	NMD_in	-0.485427	nonNMD	0.00563464	0.0354125	0.859958	1	ORF_preserving	F
501	AP2M1_chr3:184180644:184180741:+@chr3:184180168:184180251:+@chr3:184180848:184180915:+	NMD_in	0.350028	NMD	-0.0127713	-0.5348	1	1	#N/A	#N/A
502	AP3B2_chr15:82688735:82688831:-@chr15:82681419:82681580:-@chr15:82689157:82689232:-	ORF_preserving	-0.263463	nonNMD	0.0268007	0.470653	0.530491	1	#N/A	#N/A
503	AP3M1_chr10:74138805:74138931:-@chr10:74138106:74138382:-@chr10:74150754:74150842:-	5UTR	Inf	nonNMD	-0.00112616	0.444671	0.952476	1	#N/A	#N/A
504	AP3S1_chr5:115870016:115870128:+@chr5:115866660:115866761:+@chr5:115895086:115895158:+	NMD_ex	-0.00244354	nonNMD	0.00807774	-0.208897	0.681615	1	#N/A	#N/A
505	AP3S1_chr5:115906820:115906861:+@chr5:115902884:115902992:+@chr5:115913361:115913457:+	ORF_changing	0.092492	nonNMD	-0.0150587	-0.208897	0.115816	0.667686	ORF_changing	T
506	AP3S1_chr5:115912088:115912136:+@chr5:115906820:115906861:+@chr5:115913361:115913457:+	NMD_in	0.510211	NMD	-0.0172094	-0.208897	0.827729	1	#N/A	#N/A
507	AP4B1_chr1:113902637:113902862:-@chr1:113899903:113900400:-@chr1:113904604:113904793:-	ORF_preserving	-0.0518905	nonNMD	-0.0214175	0.829629	0.651843	1	#N/A	#N/A
508	AP4M1_chr7:100102245:100102393:+@chr7:100101879:100101968:+@chr7:100102674:100102781:+	NMD_in	0.16758	NMD	0.0420543	-0.156276	0.428839	1	#N/A	#N/A
509	AP4M1_chr7:100102674:100102746:+@chr7:100101879:100101968:+@chr7:100103408:100103519:+	No_stop_codon	0.494431	nonNMD	-0.103468	-0.156276	0.463715	1	#N/A	#N/A
510	AP4M1_chr7:100102674:100102781:+@chr7:100101865:100101968:+@chr7:100103408:100103519:+	NMD_in	0.313769	NMD	-0.0555556	-0.156276	0.532547	1	#N/A	#N/A
511	AP4M1_chr7:100104873:100104940:+@chr7:100104091:100104154:+@chr7:100105044:100105098:+	NMD_ex	0.230393	NMD	-0.109238	-0.156276	0.0701404	0.464198	#N/A	#N/A
512	AP4M1_chr7:100104873:100104940:+@chr7:100104091:100104154:+@chr7:100105239:100105346:+	NMD_ex	0.466648	NMD	#N/A	-0.156276	#N/A	#N/A	#N/A	#N/A
513	AP4M1_chr7:100105044:100105098:+@chr7:100104091:100104154:+@chr7:100105239:100105346:+	ORF_changing	0.301551	nonNMD	-0.231886	-0.156276	0.629653	1	#N/A	#N/A
514	AP5Z1_chr7:4781567:4781754:+@chr7:4781174:4781312:+@chr7:4783315:4783460:+	NMD_ex	0.352819	NMD	-0.0468575	1.227	0.0334733	0.267866	#N/A	#N/A
515	APBA1_chr9:69458155:69458188:-@chr9:69457052:69457139:-@chr9:69467822:69467968:-	ORF_preserving	0.466562	nonNMD	#N/A	0.224076	#N/A	#N/A	ORF_preserving	T
516	APBA2_chr15:29094277:29094313:+@chr15:29093074:29093220:+@chr15:29098489:29098576:+	ORF_preserving	-0.070658	nonNMD	#N/A	-0.114073	#N/A	#N/A	ORF_preserving	T
517	APBA3_chr19:3759560:3759600:-@chr19:3754194:3754340:-@chr19:3759688:3760301:-	NMD_ex	0.297226	NMD	-0.105913	0.777869	0.41057	1	#N/A	#N/A
518	APBB1_chr11:6401976:6401982:-@chr11:6401051:6401688:-@chr11:6402081:6402209:-	5UTR	-0.199769	nonNMD	-0.0294954	0.32721	0.00664167	0.0760786	5UTR	T
519	APBB2_chr4:40842369:40842375:-@chr4:40830462:40830577:-@chr4:40890363:40890425:-	ORF_preserving	-0.223418	nonNMD	0.0714856	-0.164109	0.0184001	0.167881	ORF_preserving	T
520	APBB2_chr4:40935076:40935139:-@chr4:40934613:40934699:-@chr4:40944864:40945070:-	ORF_preserving	0.0439849	nonNMD	-0.369493	-0.164109	7.00181e-08	5.83037e-06	ORF_preserving	T
521	APBB2_chr4:41033235:41033304:-@chr4:41013582:41014398:-@chr4:41065575:41065673:-	Start_codon	Inf	nonNMD	0.0436414	-0.164109	0.0591937	0.409338	#N/A	#N/A
522	APBB2_chr4:41065575:41065673:-@chr4:41033235:41033304:-@chr4:41100638:41100750:-	5UTR	Inf	nonNMD	-0.032769	-0.164109	0.751609	1	#N/A	#N/A
523	APBB3_chr5:140561843:140561849:-@chr5:140561586:140561701:-@chr5:140562099:140562227:-	ORF_preserving	-0.0717035	nonNMD	0.0154145	0.473092	1	1	ORF_preserving	T
524	APBB3_chr5:140561843:140561995:-@chr5:140561586:140561701:-@chr5:140562099:140562227:-	NMD_in	0.425053	NMD	0.127564	0.473092	1	1	#N/A	#N/A
525	APC_chr5:112754872:112755025:+@chr5:112707520:112707882:+@chr5:112766325:112766383:+	NMD_in	0.444004	NMD	0	-0.0566916	#N/A	#N/A	NA	F
526	APC_chr5:112754872:112755025:+@chr5:112737884:112737925:+@chr5:112766325:112766383:+	Start_codon	Inf	nonNMD	-0.0368912	-0.0566916	1	1	NA	F
527	APC_chr5:112823306:112823360:+@chr5:112821948:112821991:+@chr5:112827107:112827247:+	ORF_preserving	0.00883532	nonNMD	0.051655	-0.0566916	0.318732	1	#N/A	#N/A
528	APEH_chr3:49674488:49674621:+@chr3:49674001:49674413:+@chr3:49675693:49675787:+	ORF_changing	0.268313	nonNMD	#N/A	0.303685	#N/A	#N/A	#N/A	#N/A
529	APEH_chr3:49675182:49675309:+@chr3:49674001:49674413:+@chr3:49675693:49675787:+	ORF_changing	0.287378	nonNMD	#N/A	0.303685	#N/A	#N/A	#N/A	#N/A
530	APEH_chr3:49675182:49675309:+@chr3:49674382:49674621:+@chr3:49675693:49675787:+	NMD_ex	0.268313	NMD	-0.0746367	0.303685	0.0880217	0.549429	#N/A	#N/A
531	APEH_chr3:49676055:49676219:+@chr3:49675890:49675966:+@chr3:49676377:49676506:+	NMD_ex	0.302574	NMD	-0.190187	0.303685	2.97881e-10	4.85194e-08	#N/A	#N/A
532	APEH_chr3:49676377:49676515:+@chr3:49676055:49676219:+@chr3:49676608:49676700:+	ORF_preserving	0.0797504	nonNMD	-0.0537611	0.303685	0.000310858	0.00671218	#N/A	#N/A
533	APEX2_chrX:55002250:55002431:+@chrX:55001545:55001629:+@chrX:55002961:55003108:+	NMD_ex	0.433485	NMD	0	-0.274561	#N/A	#N/A	#N/A	#N/A
534	APH1A_chr1:150267715:150267789:-@chr1:150267355:150267478:-@chr1:150267956:150267991:-	NMD_ex_in	0.193105	NMD	0.0248629	0.130644	0.0699891	0.463611	#N/A	#N/A
535	APIP_chr11:34895009:34895110:-@chr11:34890503:34890552:-@chr11:34916227:34916499:-	NMD_ex	-0.179269	nonNMD	#N/A	0.868146	#N/A	#N/A	#N/A	#N/A
536	APITD1-CORT_chr1:10440346:10440413:+@chr1:10434656:10434690:+@chr1:10451376:10451659:+	ORF_changing	-0.0332002	nonNMD	#N/A	0.0693962	#N/A	#N/A	#N/A	#N/A
537	APITD1-CORT_chr1:10442264:10442441:+@chr1:10440346:10440413:+@chr1:10451376:10451411:+	NMD_in	0.215693	NMD	#N/A	0.0693962	#N/A	#N/A	#N/A	#N/A
538	APLP2_chr11:130123611:130123779:+@chr11:130122304:130122513:+@chr11:130126699:130126830:+	ORF_preserving	-0.393426	nonNMD	-0.0452445	-0.316628	0.0141528	0.137372	ORF_preserving	T
539	APLP2_chr11:130137255:130137291:+@chr11:130135562:130135715:+@chr11:130140397:130140483:+	ORF_preserving	-0.349375	nonNMD	-0.0777983	-0.316628	0.146423	0.792209	ORF_preserving	T
540	APMAP_chr20:24968891:24969084:-@chr20:24962924:24964022:-@chr20:24969525:24969660:-	ORF_changing	0.303526	nonNMD	-0.0382974	0.299255	0.000933311	0.0162037	#N/A	#N/A
541	APOC1_chr19:44914671:44914733:+@chr19:44914246:44914489:+@chr19:44914871:44914949:+	5UTR	Inf	nonNMD	-0.155069	-0.140122	0.0189612	0.171498	#N/A	#N/A
542	APOC1_chr19:44916189:44916359:+@chr19:44914868:44914949:+@chr19:44919172:44919346:+	ORF_changing	0.351749	nonNMD	0.142498	-0.140122	0.433001	1	#N/A	#N/A
543	APOC1_chr19:44916189:44916470:+@chr19:44914871:44914949:+@chr19:44919172:44919344:+	ORF_changing	0.433245	nonNMD	0.175493	-0.140122	0.311226	1	#N/A	#N/A
544	APOL3_chr22:36149045:36149142:-@chr22:36145472:36145599:-@chr22:36160668:36160754:-	NMD_in	0.311135	NMD	#N/A	0	#N/A	#N/A	#N/A	#N/A
545	APOL3_chr22:36149045:36149371:-@chr22:36145472:36145599:-@chr22:36160668:36160755:-	NMD_in	0.495732	NMD	#N/A	0	#N/A	#N/A	#N/A	#N/A
546	APOO_chrX:23833606:23833612:-@chrX:23833356:23833510:-@chrX:23840312:23840377:-	3UTR	0.433028	nonNMD	0.0913208	-0.431095	0.621709	1	#N/A	#N/A
547	APOPT1_chr14:103563214:103563379:+@chr14:103563052:103563124:+@chr14:103571622:103571820:+	NMD_in	0.138284	NMD	#N/A	0.161235	#N/A	#N/A	#N/A	#N/A
548	APOPT1_chr14:103571622:103571820:+@chr14:103563172:103563379:+@chr14:103587273:103587364:+	5UTR	Inf	nonNMD	#N/A	0.161235	#N/A	#N/A	#N/A	#N/A
549	APOPT1_chr14:103579370:103579491:+@chr14:103571753:103571820:+@chr14:103587273:103587364:+	5UTR	0.548151	nonNMD	#N/A	0.161235	#N/A	#N/A	#N/A	#N/A
550	APP_chr21:25997359:25997416:-@chr21:25982343:25982477:-@chr21:26000014:26000182:-	ORF_preserving	-0.318411	nonNMD	0.0770976	-0.256086	0.00489804	0.0603499	ORF_preserving	T
551	APP_chr21:25997359:25997416:-@chr21:25982343:25982477:-@chr21:26021839:26022042:-	ORF_preserving	-0.0207906	nonNMD	0.00372625	-0.256086	0.284711	1	ORF_preserving	T
552	APP_chr21:26000014:26000182:-@chr21:25982343:25982477:-@chr21:26021839:26022042:-	ORF_preserving	-0.424009	nonNMD	-0.0115127	-0.256086	0.249888	1	ORF_preserving	T
553	APRT_chr16:88810422:88810556:-@chr16:88810069:88810148:-@chr16:88811549:88811656:-	NMD_ex	0.224357	NMD	-0.122857	0.608457	0.0118047	0.119292	#N/A	#N/A
554	APTX_chr9:32988082:32988124:-@chr9:32987543:32987731:-@chr9:32989758:32989895:-	NMD_in	0.0399736	nonNMD	-0.107236	0.618591	0.000305968	0.00662157	#N/A	#N/A
555	APTX_chr9:32988082:32988129:-@chr9:32987542:32987731:-@chr9:32989758:32989895:-	NMD_in	0.097205	nonNMD	#N/A	0.618591	#N/A	#N/A	#N/A	#N/A
556	ARAP1_chr11:72692752:72692785:-@chr11:72688454:72688537:-@chr11:72693324:72693470:-	ORF_preserving	-0.272112	nonNMD	0.0220648	0.752302	1	1	ORF_preserving	T
557	ARAP1_chr11:72704151:72704334:-@chr11:72702904:72703079:-@chr11:72705804:72705890:-	ORF_preserving	-0.122627	nonNMD	0.222464	0.752302	0.171362	0.883055	#N/A	#N/A
558	ARAP1_chr11:72732514:72732597:-@chr11:72726619:72727172:-@chr11:72752327:72752403:-	5UTR	Inf	nonNMD	#N/A	0.752302	#N/A	#N/A	#N/A	#N/A
559	ARAP2_chr4:36119649:36119718:-@chr4:36117060:36117135:-@chr4:36121178:36121326:-	ORF_preserving	0.275765	nonNMD	#N/A	-0.0519704	#N/A	#N/A	ORF_preserving	T
560	ARAP3_chr5:141655361:141655400:-@chr5:141653400:141654435:-@chr5:141655620:141655758:-	ORF_preserving	0.0824611	nonNMD	-0.167539	0.852612	0.350066	1	ORF_preserving	T
561	AREL1_chr14:74684453:74684680:-@chr14:74683295:74683533:-@chr14:74685599:74685646:-	NMD_ex	0.314446	NMD	0.00219289	-0.395228	0.69878	1	#N/A	#N/A
562	ARF3_chr12:48956097:48956350:-@chr12:48941093:48941188:-@chr12:48956984:48957205:-	5UTR	Inf	nonNMD	0.387852	-0.0930811	2.16495e-06	0.000110571	#N/A	#N/A
563	ARFGAP1_chr20:63283850:63283880:+@chr20:63282818:63282851:+@chr20:63284865:63284922:+	ORF_preserving	0.18495	nonNMD	-0.029172	0.896318	0.319828	1	ORF_preserving	T
564	ARFGAP1_chr20:63285653:63285713:+@chr20:63284114:63284922:+@chr20:63286371:63286442:+	ORF_preserving	0.348101	nonNMD	#N/A	0.896318	#N/A	#N/A	ORF_preserving	T
565	ARFGAP2_chr11:47172280:47172333:-@chr11:47171663:47171800:-@chr11:47176515:47176634:-	ORF_changing	0.24862	nonNMD	#N/A	1.05159	1	1	#N/A	#N/A
566	ARFGAP2_chr11:47175181:47175313:-@chr11:47172280:47172333:-@chr11:47175850:47175923:-	ORF_preserving	0.593622	nonNMD	-0.0379349	1.05159	0.00697557	0.0792676	#N/A	#N/A
567	ARFGAP2_chr11:47175850:47175923:-@chr11:47171663:47171800:-@chr11:47176515:47176634:-	NMD_ex	0.376482	NMD	#N/A	1.05159	1	1	#N/A	#N/A
568	ARFGAP3_chr22:42810812:42810944:-@chr22:42808766:42808890:-@chr22:42817141:42817264:-	ORF_preserving	0.0416785	nonNMD	0.0623867	1.46173	0.420366	1	#N/A	#N/A
569	ARFIP1_chr4:152870752:152870848:+@chr4:152863605:152863714:+@chr4:152872451:152872564:+	ORF_preserving	-0.0986089	nonNMD	-0.0551821	0.787948	0.364616	1	5UTR	F
570	ARHGAP1_chr11:46682050:46682182:-@chr11:46681292:46681379:-@chr11:46688172:46688260:-	ORF_preserving	0.231606	nonNMD	-0.0124984	1.01417	0.476141	1	#N/A	#N/A
571	ARHGAP10_chr4:148063147:148063300:+@chr4:148046891:148047051:+@chr4:148064415:148064507:+	ORF_preserving	0.207491	nonNMD	0.0853478	1.53345	0.646309	1	#N/A	#N/A
572	ARHGAP12_chr10:31839304:31839319:-@chr10:31831738:31831800:-@chr10:31839636:31839711:-	ORF_preserving	0.0990845	nonNMD	-0.0977058	0.00566673	0.646104	1	ORF_preserving	T
573	ARHGAP12_chr10:31839636:31839711:-@chr10:31831738:31831800:-@chr10:31843460:31843586:-	ORF_preserving	0.360017	nonNMD	-0.0881307	0.00566673	0.372834	1	ORF_preserving	T
574	ARHGAP12_chr10:31854065:31854206:-@chr10:31852516:31852597:-@chr10:31861394:31861658:-	ORF_preserving	0.214868	nonNMD	0.0601439	0.00566673	0.623971	1	ORF_preserving	T
575	ARHGAP17_chr16:24927683:24927732:-@chr16:24919394:24920260:-@chr16:24930783:24931160:-	ORF_changing	0.215293	nonNMD	#N/A	0.754663	#N/A	#N/A	NMD_in	F
576	ARHGAP17_chr16:24939363:24939597:-@chr16:24935469:24935639:-@chr16:24941986:24942143:-	ORF_preserving	-0.0782217	nonNMD	#N/A	0.754663	#N/A	#N/A	ORF_preserving	T
577	ARHGAP17_chr16:24959670:24959752:-@chr16:24954602:24954730:-@chr16:24959910:24959979:-	NMD_ex	0.423285	NMD	#N/A	0.754663	#N/A	#N/A	NMD_ex	T
578	ARHGAP21_chr10:24590205:24590479:-@chr10:24589270:24589302:-@chr10:24591224:24591330:-	NMD_in	0.376552	NMD	0.013197	-0.633122	0.611903	1	NMD_in	T
579	ARHGAP21_chr10:24622732:24622762:-@chr10:24619472:24621369:-@chr10:24629995:24630050:-	ORF_preserving	-0.12228	nonNMD	-0.30167	-0.633122	1.63852e-06	8.65256e-05	ORF_preserving	T
580	ARHGAP23_chr17:38498931:38498954:+@chr17:38498413:38498510:+@chr17:38500596:38500628:+	ORF_changing	0.237168	nonNMD	#N/A	-0.183578	#N/A	#N/A	5UTR	F
581	ARHGAP26_chr5:143207197:143207308:+@chr5:143147230:143147381:+@chr5:143213996:143214088:+	ORF_preserving	0.0951826	nonNMD	0	1.02119	#N/A	#N/A	ORF_preserving	T
582	ARHGAP26_chr5:143207197:143207473:+@chr5:143147230:143147381:+@chr5:143213996:143214088:+	ORF_preserving	0.205607	nonNMD	0	1.02119	#N/A	#N/A	ORF_preserving	T
583	ARHGAP27_chr17:45404268:45404334:-@chr17:45404028:45404096:-@chr17:45404444:45404528:-	ORF_preserving	0.301755	nonNMD	#N/A	0.878523	#N/A	#N/A	#N/A	#N/A
584	ARHGAP33_chr19:35777644:35777742:+@chr19:35775542:35775664:+@chr19:35777823:35777908:+	NMD_ex	-0.0283474	nonNMD	0	0.815066	#N/A	#N/A	#N/A	#N/A
585	ARHGAP39_chr8:144537720:144537813:-@chr8:144534128:144534202:-@chr8:144545248:144545810:-	ORF_preserving	0.233859	nonNMD	0.00320348	1.19339	0.515069	1	ORF_preserving	T
586	ARHGAP4_chrX:153910170:153910404:-@chrX:153910011:153910085:-@chrX:153910505:153910611:-	ORF_preserving	0.0745501	nonNMD	0	0.6536	#N/A	#N/A	#N/A	#N/A
587	ARHGAP44_chr17:12973301:12973319:+@chr17:12958716:12958897:+@chr17:12974088:12974310:+	ORF_preserving	-0.209195	nonNMD	-0.216753	1.4833	0.363116	1	NA	F
588	ARHGAP44_chr17:12974088:12974310:+@chr17:12958716:12958897:+@chr17:12980057:12980233:+	ORF_preserving	0.323873	nonNMD	0.149454	1.4833	0.846804	1	#N/A	#N/A
589	ARHGAP44_chr17:12987100:12987152:+@chr17:12984530:12984908:+@chr17:12990031:12990584:+	ORF_changing	0.252539	nonNMD	-0.0251601	1.4833	0.440962	1	ORF_changing	T
590	ARHGAP5_chr14:32090501:32094386:+@chr14:32077288:32077435:+@chr14:32117142:32117287:+	5UTR	Inf	nonNMD	#N/A	0.601675	#N/A	#N/A	#N/A	#N/A
591	ARHGAP9_chr12:57473602:57473691:-@chr12:57472265:57472688:-@chr12:57474041:57474176:-	ORF_changing	0.280113	nonNMD	0.0758727	1.05275	0.241971	1	#N/A	#N/A
592	ARHGAP9_chr12:57473602:57473708:-@chr12:57472254:57472688:-@chr12:57474041:57474176:-	ORF_changing	-0.00138346	nonNMD	#N/A	1.05275	#N/A	#N/A	#N/A	#N/A
593	ARHGEF1_chr19:41892024:41892123:+@chr19:41888751:41888865:+@chr19:41892330:41892373:+	ORF_preserving	-0.137918	nonNMD	0.0621096	1.21084	0.535585	1	#N/A	#N/A
594	ARHGEF1_chr19:41897945:41898113:+@chr19:41896376:41896482:+@chr19:41898441:41898587:+	ORF_preserving	-0.106261	nonNMD	-0.2208	1.21084	5.50802e-10	8.35089e-08	ORF_preserving	T
595	ARHGEF10_chr8:1843352:1843436:+@chr8:1823975:1824113:+@chr8:1857959:1858115:+	Start_codon	Inf	nonNMD	#N/A	0.0290635	#N/A	#N/A	#N/A	#N/A
596	ARHGEF10_chr8:1880047:1880164:+@chr8:1876570:1876734:+@chr8:1882634:1882749:+	ORF_preserving	0.269226	nonNMD	#N/A	0.0290635	#N/A	#N/A	ORF_preserving	T
597	ARHGEF10L_chr1:17613057:17613174:+@chr1:17607801:17607977:+@chr1:17616093:17616202:+	ORF_preserving	-0.0358772	nonNMD	-0.156407	1.6213	0.00850438	0.0924305	ORF_preserving	T
598	ARHGEF10L_chr1:17634547:17634562:+@chr1:17632320:17632466:+@chr1:17634834:17635016:+	ORF_preserving	-0.147439	nonNMD	#N/A	1.6213	1	1	ORF_preserving	T
599	ARHGEF11_chr1:156954891:156954921:-@chr1:156951572:156951699:-@chr1:156955702:156955799:-	ORF_preserving	-0.133486	nonNMD	0.168234	0.72747	0.0347976	0.276073	ORF_preserving	T
600	ARHGEF11_chr1:156971696:156971816:-@chr1:156969997:156970043:-@chr1:156976982:156977054:-	ORF_preserving	-0.148771	nonNMD	-0.0429044	0.72747	0.589086	1	ORF_preserving	T
601	ARHGEF12_chr11:120409393:120409450:+@chr11:120407737:120407823:+@chr11:120420752:120420851:+	5UTR	0.210657	nonNMD	0.0405414	0.486232	0.930479	1	ORF_preserving	F
602	ARHGEF2_chr1:155965630:155965760:-@chr1:155965302:155965412:-@chr1:155966415:155966479:-	NMD_ex	0.253964	NMD	-0.0719334	-0.302111	0.00850983	0.0924689	#N/A	#N/A
603	ARHGEF2_chr1:155966819:155966887:-@chr1:155966415:155966479:-@chr1:155969155:155969300:-	NMD_ex	0.353011	NMD	-0.0468305	-0.302111	0.275448	1	#N/A	#N/A
604	ARHGEF25_chr12:57614515:57614605:+@chr12:57614330:57614400:+@chr12:57614688:57614781:+	ORF_preserving	-0.0629225	nonNMD	-0.0164291	0.513684	1	1	#N/A	#N/A
605	ARHGEF25_chr12:57615236:57615314:+@chr12:57614966:57615017:+@chr12:57615511:57615712:+	ORF_preserving	0.0570294	nonNMD	-0.0120481	0.513684	0.533897	1	#N/A	#N/A
606	ARHGEF28_chr5:73923086:73923164:+@chr5:73911274:73911575:+@chr5:73940843:73941589:+	ORF_preserving	0.0852293	nonNMD	#N/A	0.248176	#N/A	#N/A	#N/A	#N/A
607	ARHGEF33_chr2:38971869:38971944:+@chr2:38966005:38966145:+@chr2:38973009:38973253:+	ORF_changing	0.29141	nonNMD	0	0.0382364	#N/A	#N/A	#N/A	#N/A
608	ARHGEF37_chr5:149597758:149597955:+@chr5:149581472:149581624:+@chr5:149601107:149601231:+	Start_codon	Inf	nonNMD	#N/A	0.267553	#N/A	#N/A	#N/A	#N/A
609	ARHGEF40_chr14:21075622:21075765:+@chr14:21075331:21075499:+@chr14:21076359:21076456:+	ORF_changing	0.387851	nonNMD	-0.0809572	1.75057	0.140172	0.766919	#N/A	#N/A
610	ARHGEF40_chr14:21075644:21075765:+@chr14:21075331:21075499:+@chr14:21076359:21076456:+	NMD_ex	0.310221	NMD	-0.0603721	1.75057	0.314214	1	#N/A	#N/A
611	ARHGEF40_chr14:21087319:21087463:+@chr14:21087000:21087105:+@chr14:21087967:21088098:+	ORF_preserving	0.159483	nonNMD	-0.0695877	1.75057	0.192149	0.954743	ORF_preserving	T
612	ARHGEF7_chr13:111205288:111205373:+@chr13:111153713:111153991:+@chr13:111217678:111217880:+	5UTR	Inf	nonNMD	-0.198251	0.38663	0.000896417	0.0156647	#N/A	#N/A
613	ARHGEF7_chr13:111209871:111210002:+@chr13:111153713:111153991:+@chr13:111217678:111217800:+	5UTR	Inf	nonNMD	-0.135888	0.38663	0.00275786	0.0384958	#N/A	#N/A
614	ARHGEF7_chr13:111280271:111280350:+@chr13:111277586:111277673:+@chr13:111280537:111280677:+	NMD_ex	0.41225	NMD	-0.269043	0.38663	4.44089e-16	1.72668e-13	#N/A	#N/A
615	ARHGEF7_chr13:111292117:111292294:+@chr13:111288353:111288443:+@chr13:111300747:111300847:+	ORF_preserving	0.17459	nonNMD	-0.108143	0.38663	0.0327458	0.263524	ORF_preserving	T
616	ARHGEF9_chrX:63665885:63666017:-@chrX:63655493:63655737:-@chrX:63674037:63674138:-	ORF_preserving	-0.10626	nonNMD	0.00402527	0.00831173	0.807868	1	#N/A	#N/A
617	ARHGEF9_chrX:63724531:63724711:-@chrX:63706257:63706449:-@chrX:63754314:63754340:-	Start_codon	Inf	nonNMD	0.000510605	0.00831173	0.744475	1	#N/A	#N/A
618	ARHGEF9_chrX:63727190:63727419:-@chrX:63724531:63724711:-@chrX:63754314:63755124:-	5UTR	Inf	nonNMD	#N/A	0.00831173	#N/A	#N/A	#N/A	#N/A
619	ARHGEF9_chrX:63754303:63754676:-@chrX:63724531:63724711:-@chrX:63754920:63755123:-	Start_codon	Inf	nonNMD	#N/A	0.00831173	#N/A	#N/A	#N/A	#N/A
620	ARID1B_chr6:157036834:157036876:+@chr6:156935470:156935576:+@chr6:157084661:157084905:+	ORF_preserving	-0.0274784	nonNMD	#N/A	0.624089	#N/A	#N/A	#N/A	#N/A
621	ARID1B_chr6:157150724:157150853:+@chr6:157148623:157148951:+@chr6:157167039:157167185:+	ORF_preserving	-0.177995	nonNMD	0.0541446	0.624089	0.0489404	0.356645	#N/A	#N/A
622	ARID1B_chr6:157174846:157175005:+@chr6:157172775:157174117:+@chr6:157180968:157180994:+	ORF_preserving	-0.237968	nonNMD	0.0339052	0.624089	0.455802	1	#N/A	#N/A
623	ARID4A_chr14:58366023:58366068:+@chr14:58365517:58365622:+@chr14:58366882:58367029:+	ORF_preserving	-0.00932867	nonNMD	-0.217439	1.567	3.36496e-05	0.00109322	#N/A	#N/A
624	ARID4B_chr1:235160510:235160647:-@chr1:235154880:235155112:-@chr1:235160892:235161067:-	NMD_ex	0.347993	NMD	#N/A	0.761703	#N/A	#N/A	#N/A	#N/A
625	ARID4B_chr1:235213768:235214026:-@chr1:235196030:235196115:-@chr1:235219792:235219968:-	ORF_preserving	0.0847637	nonNMD	-0.169777	0.761703	0.0151107	0.144246	ORF_preserving	T
626	ARID5A_chr2:96549320:96549459:+@chr2:96547401:96547517:+@chr2:96549752:96549805:+	Start_codon	0.00214725	nonNMD	-0.109804	0.807038	1	1	NMD_ex	F
627	ARIH2_chr3:48922747:48922811:+@chr3:48918820:48918998:+@chr3:48924717:48924839:+	5UTR	Inf	nonNMD	-0.0287915	0.80348	0.0678041	0.452337	#N/A	#N/A
628	ARIH2_chr3:48924717:48924839:+@chr3:48922747:48922811:+@chr3:48927461:48927813:+	5UTR	Inf	nonNMD	0.0186094	0.80348	0.692525	1	#N/A	#N/A
629	ARIH2_chr3:48924717:48924971:+@chr3:48922747:48922811:+@chr3:48927461:48927813:+	5UTR	Inf	nonNMD	0.0204929	0.80348	0.491602	1	#N/A	#N/A
630	ARIH2_chr3:48927461:48927813:+@chr3:48918820:48918998:+@chr3:48961611:48961679:+	Start_codon	Inf	nonNMD	0.019976	0.80348	0.226342	1	#N/A	#N/A
631	ARIH2_chr3:48945135:48945181:+@chr3:48926717:48927813:+@chr3:48961611:48961679:+	NMD_in	0.246137	NMD	0.186056	0.80348	1.07424e-05	0.000426976	NMD_in	T
632	ARIH2_chr3:48949065:48949096:+@chr3:48945135:48945181:+@chr3:48961611:48961638:+	ORF_changing	0.345925	nonNMD	0.0434085	0.80348	0.588932	1	#N/A	#N/A
633	ARL16_chr17:81682442:81682675:-@chr17:81682033:81682149:-@chr17:81683012:81683126:-	NMD_in	0.449908	NMD	0.0011511	0.622873	0.918112	1	#N/A	#N/A
634	ARL16_chr17:81682490:81682675:-@chr17:81682033:81682149:-@chr17:81683012:81683126:-	NMD_in	0.376192	NMD	0.0192151	0.622873	0.183634	0.925426	#N/A	#N/A
635	ARL16_chr17:81683012:81683126:-@chr17:81682033:81682149:-@chr17:81683535:81683594:-	Start_codon	0.324722	nonNMD	-0.0804862	0.622873	0.00972693	0.102911	#N/A	#N/A
636	ARL4A_chr7:12687634:12687728:+@chr7:12686855:12687043:+@chr7:12688165:12689179:+	5UTR	Inf	nonNMD	0.046798	-0.264046	0.291182	1	#N/A	#N/A
637	ARL6_chr3:97765990:97766089:+@chr3:97764520:97764977:+@chr3:97768080:97768230:+	5UTR	Inf	nonNMD	-0.0362285	0.675001	0.636906	1	#N/A	#N/A
638	ARL6_chr3:97766631:97766690:+@chr3:97764520:97764977:+@chr3:97768080:97768230:+	5UTR	Inf	nonNMD	0.130096	0.675001	0.0212045	0.187722	#N/A	#N/A
639	ARL6_chr3:97791770:97791826:+@chr3:97787989:97788119:+@chr3:97798023:97798203:+	ORF_changing	0.0582346	nonNMD	-0.0458548	0.675001	1	1	#N/A	#N/A
640	ARL6IP6_chr2:152732530:152732580:+@chr2:152720532:152720586:+@chr2:152734993:152735126:+	NMD_in	0.221508	NMD	0.0363736	-0.581997	0.10596	0.627045	#N/A	#N/A
641	ARMC1_chr8:65622262:65622354:-@chr8:65613243:65613433:-@chr8:65627215:65627433:-	NMD_ex	0.112222	nonNMD	-0.0303709	0.342632	0.207484	1	#N/A	#N/A
642	ARMC10_chr7:103075776:103075881:+@chr7:103074880:103075411:+@chr7:103083681:103083830:+	ORF_preserving	0.0764142	nonNMD	-0.0130957	0.731661	0.940221	1	#N/A	#N/A
643	ARMC10_chr7:103084029:103084062:+@chr7:103083681:103083830:+@chr7:103086629:103086764:+	ORF_preserving	0.151091	nonNMD	0.0698621	0.731661	0.0131541	0.130039	#N/A	#N/A
644	ARMC10_chr7:103086868:103086937:+@chr7:103086629:103086764:+@chr7:103097276:103097348:+	NMD_in	0.331353	NMD	0.4385	0.731661	1	1	#N/A	#N/A
645	ARMC10_chr7:103092476:103092653:+@chr7:103086629:103086764:+@chr7:103098298:103098683:+	ORF_preserving	0.204777	nonNMD	-0.127123	0.731661	0.556072	1	#N/A	#N/A
646	ARMC2_chr6:108858198:108858271:+@chr6:108854224:108854485:+@chr6:108868823:108868995:+	NMD_ex	0.324924	NMD	0	0.618638	#N/A	#N/A	NMD_ex	T
647	ARMC6_chr19:19034130:19034238:+@chr19:19033577:19033930:+@chr19:19042710:19042877:+	Start_codon	Inf	nonNMD	#N/A	0.41794	#N/A	#N/A	#N/A	#N/A
648	ARMC6_chr19:19042710:19042877:+@chr19:19033574:19033930:+@chr19:19051621:19052195:+	Start_codon	Inf	nonNMD	0.0133595	0.41794	0.473036	1	#N/A	#N/A
649	ARMC8_chr3:138188400:138188530:+@chr3:138187317:138187599:+@chr3:138221925:138221997:+	NMD_in	0.348094	NMD	-0.100091	0.672847	0.441537	1	#N/A	#N/A
650	ARMC8_chr3:138188454:138188530:+@chr3:138187266:138187599:+@chr3:138221925:138221997:+	NMD_in	0.407702	NMD	-0.101923	0.672847	0.403493	1	#N/A	#N/A
651	ARMC8_chr3:138209816:138209893:+@chr3:138187247:138187599:+@chr3:138221925:138221997:+	NMD_ex_in	0.38764	NMD	0.00695655	0.672847	0.972472	1	NMD_ex	F
652	ARMC8_chr3:138209816:138209893:+@chr3:138188400:138188530:+@chr3:138221925:138221997:+	NMD_ex	0.27251	NMD	0.197313	0.672847	1.02331e-05	0.000411139	NMD_ex	T
653	ARMC9_chr2:231288659:231288721:+@chr2:231282058:231282133:+@chr2:231291352:231291443:+	NMD_in	0.187764	NMD	0.0907079	0.798466	0.024372	0.208783	#N/A	#N/A
654	ARMCX2_chrX:101658460:101658525:-@chrX:101658072:101658142:-@chrX:101659075:101659136:-	5UTR	Inf	nonNMD	0.0379353	0.431064	0.833221	1	#N/A	#N/A
655	ARMCX2_chrX:101658460:101658525:-@chrX:101658072:101658142:-@chrX:101659757:101659831:-	5UTR	Inf	nonNMD	#N/A	0.431064	#N/A	#N/A	#N/A	#N/A
656	ARMCX2_chrX:101658460:101658569:-@chrX:101658072:101658142:-@chrX:101659075:101659136:-	5UTR	Inf	nonNMD	0.0792741	0.431064	0.649189	1	#N/A	#N/A
657	ARMCX2_chrX:101658460:101658569:-@chrX:101658072:101658142:-@chrX:101659757:101659836:-	5UTR	Inf	nonNMD	#N/A	0.431064	#N/A	#N/A	#N/A	#N/A
658	ARMCX2_chrX:101659407:101659501:-@chrX:101659075:101659148:-@chrX:101659757:101659835:-	5UTR	Inf	nonNMD	-0.0930807	0.431064	0.187634	0.939495	#N/A	#N/A
659	ARMCX2_chrX:101659418:101659501:-@chrX:101658072:101658142:-@chrX:101659757:101659796:-	5UTR	Inf	nonNMD	#N/A	0.431064	#N/A	#N/A	#N/A	#N/A
660	ARMCX2_chrX:101659418:101659501:-@chrX:101659075:101659136:-@chrX:101659757:101659796:-	5UTR	Inf	nonNMD	-0.0209046	0.431064	1	1	#N/A	#N/A
661	ARMCX2_chrX:101659418:101659501:-@chrX:101659075:101659148:-@chrX:101659757:101659796:-	5UTR	Inf	nonNMD	-0.0891069	0.431064	0.146898	0.793991	#N/A	#N/A
662	ARMCX4_chrX:101488443:101489315:+@chrX:101488007:101488099:+@chrX:101498144:101498335:+	ORF_changing	0.339669	nonNMD	0.0972269	0.358721	0.887415	1	#N/A	#N/A
663	ARMCX4_chrX:101524203:101524432:+@chrX:101511024:101511055:+@chrX:101531643:101532012:+	3UTR	0.418558	nonNMD	0.1425	0.358721	1	1	#N/A	#N/A
664	ARMCX5-GPRASP2_chrX:102600919:102601032:+@chrX:102599536:102599847:+@chrX:102601463:102601509:+	5UTR	Inf	nonNMD	#N/A	0.441862	#N/A	#N/A	#N/A	#N/A
665	ARMT1_chr6:151454547:151454653:+@chr6:151452286:151452586:+@chr6:151458327:151458572:+	NMD_ex	0.103027	nonNMD	#N/A	0.646742	#N/A	#N/A	#N/A	#N/A
666	ARNT_chr1:150842423:150842468:-@chr1:150839398:150839654:-@chr1:150846262:150846307:-	ORF_preserving	-0.1838	nonNMD	-0.0457954	0.409171	0.765428	1	ORF_preserving	T
667	ARNTL_chr11:13326412:13326467:+@chr11:13309986:13310059:+@chr11:13349944:13350070:+	5UTR	Inf	nonNMD	-0.467131	0.75585	0.0181944	0.166643	#N/A	#N/A
668	ARNTL_chr11:13349944:13350070:+@chr11:13309985:13310059:+@chr11:13354300:13354448:+	5UTR	Inf	nonNMD	-0.243605	0.75585	0.671316	1	5UTR	T
669	ARNTL_chr11:13355225:13355296:+@chr11:13354300:13354448:+@chr11:13356738:13356777:+	Start_codon	0.377908	nonNMD	-0.0272299	0.75585	0.440104	1	#N/A	#N/A
670	ARNTL_chr11:13355232:13355296:+@chr11:13354300:13354448:+@chr11:13356738:13356777:+	NMD_in	0.303459	NMD	0.0635452	0.75585	1	1	#N/A	#N/A
671	ARPC1B_chr7:99377337:99377455:+@chr7:99374729:99374781:+@chr7:99385701:99385778:+	5UTR	Inf	nonNMD	#N/A	0.164393	#N/A	#N/A	#N/A	#N/A
672	ARPC1B_chr7:99377357:99377455:+@chr7:99374729:99374781:+@chr7:99385701:99385778:+	5UTR	Inf	nonNMD	0.0336197	0.164393	1	1	#N/A	#N/A
673	ARPC4-TTLL3_chr3:9817644:9817759:+@chr3:9813247:9813345:+@chr3:9826996:9827240:+	NMD_ex	0.542757	NMD	#N/A	0.00417971	#N/A	#N/A	#N/A	#N/A
674	ARPP19_chr15:52564189:52564246:-@chr15:52557099:52557222:-@chr15:52569115:52569167:-	5UTR	Inf	nonNMD	-0.295985	-0.295434	0.0576259	0.401571	#N/A	#N/A
675	ARPP19_chr15:52568847:52568900:-@chr15:52557099:52557222:-@chr15:52569115:52569167:-	Start_codon	Inf	nonNMD	-0.0622204	-0.295434	0.0798842	0.512026	#N/A	#N/A
676	ARPP19_chr15:52568847:52568902:-@chr15:52557099:52557222:-@chr15:52569115:52569154:-	Start_codon	Inf	nonNMD	-0.053444	-0.295434	0.0716209	0.471665	#N/A	#N/A
677	ARPP21_chr3:35680825:35680917:+@chr3:35679786:35679960:+@chr3:35681713:35681847:+	5UTR	Inf	nonNMD	-0.313354	1.89159	0.446138	1	#N/A	#N/A
678	ARPP21_chr3:35706973:35707082:+@chr3:35690864:35691005:+@chr3:35715438:35715476:+	NMD_ex	0.374712	NMD	-0.00574294	1.89159	0.375809	1	NMD_ex	T
679	ARPP21_chr3:35708968:35709070:+@chr3:35706973:35707082:+@chr3:35715438:35715476:+	ORF_preserving	-0.0658285	nonNMD	0.305861	1.89159	1	1	#N/A	#N/A
680	ARPP21_chr3:35717297:35717357:+@chr3:35714963:35715476:+@chr3:35721604:35721631:+	ORF_preserving	-0.0880354	nonNMD	#N/A	1.89159	#N/A	#N/A	ORF_preserving	T
681	ARPP21_chr3:35717297:35717361:+@chr3:35715438:35715476:+@chr3:35721604:35721834:+	NMD_in	0.530853	NMD	#N/A	1.89159	#N/A	#N/A	#N/A	#N/A
682	ARRB1_chr11:75271700:75271724:-@chr11:75268888:75268959:-@chr11:75272894:75272978:-	ORF_preserving	0.118722	nonNMD	-0.0798051	-0.269701	0.342562	1	ORF_preserving	T
683	ARRB2_chr17:4715012:4715043:+@chr17:4710488:4710744:+@chr17:4715972:4716033:+	NMD_ex	-0.146195	nonNMD	#N/A	0.840671	#N/A	#N/A	#N/A	#N/A
684	ARRB2_chr17:4715012:4715043:+@chr17:4710488:4710744:+@chr17:4716146:4716191:+	5UTR	Inf	nonNMD	#N/A	0.840671	#N/A	#N/A	#N/A	#N/A
685	ARRB2_chr17:4715012:4715043:+@chr17:4710488:4710744:+@chr17:4717216:4717276:+	5UTR	Inf	nonNMD	#N/A	0.840671	#N/A	#N/A	#N/A	#N/A
686	ARRB2_chr17:4715972:4716033:+@chr17:4710629:4710744:+@chr17:4717216:4717276:+	5UTR	Inf	nonNMD	#N/A	0.840671	#N/A	#N/A	#N/A	#N/A
687	ARRB2_chr17:4716146:4716191:+@chr17:4715588:4716033:+@chr17:4716411:4716515:+	NMD_in	0.244329	NMD	-0.0229408	0.840671	0.318373	1	#N/A	#N/A
688	ARRB2_chr17:4718260:4718345:+@chr17:4717887:4718023:+@chr17:4718611:4718684:+	NMD_ex	0.183189	NMD	-0.154174	0.840671	2.16221e-07	1.52408e-05	#N/A	#N/A
689	ARRDC3_chr5:91376620:91376768:-@chr5:91375510:91375613:-@chr5:91378693:91378775:-	NMD_ex	0.115239	nonNMD	-0.0940981	0.236814	6.28097e-05	0.00181658	#N/A	#N/A
690	ARSA_chr22:50627555:50627792:-@chr22:50627165:50627406:-@chr22:50627945:50628170:-	Start_codon	Inf	nonNMD	0.0428135	0.473707	1	1	#N/A	#N/A
691	ART3_chr4:76104596:76104629:+@chr4:76103936:76103969:+@chr4:76112385:76112412:+	ORF_preserving	-0.00546789	nonNMD	#N/A	0.0478792	#N/A	#N/A	#N/A	#N/A
692	ART3_chr4:76107760:76107793:+@chr4:76103936:76103969:+@chr4:76112385:76112412:+	ORF_preserving	-0.0197691	nonNMD	#N/A	0.0478792	#N/A	#N/A	#N/A	#N/A
693	ARVCF_chr22:19971215:19971335:-@chr22:19969895:19970743:-@chr22:19971885:19971971:-	ORF_changing	0.342124	nonNMD	-0.00970291	0.706926	0.622879	1	#N/A	#N/A
694	ARVCF_chr22:19976705:19976723:-@chr22:19975685:19975757:-@chr22:19977414:19977586:-	ORF_preserving	0.087529	nonNMD	0.0546354	0.706926	0.174074	0.893081	#N/A	#N/A
695	ASAH1_chr8:18064456:18064468:-@chr8:18063184:18063230:-@chr8:18067219:18067298:-	NMD_ex	-0.112685	nonNMD	0	-0.233908	1	1	#N/A	#N/A
696	ASAH1_chr8:18083980:18084286:-@chr8:18075540:18075587:-@chr8:18084675:18084802:-	ORF_preserving	-0.181787	nonNMD	-0.0506839	-0.233908	0.386149	1	#N/A	#N/A
697	ASAP1_chr8:130091972:130092143:-@chr8:130079901:130079971:-@chr8:130112093:130112322:-	ORF_preserving	-0.0944606	nonNMD	-0.0241052	1.33927	0.335281	1	ORF_preserving	T
698	ASAP1_chr8:130160784:130160793:-@chr8:130159863:130159964:-@chr8:130167535:130167622:-	ORF_preserving	0.00991124	nonNMD	0.0357285	1.33927	0.644952	1	ORF_preserving	T
699	ASAP2_chr2:9391061:9391196:+@chr2:9388293:9388546:+@chr2:9393481:9393647:+	ORF_preserving	0.0234995	nonNMD	-0.0366846	0.149071	0.688103	1	ORF_preserving	T
700	ASB3_chr2:53765376:53765585:-@chr2:53750782:53750941:-@chr2:53786820:53786849:-	Start_codon	Inf	nonNMD	-0.0658172	1.52441	0.0149013	0.142835	#N/A	#N/A
701	ASB8_chr12:48150086:48150140:-@chr12:48149528:48149998:-@chr12:48151200:48151305:-	ORF_changing	0.140391	nonNMD	-0.0351948	1.50357	0.659319	1	#N/A	#N/A
702	ASB8_chr12:48150086:48150170:-@chr12:48149838:48149998:-@chr12:48151200:48151305:-	ORF_changing	0.28865	nonNMD	-0.0421371	1.50357	0.28719	1	#N/A	#N/A
703	ASCC1_chr10:72102333:72102412:-@chr10:72096520:72097450:-@chr10:72102849:72102967:-	ORF_changing	0.426089	nonNMD	-0.0487741	0.675541	0.85586	1	#N/A	#N/A
704	ASCC1_chr10:72102333:72102412:-@chr10:72096520:72097450:-@chr10:72128081:72128167:-	ORF_changing	0.182276	nonNMD	-0.00580331	0.675541	0.767364	1	#N/A	#N/A
705	ASCC1_chr10:72102849:72102967:-@chr10:72096521:72097450:-@chr10:72128081:72128167:-	ORF_changing	0.0370801	nonNMD	0.029031	0.675541	0.400787	1	#N/A	#N/A
706	ASCC1_chr10:72215781:72215854:-@chr10:72213186:72213331:-@chr10:72216206:72216311:-	5UTR	Inf	nonNMD	-0.130841	0.675541	0.00436011	0.0551019	#N/A	#N/A
707	ASCC1_chr10:72215781:72216109:-@chr10:72213186:72213331:-@chr10:72216206:72216275:-	5UTR	Inf	nonNMD	-0.0875631	0.675541	0.303835	1	#N/A	#N/A
708	ASCC2_chr22:29825621:29825780:-@chr22:29825086:29825257:-@chr22:29832244:29832342:-	ORF_preserving	-0.131523	nonNMD	0.00471205	0.9727	0.893187	1	#N/A	#N/A
709	ASCC2_chr22:29825621:29825780:-@chr22:29825086:29825257:-@chr22:29838177:29838228:-	5UTR	Inf	nonNMD	-0.148879	0.9727	0.000109345	0.00285298	#N/A	#N/A
710	ASCC2_chr22:29832244:29832342:-@chr22:29825086:29825257:-@chr22:29838177:29838274:-	Start_codon	Inf	nonNMD	-0.161387	0.9727	4.98943e-05	0.00150724	#N/A	#N/A
711	ASGR1_chr17:7176829:7176901:-@chr17:7174373:7174460:-@chr17:7176980:7177046:-	Start_codon	0.324309	nonNMD	-0.0704283	1.5444	0.00162155	0.0252356	#N/A	#N/A
712	ASGR1_chr17:7177209:7177326:-@chr17:7176980:7177076:-@chr17:7178493:7178588:-	ORF_preserving	0.0734927	nonNMD	-0.0225857	1.5444	1	1	#N/A	#N/A
713	ASIC3_chr7:151051171:151051319:+@chr7:151051038:151051095:+@chr7:151051809:151051901:+	NMD_ex	0.150528	NMD	0.201375	0.717442	1	1	#N/A	#N/A
714	ASIC3_chr7:151052415:151052474:+@chr7:151052165:151052237:+@chr7:151052553:151052754:+	ORF_changing	0.233199	nonNMD	#N/A	0.717442	#N/A	#N/A	#N/A	#N/A
715	ASIC3_chr7:151052415:151052474:+@chr7:151052165:151052237:+@chr7:151052573:151052753:+	ORF_changing	0.215277	nonNMD	0.234777	0.717442	0.0377362	0.293353	#N/A	#N/A
716	ASIC4_chr2:219532882:219532939:+@chr2:219532314:219532477:+@chr2:219535170:219535324:+	ORF_preserving	-0.0103259	nonNMD	#N/A	0.144728	#N/A	#N/A	#N/A	#N/A
717	ASL_chr7:66081802:66081997:+@chr7:66075840:66076093:+@chr7:66082367:66082451:+	ORF_preserving	0.184857	nonNMD	#N/A	0.541894	#N/A	#N/A	#N/A	#N/A
718	ASL_chr7:66086743:66086821:+@chr7:66086584:66086662:+@chr7:66087333:66087386:+	ORF_preserving	0.0590481	nonNMD	0.0527681	0.541894	0.66548	1	#N/A	#N/A
719	ASL_chr7:66087728:66087791:+@chr7:66083076:66083174:+@chr7:66088806:66088921:+	ORF_changing	0.361441	nonNMD	-0.184869	0.541894	1.77114e-06	9.28174e-05	#N/A	#N/A
720	ASNS_chr7:97869777:97869813:-@chr7:97868907:97869179:-@chr7:97872350:97872436:-	5UTR	Inf	nonNMD	#N/A	-0.883398	#N/A	#N/A	#N/A	#N/A
721	ASNS_chr7:97871718:97871996:-@chr7:97869777:97869813:-@chr7:97872350:97872408:-	5UTR	Inf	nonNMD	-0.023846	-0.883398	0.00165093	0.0255937	#N/A	#N/A
722	ASPDH_chr19:50512660:50512810:-@chr19:50512135:50512290:-@chr19:50512926:50513011:-	5UTR	Inf	nonNMD	#N/A	0.0918077	#N/A	#N/A	#N/A	#N/A
723	ASPDH_chr19:50512660:50512810:-@chr19:50512359:50512580:-@chr19:50512926:50513011:-	5UTR	0.215832	nonNMD	#N/A	0.0918077	#N/A	#N/A	#N/A	#N/A
724	ASPDH_chr19:50512926:50513011:-@chr19:50511599:50511773:-@chr19:50514490:50514624:-	5UTR	Inf	nonNMD	#N/A	0.0918077	#N/A	#N/A	#N/A	#N/A
725	ASPDH_chr19:50512926:50513011:-@chr19:50512135:50512290:-@chr19:50514490:50514624:-	5UTR	Inf	nonNMD	#N/A	0.0918077	#N/A	#N/A	#N/A	#N/A
726	ASPDH_chr19:50512926:50513011:-@chr19:50512359:50512580:-@chr19:50514477:50514664:-	NMD_ex	0.705254	NMD	#N/A	0.0918077	#N/A	#N/A	#N/A	#N/A
727	ASPDH_chr19:50512926:50513011:-@chr19:50512359:50512580:-@chr19:50514490:50514624:-	5UTR	Inf	nonNMD	#N/A	0.0918077	#N/A	#N/A	#N/A	#N/A
728	ASPH_chr8:61643944:61644001:-@chr8:61643385:61643433:-@chr8:61644599:61644632:-	ORF_preserving	-0.134391	nonNMD	-0.0461298	0.427398	0.391162	1	#N/A	#N/A
729	ASPH_chr8:61646749:61646878:-@chr8:61644599:61644632:-@chr8:61651049:61651124:-	ORF_preserving	-0.093425	nonNMD	0.148206	0.427398	0.114515	0.661877	#N/A	#N/A
730	ASPH_chr8:61682438:61682483:-@chr8:61680967:61681036:-@chr8:61684038:61684188:-	ORF_preserving	-0.0371922	nonNMD	0	0.427398	#N/A	#N/A	ORF_preserving	T
731	ASPHD1_chr16:29906078:29906127:+@chr16:29905787:29905959:+@chr16:29919530:29919864:+	3UTR	0.4039	nonNMD	0.211044	0.71911	0.120628	0.688674	#N/A	#N/A
732	ASPSCR1_chr17:81979183:81979239:+@chr17:81977549:81977748:+@chr17:81983553:81983626:+	NMD_ex	0.354165	NMD	#N/A	1.04103	1	1	#N/A	#N/A
733	ASPSCR1_chr17:81994820:81994878:+@chr17:81985506:81985607:+@chr17:82009036:82009191:+	NMD_ex	0.519217	NMD	-0.108422	1.04103	0.00450297	0.0564928	#N/A	#N/A
734	ASPSCR1_chr17:81996419:81996846:+@chr17:81985506:81985607:+@chr17:82009036:82009191:+	NMD_ex	0.648411	NMD	#N/A	1.04103	#N/A	#N/A	#N/A	#N/A
735	ASRGL1_chr11:62356324:62356467:+@chr11:62337889:62338167:+@chr11:62356986:62357132:+	NMD_ex	0.123404	nonNMD	-0.0491482	0.429706	0.216273	1	#N/A	#N/A
736	ASS1_chr9:130450271:130450333:+@chr9:130444987:130444995:+@chr9:130452223:130452333:+	5UTR	Inf	nonNMD	-0.0270756	-0.180838	0.654385	1	#N/A	#N/A
737	ASTE1_chr3:131016989:131017049:-@chr3:131016143:131016339:-@chr3:131018505:131018716:-	NMD_in	0.417315	NMD	0.140428	1.75673	0.775822	1	NMD_in	T
738	ASTN2_chr9:117141325:117141478:-@chr9:117096043:117096151:-@chr9:117214357:117214553:-	ORF_preserving	0.0328723	nonNMD	-0.0724645	0.696848	0.228385	1	ORF_preserving	T
739	ASXL1_chr20:32367726:32367729:+@chr20:32366383:32366466:+@chr20:32369014:32369123:+	ORF_preserving	-0.0396486	nonNMD	-0.280896	0.948937	0.00291522	0.0400469	#N/A	#N/A
740	ASXL1_chr20:32429900:32430053:+@chr20:32429337:32429431:+@chr20:32431320:32431484:+	ORF_preserving	-0.208634	nonNMD	-0.0480571	0.948937	0.369874	1	#N/A	#N/A
741	ATAD3B_chr1:1487862:1487914:+@chr1:1486543:1486668:+@chr1:1489203:1489274:+	NMD_ex	0.32006	NMD	-0.096034	1.93251	0.000283622	0.00621453	#N/A	#N/A
742	ATAD3B_chr1:1489691:1489811:+@chr1:1489203:1489274:+@chr1:1490256:1490424:+	NMD_in	0.29743	NMD	-0.00920593	1.93251	0.914486	1	#N/A	#N/A
743	ATAT1_chr6:30640534:30640603:+@chr6:30640376:30640422:+@chr6:30642175:30642247:+	ORF_preserving	0.17662	nonNMD	#N/A	-0.229123	#N/A	#N/A	ORF_preserving	T
744	ATAT1_chr6:30642767:30643011:+@chr6:30642175:30642247:+@chr6:30645894:30645974:+	NMD_ex	0.379213	NMD	#N/A	-0.229123	#N/A	#N/A	#N/A	#N/A
745	ATF2_chr2:175121443:175121540:-@chr2:175118250:175118369:-@chr2:175130137:175130205:-	NMD_ex_in	-0.052199	nonNMD	-0.0784202	-0.18442	0.196458	0.968689	NMD_ex_in	T
746	ATG12_chr5:115840496:115840612:-@chr5:115837627:115837764:-@chr5:115841389:115841837:-	NMD_in	0.219376	NMD	0.12618	0.669639	1.06822e-08	1.1245e-06	#N/A	#N/A
747	ATG13_chr11:46618259:46618375:+@chr11:46617544:46617890:+@chr11:46630044:46630100:+	5UTR	Inf	nonNMD	0.0305514	0.0820327	0.670834	1	#N/A	#N/A
748	ATG13_chr11:46618259:46618375:+@chr11:46617544:46617890:+@chr11:46644278:46644360:+	5UTR	Inf	nonNMD	-0.0538142	0.0820327	0.581421	1	#N/A	#N/A
749	ATG13_chr11:46618324:46618375:+@chr11:46617526:46617890:+@chr11:46644278:46644360:+	5UTR	Inf	nonNMD	0.0148589	0.0820327	0.819912	1	#N/A	#N/A
750	ATG13_chr11:46630044:46630100:+@chr11:46617567:46617890:+@chr11:46644278:46644360:+	5UTR	Inf	nonNMD	#N/A	0.0820327	#N/A	#N/A	#N/A	#N/A
751	ATG13_chr11:46630044:46630100:+@chr11:46618259:46618375:+@chr11:46644278:46644360:+	5UTR	Inf	nonNMD	-0.00893226	0.0820327	0.81052	1	#N/A	#N/A
752	ATG13_chr11:46663996:46664095:+@chr11:46659391:46659485:+@chr11:46664848:46664959:+	ORF_preserving	-0.243838	nonNMD	0.000926874	0.0820327	0.823711	1	ORF_preserving	T
753	ATG13_chr11:46664848:46664959:+@chr11:46659391:46659485:+@chr11:46665382:46665519:+	ORF_preserving	-0.0667698	nonNMD	0.010121	0.0820327	0.912387	1	ORF_preserving	T
754	ATG16L1_chr2:233263129:233263235:+@chr2:233256101:233256195:+@chr2:233270001:233270067:+	NMD_in	0.288222	NMD	#N/A	1.27121	#N/A	#N/A	#N/A	#N/A
755	ATG16L1_chr2:233264891:233265143:+@chr2:233256101:233256195:+@chr2:233270001:233270067:+	ORF_preserving	0.35508	nonNMD	#N/A	1.27121	#N/A	#N/A	#N/A	#N/A
756	ATG16L1_chr2:233273720:233273777:+@chr2:233272965:233273052:+@chr2:233274675:233274778:+	ORF_preserving	0.266258	nonNMD	#N/A	1.27121	#N/A	#N/A	ORF_preserving	T
757	ATG16L1_chr2:233273990:233274041:+@chr2:233273720:233273777:+@chr2:233274675:233274738:+	ORF_preserving	0.250154	nonNMD	#N/A	1.27121	#N/A	#N/A	ORF_preserving	T
758	ATG16L2_chr11:72823543:72823797:+@chr11:72822847:72822961:+@chr11:72824059:72824122:+	NMD_in	0.42049	NMD	-0.422554	0.298569	1	1	#N/A	#N/A
759	ATG16L2_chr11:72823765:72823797:+@chr11:72822847:72822961:+@chr11:72824059:72824122:+	NMD_in	0.286803	NMD	#DIV/0!	0.298569	#N/A	#N/A	#N/A	#N/A
760	ATG2A_chr11:64903589:64903660:-@chr11:64903287:64903364:-@chr11:64905562:64905655:-	NMD_ex	0.41233	NMD	-0.293268	1.52706	1.45703e-07	1.09413e-05	#N/A	#N/A
761	ATG4A_chrX:108138112:108138191:+@chrX:108137803:108137991:+@chrX:108150151:108150175:+	NMD_ex	0.497476	NMD	-0.166216	0.4743	0.0964621	0.585513	NMD_ex	T
762	ATG4D_chr19:10546838:10547071:+@chr19:10544956:10545130:+@chr19:10547188:10547253:+	ORF_changing	0.334434	nonNMD	-0.115251	1.05487	0.000785328	0.0140598	#N/A	#N/A
763	ATG4D_chr19:10546838:10547082:+@chr19:10545119:10545130:+@chr19:10547188:10547253:+	NMD_ex	0.455905	NMD	-0.117312	1.05487	0.000686136	0.0125974	#N/A	#N/A
764	ATG4D_chr19:10546838:10547115:+@chr19:10544956:10545130:+@chr19:10547188:10547253:+	NMD_ex	0.402298	NMD	-0.107998	1.05487	0.000468332	0.00931891	#N/A	#N/A
765	ATG4D_chr19:10547188:10547253:+@chr19:10544956:10545130:+@chr19:10548903:10549034:+	NMD_in	0.397271	NMD	-0.0356386	1.05487	0.594622	1	#N/A	#N/A
766	ATG5_chr6:106308363:106308491:-@chr6:106293027:106293106:-@chr6:106316100:106316208:-	NMD_ex_in	-0.109718	nonNMD	-0.136779	0.143216	0.0454748	0.336889	#N/A	#N/A
767	ATG9A_chr2:219228423:219228485:-@chr2:219227921:219228053:-@chr2:219229534:219229639:-	5UTR	Inf	nonNMD	-0.0822573	0.831644	0.708227	1	#N/A	#N/A
768	ATG9A_chr2:219228433:219228482:-@chr2:219227921:219228053:-@chr2:219229009:219229325:-	5UTR	Inf	nonNMD	-0.0365474	0.831644	0.183088	0.923783	#N/A	#N/A
769	ATG9A_chr2:219228433:219228482:-@chr2:219227921:219228053:-@chr2:219229534:219229639:-	5UTR	Inf	nonNMD	-0.0872796	0.831644	0.241065	1	#N/A	#N/A
770	ATG9A_chr2:219228433:219228485:-@chr2:219227921:219228053:-@chr2:219229009:219229174:-	5UTR	Inf	nonNMD	-0.0401161	0.831644	0.189143	0.945283	#N/A	#N/A
771	ATG9A_chr2:219228433:219228485:-@chr2:219227921:219228053:-@chr2:219229534:219229594:-	5UTR	Inf	nonNMD	-0.0696703	0.831644	0.271041	1	#N/A	#N/A
772	ATG9A_chr2:219229009:219229174:-@chr2:219228433:219228485:-@chr2:219229534:219229618:-	5UTR	Inf	nonNMD	-0.0249147	0.831644	0.959509	1	#N/A	#N/A
773	ATL1_chr14:50629994:50630009:+@chr14:50628030:50628462:+@chr14:50632228:50633068:+	ORF_preserving	-0.171654	nonNMD	#N/A	0.167905	#N/A	#N/A	ORF_preserving	T
774	ATL1_chr14:50630931:50631077:+@chr14:50628165:50628462:+@chr14:50632228:50632320:+	NMD_in	0.243168	NMD	#N/A	0.167905	#N/A	#N/A	#N/A	#N/A
775	ATP11A_chr13:112878216:112878303:+@chr13:112875775:112875941:+@chr13:112881875:112886113:+	ORF_changing	0.433357	nonNMD	-0.0344963	0.667341	0.457851	1	NA	F
776	ATP11B_chr3:182902480:182902566:+@chr3:182898606:182898772:+@chr3:182913860:182913994:+	ORF_changing	0.428643	nonNMD	-0.29389	0.788473	0.000144533	0.00356256	NA	F
777	ATP13A2_chr1:16986462:16986632:-@chr1:16985957:16986358:-@chr1:16986804:16986956:-	ORF_changing	0.0986581	nonNMD	-0.0833494	0.188599	0.0298747	0.245344	#N/A	#N/A
778	ATP13A2_chr1:16989886:16990003:-@chr1:16989690:16989770:-@chr1:16990126:16990287:-	ORF_preserving	-0.165736	nonNMD	-0.0376305	0.188599	0.114302	0.661011	#N/A	#N/A
779	ATP13A3_chr3:194412198:194412288:-@chr3:194402676:194406116:-@chr3:194413758:194413839:-	ORF_preserving	0.20481	nonNMD	-0.0641484	-0.191971	1	1	ORF_preserving	T
780	ATP13A4_chr3:193438474:193438584:-@chr3:193435647:193435744:-@chr3:193439022:193439065:-	NMD_ex	0.182696	NMD	0	0.337087	#N/A	#N/A	#N/A	#N/A
781	ATP1B3_chr3:141902135:141902227:+@chr3:141876615:141876910:+@chr3:141903619:141903748:+	NMD_in	0.18867	NMD	#N/A	0.0129304	0.0538609	0.381979	#N/A	#N/A
782	ATP1B3_chr3:141916554:141916574:+@chr3:141915969:141916020:+@chr3:141921976:141922063:+	NMD_in	0.17399	NMD	0.168174	0.0129304	1.67183e-09	2.25781e-07	#N/A	#N/A
783	ATP23_chr12:57945627:57945673:+@chr12:57941576:57941888:+@chr12:57946994:57947076:+	NMD_ex	0.161219	NMD	#N/A	1.00705	#N/A	#N/A	#N/A	#N/A
784	ATP2A2_chr12:110347392:110347453:+@chr12:110346200:110346321:+@chr12:110350291:110350373:+	ORF_changing	0.313292	nonNMD	0	-0.0585752	#N/A	#N/A	#N/A	#N/A
785	ATP2B1_chr12:89598589:89598743:-@chr12:89588048:89591295:-@chr12:89599116:89599299:-	ORF_changing	0.0308046	nonNMD	#N/A	0.605772	0.898752	1	ORF_changing	T
786	ATP2B1_chr12:89598656:89598743:-@chr12:89590527:89591295:-@chr12:89599116:89599299:-	ORF_preserving	0.441009	nonNMD	#N/A	0.605772	1	1	ORF_preserving	T
787	ATP2B2_chr3:10336128:10336300:-@chr3:10324022:10329125:-@chr3:10338175:10338358:-	ORF_changing	-0.131659	nonNMD	#N/A	0.845463	#N/A	#N/A	ORF_changing	T
788	ATP2B2_chr3:10379242:10379284:-@chr3:10378251:10378410:-@chr3:10388276:10388402:-	ORF_preserving	-0.138386	nonNMD	-0.0893162	0.845463	0.368401	1	ORF_preserving	T
789	ATP2B3_chrX:153569602:153569756:+@chrX:153564920:153565103:+@chrX:153579977:153580589:+	ORF_changing	-0.149461	nonNMD	#N/A	0.298831	#N/A	#N/A	ORF_changing	T
790	ATP2B4_chr1:203733222:203733400:+@chr1:203727394:203727571:+@chr1:203739545:203739644:+	ORF_changing	-0.131432	nonNMD	-0.148456	0.175008	1	1	ORF_changing	T
791	ATP5C1_chr10:7806973:7807010:+@chr10:7802757:7802854:+@chr10:7807658:7807793:+	ORF_changing	0.348293	nonNMD	#N/A	-0.0943339	#N/A	#N/A	ORF_changing	T
792	ATP5S_chr14:50323944:50324116:+@chr14:50322510:50322719:+@chr14:50325608:50325645:+	NMD_ex	0.0626114	nonNMD	#N/A	0.056264	#N/A	#N/A	#N/A	#N/A
793	ATP5SL_chr19:41433271:41433434:-@chr19:41431318:41432408:-@chr19:41433536:41433673:-	ORF_changing	0.237379	nonNMD	#N/A	0.161322	#N/A	#N/A	#N/A	#N/A
794	ATP5SL_chr19:41436391:41436472:-@chr19:41433439:41433673:-@chr19:41438217:41438414:-	ORF_preserving	0.263655	nonNMD	#N/A	0.161322	#N/A	#N/A	#N/A	#N/A
795	ATP6AP2_chrX:40588985:40589116:+@chrX:40580874:40581102:+@chrX:40591233:40591365:+	NMD_ex	-0.0592496	nonNMD	#N/A	0.119377	#N/A	#N/A	#N/A	#N/A
796	ATP6AP2_chrX:40597248:40597344:+@chrX:40591233:40591365:+@chrX:40598680:40598734:+	ORF_preserving	0.00393938	nonNMD	#N/A	0.119377	#N/A	#N/A	#N/A	#N/A
797	ATP6AP2_chrX:40597252:40597344:+@chrX:40591233:40591365:+@chrX:40597526:40597664:+	NMD_in	-0.0584503	nonNMD	-0.0231654	0.119377	1	1	#N/A	#N/A
798	ATP6V0A1_chr17:42508571:42508589:+@chr17:42507519:42507627:+@chr17:42513860:42513978:+	ORF_preserving	-0.393766	nonNMD	-0.0283791	0.68613	0.0325729	0.262439	ORF_preserving	T
799	ATP6V0B_chr1:43975664:43975848:+@chr1:43974959:43975107:+@chr1:43976089:43976173:+	5UTR	0.264231	nonNMD	0.00854493	0.102157	0.766854	1	#N/A	#N/A
800	ATP6V1H_chr8:53811163:53811217:-@chr8:53801798:53801896:-@chr8:53814661:53814766:-	ORF_preserving	-0.410272	nonNMD	-0.0106108	0.308597	0.94603	1	ORF_preserving	T
801	ATP8B2_chr1:154340536:154340543:+@chr1:154337347:154337544:+@chr1:154340853:154341062:+	NMD_in	0.105369	nonNMD	#N/A	1.5041	#N/A	#N/A	#N/A	#N/A
802	ATP9B_chr18:79176812:79176907:+@chr18:79154501:79154555:+@chr18:79193182:79193263:+	NMD_ex	0.303286	NMD	-0.177815	2.01679	0.0011896	0.0197093	#N/A	#N/A
803	ATP9B_chr18:79213961:79214038:+@chr18:79206935:79207012:+@chr18:79253380:79253541:+	NMD_ex	0.512271	NMD	-0.289879	2.01679	0.000428423	0.00867881	NMD_ex	T
804	ATP9B_chr18:79348131:79348196:+@chr18:79347769:79347925:+@chr18:79359353:79359462:+	NMD_ex	0.47299	NMD	0.011127	2.01679	0.0621995	0.425124	#N/A	#N/A
805	ATP9B_chr18:79375393:79375426:+@chr18:79373897:79374101:+@chr18:79377246:79378142:+	ORF_preserving	0.121296	nonNMD	-0.0171866	2.01679	0.0672891	0.450178	ORF_preserving	T
806	ATPAF1_chr1:46643193:46643301:-@chr1:46632736:46635970:-@chr1:46652580:46652628:-	ORF_preserving	0.158258	nonNMD	#N/A	0.275266	#N/A	#N/A	#N/A	#N/A
807	ATPAF1_chr1:46645160:46645256:-@chr1:46632736:46635970:-@chr1:46652580:46652628:-	ORF_preserving	0.154545	nonNMD	-0.0162082	0.275266	0.844355	1	#N/A	#N/A
808	ATPAF2_chr17:18028231:18028377:-@chr17:18026318:18026416:-@chr17:18028614:18028659:-	NMD_ex	0.0320618	nonNMD	-0.141971	0.569388	4.96723e-05	0.00150392	NMD_ex	T
809	ATR_chr3:142450465:142450602:-@chr3:142449234:142449602:-@chr3:142453127:142453233:-	NMD_in	0.38577	NMD	#N/A	1.35014	#N/A	#N/A	#N/A	#N/A
810	ATRIP_chr3:48457258:48457416:+@chr3:48454299:48454418:+@chr3:48459358:48459397:+	NMD_ex	0.250644	NMD	#N/A	1.33264	0.628599	1	#N/A	#N/A
811	ATRIP_chr3:48459786:48459916:+@chr3:48459358:48459454:+@chr3:48460109:48460162:+	NMD_ex	0.141207	NMD	-0.0780426	1.33264	0.00166598	0.0257689	#N/A	#N/A
812	ATRIP_chr3:48464581:48464662:+@chr3:48464040:48464132:+@chr3:48464830:48465083:+	ORF_preserving	0.263411	nonNMD	0.0452663	1.33264	1	1	#N/A	#N/A
813	ATXN1_chr6:16753232:16753347:-@chr6:16657775:16657901:-@chr6:16761297:16761460:-	5UTR	Inf	nonNMD	#N/A	1.32877	#N/A	#N/A	5UTR	T
814	ATXN2_chr12:111453676:111453845:-@chr12:111452213:111452840:-@chr12:111456028:111456256:-	ORF_changing	-0.189396	nonNMD	-0.0143915	1.99876	0.645658	1	ORF_changing	T
815	ATXN2_chr12:111464661:111464715:-@chr12:111457213:111457359:-@chr12:111470107:111470240:-	ORF_preserving	-0.309545	nonNMD	-0.00723578	1.99876	0.826922	1	ORF_preserving	T
816	ATXN2_chr12:111516153:111516363:-@chr12:111512472:111513539:-@chr12:111518248:111518427:-	ORF_preserving	-0.420335	nonNMD	0.0983558	1.99876	0.401981	1	ORF_preserving	T
817	ATXN3_chr14:92093745:92093831:-@chr14:92093251:92093318:-@chr14:92096092:92096134:-	NMD_ex	0.087671	nonNMD	0	0.337263	#N/A	#N/A	#N/A	#N/A
818	ATXN7_chr3:63997620:63997687:+@chr3:63995504:63996483:+@chr3:63999449:63999554:+	ORF_changing	-0.0123359	nonNMD	#N/A	1.09732	#N/A	#N/A	ORF_changing	T
819	ATXN7L2_chr1:109492026:109492104:+@chr1:109491015:109491717:+@chr1:109492585:109492734:+	ORF_changing	0.41167	nonNMD	#N/A	0.855518	#N/A	#N/A	#N/A	#N/A
820	AUH_chr9:91216058:91216106:-@chr9:91213814:91214425:-@chr9:91217276:91217327:-	ORF_preserving	-0.0315451	nonNMD	0.124064	0.953909	0.000310771	0.00671218	#N/A	#N/A
821	AUH_chr9:91360278:91360440:-@chr9:91356087:91356155:-@chr9:91361627:91361887:-	NMD_in	0.227836	NMD	0.0417485	0.953909	0.00145653	0.0231379	#N/A	#N/A
822	AUTS2_chr7:70774027:70774099:+@chr7:70771446:70771644:+@chr7:70775356:70775386:+	ORF_preserving	0.400659	nonNMD	-0.09546	0.40266	0.0592452	0.409576	#N/A	#N/A
823	AUTS2_chr7:70775356:70775386:+@chr7:70771548:70771644:+@chr7:70777102:70777132:+	ORF_preserving	0.547852	nonNMD	#N/A	0.40266	#N/A	#N/A	#N/A	#N/A
824	AVL9_chr7:32580218:32580272:+@chr7:32575954:32576072:+@chr7:32580801:32580890:+	ORF_preserving	0.0227423	nonNMD	-0.0978566	1.00644	0.000254327	0.00570053	#N/A	#N/A
825	AXIN1_chr16:291189:291297:-@chr16:289439:289607:-@chr16:293487:293718:-	ORF_preserving	0.0957903	nonNMD	-0.0882528	0.933472	0.0121886	0.122284	ORF_preserving	T
826	AXIN1_chr16:346147:347106:-@chr16:314542:314683:-@chr16:352368:352449:-	Start_codon	Inf	nonNMD	-4.3143e-05	0.933472	0.699136	1	Start_codon	T
827	AXIN2_chr17:65536868:65537063:-@chr17:65536319:65536553:-@chr17:65537323:65537835:-	ORF_preserving	0.00227672	nonNMD	-0.316424	-0.580215	0.0166785	0.155928	#N/A	#N/A
828	AXL_chr19:41239693:41239720:+@chr19:41239163:41239314:+@chr19:41242882:41243015:+	ORF_preserving	-0.148349	nonNMD	#DIV/0!	0.063842	#N/A	#N/A	ORF_preserving	T
829	AZIN1_chr8:102849998:102850144:-@chr8:102843550:102843747:-@chr8:102858012:102858150:-	5UTR	Inf	nonNMD	-0.0795701	0.567339	0.020184	0.180782	#N/A	#N/A
830	AZIN1_chr8:102849998:102850165:-@chr8:102843707:102843747:-@chr8:102858012:102858150:-	5UTR	Inf	nonNMD	#N/A	0.567339	#N/A	#N/A	#N/A	#N/A
831	AZIN2_chr1:33082177:33082354:+@chr1:33081154:33081508:+@chr1:33083953:33084127:+	Start_codon	Inf	nonNMD	0.391264	0.13853	1	1	#N/A	#N/A
832	AZIN2_chr1:33082177:33083142:+@chr1:33081390:33081508:+@chr1:33083953:33084127:+	5UTR	Inf	nonNMD	0.443865	0.13853	1	1	#N/A	#N/A
833	AZIN2_chr1:33082177:33083142:+@chr1:33081390:33081508:+@chr1:33093281:33093416:+	5UTR	Inf	nonNMD	#N/A	0.13853	#N/A	#N/A	#N/A	#N/A
834	AZIN2_chr1:33083017:33083142:+@chr1:33082177:33082354:+@chr1:33083953:33084127:+	NMD_in	0.211266	NMD	-0.192568	0.13853	1	1	#N/A	#N/A
835	AZIN2_chr1:33083062:33083142:+@chr1:33082177:33082354:+@chr1:33083953:33084127:+	NMD_in	0.386575	NMD	0	0.13853	1	1	#N/A	#N/A
836	B3GALNT1_chr3:161089943:161090062:-@chr3:161083896:161086788:-@chr3:161101138:161101233:-	5UTR	Inf	nonNMD	#N/A	0.578428	#N/A	#N/A	#N/A	#N/A
837	B3GALNT1_chr3:161089959:161090062:-@chr3:161086558:161086788:-@chr3:161101138:161101233:-	5UTR	Inf	nonNMD	#N/A	0.578428	#N/A	#N/A	#N/A	#N/A
838	B3GALNT1_chr3:161103112:161103205:-@chr3:161101138:161101233:-@chr3:161103426:161103517:-	5UTR	Inf	nonNMD	-0.0516105	0.578428	0.680135	1	#N/A	#N/A
839	B3GALNT1_chr3:161104784:161104895:-@chr3:161104318:161104406:-@chr3:161105234:161105303:-	5UTR	Inf	nonNMD	#N/A	0.578428	#N/A	#N/A	#N/A	#N/A
840	B3GALNT2_chr1:235458602:235458786:-@chr1:235455558:235455684:-@chr1:235465635:235465714:-	NMD_ex	0.191479	NMD	#N/A	0.323349	#N/A	#N/A	#N/A	#N/A
841	B4GALNT1_chr12:57631199:57631254:-@chr12:57630979:57631086:-@chr12:57631914:57632133:-	NMD_in	0.176122	NMD	-0.222364	-0.335142	0.000441947	0.00889298	#N/A	#N/A
842	B4GALNT1_chr12:57631199:57631364:-@chr12:57630979:57631086:-@chr12:57631914:57632133:-	ORF_preserving	0.0989987	nonNMD	-0.133858	-0.335142	0.000382287	0.00793764	#N/A	#N/A
843	B4GALNT1_chr12:57631338:57631364:-@chr12:57630996:57631086:-@chr12:57631914:57632133:-	NMD_in	0.176591	NMD	#N/A	-0.335142	#N/A	#N/A	#N/A	#N/A
844	B4GALNT1_chr12:57632540:57632581:-@chr12:57631914:57632133:-@chr12:57632771:57633205:-	5UTR	Inf	nonNMD	0.298726	-0.335142	0.0236538	0.204266	#N/A	#N/A
845	B4GALT4_chr3:119235144:119235227:-@chr3:119229846:119230244:-@chr3:119236852:119237070:-	5UTR	Inf	nonNMD	0.0511641	0.899755	0.270545	1	#N/A	#N/A
846	BAALC_chr8:103212918:103213085:+@chr8:103140709:103141057:+@chr8:103227988:103228132:+	ORF_changing	0.160366	nonNMD	#N/A	0.0275279	#N/A	#N/A	#N/A	#N/A
847	BABAM1_chr19:17271596:17271655:+@chr19:17268684:17269091:+@chr19:17273903:17273980:+	NMD_ex	0.091123	nonNMD	-0.0330445	0.159279	0.0861445	0.541257	#N/A	#N/A
848	BABAM1_chr19:17273903:17274024:+@chr19:17271596:17271655:+@chr19:17276494:17276555:+	NMD_in	0.572509	NMD	0.0509161	0.159279	0.013839	0.135096	#N/A	#N/A
849	BAG4_chr8:38192687:38192795:+@chr8:38176598:38177139:+@chr8:38207511:38207741:+	ORF_preserving	0.0542773	nonNMD	#N/A	1.34596	#N/A	#N/A	#N/A	#N/A
850	BAG6_chr6:31639499:31639646:-@chr6:31639027:31639226:-@chr6:31640198:31640306:-	ORF_preserving	0.221276	nonNMD	#N/A	-0.0939811	#N/A	#N/A	ORF_preserving	T
851	BAG6_chr6:31644306:31644414:-@chr6:31644081:31644194:-@chr6:31644524:31644602:-	ORF_preserving	0.0969141	nonNMD	#N/A	-0.0939811	#N/A	#N/A	ORF_preserving	T
852	BAG6_chr6:31644306:31644414:-@chr6:31644081:31644194:-@chr6:31644945:31645198:-	ORF_preserving	0.192724	nonNMD	#N/A	-0.0939811	#N/A	#N/A	ORF_preserving	T
853	BAG6_chr6:31644524:31644629:-@chr6:31644081:31644194:-@chr6:31644945:31645069:-	ORF_preserving	0.179389	nonNMD	#N/A	-0.0939811	#N/A	#N/A	#N/A	#N/A
854	BAG6_chr6:31648910:31648964:-@chr6:31648676:31648751:-@chr6:31649198:31649395:-	ORF_preserving	0.147127	nonNMD	#N/A	-0.0939811	#N/A	#N/A	#N/A	#N/A
855	BAHCC1_chr17:81446737:81446830:+@chr17:81445353:81445681:+@chr17:81447035:81447848:+	ORF_preserving	0.224611	nonNMD	-0.103407	-0.248411	0.137691	0.756349	#N/A	#N/A
856	BAIAP2_chr17:81036862:81036961:+@chr17:81035150:81035308:+@chr17:81053667:81053743:+	5UTR	-0.145626	nonNMD	-0.00661477	1.45144	0.518984	1	#N/A	#N/A
857	BAIAP2_chr17:81110913:81110955:+@chr17:81108474:81108509:+@chr17:81115769:81116225:+	NMD_in	0.266513	NMD	0.00696841	1.45144	0.894162	1	#N/A	#N/A
858	BAIAP2_chr17:81110913:81110959:+@chr17:81108474:81108509:+@chr17:81115769:81116224:+	NMD_in	0.246821	NMD	-0.00104655	1.45144	0.95618	1	ORF_changing	F
859	BAIAP2L2_chr22:38085685:38085732:-@chr22:38084888:38085375:-@chr22:38086241:38086347:-	ORF_changing	0.0590542	nonNMD	#N/A	1.24717	#N/A	#N/A	ORF_changing	T
860	BAK1_chr6:33574505:33574525:-@chr6:33574033:33574214:-@chr6:33575297:33575441:-	NMD_in	0.208851	NMD	0.0631606	2.83369	0.469429	1	NMD_in	T
861	BANF1_chr11:66002843:66003070:+@chr11:66002255:66002513:+@chr11:66003234:66003335:+	5UTR	Inf	nonNMD	-0.0178497	-0.0977144	0.550486	1	#N/A	#N/A
862	BANF1_chr11:66003234:66003373:+@chr11:66002078:66002570:+@chr11:66003625:66003898:+	Start_codon	Inf	nonNMD	#N/A	-0.0977144	#N/A	#N/A	Start_codon	T
863	BANP_chr16:87975047:87975203:+@chr16:87951431:87951515:+@chr16:87981035:87981127:+	Start_codon	Inf	nonNMD	0.103133	1.50364	0.234009	1	#N/A	#N/A
864	BANP_chr16:87975047:87975207:+@chr16:87951434:87951515:+@chr16:87981035:87981127:+	Start_codon	Inf	nonNMD	0.106445	1.50364	0.225253	1	#N/A	#N/A
865	BANP_chr16:88004294:88004411:+@chr16:87984059:87984259:+@chr16:88006089:88006265:+	ORF_preserving	0.0788451	nonNMD	0.0560975	1.50364	0.679601	1	ORF_preserving	T
866	BANP_chr16:88065266:88065332:+@chr16:88037972:88038011:+@chr16:88072068:88072212:+	ORF_preserving	0.262039	nonNMD	-0.0192366	1.50364	0.939061	1	#N/A	#N/A
867	BAX_chr19:48955547:48955599:+@chr19:48954876:48954962:+@chr19:48955686:48955833:+	NMD_ex	0.0911776	nonNMD	#N/A	-0.013975	#N/A	#N/A	#N/A	#N/A
868	BAZ2B_chr2:159336941:159337077:-@chr2:159332539:159332686:-@chr2:159337566:159337772:-	NMD_ex	0.234754	NMD	-0.0455007	0.0783374	0.299182	1	NA	F
869	BAZ2B_chr2:159427940:159428042:-@chr2:159412334:159412545:-@chr2:159428310:159428419:-	ORF_preserving	-0.0940239	nonNMD	-0.14371	0.0783374	0.215034	1	#N/A	#N/A
870	BAZ2B_chr2:159430862:159431156:-@chr2:159429199:159429260:-@chr2:159432756:159433363:-	ORF_preserving	0.0208542	nonNMD	-0.130444	0.0783374	0.00824214	0.0902722	ORF_preserving	T
871	BBIP1_chr10:110918120:110918213:-@chr10:110901537:110901612:-@chr10:110919120:110919157:-	Start_codon	Inf	nonNMD	-0.0500577	0.16163	0.398496	1	#N/A	#N/A
872	BBOF1_chr14:74022915:74023144:+@chr14:74019355:74019534:+@chr14:74029183:74029249:+	NMD_ex	0.450641	NMD	#N/A	-0.1312	#N/A	#N/A	#N/A	#N/A
873	BBS4_chr15:72695176:72695228:+@chr15:72686186:72686251:+@chr15:72709699:72709779:+	NMD_ex	-0.03403	nonNMD	#N/A	0.983544	#N/A	#N/A	#N/A	#N/A
874	BBS4_chr15:72715290:72715402:+@chr15:72712243:72712307:+@chr15:72716777:72716850:+	NMD_ex	0.151825	NMD	-0.0896856	0.983544	0.109558	0.641162	#N/A	#N/A
875	BBS5_chr2:169497626:169497689:+@chr2:169493740:169493836:+@chr2:169499485:169499620:+	ORF_preserving	-0.0957914	nonNMD	-0.259156	0.991421	0.148168	0.798525	#N/A	#N/A
876	BBS9_chr7:33351218:33351323:+@chr7:33349067:33349170:+@chr7:33352858:33352873:+	ORF_preserving	-0.445634	nonNMD	-0.0397351	0.380628	1	1	#N/A	#N/A
877	BBX_chr3:107789786:107789876:+@chr3:107778370:107778519:+@chr3:107791239:107791299:+	ORF_preserving	-0.318102	nonNMD	-0.17869	0.732136	0.0577827	0.402409	ORF_preserving	T
878	BCAN_chr1:156658126:156658271:+@chr1:156656728:156657757:+@chr1:156658542:156658733:+	NMD_ex	0.239441	NMD	0	1.10326	#N/A	#N/A	#N/A	#N/A
879	BCAS1_chr20:53957431:53957497:-@chr20:53953431:53953695:-@chr20:53966905:53967073:-	ORF_preserving	0.18878	nonNMD	#N/A	0.0329994	#N/A	#N/A	#N/A	#N/A
880	BCAS1_chr20:53957431:53957497:-@chr20:53953431:53953695:-@chr20:53975388:53975430:-	ORF_preserving	0.18878	nonNMD	#N/A	0.0329994	#N/A	#N/A	#N/A	#N/A
881	BCAS1_chr20:53966905:53967073:-@chr20:53953431:53953695:-@chr20:53975388:53975430:-	ORF_preserving	0.0972911	nonNMD	#N/A	0.0329994	#N/A	#N/A	#N/A	#N/A
882	BCAS1_chr20:53966905:53967073:-@chr20:53957431:53957497:-@chr20:53975388:53975430:-	ORF_preserving	0.0462381	nonNMD	#N/A	0.0329994	#N/A	#N/A	#N/A	#N/A
883	BCAS1_chr20:53975388:53975430:-@chr20:53953431:53953695:-@chr20:53985286:53985499:-	ORF_preserving	0.110238	nonNMD	#N/A	0.0329994	#N/A	#N/A	NA	F
884	BCAS1_chr20:53975388:53975430:-@chr20:53966905:53967073:-@chr20:53985286:53985499:-	ORF_preserving	0.0755419	nonNMD	#N/A	0.0329994	#N/A	#N/A	NA	F
885	BCAS2_chr1:114576687:114576758:-@chr1:114575589:114575751:-@chr1:114581298:114581391:-	NMD_ex	0.115781	nonNMD	#N/A	0.838579	0.720108	1	#N/A	#N/A
886	BCAS3_chr17:61026865:61026910:+@chr17:61015750:61015901:+@chr17:61034665:61034790:+	ORF_preserving	-0.0345452	nonNMD	-0.0424103	0.993016	0.6727	1	ORF_preserving	T
887	BCAS3_chr17:61380505:61380571:+@chr17:61368326:61368494:+@chr17:61391976:61392182:+	ORF_preserving	0.164755	nonNMD	-0.205582	0.993016	0.0429544	0.323133	ORF_preserving	T
888	BCAS3_chr17:61388617:61388708:+@chr17:61368326:61368494:+@chr17:61391976:61392273:+	ORF_changing	0.0802388	nonNMD	-0.0495197	0.993016	0.86595	1	ORF_changing	T
889	BCAS3_chr17:61388617:61388708:+@chr17:61380505:61380571:+@chr17:61391976:61392273:+	ORF_changing	0.0914766	nonNMD	0.088434	0.993016	0.683478	1	ORF_changing	T
890	BCAS4_chr20:50841765:50841900:+@chr20:50830278:50830380:+@chr20:50876485:50877177:+	ORF_preserving	0.224597	nonNMD	-0.0501882	0.0353531	0.273513	1	#N/A	#N/A
891	BCAS4_chr20:50875996:50876093:+@chr20:50841765:50841900:+@chr20:50876485:50876723:+	ORF_changing	0.087569	nonNMD	-0.0563801	0.0353531	0.0525303	0.374977	#N/A	#N/A
892	BCAT2_chr19:48806516:48806717:-@chr19:48800186:48800297:-@chr19:48810983:48811020:-	ORF_preserving	0.0199234	nonNMD	#N/A	0.515089	#N/A	#N/A	#N/A	#N/A
893	BCAT2_chr19:48806999:48807074:-@chr19:48800186:48800297:-@chr19:48810983:48811020:-	5UTR	0.158976	nonNMD	#N/A	0.515089	#N/A	#N/A	#N/A	#N/A
894	BCAT2_chr19:48807755:48808236:-@chr19:48806999:48807074:-@chr19:48810983:48811027:-	NMD_in	0.354123	NMD	-0.0159131	0.515089	0.765332	1	#N/A	#N/A
895	BCHE_chr3:165829516:165831041:-@chr3:165786144:165786311:-@chr3:165837313:165837462:-	Start_codon	Inf	nonNMD	#N/A	-0.20438	#N/A	#N/A	#N/A	#N/A
896	BCKDK_chr16:31110687:31110761:+@chr16:31110400:31110499:+@chr16:31111090:31111219:+	NMD_ex	0.423727	NMD	-0.236606	0.57572	3.12261e-12	7.10144e-10	#N/A	#N/A
897	BCL11A_chr2:60460681:60461744:-@chr2:60452499:60452666:-@chr2:60462281:60462424:-	ORF_changing	0.114706	nonNMD	-0.00624095	-0.477127	0.502159	1	#N/A	#N/A
898	BCL2L12_chr19:49670215:49670488:+@chr19:49669023:49669115:+@chr19:49673697:49673859:+	NMD_in	0.383168	NMD	-0.0975177	0.0558654	1	1	#N/A	#N/A
899	BCL2L13_chr22:17688985:17689142:+@chr22:17683213:17683321:+@chr22:17696140:17696210:+	NMD_ex	0.124651	nonNMD	-0.0131305	1.07205	0.687778	1	#N/A	#N/A
900	BCL2L13_chr22:17688985:17689142:+@chr22:17683213:17683321:+@chr22:17702242:17702386:+	NMD_in	0.351651	NMD	-0.122099	1.07205	0.0106339	0.110162	#N/A	#N/A
901	BCL2L13_chr22:17696140:17696210:+@chr22:17683213:17683321:+@chr22:17702242:17702386:+	NMD_in	0.402793	NMD	-0.122897	1.07205	0.0429481	0.323133	#N/A	#N/A
902	BCL2L13_chr22:17696140:17696210:+@chr22:17688985:17689142:+@chr22:17702242:17702386:+	NMD_ex	0.212976	NMD	0.0147958	1.07205	0.668269	1	#N/A	#N/A
903	BCL2L13_chr22:17696140:17696210:+@chr22:17688985:17689142:+@chr22:17726676:17730855:+	5UTR	0.201635	nonNMD	-0.0358168	1.07205	1	1	#N/A	#N/A
904	BCL2L13_chr22:17702242:17702386:+@chr22:17688985:17689142:+@chr22:17726676:17728699:+	Start_codon	0.388757	nonNMD	-0.0478097	1.07205	0.0227268	0.198071	#N/A	#N/A
905	BCL7B_chr7:73553547:73553669:-@chr7:73552166:73552242:-@chr7:73557486:73557676:-	NMD_ex_in	0.0489561	nonNMD	-0.0154783	1.25775	0.204229	0.99469	#N/A	#N/A
906	BCLAF1_chr6:136267028:136267175:-@chr6:136261264:136261477:-@chr6:136268161:136268273:-	ORF_preserving	0.0952575	nonNMD	0.0287424	1.18932	0.265973	1	ORF_preserving	T
907	BCLAF1_chr6:136269140:136269303:-@chr6:136268161:136268339:-@chr6:136269436:136269612:-	NMD_in	0.199959	NMD	0.0810234	1.18932	1.60895e-07	1.1807e-05	NMD_in	T
908	BCLAF1_chr6:136273962:136274189:-@chr6:136273081:136273187:-@chr6:136275531:136275701:-	NMD_in	0.368564	NMD	0.050976	1.18932	5.83618e-09	6.63631e-07	NMD_in	T
909	BCOR_chrX:40071636:40071690:-@chrX:40070972:40071159:-@chrX:40072348:40075180:-	ORF_preserving	-0.0334561	nonNMD	0.0502606	2.68333	0.756642	1	ORF_preserving	T
910	BCORL1_chrX:130024989:130025379:+@chrX:130022896:130022977:+@chrX:130028634:130028861:+	ORF_preserving	0.655465	nonNMD	-0.0568474	0.706129	0.109118	0.639518	#N/A	#N/A
911	BCS1L_chr2:218660938:218661307:+@chr2:218659655:218659743:+@chr2:218661405:218661416:+	Start_codon	Inf	nonNMD	#N/A	0.597431	#N/A	#N/A	#N/A	#N/A
912	BDH1_chr3:197554561:197554713:-@chr3:197546360:197546486:-@chr3:197555780:197555980:-	5UTR	Inf	nonNMD	#N/A	0.442091	#N/A	#N/A	#N/A	#N/A
913	BDP1_chr5:71549419:71549606:+@chr5:71548681:71548745:+@chr5:71553115:71553320:+	NMD_ex	0.448759	NMD	#N/A	0.870802	#N/A	#N/A	#N/A	#N/A
914	BDP1_chr5:71562774:71562895:+@chr5:71562273:71562520:+@chr5:71564753:71567820:+	NMD_in	0.46049	NMD	#N/A	0.870802	#N/A	#N/A	#N/A	#N/A
915	BEGAIN_chr14:100540495:100540579:-@chr14:100537146:100539315:-@chr14:100543857:100543965:-	ORF_preserving	0.530275	nonNMD	0.0277076	0.405636	0.5178	1	#N/A	#N/A
916	BEGAIN_chr14:100550419:100550509:-@chr14:100546500:100546662:-@chr14:100567910:100568141:-	ORF_preserving	0.152721	nonNMD	0	0.405636	#N/A	#N/A	#N/A	#N/A
917	BEND5_chr1:48742622:48742771:-@chr1:48736238:48736452:-@chr1:48758899:48759284:-	NMD_ex	0.397011	NMD	-0.231902	-0.240155	2.36121e-06	0.000119205	NMD_ex	T
918	BEND6_chr6:56981710:56981930:+@chr6:56955125:56955460:+@chr6:56992377:56992555:+	Start_codon	Inf	nonNMD	#N/A	0.0611014	#N/A	#N/A	#N/A	#N/A
919	BEND6_chr6:57014461:57014525:+@chr6:56992377:56992555:+@chr6:57015132:57015160:+	NMD_in	0.306232	NMD	-0.504965	0.0611014	1	1	#N/A	#N/A
920	BEST1_chr11:61951770:61951958:+@chr11:61949820:61950427:+@chr11:61955106:61955201:+	Start_codon	Inf	nonNMD	#N/A	0.693008	#N/A	#N/A	#N/A	#N/A
921	BET1_chr7:93994351:93994385:-@chr7:93975903:93976100:-@chr7:93996264:93996321:-	NMD_ex	0.121531	nonNMD	0.0788371	1.18063	1	1	#N/A	#N/A
922	BEX4_chrX:103215681:103215764:+@chrX:103215091:103215238:+@chrX:103216148:103217246:+	5UTR	Inf	nonNMD	#N/A	0.376059	#N/A	#N/A	#N/A	#N/A
923	BFAR_chr16:14648387:14648592:+@chr16:14644273:14644609:+@chr16:14649803:14649973:+	NMD_ex	0.0314025	nonNMD	#N/A	0.352684	#N/A	#N/A	#N/A	#N/A
924	BFAR_chr16:14649803:14649973:+@chr16:14644287:14644609:+@chr16:14655065:14655210:+	NMD_in	0.280413	NMD	#N/A	0.352684	#N/A	#N/A	#N/A	#N/A
925	BICDL1_chr12:120074442:120074586:+@chr12:120072510:120072729:+@chr12:120080886:120081017:+	ORF_preserving	0.306766	nonNMD	-0.0263355	1.66127	1	1	ORF_preserving	T
926	BICDL1_chr12:120090910:120091019:+@chr12:120089950:120090071:+@chr12:120092999:120093456:+	NMD_in	0.486015	NMD	-0.170136	1.66127	0.110241	0.64378	NMD_in	T
927	BID_chr22:17743802:17744013:-@chr22:17739348:17739488:-@chr22:17774380:17774495:-	5UTR	Inf	nonNMD	-0.0581857	-0.645325	0.0941976	0.576084	#N/A	#N/A
928	BID_chr22:17750104:17750174:-@chr22:17739348:17739488:-@chr22:17774380:17774412:-	5UTR	Inf	nonNMD	-0.0734655	-0.645325	0.131701	0.732632	#N/A	#N/A
929	BID_chr22:17750104:17750174:-@chr22:17743802:17744013:-@chr22:17774380:17774412:-	Start_codon	Inf	nonNMD	0.0614897	-0.645325	0.0727638	0.477431	#N/A	#N/A
930	BIN1_chr2:127051153:127051243:-@chr2:127050801:127050912:-@chr2:127059010:127059155:-	ORF_preserving	0.178482	nonNMD	0.00408231	0.251188	1	1	ORF_preserving	T
931	BIN1_chr2:127052254:127052362:-@chr2:127050801:127050912:-@chr2:127059010:127059155:-	ORF_preserving	0.134872	nonNMD	#N/A	0.251188	#N/A	#N/A	ORF_preserving	T
932	BIN1_chr2:127052254:127052362:-@chr2:127051153:127051243:-@chr2:127057472:127057601:-	ORF_preserving	-0.073574	nonNMD	-0.0124674	0.251188	1	1	ORF_preserving	T
933	BIN1_chr2:127052254:127052362:-@chr2:127051153:127051243:-@chr2:127059010:127059155:-	ORF_preserving	0.124968	nonNMD	0.0298616	0.251188	0.0370624	0.289375	ORF_preserving	T
934	BIN1_chr2:127053421:127053445:-@chr2:127052254:127052362:-@chr2:127057472:127057601:-	ORF_preserving	-0.150199	nonNMD	#N/A	0.251188	#N/A	#N/A	ORF_preserving	T
935	BIN1_chr2:127053421:127053445:-@chr2:127052254:127052362:-@chr2:127059010:127059155:-	ORF_preserving	-0.150199	nonNMD	#N/A	0.251188	#N/A	#N/A	ORF_preserving	T
936	BIN1_chr2:127053904:127054012:-@chr2:127050801:127050912:-@chr2:127059010:127059155:-	ORF_preserving	0.134872	nonNMD	#N/A	0.251188	#N/A	#N/A	#N/A	#N/A
937	BIN1_chr2:127053904:127054012:-@chr2:127051153:127051243:-@chr2:127057472:127057601:-	ORF_preserving	-0.073574	nonNMD	#N/A	0.251188	#N/A	#N/A	#N/A	#N/A
938	BIN1_chr2:127053904:127054012:-@chr2:127052254:127052362:-@chr2:127057472:127057601:-	ORF_preserving	-0.161268	nonNMD	#N/A	0.251188	#N/A	#N/A	#N/A	#N/A
939	BIN1_chr2:127053904:127054012:-@chr2:127052254:127052362:-@chr2:127059010:127059155:-	ORF_preserving	-0.161268	nonNMD	#N/A	0.251188	#N/A	#N/A	#N/A	#N/A
940	BIN1_chr2:127057472:127057601:-@chr2:127050801:127050912:-@chr2:127059010:127059155:-	ORF_preserving	0.131839	nonNMD	#N/A	0.251188	#N/A	#N/A	#N/A	#N/A
941	BIN1_chr2:127057472:127057601:-@chr2:127051153:127051243:-@chr2:127059010:127059155:-	ORF_preserving	0.121935	nonNMD	0.0190371	0.251188	0.216699	1	#N/A	#N/A
942	BIN1_chr2:127057472:127057601:-@chr2:127052254:127052362:-@chr2:127059010:127059155:-	ORF_preserving	-0.169021	nonNMD	#N/A	0.251188	1	1	#N/A	#N/A
943	BIN1_chr2:127068162:127068255:-@chr2:127063932:127064018:-@chr2:127068923:127069031:-	ORF_preserving	-0.0890139	nonNMD	-0.00407375	0.251188	0.798797	1	ORF_preserving	T
944	BIN3_chr8:22636524:22636586:-@chr8:22630441:22630578:-@chr8:22636921:22636962:-	NMD_ex_in	0.0483507	nonNMD	0.0363705	1.05451	0.527707	1	#N/A	#N/A
945	BIRC6_chr2:32590805:32590978:+@chr2:32575155:32575366:+@chr2:32593914:32594060:+	NMD_in	0.179762	NMD	0.0877742	1.45558	0.0138464	0.135096	NMD_in	T
946	BLOC1S6_chr15:45592134:45592276:+@chr15:45587122:45587525:+@chr15:45605427:45605514:+	5UTR	0.218825	nonNMD	#N/A	0.197755	#N/A	#N/A	#N/A	#N/A
947	BLOC1S6_chr15:45592134:45592276:+@chr15:45587590:45587796:+@chr15:45603099:45603187:+	NMD_ex	0.128546	nonNMD	#N/A	0.197755	#N/A	#N/A	#N/A	#N/A
948	BLOC1S6_chr15:45592134:45592276:+@chr15:45587784:45587876:+@chr15:45603099:45603187:+	5UTR	Inf	nonNMD	-0.0347477	0.197755	1	1	#N/A	#N/A
949	BLOC1S6_chr15:45603099:45603187:+@chr15:45587235:45587525:+@chr15:45605427:45605470:+	Start_codon	Inf	nonNMD	-0.187768	0.197755	0.0495227	0.359801	#N/A	#N/A
950	BLOC1S6_chr15:45603099:45603187:+@chr15:45587589:45587796:+@chr15:45605427:45605470:+	Start_codon	Inf	nonNMD	0.0879135	0.197755	0.56117	1	#N/A	#N/A
951	BLOC1S6_chr15:45603099:45603187:+@chr15:45592134:45592276:+@chr15:45605427:45605470:+	Start_codon	0.290677	nonNMD	0.0162343	0.197755	0.770304	1	#N/A	#N/A
952	BLOC1S6_chr15:45603103:45603187:+@chr15:45587351:45587525:+@chr15:45605427:45605514:+	5UTR	0.406932	nonNMD	-0.164334	0.197755	0.0978065	0.591662	#N/A	#N/A
953	BLOC1S6_chr15:45603103:45603187:+@chr15:45592123:45592276:+@chr15:45605427:45605514:+	5UTR	0.435299	nonNMD	#N/A	0.197755	#N/A	#N/A	#N/A	#N/A
954	BLVRA_chr7:43760016:43760110:+@chr7:43758686:43758734:+@chr7:43771137:43771170:+	5UTR	Inf	nonNMD	-0.0239715	-0.330731	0.00596351	0.0702423	#N/A	#N/A
955	BLZF1_chr1:169382061:169382281:+@chr1:169380480:169380609:+@chr1:169386996:169387209:+	NMD_ex	0.119665	nonNMD	-0.055278	0.921906	0.621647	1	#N/A	#N/A
956	BMP1_chr8:22177566:22177732:+@chr8:22176923:22177139:+@chr8:22177851:22177906:+	NMD_in	0.30228	NMD	0.0364679	1.09708	0.00424701	0.0540124	#N/A	#N/A
957	BMP1_chr8:22192234:22192335:+@chr8:22192089:22192151:+@chr8:22194057:22194174:+	NMD_in	0.222733	NMD	0.0242186	1.09708	0.0156429	0.148267	#N/A	#N/A
958	BMP1_chr8:22199263:22199387:+@chr8:22197239:22197420:+@chr8:22201117:22201200:+	NMD_in	0.308517	NMD	0.124529	1.09708	0.127248	0.714787	#N/A	#N/A
959	BNIP1_chr5:173151565:173151694:+@chr5:173146865:173146958:+@chr5:173154321:173154413:+	ORF_preserving	0.165044	nonNMD	-0.0062576	2.01402	0.567096	1	#N/A	#N/A
960	BNIP2_chr15:59668102:59668138:-@chr15:59663378:59664120:-@chr15:59668891:59668949:-	ORF_preserving	-0.0199593	nonNMD	#N/A	0.781208	0.661213	1	ORF_preserving	T
961	BNIP2_chr15:59678747:59678834:-@chr15:59677910:59678087:-@chr15:59679591:59679768:-	NMD_in	0.144806	NMD	0.0063712	0.781208	0.992045	1	NMD_in	T
962	BNIP2_chr15:59678775:59678834:-@chr15:59678048:59678087:-@chr15:59679591:59679768:-	NMD_in	0.0912435	nonNMD	0.00625509	0.781208	0.969623	1	#N/A	#N/A
963	BOD1_chr5:173609237:173609434:-@chr5:173607513:173608292:-@chr5:173613130:173613255:-	ORF_changing	0.166511	nonNMD	#N/A	0.79314	#N/A	#N/A	#N/A	#N/A
964	BOD1_chr5:173609237:173609434:-@chr5:173607513:173608292:-@chr5:173616199:173616358:-	NMD_in	0.442778	NMD	#N/A	0.79314	#N/A	#N/A	#N/A	#N/A
965	BOD1_chr5:173613130:173613255:-@chr5:173607520:173608292:-@chr5:173616199:173616588:-	ORF_changing	0.137607	nonNMD	-0.0504483	0.79314	0.00568774	0.0678434	#N/A	#N/A
966	BOD1L1_chr4:13572701:13572842:-@chr4:13569505:13570128:-@chr4:13576837:13576991:-	ORF_preserving	-0.180109	nonNMD	-0.107166	1.0455	0.00893163	0.0959921	ORF_preserving	T
967	BOLA3_chr2:74142271:74142360:-@chr2:74135397:74135658:-@chr2:74145188:74145303:-	ORF_changing	0.161066	nonNMD	#N/A	0.430927	#N/A	#N/A	#N/A	#N/A
968	BORCS5_chr12:12361205:12361349:+@chr12:12357120:12357509:+@chr12:12435627:12435785:+	ORF_preserving	0.237903	nonNMD	#N/A	0.165374	#N/A	#N/A	#N/A	#N/A
969	BORCS7-ASMT_chr10:102870083:102870211:+@chr10:102869804:102869845:+@chr10:102872447:102872598:+	NMD_ex	0.246824	NMD	#N/A	0	#N/A	#N/A	#N/A	#N/A
970	BORCS8_chr19:19186033:19186098:-@chr19:19181881:19182683:-@chr19:19192080:19192412:-	5UTR	Inf	nonNMD	#N/A	0.878673	#N/A	#N/A	#N/A	#N/A
971	BORCS8_chr19:19186892:19187005:-@chr19:19181881:19182683:-@chr19:19192080:19192412:-	5UTR	Inf	nonNMD	#N/A	0.878673	#N/A	#N/A	#N/A	#N/A
972	BORCS8-MEF2B_chr19:19180685:19180761:-@chr19:19150681:19150764:-@chr19:19182572:19182683:-	NMD_in	0.417281	NMD	-0.106061	-0.017518	1	1	#N/A	#N/A
973	BPHL_chr6:3119284:3119512:+@chr6:3118375:3118847:+@chr6:3123656:3123760:+	Start_codon	0.115577	nonNMD	-0.0705212	0.329558	0.0524031	0.374367	#N/A	#N/A
974	BPNT1_chr1:220066072:220066117:-@chr1:220062756:220062954:-@chr1:220067301:220067393:-	ORF_preserving	0.0724677	nonNMD	0.126068	-0.07193	0.0309346	0.252019	ORF_preserving	T
975	BPNT1_chr1:220072849:220072957:-@chr1:220069383:220069432:-@chr1:220073966:220074067:-	ORF_preserving	0.0786124	nonNMD	-0.0737073	-0.07193	0.112425	0.652977	#N/A	#N/A
976	BPTF_chr17:67886127:67886316:+@chr17:67875555:67875744:+@chr17:67891843:67891962:+	ORF_preserving	-0.125549	nonNMD	0.00496324	0.947406	1	1	ORF_preserving	T
977	BPTF_chr17:67928958:67929120:+@chr17:67928354:67928601:+@chr17:67929335:67929487:+	ORF_preserving	-0.139527	nonNMD	-0.0992772	0.947406	0.0242386	0.208235	ORF_preserving	T
978	BPTF_chr17:67963332:67963506:+@chr17:67959540:67959875:+@chr17:67964211:67964404:+	ORF_preserving	-0.157311	nonNMD	-0.216436	0.947406	0.000826577	0.0146892	ORF_preserving	T
979	BRAT1_chr7:2539178:2539351:-@chr7:2537876:2538764:-@chr7:2539543:2539642:-	ORF_changing	0.0331059	nonNMD	#N/A	0.965031	#N/A	#N/A	#N/A	#N/A
980	BRAT1_chr7:2540829:2540894:-@chr7:2539785:2539888:-@chr7:2540978:2541024:-	NMD_in	0.336548	NMD	0.0980383	0.965031	5.38718e-05	0.00160825	#N/A	#N/A
981	BRAT1_chr7:2544908:2545056:-@chr7:2542119:2543962:-@chr7:2547323:2547478:-	NMD_ex	0.138743	NMD	-0.115231	0.965031	7.32773e-07	4.37242e-05	#N/A	#N/A
982	BRCC3_chrX:155099314:155099389:+@chrX:155090783:155090839:+@chrX:155116056:155116183:+	ORF_preserving	0.319372	nonNMD	-0.0128226	0.524122	0.80741	1	#N/A	#N/A
983	BRD2_chr6:32975020:32975112:+@chr6:32974461:32974765:+@chr6:32975383:32975521:+	NMD_in	0.12066	nonNMD	#N/A	1.77049	#N/A	#N/A	NMD_in	T
984	BRD8_chr5:138166517:138166610:-@chr5:138165827:138166108:-@chr5:138167933:138168078:-	ORF_preserving	-0.214371	nonNMD	0.00311664	1.13127	0.24501	1	#N/A	#N/A
985	BRD8_chr5:138168469:138168688:-@chr5:138167933:138168078:-@chr5:138169221:138169349:-	ORF_preserving	-0.352268	nonNMD	-0.0375252	1.13127	0.571742	1	ORF_preserving	T
986	BRE_chr2:27892382:27892448:+@chr2:27890791:27890842:+@chr2:27894532:27894684:+	5UTR	Inf	nonNMD	#N/A	0.679756	#N/A	#N/A	#N/A	#N/A
987	BRE_chr2:28310081:28310153:+@chr2:28298337:28298491:+@chr2:28338449:28338901:+	ORF_changing	0.321101	nonNMD	#N/A	0.679756	#N/A	#N/A	#N/A	#N/A
988	BRE_chr2:28327273:28327447:+@chr2:28298337:28298491:+@chr2:28338449:28338901:+	ORF_changing	0.106908	nonNMD	#N/A	0.679756	#N/A	#N/A	#N/A	#N/A
989	BRINP3_chr1:190281559:190281750:-@chr1:190264864:190265055:-@chr1:190454654:190454940:-	NMD_ex	-0.110938	nonNMD	#N/A	-0.0546001	#N/A	#N/A	#N/A	#N/A
990	BROX_chr1:222722418:222722514:+@chr1:222719262:222719359:+@chr1:222724091:222724164:+	ORF_preserving	-0.00914471	nonNMD	-0.0120092	1.12911	1	1	#N/A	#N/A
991	BRPF1_chr3:9744223:9744508:+@chr3:9743577:9743901:+@chr3:9745007:9745155:+	ORF_preserving	-0.0595773	nonNMD	0.0419388	1.46829	0.0729074	0.478178	ORF_preserving	T
992	BRPF3_chr6:36211257:36211560:+@chr6:36210200:36210528:+@chr6:36217916:36218010:+	ORF_preserving	0.252056	nonNMD	-0.0154189	1.33154	0.349469	1	#N/A	#N/A
993	BRPF3_chr6:36213879:36214386:+@chr6:36210200:36210528:+@chr6:36217916:36218010:+	ORF_preserving	0.252056	nonNMD	#N/A	1.33154	#N/A	#N/A	#N/A	#N/A
994	BRPF3_chr6:36225266:36225364:+@chr6:36222167:36222265:+@chr6:36228901:36229056:+	ORF_changing	0.223595	nonNMD	#N/A	1.33154	1	1	Start_codon	F
995	BRPF3_chr6:36225270:36225364:+@chr6:36222167:36222265:+@chr6:36228901:36229056:+	NMD_in	0.395997	NMD	0.00402659	1.33154	1	1	NMD_in	T
996	BRSK2_chr11:1444970:1445002:+@chr11:1443488:1443635:+@chr11:1445293:1445458:+	NMD_ex	0.205556	NMD	-0.0294174	1.27679	0.000276521	0.00609599	NMD_ex	T
997	BRSK2_chr11:1447797:1447863:+@chr11:1445756:1445907:+@chr11:1449775:1449836:+	ORF_preserving	0.240921	nonNMD	0.0215035	1.27679	0.401358	1	ORF_preserving	T
998	BRSK2_chr11:1456954:1457049:+@chr11:1456597:1456687:+@chr11:1459191:1459239:+	NMD_in	0.327215	NMD	0.0993217	1.27679	0.000926725	0.0160952	NMD_in	T
999	BRSK2_chr11:1456954:1457049:+@chr11:1456597:1456687:+@chr11:1460969:1461714:+	ORF_changing	0.409594	nonNMD	-0.0298361	1.27679	0.0103822	0.108229	NMD_in	F
1000	BRSK2_chr11:1459191:1459239:+@chr11:1456954:1457049:+@chr11:1460969:1461136:+	NMD_in	0.32199	NMD	-0.0170404	1.27679	0.238406	1	ORF_preserving	F
1001	BSPRY_chr9:113368258:113368383:+@chr9:113362368:113362394:+@chr9:113369615:113371233:+	ORF_changing	0.30784	nonNMD	#N/A	-0.0287832	#N/A	#N/A	#N/A	#N/A
1002	BTBD1_chr15:83050072:83050178:-@chr15:83041727:83041925:-@chr15:83056388:83056545:-	NMD_ex	0.254937	NMD	-0.292269	1.17015	0	0	#N/A	#N/A
1003	BTBD10_chr11:13445023:13445181:-@chr11:13421641:13421838:-@chr11:13463091:13463226:-	Start_codon	Inf	nonNMD	#N/A	0.532527	#N/A	#N/A	Start_codon	T
1004	BTBD3_chr20:11917777:11918011:+@chr20:11890816:11890954:+@chr20:11918333:11918463:+	5UTR	Inf	nonNMD	0.0398432	0.0507227	0.664714	1	#N/A	#N/A
1005	BTBD3_chr20:11919085:11919176:+@chr20:11917777:11918601:+@chr20:11919717:11919836:+	NMD_ex	0.182499	NMD	0	0.0507227	#N/A	#N/A	#N/A	#N/A
1006	BTF3L4_chr1:52059834:52059901:+@chr1:52056124:52056379:+@chr1:52064824:52064938:+	Start_codon	Inf	nonNMD	#N/A	-0.0879719	#N/A	#N/A	#N/A	#N/A
1007	BTF3L4_chr1:52083339:52083541:+@chr1:52064824:52064938:+@chr1:52086111:52086171:+	Start_codon	-0.0641671	nonNMD	0.0602507	-0.0879719	0.133786	0.741917	#N/A	#N/A
1008	BTG3_chr21:17604144:17604276:-@chr21:17598616:17598824:-@chr21:17604859:17604997:-	ORF_preserving	0.296326	nonNMD	0.0183709	1.87021	0.124449	0.703076	#N/A	#N/A
1009	BTN2A1_chr6:26458606:26458718:+@chr6:26457921:26458142:+@chr6:26459480:26459828:+	Start_codon	Inf	nonNMD	0.0742814	0.989432	0.0439634	0.328468	#N/A	#N/A
1010	BTN2A1_chr6:26462796:26462897:+@chr6:26459480:26459828:+@chr6:26463243:26463525:+	NMD_in	0.0595752	nonNMD	0.0863133	0.989432	0.0298579	0.24532	#N/A	#N/A
1011	BTN2A2_chr6:26385014:26385362:+@chr6:26383791:26383915:+@chr6:26388012:26388289:+	ORF_preserving	-0.00273856	nonNMD	-0.0414206	1.62842	0.222316	1	#N/A	#N/A
1012	BTN2A2_chr6:26388012:26388294:+@chr6:26383432:26383915:+@chr6:26390004:26390137:+	ORF_preserving	0.465243	nonNMD	0.077565	1.62842	0.0395131	0.303786	#N/A	#N/A
1013	BTN3A2_chr6:26372896:26373097:+@chr6:26370321:26370603:+@chr6:26373275:26373296:+	ORF_preserving	0.144835	nonNMD	0	0.0622288	#N/A	#N/A	#N/A	#N/A
1014	BTN3A3_chr6:26448616:26448637:+@chr6:26448247:26448448:+@chr6:26448727:26448754:+	ORF_preserving	-0.109087	nonNMD	#N/A	0.0626935	#N/A	#N/A	#N/A	#N/A
1015	BTRC_chr10:101430344:101430452:+@chr10:101354032:101354228:+@chr10:101461980:101462058:+	ORF_preserving	0.429125	nonNMD	-0.0508102	1.05521	0.187922	0.940351	ORF_preserving	T
1016	BTRC_chr10:101461963:101462058:+@chr10:101430344:101430452:+@chr10:101479367:101479457:+	NMD_in	0.422435	NMD	-0.120252	1.05521	0.00030644	0.00662826	#N/A	#N/A
1017	BTRC_chr10:101461980:101462058:+@chr10:101430344:101430452:+@chr10:101479367:101479457:+	ORF_preserving	0.331949	nonNMD	-0.0829857	1.05521	0.000884794	0.0154953	ORF_preserving	T
1018	BZW2_chr7:16685923:16686040:+@chr7:16682779:16682845:+@chr7:16689796:16689906:+	Start_codon	0.233056	nonNMD	-0.105029	0.160731	0.000142557	0.00353372	#N/A	#N/A
1019	C10orf11_chr10:76346429:76346553:+@chr10:76324400:76324485:+@chr10:76557208:76557306:+	NMD_in	0.25368	NMD	#N/A	-0.0534572	#N/A	#N/A	#N/A	#N/A
1020	C10orf35_chr10:69631479:69631547:+@chr10:69630257:69630313:+@chr10:69631708:69631839:+	5UTR	Inf	nonNMD	#N/A	0.757257	#N/A	#N/A	#N/A	#N/A
1021	C11orf49_chr11:46987207:46987310:+@chr11:46936696:46936851:+@chr11:47052387:47052518:+	NMD_ex	0.198628	NMD	-0.00707548	0.366149	0.6777	1	#N/A	#N/A
1022	C11orf54_chr11:93747296:93747448:+@chr11:93741590:93741728:+@chr11:93750345:93750444:+	Start_codon	Inf	nonNMD	-0.12612	0.994799	0.000691914	0.0126793	#N/A	#N/A
1023	C11orf54_chr11:93747301:93747448:+@chr11:93741641:93741728:+@chr11:93750345:93750444:+	Start_codon	Inf	nonNMD	-0.134982	0.994799	0.000533524	0.0103637	#N/A	#N/A
1024	C11orf57_chr11:112074886:112074916:+@chr11:112074315:112074358:+@chr11:112075566:112075643:+	5UTR	Inf	nonNMD	#N/A	0.0457398	#N/A	#N/A	#N/A	#N/A
1025	C11orf74_chr11:36633283:36633438:+@chr11:36610080:36610239:+@chr11:36648015:36648155:+	NMD_in	-0.0110497	nonNMD	#N/A	-0.22187	#N/A	#N/A	#N/A	#N/A
1026	C11orf74_chr11:36636050:36636117:+@chr11:36610080:36610239:+@chr11:36648015:36648155:+	NMD_in	0.275003	NMD	#N/A	-0.22187	#N/A	#N/A	#N/A	#N/A
1027	C11orf74_chr11:36636050:36636117:+@chr11:36633283:36633438:+@chr11:36648015:36648155:+	NMD_ex	0.0851483	nonNMD	#N/A	-0.22187	#N/A	#N/A	#N/A	#N/A
1028	C11orf80_chr11:66788159:66788269:+@chr11:66759042:66759096:+@chr11:66796280:66796364:+	NMD_ex	0.00076741	nonNMD	0.143338	0.281608	0.0372619	0.290509	#N/A	#N/A
1029	C11orf80_chr11:66796280:66796364:+@chr11:66788159:66788269:+@chr11:66800640:66800686:+	ORF_preserving	0.0751051	nonNMD	0	0.281608	#N/A	#N/A	#N/A	#N/A
1030	C11orf80_chr11:66821642:66821764:+@chr11:66815833:66816199:+@chr11:66828265:66828364:+	NMD_ex	0.444119	NMD	-0.204903	0.281608	6.0209e-06	0.000262464	#N/A	#N/A
1031	C11orf80_chr11:66822563:66822674:+@chr11:66821642:66821764:+@chr11:66828265:66828364:+	ORF_preserving	-0.109294	nonNMD	0.0127813	0.281608	0.284429	1	#N/A	#N/A
1032	C11orf84_chr11:63818526:63818652:+@chr11:63818215:63818365:+@chr11:63818801:63819002:+	ORF_preserving	0.347439	nonNMD	#N/A	0.2269	#N/A	#N/A	#N/A	#N/A
1033	C12orf10_chr12:53303033:53303193:+@chr12:53299717:53300262:+@chr12:53305907:53306060:+	NMD_ex	0.651864	NMD	#N/A	0.628887	#N/A	#N/A	#N/A	#N/A
1034	C12orf10_chr12:53303033:53303193:+@chr12:53299717:53300262:+@chr12:53306197:53306320:+	NMD_ex	0.668359	NMD	#N/A	0.628887	#N/A	#N/A	#N/A	#N/A
1035	C12orf29_chr12:88036041:88036073:+@chr12:88035537:88035738:+@chr12:88040147:88040265:+	NMD_in	0.196814	NMD	0.0279412	0.56417	1	1	#N/A	#N/A
1036	C12orf29_chr12:88040147:88040265:+@chr12:88035445:88035738:+@chr12:88042824:88042920:+	NMD_ex	0.135071	NMD	#N/A	0.56417	#N/A	#N/A	#N/A	#N/A
1037	C12orf4_chr12:4517060:4517189:-@chr12:4505305:4505380:-@chr12:4518057:4518255:-	ORF_preserving	-0.580555	nonNMD	-0.0408624	1.35193	0.216843	1	#N/A	#N/A
1038	C12orf4_chr12:4518773:4518880:-@chr12:4518057:4518255:-@chr12:4525253:4525375:-	NMD_ex	0.218305	NMD	-0.166266	1.35193	5.23797e-06	0.000233184	#N/A	#N/A
1039	C12orf49_chr12:116720295:116720447:-@chr12:116719762:116719876:-@chr12:116737789:116738070:-	NMD_in	0.300096	NMD	#N/A	0.207012	#N/A	#N/A	#N/A	#N/A
1040	C12orf49_chr12:116723066:116723223:-@chr12:116720295:116720447:-@chr12:116737789:116738061:-	NMD_ex	0.119725	nonNMD	#N/A	0.207012	#N/A	#N/A	#N/A	#N/A
1041	C12orf73_chr12:103953413:103953534:-@chr12:103950201:103951630:-@chr12:103956630:103956748:-	ORF_changing	0.129348	nonNMD	-0.0153136	0.46948	0.910394	1	#N/A	#N/A
1042	C12orf76_chr12:110044419:110044533:-@chr12:110042280:110042459:-@chr12:110048362:110048565:-	ORF_changing	0.34937	nonNMD	-0.0133081	0.23716	0.385999	1	#N/A	#N/A
1043	C14orf159_chr14:91145220:91145313:+@chr14:91114062:91114283:+@chr14:91157638:91157690:+	5UTR	Inf	nonNMD	#N/A	0.429932	#N/A	#N/A	#N/A	#N/A
1044	C14orf159_chr14:91145220:91145313:+@chr14:91114369:91114528:+@chr14:91157638:91157690:+	5UTR	Inf	nonNMD	#N/A	0.429932	#N/A	#N/A	#N/A	#N/A
1045	C14orf159_chr14:91147780:91147858:+@chr14:91114062:91114283:+@chr14:91157638:91157690:+	5UTR	Inf	nonNMD	#N/A	0.429932	#N/A	#N/A	#N/A	#N/A
1046	C14orf159_chr14:91147780:91147858:+@chr14:91114369:91114528:+@chr14:91157638:91157690:+	5UTR	Inf	nonNMD	#N/A	0.429932	#N/A	#N/A	#N/A	#N/A
1047	C14orf159_chr14:91147780:91147858:+@chr14:91145220:91145313:+@chr14:91157638:91157690:+	5UTR	Inf	nonNMD	#N/A	0.429932	#N/A	#N/A	#N/A	#N/A
1048	C14orf159_chr14:91204705:91204825:+@chr14:91199756:91199905:+@chr14:91215404:91215556:+	ORF_preserving	0.0251675	nonNMD	#N/A	0.429932	#N/A	#N/A	#N/A	#N/A
1049	C14orf159_chr14:91204705:91204867:+@chr14:91199756:91199905:+@chr14:91215404:91215793:+	ORF_preserving	-0.0311483	nonNMD	#N/A	0.429932	#N/A	#N/A	#N/A	#N/A
1050	C14orf159_chr14:91223678:91223795:+@chr14:91215404:91215556:+@chr14:91224683:91224822:+	NMD_in	0.267442	NMD	#N/A	0.429932	#N/A	#N/A	#N/A	#N/A
1051	C14orf2_chr14:103920939:103921208:-@chr14:103913960:103913984:-@chr14:103921469:103921501:-	5UTR	Inf	nonNMD	#N/A	-0.225235	#N/A	#N/A	#N/A	#N/A
1052	C14orf79_chr14:104989631:104989707:+@chr14:104988942:104989088:+@chr14:104991490:104991620:+	NMD_in	0.541878	NMD	#N/A	0.69961	#N/A	#N/A	#N/A	#N/A
1053	C14orf80_chr14:105493834:105493933:+@chr14:105492578:105492734:+@chr14:105497356:105497413:+	ORF_preserving	0.218228	nonNMD	#N/A	0.628729	#N/A	#N/A	#N/A	#N/A
1054	C14orf80_chr14:105495879:105496086:+@chr14:105492578:105492734:+@chr14:105497356:105497443:+	ORF_preserving	0.309393	nonNMD	#N/A	0.628729	#N/A	#N/A	#N/A	#N/A
1055	C14orf80_chr14:105495879:105496086:+@chr14:105493834:105493933:+@chr14:105497356:105497443:+	ORF_preserving	0.275382	nonNMD	#N/A	0.628729	#N/A	#N/A	#N/A	#N/A
1056	C15orf57_chr15:40553436:40554127:-@chr15:40534342:40539355:-@chr15:40557215:40557372:-	NMD_in	0.528524	NMD	#N/A	0.368138	#N/A	#N/A	#N/A	#N/A
1057	C15orf57_chr15:40553594:40554127:-@chr15:40531330:40532302:-@chr15:40557215:40557372:-	NMD_in	0.451188	NMD	#N/A	0.368138	#N/A	#N/A	#N/A	#N/A
1058	C16orf58_chr16:31499301:31499407:-@chr16:31496848:31496950:-@chr16:31500685:31500731:-	ORF_changing	0.506124	nonNMD	#N/A	0.914602	#N/A	#N/A	#N/A	#N/A
1059	C16orf58_chr16:31499492:31499525:-@chr16:31496848:31496950:-@chr16:31500685:31500731:-	ORF_preserving	0.525347	nonNMD	#N/A	0.914602	#N/A	#N/A	#N/A	#N/A
1060	C16orf62_chr16:19650381:19650459:+@chr16:19647783:19647882:+@chr16:19651975:19652090:+	ORF_preserving	-0.258114	nonNMD	#N/A	0.953024	#N/A	#N/A	#N/A	#N/A
1061	C16orf86_chr16:67667226:67667525:+@chr16:67666836:67667072:+@chr16:67667877:67668098:+	ORF_changing	0.565439	nonNMD	-0.0824647	1.38008	1	1	#N/A	#N/A
1062	C16orf86_chr16:67667295:67667525:+@chr16:67666815:67667072:+@chr16:67667877:67668098:+	NMD_ex	0.535416	NMD	#N/A	1.38008	#N/A	#N/A	#N/A	#N/A
1063	C16orf87_chr16:46809602:46809785:-@chr16:46802093:46803070:-@chr16:46824385:46824482:-	ORF_preserving	0.0702485	nonNMD	#N/A	0.592184	#N/A	#N/A	#N/A	#N/A
1064	C17orf49_chr17:7015773:7015875:+@chr17:7015039:7015156:+@chr17:7016494:7016685:+	ORF_preserving	-0.0980543	nonNMD	-0.0532986	-0.115776	0.0774282	0.500596	ORF_preserving	T
1065	C17orf49_chr17:7016909:7017014:+@chr17:7016494:7016685:+@chr17:7017256:7017375:+	ORF_preserving	0.0238605	nonNMD	-0.0101922	-0.115776	0.727839	1	ORF_preserving	T
1066	C17orf49_chr17:7016949:7017014:+@chr17:7016494:7016685:+@chr17:7017256:7017304:+	ORF_changing	0.295725	nonNMD	-0.00996399	-0.115776	0.804291	1	#N/A	#N/A
1067	C17orf62_chr17:82447579:82447621:-@chr17:82446622:82446696:-@chr17:82449169:82449292:-	ORF_preserving	0.113793	nonNMD	#N/A	0.537098	#N/A	#N/A	#N/A	#N/A
1068	C17orf62_chr17:82447579:82447646:-@chr17:82446622:82446696:-@chr17:82449169:82449320:-	NMD_in	0.104448	nonNMD	#N/A	0.537098	#N/A	#N/A	#N/A	#N/A
1069	C17orf62_chr17:82449173:82449292:-@chr17:82446622:82446696:-@chr17:82450699:82450743:-	5UTR	Inf	nonNMD	#N/A	0.537098	#N/A	#N/A	#N/A	#N/A
1070	C17orf62_chr17:82449430:82449480:-@chr17:82449169:82449292:-@chr17:82450699:82450775:-	5UTR	Inf	nonNMD	#N/A	0.537098	#N/A	#N/A	#N/A	#N/A
1071	C17orf62_chr17:82449430:82449956:-@chr17:82449173:82449292:-@chr17:82450699:82450737:-	5UTR	Inf	nonNMD	#N/A	0.537098	#N/A	#N/A	#N/A	#N/A
1072	C17orf80_chr17:73242243:73242351:+@chr17:73235475:73236995:+@chr17:73242895:73243003:+	ORF_preserving	0.0352313	nonNMD	-0.139473	1.40876	0.238788	1	ORF_preserving	T
1073	C18orf8_chr18:23506969:23507054:+@chr18:23504370:23504447:+@chr18:23507984:23508041:+	NMD_ex	0.468949	NMD	#N/A	0.686568	#N/A	#N/A	#N/A	#N/A
1074	C18orf8_chr18:23506969:23507054:+@chr18:23504370:23504447:+@chr18:23515855:23515996:+	NMD_ex	0.676643	NMD	#N/A	0.686568	#N/A	#N/A	#N/A	#N/A
1075	C18orf8_chr18:23509192:23509279:+@chr18:23504370:23504447:+@chr18:23515855:23515886:+	ORF_changing	0.393862	nonNMD	#N/A	0.686568	#N/A	#N/A	#N/A	#N/A
1076	C18orf8_chr18:23509192:23509279:+@chr18:23506969:23507054:+@chr18:23515855:23515886:+	ORF_preserving	0.211047	nonNMD	#N/A	0.686568	#N/A	#N/A	#N/A	#N/A
1077	C19orf12_chr19:29708253:29708423:-@chr19:29698885:29702977:-@chr19:29715124:29715224:-	Start_codon	Inf	nonNMD	#N/A	-1.50218	#N/A	#N/A	#N/A	#N/A
1078	C19orf60_chr19:18589478:18589683:+@chr19:18588994:18589077:+@chr19:18590853:18590933:+	NMD_ex	0.544309	NMD	#N/A	0.332728	#N/A	#N/A	#N/A	#N/A
1079	C1D_chr2:68053060:68053286:-@chr2:68047172:68047319:-@chr2:68062944:68062982:-	Start_codon	Inf	nonNMD	-0.0871871	0.46217	0.0160437	0.151166	#N/A	#N/A
1080	C1orf123_chr1:53218866:53218923:-@chr1:53218413:53218495:-@chr1:53220260:53220344:-	ORF_preserving	-0.269587	nonNMD	#N/A	0.0564517	#N/A	#N/A	#N/A	#N/A
1081	C1orf159_chr1:1083914:1084011:-@chr1:1082915:1082987:-@chr1:1084352:1084383:-	ORF_changing	0.205342	nonNMD	0.0411651	0.655026	0.228128	1	#N/A	#N/A
1082	C1orf159_chr1:1083914:1084086:-@chr1:1081822:1082987:-@chr1:1084352:1084383:-	NMD_in	0.568998	NMD	0.0697946	0.655026	0.1707	0.880114	#N/A	#N/A
1083	C1orf162_chr1:111477650:111477775:+@chr1:111477333:111477428:+@chr1:111477982:111478512:+	ORF_changing	-0.0151189	nonNMD	#N/A	0.456181	#N/A	#N/A	#N/A	#N/A
1084	C1orf162_chr1:111477725:111477775:+@chr1:111477333:111477428:+@chr1:111477982:111478472:+	ORF_changing	-0.0073774	nonNMD	#N/A	0.456181	#N/A	#N/A	#N/A	#N/A
1085	C1orf194_chr1:109107006:109107122:-@chr1:109106534:109106659:-@chr1:109112598:109112747:-	NMD_ex	0.3343	NMD	#N/A	0.25987	#N/A	#N/A	#N/A	#N/A
1086	C1orf228_chr1:44698062:44698229:+@chr1:44689675:44689874:+@chr1:44700922:44701109:+	ORF_changing	0.541395	nonNMD	#N/A	0.308446	#N/A	#N/A	#N/A	#N/A
1087	C1orf228_chr1:44704088:44704173:+@chr1:44700922:44701119:+@chr1:44724121:44724244:+	NMD_ex	0.399402	NMD	#N/A	0.308446	#N/A	#N/A	#N/A	#N/A
1088	C1orf43_chr1:154213892:154213946:-@chr1:154212457:154212624:-@chr1:154214456:154214574:-	ORF_preserving	0.012582	nonNMD	0.0613902	0.105512	0.012349	0.123575	#N/A	#N/A
1089	C1orf43_chr1:154219835:154219937:-@chr1:154214456:154214574:-@chr1:154220341:154220533:-	ORF_preserving	-0.0722972	nonNMD	0.0969814	0.105512	0.0106866	0.110513	#N/A	#N/A
1090	C1orf50_chr1:42767508:42767624:+@chr1:42767268:42767390:+@chr1:42773562:42773649:+	NMD_ex	0.410281	NMD	#N/A	1.01718	#N/A	#N/A	#N/A	#N/A
1091	C1orf52_chr1:85258934:85259061:-@chr1:85258523:85258722:-@chr1:85259357:85259633:-	NMD_in	0.337384	NMD	0.122911	1.06632	0.0144382	0.139473	NMD_in	T
1092	C1orf54_chr1:150274086:150274170:+@chr1:150272698:150272863:+@chr1:150275740:150275799:+	ORF_preserving	0.300235	nonNMD	#N/A	0.0349957	#N/A	#N/A	#N/A	#N/A
1093	C1orf54_chr1:150279642:150279741:+@chr1:150276521:150276632:+@chr1:150280834:150280916:+	ORF_changing	0.445053	nonNMD	0.374469	0.0349957	1	1	#N/A	#N/A
1094	C1QTNF1_chr17:79034316:79034533:+@chr17:79024170:79024494:+@chr17:79043954:79044123:+	5UTR	Inf	nonNMD	1	0.128069	1	1	#N/A	#N/A
1095	C20orf24_chr20:36607889:36608000:+@chr20:36607714:36607818:+@chr20:36609600:36609730:+	NMD_in	0.315883	NMD	#N/A	0.713656	#N/A	#N/A	#N/A	#N/A
1096	C20orf24_chr20:36607889:36608000:+@chr20:36607714:36607818:+@chr20:36612009:36612557:+	NMD_in	0.240231	NMD	#N/A	0.713656	#N/A	#N/A	#N/A	#N/A
1097	C20orf24_chr20:36609600:36609758:+@chr20:36607714:36607818:+@chr20:36612009:36612557:+	ORF_changing	-0.0176492	nonNMD	#N/A	0.713656	#N/A	#N/A	#N/A	#N/A
1098	C20orf96_chr20:289558:289676:-@chr20:283962:284081:-@chr20:290258:290307:-	NMD_ex_in	0.180268	NMD	0.112044	0.196592	0.191384	0.951649	#N/A	#N/A
1099	C21orf33_chr21:44140249:44140342:+@chr21:44137176:44137296:+@chr21:44143204:44143361:+	ORF_preserving	0.311315	nonNMD	#N/A	0.343397	#N/A	#N/A	#N/A	#N/A
1100	C21orf59_chr21:32602271:32602367:-@chr21:32601666:32601973:-@chr21:32603160:32603292:-	ORF_preserving	0.0308651	nonNMD	#N/A	0.312152	#N/A	#N/A	#N/A	#N/A
1101	C21orf91_chr21:17795207:17795270:-@chr21:17788966:17793581:-@chr21:17796581:17797118:-	ORF_changing	0.06426	nonNMD	#N/A	0.0734941	#N/A	#N/A	#N/A	#N/A
1102	C2CD5_chr12:22458483:22458555:-@chr12:22456970:22457161:-@chr12:22469708:22469795:-	ORF_preserving	0.078748	nonNMD	#N/A	0.4574	#N/A	#N/A	#N/A	#N/A
1103	C2CD5_chr12:22458483:22458585:-@chr12:22456970:22457161:-@chr12:22469708:22469795:-	ORF_preserving	-0.0438963	nonNMD	-0.0466918	0.4574	0.232016	1	ORF_preserving	T
1104	C2CD5_chr12:22459491:22459542:-@chr12:22456970:22457161:-@chr12:22469708:22469795:-	ORF_preserving	-0.0128816	nonNMD	0.0164823	0.4574	0.607891	1	ORF_preserving	T
1105	C2CD5_chr12:22502738:22502804:-@chr12:22493222:22493337:-@chr12:22506710:22506819:-	ORF_preserving	0.0370292	nonNMD	#N/A	0.4574	#N/A	#N/A	ORF_preserving	T
1106	C2CD5_chr12:22512646:22512679:-@chr12:22506710:22506819:-@chr12:22513293:22513324:-	ORF_preserving	-0.0316815	nonNMD	0.0437021	0.4574	1	1	ORF_preserving	T
1107	C2CD5_chr12:22519039:22519239:-@chr12:22518095:22518137:-@chr12:22523425:22523624:-	NMD_in	0.323157	NMD	0.044622	0.4574	0.577693	1	NMD_in	T
1108	C2orf74_chr2:61157861:61158012:+@chr2:61145129:61145196:+@chr2:61162841:61162955:+	5UTR	Inf	nonNMD	-0.00122855	0.597996	0.945063	1	#N/A	#N/A
1109	C2orf74_chr2:61157861:61158012:+@chr2:61145129:61145196:+@chr2:61163051:61163142:+	5UTR	Inf	nonNMD	0.0614978	0.597996	0.540095	1	#N/A	#N/A
1110	C2orf74_chr2:61159317:61159439:+@chr2:61157861:61158012:+@chr2:61162841:61162955:+	5UTR	0.495693	nonNMD	0.256745	0.597996	0.0333372	0.267079	#N/A	#N/A
1111	C2orf74_chr2:61162841:61162955:+@chr2:61145067:61145196:+@chr2:61163051:61163142:+	5UTR	Inf	nonNMD	-3.9434e-05	0.597996	0.720367	1	#N/A	#N/A
1112	C2orf76_chr2:119321153:119321204:-@chr2:119317465:119317503:-@chr2:119339826:119339971:-	ORF_preserving	-0.0663957	nonNMD	0.000708044	0.432761	0.874515	1	#N/A	#N/A
1113	C2orf80_chr2:208170944:208171063:-@chr2:208165346:208165815:-@chr2:208171987:208172075:-	ORF_changing	0.190462	nonNMD	#DIV/0!	-0.237943	#N/A	#N/A	#N/A	#N/A
1114	C3orf18_chr3:50565465:50565861:-@chr3:50558024:50559737:-@chr3:50567462:50567665:-	5UTR	Inf	nonNMD	#N/A	0.466678	#N/A	#N/A	#N/A	#N/A
1115	C3orf18_chr3:50565465:50565861:-@chr3:50561721:50561747:-@chr3:50566005:50566094:-	Start_codon	Inf	nonNMD	#N/A	0.466678	#N/A	#N/A	#N/A	#N/A
1116	C3orf18_chr3:50565465:50565861:-@chr3:50561721:50561747:-@chr3:50567462:50567665:-	Start_codon	Inf	nonNMD	0.00703925	0.466678	0.868162	1	#N/A	#N/A
1117	C3orf18_chr3:50565525:50565700:-@chr3:50561721:50561747:-@chr3:50567462:50567676:-	Start_codon	Inf	nonNMD	-0.0339553	0.466678	0.959559	1	#N/A	#N/A
1118	C3orf18_chr3:50566005:50566094:-@chr3:50561721:50561747:-@chr3:50567462:50567625:-	5UTR	Inf	nonNMD	-0.195262	0.466678	0.0041596	0.0531249	#N/A	#N/A
1119	C3orf18_chr3:50566005:50566094:-@chr3:50565465:50565861:-@chr3:50567462:50567625:-	5UTR	Inf	nonNMD	-0.277958	0.466678	0.00231188	0.033563	#N/A	#N/A
1120	C4orf47_chr4:185436283:185436359:+@chr4:185436045:185436183:+@chr4:185440539:185440719:+	NMD_ex	0.412339	NMD	0	-0.301541	#N/A	#N/A	#N/A	#N/A
1121	C5orf22_chr5:31548489:31548687:+@chr5:31545670:31545712:+@chr5:31551292:31551432:+	ORF_preserving	0.120213	nonNMD	0.0623387	0.904112	0.0626377	0.427271	#N/A	#N/A
1122	C5orf42_chr5:37157312:37157420:-@chr5:37153739:37153993:-@chr5:37157669:37157814:-	ORF_preserving	-0.0284982	nonNMD	#N/A	1.11637	#N/A	#N/A	#N/A	#N/A
1123	C5orf42_chr5:37157312:37157462:-@chr5:37153739:37153993:-@chr5:37157669:37157868:-	ORF_preserving	-0.0454775	nonNMD	#N/A	1.11637	#N/A	#N/A	#N/A	#N/A
1124	C5orf42_chr5:37164272:37164327:-@chr5:37162464:37162566:-@chr5:37165538:37165671:-	NMD_ex	0.334477	NMD	#N/A	1.11637	#N/A	#N/A	#N/A	#N/A
1125	C6orf106_chr6:34646600:34646798:-@chr6:34606554:34606904:-@chr6:34654624:34654779:-	ORF_preserving	0.359238	nonNMD	#N/A	0.592223	#N/A	#N/A	#N/A	#N/A
1126	C6orf136_chr6:30647605:30647846:+@chr6:30647185:30647303:+@chr6:30649557:30649913:+	NMD_in	0.0549808	nonNMD	#N/A	1.78091	#N/A	#N/A	#N/A	#N/A
1127	C6orf89_chr6:36894503:36894603:+@chr6:36885853:36886028:+@chr6:36899425:36899633:+	NMD_in	0.461256	NMD	#N/A	0.476465	#N/A	#N/A	#N/A	#N/A
1128	C8orf33_chr8:145053061:145053146:+@chr8:145052466:145052897:+@chr8:145053296:145053437:+	NMD_ex	0.316676	NMD	0.0189257	0.989941	0.501112	1	#N/A	#N/A
1129	C8orf44_chr8:66677641:66677954:+@chr8:66667617:66667701:+@chr8:66679720:66681000:+	5UTR	Inf	nonNMD	-0.137728	#N/A	0.43292	1	#N/A	#N/A
1130	C8orf58_chr8:22602536:22602643:+@chr8:22602199:22602312:+@chr8:22603194:22603288:+	NMD_ex	0.262507	NMD	0.0226497	1.11391	0.881555	1	#N/A	#N/A
1131	C8orf58_chr8:22602560:22602643:+@chr8:22602199:22602312:+@chr8:22603194:22604133:+	ORF_changing	0.329172	nonNMD	0.00763784	1.11391	0.991437	1	#N/A	#N/A
1132	C8orf59_chr8:85219235:85219360:-@chr8:85217385:85217502:-@chr8:85220305:85220353:-	5UTR	Inf	nonNMD	#N/A	0.053962	#N/A	#N/A	#N/A	#N/A
1133	C8orf59_chr8:85219235:85219363:-@chr8:85217385:85217502:-@chr8:85220305:85220384:-	5UTR	Inf	nonNMD	#N/A	0.053962	#N/A	#N/A	#N/A	#N/A
1134	C8orf59_chr8:85219322:85219363:-@chr8:85217385:85217502:-@chr8:85220305:85220339:-	5UTR	Inf	nonNMD	#N/A	0.053962	#N/A	#N/A	#N/A	#N/A
1135	C9orf142_chr9:136992924:136992974:+@chr9:136992639:136992700:+@chr9:136993052:136993243:+	NMD_ex	0.386106	NMD	#N/A	0.868717	#N/A	#N/A	#N/A	#N/A
1136	C9orf3_chr9:95082574:95082719:+@chr9:95080693:95080780:+@chr9:95086681:95086918:+	ORF_changing	0.116957	nonNMD	#N/A	0.984847	#N/A	#N/A	#N/A	#N/A
1137	C9orf3_chr9:95085929:95086119:+@chr9:95082574:95082719:+@chr9:95086681:95086841:+	NMD_in	0.329165	NMD	#N/A	0.984847	#N/A	#N/A	NMD_in	T
1138	C9orf85_chr9:71918424:71918555:+@chr9:71911640:71911836:+@chr9:71947005:71947112:+	NMD_in	-0.114084	nonNMD	0.0170054	0.879116	0.723234	1	#N/A	#N/A
1139	C9orf85_chr9:71947005:71947112:+@chr9:71911544:71911836:+@chr9:71971504:71971618:+	NMD_ex	0.0107359	nonNMD	0.0540324	0.879116	0.904379	1	NMD_ex	T
1140	C9orf85_chr9:71971504:71971618:+@chr9:71947005:71947112:+@chr9:71982656:71983250:+	ORF_changing	0.00786032	nonNMD	0.0173538	0.879116	1	1	#N/A	#N/A
1141	CAAP1_chr9:26886103:26886188:-@chr9:26884809:26884885:-@chr9:26887312:26887478:-	NMD_ex	-0.0516493	nonNMD	-0.0237319	1.35353	1	1	#N/A	#N/A
1142	CAB39L_chr13:49401132:49401270:-@chr13:49382506:49382941:-@chr13:49401394:49401587:-	5UTR	Inf	nonNMD	#N/A	0.359478	#N/A	#N/A	#N/A	#N/A
1143	CAB39L_chr13:49401132:49401270:-@chr13:49382506:49382941:-@chr13:49433317:49433393:-	5UTR	Inf	nonNMD	-0.0166844	0.359478	1	1	#N/A	#N/A
1144	CABIN1_chr22:24041138:24041273:+@chr22:24038347:24038461:+@chr22:24042903:24043084:+	ORF_preserving	-0.121181	nonNMD	-0.120299	0.931305	0.162652	0.851458	#N/A	#N/A
1145	CABP1_chr12:120656092:120656272:+@chr12:120650084:120650682:+@chr12:120659877:120659908:+	ORF_preserving	0.257272	nonNMD	#N/A	0.153573	#N/A	#N/A	#N/A	#N/A
1146	CACFD1_chr9:133465321:133465447:+@chr9:133463482:133463555:+@chr9:133467920:133468028:+	ORF_preserving	0.169248	nonNMD	#N/A	0.850036	#N/A	#N/A	#N/A	#N/A
1147	CACNA1A_chr19:13210616:13210652:-@chr19:13209311:13209498:-@chr19:13212102:13212216:-	ORF_preserving	-0.0651055	nonNMD	0.0642455	0.904813	0.212863	1	ORF_preserving	T
1148	CACNA1A_chr19:13227430:13227527:-@chr19:13224666:13224772:-@chr19:13230081:13230209:-	NMD_ex	0.0710084	nonNMD	-0.297882	0.904813	0.000149584	0.00367578	NA	F
1149	CACNA1A_chr19:13228698:13228795:-@chr19:13224666:13224772:-@chr19:13230081:13230209:-	NMD_ex	0.34114	NMD	-0.341585	0.904813	8.95325e-06	0.000366437	#N/A	#N/A
1150	CACNA1A_chr19:13236448:13236618:-@chr19:13235613:13235730:-@chr19:13245181:13245265:-	NMD_in	0.315423	NMD	0.200323	0.904813	0.0856656	0.538909	NMD_in	T
1151	CACNA1A_chr19:13241520:13241526:-@chr19:13235613:13235730:-@chr19:13245181:13245215:-	ORF_preserving	-0.288117	nonNMD	0.000488549	0.904813	0.88843	1	#N/A	#N/A
1152	CACNA1C_chr12:2680362:2680575:+@chr12:2679443:2679796:+@chr12:2682549:2682678:+	ORF_preserving	0.00606384	nonNMD	#N/A	0.615293	#N/A	#N/A	#N/A	#N/A
1153	CACNA1G_chr17:50619682:50619826:+@chr17:50618654:50619008:+@chr17:50623906:50624075:+	ORF_preserving	-0.136537	nonNMD	#N/A	0.379907	#N/A	#N/A	ORF_preserving	T
1154	CACNA1G_chr17:50621659:50621794:+@chr17:50618654:50619008:+@chr17:50623906:50624075:+	ORF_preserving	-0.0856459	nonNMD	#N/A	0.379907	#N/A	#N/A	ORF_preserving	T
1155	CACNA2D3_chr3:54816852:54816870:+@chr3:54764217:54764351:+@chr3:54837158:54837230:+	ORF_preserving	-0.415001	nonNMD	-0.321326	0.979012	0.00521605	0.0634573	ORF_preserving	T
1156	CACNA2D3_chr3:54879349:54879411:+@chr3:54879017:54879089:+@chr3:54880795:54880863:+	NMD_ex	0.329241	NMD	-0.78548	0.979012	1	1	NMD_ex	T
1157	CACNB1_chr17:39185130:39185150:-@chr17:39184783:39184864:-@chr17:39186495:39186572:-	NMD_ex	0.210508	NMD	-0.188669	0.516756	2.10942e-14	6.51934e-12	NMD_ex	T
1158	CACNG7_chr19:53941469:53941615:+@chr19:53915364:53915505:+@chr19:53942035:53942386:+	ORF_changing	0.361476	nonNMD	0.163561	-0.16773	0.0212251	0.187835	#N/A	#N/A
1159	CACYBP_chr1:175000088:175000195:+@chr1:174999434:174999689:+@chr1:175004613:175004750:+	Start_codon	Inf	nonNMD	-0.0514345	-0.125344	0.123533	0.699542	#N/A	#N/A
1160	CAD_chr2:27226130:27226319:+@chr2:27225704:27225926:+@chr2:27226524:27226649:+	ORF_preserving	-0.207779	nonNMD	-0.113297	0.451479	0.0626988	0.427524	#N/A	#N/A
1161	CAD_chr2:27240566:27240617:+@chr2:27240264:27240361:+@chr2:27240910:27240955:+	ORF_preserving	-0.192575	nonNMD	#N/A	0.451479	1	1	ORF_preserving	T
1162	CADM1_chr11:115190887:115190941:-@chr11:115178643:115178775:-@chr11:115198405:115198438:-	ORF_preserving	-0.0182433	nonNMD	-0.136008	0.133461	2.14939e-12	4.95831e-10	ORF_preserving	T
1163	CADM1_chr11:115190887:115190941:-@chr11:115178643:115178775:-@chr11:115214607:115214780:-	ORF_preserving	0.0952048	nonNMD	#N/A	0.133461	#N/A	#N/A	ORF_preserving	T
1164	CADM1_chr11:115198405:115198438:-@chr11:115178643:115178775:-@chr11:115209573:115209657:-	ORF_preserving	-0.0182433	nonNMD	-0.0362488	0.133461	0.0705825	0.466675	ORF_preserving	T
1165	CADM1_chr11:115198405:115198438:-@chr11:115178643:115178775:-@chr11:115214607:115214780:-	ORF_preserving	0.0952048	nonNMD	-0.0641601	0.133461	0.00642816	0.0742543	ORF_preserving	T
1166	CADM1_chr11:115209573:115209657:-@chr11:115178643:115178775:-@chr11:115214607:115214694:-	ORF_preserving	0.0291752	nonNMD	-0.00867033	0.133461	0.717088	1	ORF_preserving	T
1167	CADM1_chr11:115209573:115209657:-@chr11:115198405:115198438:-@chr11:115214607:115214694:-	ORF_preserving	-0.00573483	nonNMD	0.106646	0.133461	6.89084e-06	0.000294528	ORF_preserving	T
1168	CADM2_chr3:85979163:85979283:+@chr3:85961468:85961647:+@chr3:86065604:86065730:+	ORF_preserving	-0.122682	nonNMD	0.134826	-0.346448	7.91962e-10	1.15706e-07	ORF_preserving	T
1169	CADM3_chr1:159189770:159189872:+@chr1:159171608:159171853:+@chr1:159191935:159192076:+	ORF_preserving	0.162006	nonNMD	0.0132097	-0.281816	0.901563	1	ORF_preserving	T
1170	CADPS_chr3:62481722:62481869:-@chr3:62478260:62478416:-@chr3:62491338:62491480:-	ORF_preserving	-0.0735337	nonNMD	-0.0500028	0.29719	0.261184	1	ORF_preserving	T
1171	CADPS_chr3:62493644:62493665:-@chr3:62492289:62492446:-@chr3:62499161:62499268:-	ORF_preserving	-0.145586	nonNMD	#N/A	0.29719	#N/A	#N/A	ORF_preserving	T
1172	CADPS_chr3:62498145:62498154:-@chr3:62492289:62492446:-@chr3:62499161:62499268:-	ORF_preserving	-0.159133	nonNMD	#N/A	0.29719	1	1	#N/A	#N/A
1173	CADPS_chr3:62530653:62530812:-@chr3:62518148:62518250:-@chr3:62532870:62533058:-	ORF_preserving	-0.0717735	nonNMD	-0.022533	0.29719	0.628359	1	#N/A	#N/A
1174	CADPS2_chr7:122386294:122386309:-@chr7:122379367:122379442:-@chr7:122387025:122387173:-	ORF_preserving	-0.334325	nonNMD	#DIV/0!	0.147595	#N/A	#N/A	ORF_preserving	T
1175	CADPS2_chr7:122393195:122393315:-@chr7:122388582:122388738:-@chr7:122393440:122393582:-	ORF_preserving	-0.156278	nonNMD	#N/A	0.147595	#N/A	#N/A	ORF_preserving	T
1176	CADPS2_chr7:122414067:122414076:-@chr7:122407539:122407696:-@chr7:122416060:122416164:-	ORF_preserving	-0.235014	nonNMD	#N/A	0.147595	#N/A	#N/A	ORF_preserving	T
1177	CADPS2_chr7:122436359:122436380:-@chr7:122416060:122416164:-@chr7:122438340:122438376:-	ORF_preserving	-0.221467	nonNMD	#DIV/0!	0.147595	#N/A	#N/A	ORF_preserving	T
1178	CADPS2_chr7:122480851:122480860:-@chr7:122474380:122474517:-@chr7:122490080:122490281:-	ORF_preserving	-0.235014	nonNMD	#N/A	0.147595	#N/A	#N/A	#N/A	#N/A
1179	CALCOCO2_chr17:48856578:48856616:+@chr17:48856100:48856187:+@chr17:48860313:48860449:+	NMD_in	0.240627	NMD	0.415131	1.4629	0	0	#N/A	#N/A
1180	CALD1_chr7:134935687:134935765:+@chr7:134932987:134933390:+@chr7:134941091:134941237:+	ORF_preserving	-0.187045	nonNMD	-0.0284457	0.971415	0.434517	1	#N/A	#N/A
1181	CALD1_chr7:134962819:134962934:+@chr7:134960532:134960628:+@chr7:134965305:134965386:+	NMD_in	0.321326	NMD	0.238952	0.971415	0.0123099	0.123234	#N/A	#N/A
1182	CALM2_chr2:47172413:47172459:-@chr2:47170733:47170764:-@chr2:47176235:47176453:-	5UTR	Inf	nonNMD	-0.0350782	-0.477607	1	1	#N/A	#N/A
1183	CALM2_chr2:47172413:47172459:-@chr2:47170733:47170764:-@chr2:47176276:47176470:-	5UTR	Inf	nonNMD	0.0783328	-0.477607	0.231142	1	#N/A	#N/A
1184	CAMK1_chr3:9765758:9765890:-@chr3:9763138:9763213:-@chr3:9767666:9767781:-	ORF_preserving	-0.134624	nonNMD	0.11159	0.232356	0.000155507	0.00380195	#N/A	#N/A
1185	CAMK1_chr3:9766124:9766213:-@chr3:9763138:9763213:-@chr3:9767666:9767781:-	NMD_in	0.554291	NMD	#N/A	0.232356	#N/A	#N/A	#N/A	#N/A
1186	CAMK1_chr3:9766124:9766213:-@chr3:9765758:9765890:-@chr3:9767666:9767781:-	NMD_in	0.216829	NMD	0.0188592	0.232356	0.807711	1	#N/A	#N/A
1187	CAMK2A_chr5:150239703:150239736:-@chr5:150238288:150238748:-@chr5:150245160:150245201:-	ORF_preserving	0.0840794	nonNMD	#N/A	0.235514	#N/A	#N/A	ORF_preserving	T
1188	CAMK2B_chr7:44232821:44232866:-@chr7:44231005:44231054:-@chr7:44234389:44234461:-	ORF_preserving	-0.142605	nonNMD	0.0281809	0.878567	0.613033	1	ORF_preserving	T
1189	CAMK2B_chr7:44232821:44232866:-@chr7:44231005:44231054:-@chr7:44234638:44234676:-	ORF_preserving	0.107177	nonNMD	0.124542	0.878567	1	1	ORF_preserving	T
1190	CAMK2B_chr7:44239588:44239663:-@chr7:44234638:44234676:-@chr7:44240706:44240749:-	ORF_preserving	0.0361388	nonNMD	-0.0954936	0.878567	0.807139	1	ORF_preserving	T
1191	CAMK2D_chr4:113455725:113455821:-@chr4:113454086:113454515:-@chr4:113457334:113457563:-	ORF_changing	0.162781	nonNMD	#N/A	1.56777	#N/A	#N/A	ORF_changing	T
1192	CAMK2D_chr4:113502935:113502977:-@chr4:113500462:113500511:-@chr4:113509637:113509675:-	ORF_preserving	-0.076888	nonNMD	-0.21744	1.56777	0.00372583	0.0486288	ORF_preserving	T
1193	CAMK2D_chr4:113504975:113505035:-@chr4:113500462:113500511:-@chr4:113509637:113509675:-	ORF_preserving	-0.0254286	nonNMD	#N/A	1.56777	#N/A	#N/A	ORF_preserving	T
1194	CAMK2D_chr4:113508235:113508268:-@chr4:113500462:113500511:-@chr4:113509637:113509675:-	ORF_preserving	-0.076888	nonNMD	#N/A	1.56777	1	1	ORF_preserving	T
1195	CAMK2G_chr10:73818208:73818895:-@chr10:73817478:73817554:-@chr10:73819531:73819645:-	NMD_in	0.458467	NMD	0.0129821	0.787445	0.584056	1	#N/A	#N/A
1196	CAMK2G_chr10:73818208:73818895:-@chr10:73817478:73817554:-@chr10:73821681:73821730:-	NMD_in	0.40661	NMD	#N/A	0.787445	#N/A	#N/A	#N/A	#N/A
1197	CAMK2G_chr10:73819531:73819617:-@chr10:73817478:73817554:-@chr10:73821681:73821730:-	NMD_in	0.388638	NMD	-0.0720606	0.787445	0.213943	1	#N/A	#N/A
1198	CAMK2G_chr10:73819531:73819645:-@chr10:73817478:73817554:-@chr10:73821681:73821730:-	ORF_preserving	0.0600271	nonNMD	-0.0233411	0.787445	0.681509	1	ORF_preserving	T
1199	CAMK2G_chr10:73825278:73825347:-@chr10:73824039:73824084:-@chr10:73828088:73828121:-	ORF_preserving	0.10568	nonNMD	0.0620566	0.787445	0.113352	0.657095	ORF_preserving	T
1200	CAMK2G_chr10:73825278:73825347:-@chr10:73824039:73824084:-@chr10:73837467:73837511:-	ORF_preserving	0.139481	nonNMD	0.0861952	0.787445	0.223904	1	ORF_preserving	T
1201	CAMK2G_chr10:73828088:73828121:-@chr10:73824039:73824084:-@chr10:73837467:73837511:-	ORF_preserving	0.0779925	nonNMD	0.156544	0.787445	0.0983186	0.593865	ORF_preserving	T
1202	CAMK2G_chr10:73828088:73828121:-@chr10:73825278:73825347:-@chr10:73837467:73837511:-	ORF_preserving	0.130795	nonNMD	0.0322626	0.787445	0.859702	1	ORF_preserving	T
1203	CAMK2G_chr10:73839538:73839601:-@chr10:73837467:73837511:-@chr10:73842168:73842211:-	ORF_preserving	0.145237	nonNMD	0.0423982	0.787445	0.495617	1	ORF_preserving	T
1204	CAMKK1_chr17:3882256:3882370:-@chr17:3881626:3881648:-@chr17:3882527:3882564:-	ORF_preserving	0.0946025	nonNMD	-0.0412461	2.3596	0.327651	1	#N/A	#N/A
1205	CAMKK2_chr12:121244572:121244615:-@chr12:121237696:121240869:-@chr12:121245139:121245240:-	ORF_changing	0.126021	nonNMD	#N/A	-1.18806	#N/A	#N/A	ORF_changing	T
1206	CAMLG_chr5:134741062:134741523:+@chr5:134738500:134738792:+@chr5:134743986:134744052:+	ORF_changing	0.152111	nonNMD	#N/A	0.332523	#N/A	#N/A	#N/A	#N/A
1207	CAMLG_chr5:134741062:134741523:+@chr5:134738500:134738792:+@chr5:134750758:134752160:+	ORF_changing	0.116075	nonNMD	#N/A	0.332523	#N/A	#N/A	#N/A	#N/A
1208	CAMLG_chr5:134743986:134744052:+@chr5:134738582:134738792:+@chr5:134750758:134751377:+	ORF_preserving	0.0531403	nonNMD	0.148388	0.332523	0.00147103	0.0233145	#N/A	#N/A
1209	CAMSAP1_chr9:135862466:135862608:-@chr9:135850321:135850461:-@chr9:135866455:135866536:-	NMD_ex	0.279621	NMD	-0.31381	0.6593	1.43328e-06	7.6952e-05	#N/A	#N/A
1210	CAMSAP1_chr9:135865331:135865364:-@chr9:135862466:135862608:-@chr9:135866455:135866536:-	ORF_preserving	0.0206991	nonNMD	0.0351586	0.6593	0.325331	1	ORF_preserving	T
1211	CAMSAP2_chr1:200828572:200828605:+@chr1:200815560:200815644:+@chr1:200832199:200832341:+	ORF_preserving	0.446471	nonNMD	-0.258467	0.481203	0.00999736	0.105011	ORF_preserving	T
1212	CAMTA1_chr1:6820180:6820250:+@chr1:6785323:6785575:+@chr1:6825091:6825210:+	NMD_ex	0.218048	NMD	#N/A	0.546199	#N/A	#N/A	NMD_ex	T
1213	CAMTA1_chr1:6871756:6871840:+@chr1:6825091:6825210:+@chr1:6887653:6887787:+	NMD_in	0.634755	NMD	-0.015349	0.546199	0.57553	1	NMD_in	T
1214	CAMTA1_chr1:7749770:7749791:+@chr1:7747709:7747781:+@chr1:7751198:7751392:+	ORF_preserving	0.0726845	nonNMD	-0.0848405	0.546199	0.503657	1	ORF_preserving	T
1215	CAMTA1_chr1:7755637:7755668:+@chr1:7752458:7752533:+@chr1:7766458:7769706:+	Same_stop_codon_diff_from_annot	0.190134	nonNMD	#N/A	0.546199	#N/A	#N/A	Same_stop_codon_diff_from_annot	T
1216	CAMTA2_chr17:4969499:4969520:-@chr17:4969149:4969337:-@chr17:4969629:4969701:-	ORF_preserving	-0.134957	nonNMD	0	0.910063	#N/A	#N/A	ORF_preserving	T
1217	CAMTA2_chr17:4982088:4982160:-@chr17:4981677:4981831:-@chr17:4982756:4982892:-	ORF_preserving	0.0831911	nonNMD	0.124284	0.910063	0.161929	0.848903	ORF_preserving	T
1218	CAMTA2_chr17:4982088:4982175:-@chr17:4981677:4981831:-@chr17:4982756:4982892:-	ORF_preserving	0.0629491	nonNMD	0.145347	0.910063	0.121509	0.691979	ORF_preserving	T
1219	CAMTA2_chr17:4982088:4982227:-@chr17:4981677:4981831:-@chr17:4982756:4982892:-	NMD_in	0.27808	NMD	0.176537	0.910063	0.108284	0.636127	NMD_in	T
1220	CAP1_chr1:40041428:40041493:+@chr1:40040731:40040801:+@chr1:40059333:40059458:+	5UTR	Inf	nonNMD	-0.0526639	-0.176156	0.0939996	0.575419	#N/A	#N/A
1221	CAP2_chr6:17507168:17507312:+@chr6:17462995:17463073:+@chr6:17539268:17539458:+	ORF_preserving	-0.230275	nonNMD	-0.0127356	0.367901	1	1	#N/A	#N/A
1222	CAP2_chr6:17513848:17513954:+@chr6:17462995:17463073:+@chr6:17539268:17539290:+	NMD_in	0.108032	nonNMD	#N/A	0.367901	#N/A	#N/A	#N/A	#N/A
1223	CAPN10_chr2:240595933:240596152:+@chr2:240595023:240595304:+@chr2:240596318:240596521:+	NMD_in	0.38601	NMD	0.0745041	0.731611	0.018756	0.170169	#N/A	#N/A
1224	CAPN10_chr2:240595933:240596152:+@chr2:240595023:240595304:+@chr2:240597887:240598087:+	NMD_in	0.443806	NMD	#N/A	0.731611	#N/A	#N/A	#N/A	#N/A
1225	CAPN10_chr2:240595933:240596521:+@chr2:240595023:240595304:+@chr2:240597887:240598087:+	NMD_in	0.469355	NMD	0.141762	0.731611	0.0659727	0.443804	#N/A	#N/A
1226	CAPN10_chr2:240596680:240596942:+@chr2:240595933:240596521:+@chr2:240597887:240598087:+	NMD_ex	0.431305	NMD	-0.111959	0.731611	0.00434302	0.0549579	#N/A	#N/A
1227	CAPN10_chr2:240596849:240596942:+@chr2:240596318:240596521:+@chr2:240597887:240598087:+	ORF_preserving	0.339323	nonNMD	-0.128813	0.731611	0.0114852	0.116871	#N/A	#N/A
1228	CAPN3_chr15:42405925:42405943:+@chr15:42403740:42403777:+@chr15:42408210:42408324:+	ORF_preserving	-0.351118	nonNMD	#N/A	0.0294344	#N/A	#N/A	ORF_preserving	T
1229	CAPN3_chr15:42405925:42405943:+@chr15:42404779:42404955:+@chr15:42408210:42408324:+	5UTR	Inf	nonNMD	#N/A	0.0294344	#N/A	#N/A	ORF_preserving	F
1230	CAPN3_chr15:42408210:42408324:+@chr15:42405925:42405943:+@chr15:42409302:42409380:+	5UTR	-0.198044	nonNMD	#N/A	0.0294344	#N/A	#N/A	#N/A	#N/A
1231	CAPN3_chr15:42408210:42408437:+@chr15:42405925:42405943:+@chr15:42409302:42409380:+	Start_codon	Inf	nonNMD	#N/A	0.0294344	#N/A	#N/A	#N/A	#N/A
1232	CAPN7_chr3:15241452:15241588:+@chr3:15240753:15240853:+@chr3:15242177:15242253:+	NMD_ex	0.543711	NMD	-0.294467	1.4117	6.00122e-05	0.00175568	#N/A	#N/A
1233	CAPRIN2_chr12:30719078:30719225:-@chr12:30716289:30716676:-@chr12:30723258:30723314:-	ORF_preserving	-0.186488	nonNMD	-0.024864	0.817588	0.5961	1	#N/A	#N/A
1234	CAPRIN2_chr12:30720810:30720915:-@chr12:30716507:30716676:-@chr12:30723258:30723314:-	ORF_preserving	-0.223978	nonNMD	-0.0601577	0.817588	0.735315	1	#N/A	#N/A
1235	CAPRIN2_chr12:30720810:30720915:-@chr12:30719078:30719225:-@chr12:30723258:30723314:-	ORF_preserving	-0.292268	nonNMD	-0.298801	0.817588	8.03536e-07	4.74389e-05	#N/A	#N/A
1236	CAPRIN2_chr12:30733628:30733711:-@chr12:30731342:30731510:-@chr12:30734967:30735014:-	NMD_ex	0.36779	NMD	-0.087308	0.817588	0.492779	1	#N/A	#N/A
1237	CAPZB_chr1:19342751:19342864:-@chr1:19338822:19339617:-@chr1:19344357:19344434:-	ORF_changing	0.311878	nonNMD	#N/A	-0.103214	1	1	ORF_changing	T
1238	CARD19_chr9:93111878:93111938:+@chr9:93110567:93110721:+@chr9:93112217:93112289:+	ORF_preserving	0.274294	nonNMD	-0.0836218	0.261472	0.0834725	0.528769	ORF_preserving	T
1239	CARD8_chr19:48218870:48219012:-@chr19:48215339:48215384:-@chr19:48221729:48221855:-	ORF_changing	0.241978	nonNMD	0.0698878	0.100523	0.350467	1	#N/A	#N/A
1240	CARD8_chr19:48232452:48232493:-@chr19:48231659:48231810:-@chr19:48234402:48234543:-	NMD_ex	0.133378	NMD	-0.243449	0.100523	0.00132766	0.021444	#N/A	#N/A
1241	CARD8_chr19:48238382:48238526:-@chr19:48233820:48234543:-@chr19:48240961:48241063:-	ORF_preserving	0.151935	nonNMD	0.0896889	0.100523	0.282624	1	#N/A	#N/A
1242	CARD8_chr19:48238382:48238532:-@chr19:48232452:48234543:-@chr19:48240961:48241063:-	ORF_preserving	0.150532	nonNMD	0.126133	0.100523	0.118654	0.680382	#N/A	#N/A
1243	CARD8_chr19:48249522:48249633:-@chr19:48240961:48241063:-@chr19:48249750:48249810:-	5UTR	Inf	nonNMD	-0.256659	0.100523	0.013122	0.129775	#N/A	#N/A
1244	CARF_chr2:202966977:202967098:+@chr2:202961236:202961426:+@chr2:202969918:202970062:+	NMD_ex	0.23763	NMD	#N/A	0.471144	#N/A	#N/A	#N/A	#N/A
1245	CARF_chr2:202974333:202974496:+@chr2:202971504:202971738:+@chr2:202977268:202977332:+	NMD_ex	0.253117	NMD	-0.327381	0.471144	1	1	NMD_ex	T
1246	CARM1_chr19:10921374:10921443:+@chr19:10921049:10921127:+@chr19:10921614:10921900:+	ORF_preserving	0.27875	nonNMD	-0.0369036	0.539299	0.00161664	0.0251706	ORF_preserving	T
1247	CARMIL1_chr6:25612736:25612886:+@chr6:25610049:25610181:+@chr6:25619446:25619693:+	ORF_preserving	-0.0491442	nonNMD	0.0214689	1.13924	1	1	ORF_preserving	T
1248	CARMIL1_chr6:25612739:25612886:+@chr6:25610121:25610181:+@chr6:25619446:25620530:+	ORF_preserving	-0.0491442	nonNMD	0.021764	1.13924	1	1	ORF_preserving	T
1249	CARMIL2_chr16:67656800:67656881:+@chr16:67656423:67656645:+@chr16:67657238:67657316:+	ORF_preserving	0.344267	nonNMD	-0.00887045	1.30735	0.941012	1	ORF_preserving	T
1250	CARMIL2_chr16:67656833:67656881:+@chr16:67656423:67656645:+@chr16:67657238:67657316:+	ORF_preserving	0.329716	nonNMD	-0.0408187	1.30735	0.381311	1	#N/A	#N/A
1251	CARMIL3_chr14:24065621:24065750:+@chr14:24064957:24065273:+@chr14:24066397:24066464:+	ORF_preserving	-0.238512	nonNMD	#N/A	1.1346	#N/A	#N/A	#N/A	#N/A
1252	CARNS1_chr11:67416175:67417677:+@chr11:67415677:67415763:+@chr11:67418430:67418520:+	5UTR	Inf	nonNMD	#N/A	0.304453	#N/A	#N/A	#N/A	#N/A
1253	CARNS1_chr11:67417406:67417677:+@chr11:67415677:67415763:+@chr11:67418430:67418520:+	5UTR	Inf	nonNMD	#N/A	0.304453	#N/A	#N/A	#N/A	#N/A
1254	CARS_chr11:3047752:3048001:-@chr11:3042164:3042256:-@chr11:3057342:3057437:-	5UTR	-0.100687	nonNMD	#N/A	-0.0289085	#N/A	#N/A	ORF_preserving	F
1255	CARS2_chr13:110644064:110644182:-@chr13:110642314:110642521:-@chr13:110644384:110644483:-	NMD_in	0.539693	NMD	0.19307	0.808078	2.47636e-09	3.14191e-07	#N/A	#N/A
1256	CARS2_chr13:110651033:110651100:-@chr13:110646850:110647239:-@chr13:110663450:110663518:-	NMD_ex	0.552901	NMD	-0.0992575	0.808078	8.00418e-08	6.5297e-06	#N/A	#N/A
1257	CARS2_chr13:110697917:110697967:-@chr13:110687946:110688018:-@chr13:110701437:110701555:-	NMD_in	0.589984	NMD	0.045291	0.808078	0.00542291	0.0654946	#N/A	#N/A
1258	CASC4_chr15:44402886:44403054:+@chr15:44380805:44380976:+@chr15:44413335:44415758:+	ORF_preserving	-0.0120442	nonNMD	#N/A	0.29474	#N/A	#N/A	ORF_preserving	T
1259	CASK_chrX:41557031:41557100:-@chrX:41555599:41555635:-@chrX:41559778:41559847:-	ORF_preserving	-0.150468	nonNMD	0	0.0819565	#N/A	#N/A	ORF_preserving	T
1260	CASK_chrX:41622616:41622634:-@chrX:41609903:41610025:-@chrX:41626603:41626703:-	ORF_preserving	-0.315853	nonNMD	-0.113218	0.0819565	0.083321	0.528087	ORF_preserving	T
1261	CASP3_chr4:184648464:184648631:-@chr4:184638400:184638468:-@chr4:184649394:184649447:-	5UTR	Inf	nonNMD	-0.00393912	0.98408	0.762408	1	#N/A	#N/A
1262	CASP6_chr4:109696409:109696486:-@chr4:109694523:109694700:-@chr4:109697621:109697768:-	NMD_ex	0.309227	NMD	-0.152201	-0.686217	0.806511	1	#N/A	#N/A
1263	CASP9_chr1:15504610:15504758:-@chr1:15495272:15495452:-@chr1:15518109:15518395:-	NMD_in	0.313972	NMD	#N/A	1.52764	#N/A	#N/A	#N/A	#N/A
1264	CASP9_chr1:15507872:15507907:-@chr1:15495272:15495452:-@chr1:15518109:15518395:-	NMD_in	0.327485	NMD	#N/A	1.52764	#N/A	#N/A	#N/A	#N/A
1265	CAST_chr5:96726753:96726859:+@chr5:96722638:96722698:+@chr5:96727488:96727530:+	Start_codon	-0.07157	nonNMD	0	0.137736	#N/A	#N/A	#N/A	#N/A
1266	CAST_chr5:96726793:96726859:+@chr5:96722638:96722698:+@chr5:96727488:96727530:+	5UTR	-0.181889	nonNMD	0	0.137736	#N/A	#N/A	ORF_preserving	F
1267	CAST_chr5:96729152:96729209:+@chr5:96727488:96727530:+@chr5:96729611:96729691:+	ORF_preserving	-0.274563	nonNMD	0.0360558	0.137736	0.713144	1	#N/A	#N/A
1268	CAST_chr5:96730779:96730860:+@chr5:96729589:96729725:+@chr5:96736171:96736187:+	ORF_preserving	-0.100479	nonNMD	0.024147	0.137736	1	1	#N/A	#N/A
1269	CATSPER2_chr15:43631429:43631538:-@chr15:43630570:43630732:-@chr15:43632198:43632363:-	NMD_in	0.343046	NMD	#N/A	0.0567029	#N/A	#N/A	#N/A	#N/A
1270	CATSPER2_chr15:43632716:43632928:-@chr15:43632198:43632363:-@chr15:43635359:43635416:-	NMD_ex	0.425831	NMD	#N/A	0.0567029	#N/A	#N/A	#N/A	#N/A
1271	CATSPER2_chr15:43632716:43632934:-@chr15:43632198:43632363:-@chr15:43635359:43635416:-	NMD_ex	0.431026	NMD	#N/A	0.0567029	#N/A	#N/A	#N/A	#N/A
1272	CBFA2T3_chr16:88880987:88881148:-@chr16:88880719:88880788:-@chr16:88881290:88881313:-	NMD_in	0.274159	NMD	-0.00764254	1.65304	0.726271	1	#N/A	#N/A
1273	CBFA2T3_chr16:88898077:88898152:-@chr16:88892243:88892485:-@chr16:88901503:88901656:-	ORF_preserving	0.482507	nonNMD	-0.0243811	1.65304	0.827648	1	ORF_preserving	T
1274	CBLB_chr3:105681478:105681610:-@chr3:105678430:105678571:-@chr3:105681723:105681818:-	ORF_preserving	0.15569	nonNMD	-0.0887739	1.00412	0.0210103	0.186448	ORF_preserving	T
1275	CBLB_chr3:105685319:105685466:-@chr3:105680991:105681818:-@chr3:105693493:105693588:-	ORF_preserving	-0.111709	nonNMD	#N/A	1.00412	1	1	#N/A	#N/A
1276	CBLL1_chr7:107752544:107752617:+@chr7:107748879:107749047:+@chr7:107753410:107753511:+	NMD_in	0.248767	NMD	0.0389692	1.54691	0.247902	1	#N/A	#N/A
1277	CBR4_chr4:169007635:169007756:-@chr4:169006754:169006891:-@chr4:169009947:169010080:-	NMD_ex	0.122257	nonNMD	0.0360423	0.325897	0.474539	1	#N/A	#N/A
1278	CBWD1_chr9:151304:151427:-@chr9:146101:146158:-@chr9:152033:152078:-	NMD_in	0.2488	NMD	0.0801688	0.578103	0.00769124	0.0855602	#N/A	#N/A
1279	CBWD1_chr9:161566:161654:-@chr9:156480:156527:-@chr9:162431:162469:-	NMD_in	0.214736	NMD	#N/A	0.578103	0.638964	1	#N/A	#N/A
1280	CBWD1_chr9:163977:164037:-@chr9:162431:162469:-@chr9:172080:172172:-	ORF_preserving	-0.0501316	nonNMD	-0.0187576	0.578103	0.286555	1	#N/A	#N/A
1281	CBWD1_chr9:177722:177820:-@chr9:175697:175784:-@chr9:178815:179016:-	Start_codon	0.233313	nonNMD	0.0815685	0.578103	0.348472	1	#N/A	#N/A
1282	CBWD2_chr2:113439019:113439117:+@chr2:113437790:113438022:+@chr2:113441350:113441437:+	NMD_in	0.22574	NMD	0.155002	0.653901	0.00212796	0.0314479	#N/A	#N/A
1283	CBWD3_chr9:68256920:68256980:+@chr9:68248805:68248897:+@chr9:68258531:68258569:+	ORF_preserving	-0.0685189	nonNMD	#N/A	0.975257	#N/A	#N/A	#N/A	#N/A
1284	CBWD3_chr9:68266219:68266306:+@chr9:68264467:68264514:+@chr9:68268933:68268978:+	ORF_preserving	-0.111027	nonNMD	#N/A	0.975257	#N/A	#N/A	#N/A	#N/A
1285	CC2D2A_chr4:15473221:15473255:+@chr4:15469902:15470057:+@chr4:15475914:15475971:+	5UTR	Inf	nonNMD	#N/A	0.915518	#N/A	#N/A	#N/A	#N/A
1286	CC2D2A_chr4:15479218:15479328:+@chr4:15478722:15478806:+@chr4:15480703:15480827:+	NMD_in	0.255696	NMD	0.00691713	0.915518	0.814427	1	#N/A	#N/A
1287	CC2D2A_chr4:15479222:15479328:+@chr4:15478722:15478806:+@chr4:15480703:15480827:+	NMD_in	0.133374	NMD	0.00545983	0.915518	0.809483	1	#N/A	#N/A
1288	CC2D2A_chr4:15596143:15596207:+@chr4:15589544:15589679:+@chr4:15597406:15597465:+	NMD_in	0.225122	NMD	0	0.915518	#N/A	#N/A	#N/A	#N/A
1289	CCAR1_chr10:68737844:68737889:+@chr10:68736875:68737048:+@chr10:68740628:68740661:+	5UTR	-0.130238	nonNMD	-0.0222812	1.52168	0.362483	1	#N/A	#N/A
1290	CCAR1_chr10:68756272:68756483:+@chr10:68755369:68755536:+@chr10:68757293:68757298:+	NMD_ex	0.209907	NMD	-0.502195	1.52168	0	0	NMD_ex	T
1291	CCDC112_chr5:115269702:115269798:-@chr5:115268881:115269000:-@chr5:115271212:115271626:-	ORF_preserving	0.0481048	nonNMD	0.0120424	0.287474	0.705283	1	#N/A	#N/A
1292	CCDC113_chr16:58252726:58252853:+@chr16:58249935:58250115:+@chr16:58253997:58254096:+	NMD_ex	-0.00542453	nonNMD	#N/A	1.12996	#N/A	#N/A	#N/A	#N/A
1293	CCDC115_chr2:130339559:130339762:-@chr2:130338242:130339232:-@chr2:130340907:130341039:-	NMD_in	0.287048	NMD	0.117918	0.6476	2.35943e-05	0.00080907	#N/A	#N/A
1294	CCDC126_chr7:23597966:23598051:+@chr7:23597378:23597605:+@chr7:23611170:23611553:+	5UTR	Inf	nonNMD	#N/A	-0.304475	#N/A	#N/A	#N/A	#N/A
1295	CCDC130_chr19:13761490:13761568:+@chr19:13759075:13759272:+@chr19:13762298:13762437:+	NMD_in	0.559669	NMD	0.0414393	1.73788	0.0654465	0.440941	#N/A	#N/A
1296	CCDC136_chr7:128806236:128806395:+@chr7:128805760:128805901:+@chr7:128806687:128806858:+	ORF_preserving	-0.140502	nonNMD	-0.00985923	0.199255	0.381933	1	ORF_preserving	T
1297	CCDC136_chr7:128806236:128806395:+@chr7:128805760:128805901:+@chr7:128817757:128817864:+	ORF_preserving	0.198768	nonNMD	-0.0514109	0.199255	0.414909	1	ORF_preserving	T
1298	CCDC136_chr7:128807359:128807545:+@chr7:128805760:128805901:+@chr7:128817757:128817864:+	ORF_preserving	0.231216	nonNMD	#N/A	0.199255	#N/A	#N/A	NA	F
1299	CCDC136_chr7:128809449:128809644:+@chr7:128807359:128807545:+@chr7:128817757:128817864:+	ORF_preserving	0.279133	nonNMD	#N/A	0.199255	#N/A	#N/A	#N/A	#N/A
1300	CCDC136_chr7:128812707:128812929:+@chr7:128807359:128807545:+@chr7:128817757:128817864:+	ORF_preserving	0.346624	nonNMD	-0.173764	0.199255	0.07593	0.493022	ORF_preserving	T
1301	CCDC136_chr7:128814637:128814919:+@chr7:128807359:128807545:+@chr7:128817757:128817864:+	ORF_preserving	0.346624	nonNMD	-0.213918	0.199255	0.0539826	0.38252	#N/A	#N/A
1302	CCDC136_chr7:128815613:128815931:+@chr7:128805760:128805901:+@chr7:128817757:128817864:+	ORF_preserving	0.326331	nonNMD	#N/A	0.199255	#N/A	#N/A	#N/A	#N/A
1303	CCDC136_chr7:128815613:128815931:+@chr7:128807359:128807545:+@chr7:128817757:128817864:+	ORF_preserving	0.346624	nonNMD	#N/A	0.199255	#N/A	#N/A	#N/A	#N/A
1304	CCDC136_chr7:128817757:128817864:+@chr7:128815613:128815931:+@chr7:128821798:128822119:+	ORF_changing	0.158174	nonNMD	-0.0438385	0.199255	1	1	ORF_changing	T
1305	CCDC146_chr7:77273693:77273789:+@chr7:77262120:77262307:+@chr7:77274481:77274652:+	ORF_preserving	-0.128813	nonNMD	-0.157407	0.962749	1	1	#N/A	#N/A
1306	CCDC149_chr4:24821054:24821087:-@chr4:24819858:24819975:-@chr4:24822496:24822573:-	ORF_preserving	0.10911	nonNMD	-0.0995025	0.890559	1	1	ORF_preserving	T
1307	CCDC159_chr19:11352056:11352133:+@chr19:11350117:11350199:+@chr19:11353450:11353572:+	3UTR	0.543007	nonNMD	#N/A	-0.10508	#N/A	#N/A	#N/A	#N/A
1308	CCDC163_chr1:45497298:45497383:-@chr1:45496210:45496623:-@chr1:45499344:45499440:-	NMD_ex	0.163123	NMD	0.384117	0.92588	1	1	#N/A	#N/A
1309	CCDC183_chr9:136804761:136804816:+@chr9:136804501:136804627:+@chr9:136805356:136805457:+	NMD_ex	0.286569	NMD	-0.0993019	0.556424	0.306593	1	#N/A	#N/A
1310	CCDC183_chr9:136805356:136805457:+@chr9:136804761:136804816:+@chr9:136806077:136806238:+	NMD_ex	0.309887	NMD	0.190026	0.556424	0.113369	0.657114	#N/A	#N/A
1311	CCDC189_chr16:30759011:30759101:-@chr16:30757422:30757654:-@chr16:30759177:30759247:-	ORF_preserving	0.410792	nonNMD	-0.418953	0.616327	0.000145122	0.00357526	#N/A	#N/A
1312	CCDC189_chr16:30760605:30760668:-@chr16:30760036:30760453:-@chr16:30761197:30761229:-	ORF_preserving	0.286854	nonNMD	-0.00310103	0.616327	0.685396	1	#N/A	#N/A
1313	CCDC24_chr1:43992152:43992387:+@chr1:43991846:43992004:+@chr1:43992522:43992639:+	ORF_changing	0.232739	nonNMD	-0.140859	0.410335	1	1	#N/A	#N/A
1314	CCDC24_chr1:43992211:43992387:+@chr1:43991846:43992004:+@chr1:43992522:43992639:+	NMD_ex	-0.0901721	nonNMD	-0.135072	0.410335	1	1	#N/A	#N/A
1315	CCDC24_chr1:43992522:43992639:+@chr1:43991801:43992387:+@chr1:43993889:43993964:+	3UTR	0.0915603	nonNMD	-0.126362	0.410335	1	1	#N/A	#N/A
1316	CCDC24_chr1:43992522:43992639:+@chr1:43991846:43992004:+@chr1:43993889:43993964:+	ORF_changing	0.165102	nonNMD	-0.201389	0.410335	0.63773	1	#N/A	#N/A
1317	CCDC25_chr8:27748494:27748598:-@chr8:27748071:27748279:-@chr8:27752511:27752587:-	NMD_ex	0.1674	NMD	-0.187493	0.333849	0.00429114	0.0544507	#N/A	#N/A
1318	CCDC25_chr8:27756718:27756770:-@chr8:27752511:27752587:-@chr8:27762418:27762458:-	NMD_ex	0.0064226	nonNMD	0.103133	0.333849	0.141638	0.77276	#N/A	#N/A
1319	CCDC25_chr8:27764285:27764533:-@chr8:27762418:27762458:-@chr8:27765203:27765251:-	NMD_in	0.0260063	nonNMD	#N/A	0.333849	1	1	#N/A	#N/A
1320	CCDC28B_chr1:32204185:32204379:+@chr1:32203878:32204045:+@chr1:32204597:32204620:+	ORF_changing	0.267813	nonNMD	#N/A	-0.0185455	#N/A	#N/A	#N/A	#N/A
1321	CCDC28B_chr1:32204232:32204379:+@chr1:32203878:32204045:+@chr1:32204597:32204620:+	NMD_in	0.546896	NMD	-0.0274057	-0.0185455	0.775862	1	#N/A	#N/A
1322	CCDC30_chr1:42637236:42637378:+@chr1:42610977:42611090:+@chr1:42642472:42642609:+	NMD_ex	0.154889	NMD	#N/A	0.414916	#N/A	#N/A	#N/A	#N/A
1323	CCDC34_chr11:27350331:27350439:-@chr11:27341391:27341550:-@chr11:27357402:27357541:-	ORF_preserving	0.182609	nonNMD	-0.108481	0.367821	1	1	#N/A	#N/A
1324	CCDC43_chr17:44680584:44680643:-@chr17:44677457:44679043:-@chr17:44682002:44682138:-	ORF_changing	0.147789	nonNMD	#N/A	1.43891	#N/A	#N/A	#N/A	#N/A
1325	CCDC43_chr17:44680584:44680652:-@chr17:44677482:44679043:-@chr17:44682002:44682138:-	ORF_changing	0.157723	nonNMD	-0.00730373	1.43891	0.866735	1	#N/A	#N/A
1326	CCDC57_chr17:82179026:82179189:-@chr17:82178473:82178605:-@chr17:82183773:82183932:-	NMD_ex	0.295066	NMD	-0.499409	1.08524	8.05115e-05	0.00221938	#N/A	#N/A
1327	CCDC65_chr12:48918684:48918903:+@chr12:48918143:48918472:+@chr12:48920929:48920963:+	ORF_preserving	-0.168696	nonNMD	#N/A	-0.125024	#N/A	#N/A	#N/A	#N/A
1328	CCDC66_chr3:56559568:56559594:+@chr3:56558844:56558910:+@chr3:56563683:56564125:+	NMD_ex	0.173887	NMD	0.108924	1.75764	1	1	#N/A	#N/A
1329	CCDC66_chr3:56571180:56571302:+@chr3:56566782:56567053:+@chr3:56592969:56593101:+	NMD_ex	0.320481	NMD	0.149321	1.75764	0.136747	0.753138	#N/A	#N/A
1330	CCDC66_chr3:56572336:56572428:+@chr3:56571180:56571302:+@chr3:56592969:56593061:+	NMD_in	0.402879	NMD	-0.063461	1.75764	1	1	#N/A	#N/A
1331	CCDC78_chr16:723856:723936:-@chr16:722921:723161:-@chr16:724105:724205:-	ORF_changing	0.159094	nonNMD	0.272908	0.55265	1	1	#N/A	#N/A
1332	CCDC78_chr16:725412:725580:-@chr16:722581:725293:-@chr16:725793:725880:-	ORF_preserving	0.0393427	nonNMD	0.212596	0.55265	0.473787	1	#N/A	#N/A
1333	CCDC82_chr11:96385936:96386020:-@chr11:96384657:96384761:-@chr11:96386253:96386301:-	5UTR	Inf	nonNMD	#N/A	0.263777	#N/A	#N/A	#N/A	#N/A
1334	CCDC84_chr11:119001612:119001825:+@chr11:118999010:118999109:+@chr11:119010763:119010830:+	NMD_in	0.385881	NMD	#N/A	1.55707	#N/A	#N/A	#N/A	#N/A
1335	CCDC84_chr11:119012148:119012254:+@chr11:119011938:119012003:+@chr11:119013231:119013262:+	NMD_ex	0.325388	NMD	#N/A	1.55707	#N/A	#N/A	#N/A	#N/A
1336	CCDC88A_chr2:55299838:55299919:-@chr2:55296257:55296523:-@chr2:55301205:55301277:-	ORF_preserving	-0.0351623	nonNMD	-0.00861781	0.493763	0.346516	1	#N/A	#N/A
1337	CCDC88A_chr2:55303068:55303152:-@chr2:55301871:55302072:-@chr2:55308808:55309023:-	ORF_preserving	-0.021991	nonNMD	#N/A	0.493763	#N/A	#N/A	ORF_preserving	T
1338	CCDC88B_chr11:64354003:64354028:+@chr11:64353714:64353813:+@chr11:64355193:64355400:+	NMD_ex_in	0.123583	nonNMD	0.0136943	1.20882	1	1	#N/A	#N/A
1339	CCDC88B_chr11:64354003:64354170:+@chr11:64353714:64353813:+@chr11:64355193:64355400:+	NMD_ex_in	0.214975	NMD	0.00978827	1.20882	1	1	NMD_ex	F
1340	CCDC90B_chr11:83278725:83278829:-@chr11:83274442:83274740:-@chr11:83280140:83280260:-	Start_codon	0.00967476	nonNMD	0.0689294	-0.0527272	0.163934	0.855463	#N/A	#N/A
1341	CCDC90B_chr11:83285126:83285211:-@chr11:83280140:83280260:-@chr11:83285872:83285979:-	NMD_in	0.200101	NMD	0.0089491	-0.0527272	0.888042	1	#N/A	#N/A
1342	CCDC91_chr12:28225794:28225861:+@chr12:28190445:28190641:+@chr12:28257201:28257245:+	5UTR	Inf	nonNMD	0.0425433	0.503058	0.428256	1	#N/A	#N/A
1343	CCDC92_chr12:123944271:123944364:-@chr12:123943346:123943493:-@chr12:123972528:123972824:-	Start_codon	Inf	nonNMD	#N/A	0.0763679	#N/A	#N/A	#N/A	#N/A
1344	CCDC92_chr12:123944668:123944740:-@chr12:123944271:123944364:-@chr12:123971894:123972051:-	5UTR	Inf	nonNMD	#N/A	0.0763679	#N/A	#N/A	#N/A	#N/A
1345	CCDC92_chr12:123956283:123956444:-@chr12:123944269:123944364:-@chr12:123972528:123972616:-	5UTR	Inf	nonNMD	-0.0357025	0.0763679	0.0388358	0.299774	#N/A	#N/A
1346	CCHCR1_chr6:31154495:31154799:-@chr6:31150958:31151122:-@chr6:31156730:31156836:-	NMD_ex	0.403567	NMD	-0.25189	0.792023	0.291279	1	#N/A	#N/A
1347	CCM2_chr7:45038252:45038426:+@chr7:45000184:45000363:+@chr7:45063917:45064001:+	ORF_preserving	0.360609	nonNMD	#N/A	0.152336	#N/A	#N/A	ORF_preserving	T
1348	CCM2_chr7:45068442:45068579:+@chr7:45064462:45064646:+@chr7:45069825:45069961:+	NMD_ex	0.0610095	nonNMD	-0.0395888	0.152336	0.0607604	0.417478	#N/A	#N/A
1349	CCM2_chr7:45068442:45068579:+@chr7:45064462:45064646:+@chr7:45072725:45072783:+	NMD_in	0.219746	NMD	#N/A	0.152336	#N/A	#N/A	#N/A	#N/A
1350	CCM2_chr7:45069825:45069961:+@chr7:45064462:45064646:+@chr7:45072725:45072783:+	NMD_in	0.235679	NMD	0.00273512	0.152336	0.863747	1	#N/A	#N/A
1351	CCM2_chr7:45071749:45071872:+@chr7:45069825:45069961:+@chr7:45072725:45072786:+	ORF_preserving	0.142917	nonNMD	0.0248878	0.152336	0.139789	0.765345	#N/A	#N/A
1352	CCNB1IP1_chr14:20315484:20315618:-@chr14:20313467:20313801:-@chr14:20316226:20316408:-	NMD_in	0.509146	NMD	0.0382207	0.41165	1.79633e-07	1.3004e-05	#N/A	#N/A
1353	CCNC_chr6:99544178:99544273:-@chr6:99542501:99543609:-@chr6:99545111:99545230:-	ORF_changing	0.29524	nonNMD	-0.0434137	0.174136	0.000184868	0.00438906	#N/A	#N/A
1354	CCNC_chr6:99544205:99544273:-@chr6:99543463:99543609:-@chr6:99545111:99545230:-	ORF_changing	0.308942	nonNMD	-0.0353305	0.174136	0.000237043	0.00537056	#N/A	#N/A
1355	CCND3_chr6:41940369:41940585:-@chr6:41936854:41937394:-@chr6:42048500:42048676:-	Start_codon	Inf	nonNMD	0.0312035	1.13667	0.674712	1	#N/A	#N/A
1356	CCNDBP1_chr15:43185819:43185879:+@chr15:43185256:43185607:+@chr15:43189198:43189280:+	ORF_preserving	0.157226	nonNMD	#N/A	0.477674	#N/A	#N/A	#N/A	#N/A
1357	CCNDBP1_chr15:43185819:43186233:+@chr15:43185117:43185607:+@chr15:43189198:43189280:+	ORF_changing	0.42798	nonNMD	-0.00391257	0.477674	0.693389	1	#N/A	#N/A
1358	CCNDBP1_chr15:43186153:43186233:+@chr15:43185256:43185607:+@chr15:43189198:43189280:+	NMD_ex	0.249612	NMD	#N/A	0.477674	#N/A	#N/A	#N/A	#N/A
1359	CCNDBP1_chr15:43186153:43186233:+@chr15:43185819:43185879:+@chr15:43189198:43189280:+	NMD_ex	0.337266	NMD	-0.0950057	0.477674	2.12718e-08	2.07223e-06	#N/A	#N/A
1360	CCNDBP1_chr15:43190054:43190151:+@chr15:43189198:43189280:+@chr15:43190324:43190398:+	NMD_ex	0.172212	NMD	-0.115324	0.477674	6.48397e-06	0.000279617	#N/A	#N/A
1361	CCNDBP1_chr15:43194080:43194137:+@chr15:43192742:43192803:+@chr15:43194414:43194461:+	NMD_in	0.303191	NMD	-0.00292992	0.477674	0.799024	1	#N/A	#N/A
1362	CCNH_chr5:87394404:87394484:-@chr5:87391493:87392904:-@chr5:87395043:87395104:-	ORF_changing	0.698432	nonNMD	-0.12576	0.689716	5.4202e-05	0.0016161	#N/A	#N/A
1363	CCNL1_chr3:157149286:157149385:-@chr3:157147552:157148589:-@chr3:157149484:157149596:-	ORF_preserving	0.382101	nonNMD	#N/A	1.95841	#N/A	#N/A	#N/A	#N/A
1364	CCNL1_chr3:157151728:157151930:-@chr3:157150281:157150381:-@chr3:157152176:157152241:-	NMD_in	0.329358	NMD	-0.336591	1.95841	1.59661e-11	3.27564e-09	NMD_in	T
1365	CCNL1_chr3:157151916:157151930:-@chr3:157150281:157150381:-@chr3:157152176:157152241:-	NMD_in	0.20174	NMD	0.05157	1.95841	0.0165633	0.155182	NMD_in	T
1366	CCNL1_chr3:157156935:157157083:-@chr3:157153035:157153156:-@chr3:157158865:157158951:-	NMD_in	0.360735	NMD	0.164191	1.95841	0.000763496	0.0137301	NMD_in	T
1367	CCNL1_chr3:157157006:157157083:-@chr3:157153035:157153156:-@chr3:157158865:157158975:-	NMD_in	0.494868	NMD	0.212118	1.95841	1.82684e-05	0.000655339	#N/A	#N/A
1368	CCNL1_chr3:157157010:157157083:-@chr3:157153035:157153156:-@chr3:157158865:157158975:-	NMD_in	0.494868	NMD	0.25981	1.95841	2.26699e-05	0.000781821	NMD_in	T
1369	CCNL2_chr1:1388491:1388510:-@chr1:1387953:1388065:-@chr1:1388625:1388743:-	NMD_ex	0.0777466	nonNMD	-0.5	0.98039	1	1	#N/A	#N/A
1370	CCNL2_chr1:1388625:1388743:-@chr1:1387953:1388065:-@chr1:1390229:1390371:-	NMD_in	0.254836	NMD	#N/A	0.98039	0.885351	1	#N/A	#N/A
1371	CCNL2_chr1:1392678:1392803:-@chr1:1390765:1390865:-@chr1:1393395:1393460:-	NMD_in	0.309842	NMD	-0.198313	0.98039	0.000221059	0.00507036	#N/A	#N/A
1372	CCNL2_chr1:1392789:1392803:-@chr1:1390765:1390865:-@chr1:1393395:1393460:-	NMD_in	0.146077	NMD	-0.149083	0.98039	0.00376006	0.0489427	#N/A	#N/A
1373	CCNT2_chr2:134942611:134942674:+@chr2:134939001:134939062:+@chr2:134946100:134946146:+	ORF_preserving	0.0514662	nonNMD	-0.0160561	0.768961	0.575824	1	#N/A	#N/A
1374	CCNY_chr10:35483403:35483478:+@chr10:35336873:35337207:+@chr10:35501500:35501535:+	ORF_preserving	0.243878	nonNMD	#N/A	0.249024	#N/A	#N/A	#N/A	#N/A
1375	CCNYL1_chr2:207733946:207734047:+@chr2:207726841:207726876:+@chr2:207737410:207737446:+	NMD_ex_in	0.0792033	nonNMD	0.0703107	0.600926	0.560826	1	NMD_ex	F
1376	CCNYL1_chr2:207740654:207740706:+@chr2:207737410:207737446:+@chr2:207742222:207742342:+	NMD_ex_in	0.15805	NMD	-0.131126	0.600926	0.260126	1	#N/A	#N/A
1377	CCP110_chr16:19525718:19525861:+@chr16:19523810:19524088:+@chr16:19527866:19528022:+	5UTR	Inf	nonNMD	-0.216155	1.14423	0.1575	0.833522	#N/A	#N/A
1378	CCP110_chr16:19548514:19548600:+@chr16:19546848:19548014:+@chr16:19551195:19551622:+	ORF_changing	0.154533	nonNMD	0.00040685	1.14423	0.850332	1	ORF_changing	T
1379	CCPG1_chr15:55374154:55374250:-@chr15:55371872:55372044:-@chr15:55376948:55377150:-	ORF_preserving	-0.0710796	nonNMD	-0.0204617	0.897699	0.396553	1	#N/A	#N/A
1380	CCSER2_chr10:84499874:84499959:+@chr10:84477574:84477664:+@chr10:84513448:84518517:+	ORF_changing	-0.0044973	nonNMD	-0.0546497	0.355992	0.434911	1	ORF_changing	T
1381	CCSER2_chr10:84507293:84507333:+@chr10:84477574:84477664:+@chr10:84513448:84513702:+	ORF_changing	0.15876	nonNMD	-0.0326093	0.355992	0.594887	1	ORF_changing	T
1382	CCSER2_chr10:84507293:84507333:+@chr10:84499874:84499959:+@chr10:84513448:84513702:+	ORF_changing	-0.0441111	nonNMD	-0.0397884	0.355992	0.640781	1	ORF_changing	T
1383	CCT7_chr2:73239642:73239796:+@chr2:73234237:73234384:+@chr2:73247761:73247789:+	NMD_in	0.350952	NMD	#N/A	-0.0869361	#N/A	#N/A	#N/A	#N/A
1384	CCZ1B_chr7:6812975:6813037:-@chr7:6811951:6812063:-@chr7:6814763:6814845:-	NMD_ex	0.320387	NMD	-0.129604	0.437125	0.000640582	0.0119568	#N/A	#N/A
1385	CCZ1B_chr7:6819765:6819941:-@chr7:6814643:6814845:-@chr7:6822280:6822364:-	NMD_ex	0.35511	NMD	-0.207852	0.437125	1.80449e-07	1.3024e-05	#N/A	#N/A
1386	CCZ1B_chr7:6824454:6824548:-@chr7:6823855:6824166:-@chr7:6824639:6824737:-	NMD_ex	0.281934	NMD	#N/A	0.437125	#N/A	#N/A	#N/A	#N/A
1387	CD151_chr11:834457:834591:+@chr11:832985:833026:+@chr11:836062:836153:+	5UTR	Inf	nonNMD	0.0342366	0.564535	0.157541	0.833522	#N/A	#N/A
1388	CD151_chr11:834529:834591:+@chr11:832951:833026:+@chr11:836062:836153:+	5UTR	Inf	nonNMD	#N/A	0.564535	#N/A	#N/A	#N/A	#N/A
1389	CD151_chr11:834529:834745:+@chr11:832993:833026:+@chr11:836062:836153:+	5UTR	Inf	nonNMD	0.0140876	0.564535	0.467696	1	#N/A	#N/A
1390	CD151_chr11:834529:834803:+@chr11:832985:833026:+@chr11:836062:836153:+	5UTR	Inf	nonNMD	0.0110443	0.564535	0.509839	1	#N/A	#N/A
1391	CD163_chr12:7481160:7481256:-@chr12:7479859:7479996:-@chr12:7482642:7482762:-	ORF_preserving	0.0713776	nonNMD	0.117577	0.971685	0.40972	1	#N/A	#N/A
1392	CD200_chr3:112335942:112336017:+@chr3:112333155:112333224:+@chr3:112340901:112340983:+	ORF_preserving	-0.0950998	nonNMD	-0.00853441	0.131176	0.797229	1	#N/A	#N/A
1393	CD200_chr3:112340901:112340983:+@chr3:112333067:112333224:+@chr3:112344961:112345075:+	NMD_ex	0.0238697	nonNMD	0.103673	0.131176	0.0175857	0.162149	NMD_ex	T
1394	CD22_chr19:35337754:35338021:+@chr19:35336035:35336341:+@chr19:35340880:35341138:+	ORF_preserving	-0.114925	nonNMD	#N/A	0.0288669	#N/A	#N/A	#N/A	#N/A
1395	CD22_chr19:35338167:35338431:+@chr19:35336035:35336341:+@chr19:35340880:35341138:+	ORF_preserving	-0.114925	nonNMD	#N/A	0.0288669	#N/A	#N/A	#N/A	#N/A
1396	CD22_chr19:35338167:35338431:+@chr19:35337754:35338021:+@chr19:35340880:35341138:+	ORF_preserving	-0.114925	nonNMD	#DIV/0!	0.0288669	#N/A	#N/A	#N/A	#N/A
1397	CD22_chr19:35345601:35345720:+@chr19:35345050:35345126:+@chr19:35346150:35346235:+	ORF_changing	0.150412	nonNMD	#N/A	0.0288669	#N/A	#N/A	#N/A	#N/A
1398	CD300A_chr17:74481725:74481833:+@chr17:74481288:74481326:+@chr17:74484000:74484167:+	ORF_preserving	0.225253	nonNMD	#N/A	0.0155708	#N/A	#N/A	#N/A	#N/A
1399	CD40_chr20:46121819:46121898:+@chr20:46118271:46118394:+@chr20:46122232:46122358:+	NMD_ex	0.327856	NMD	#N/A	0.0404279	#N/A	#N/A	#N/A	#N/A
1400	CD40_chr20:46123125:46123219:+@chr20:46122609:46122756:+@chr20:46126639:46126701:+	NMD_ex	0.183591	NMD	#DIV/0!	0.0404279	#N/A	#N/A	#N/A	#N/A
1401	CD40_chr20:46126639:46126701:+@chr20:46123125:46123219:+@chr20:46128137:46128224:+	ORF_changing	0.219424	nonNMD	#N/A	0.0404279	#N/A	#N/A	#N/A	#N/A
1402	CD46_chr1:207767778:207767823:+@chr1:207767012:207767195:+@chr1:207770320:207770362:+	ORF_preserving	-0.0198686	nonNMD	0.018618	-0.669133	0.684689	1	#N/A	#N/A
1403	CD46_chr1:207767778:207767823:+@chr1:207767012:207767195:+@chr1:207783291:207783330:+	ORF_preserving	0.0740234	nonNMD	0.0391298	-0.669133	1	1	#N/A	#N/A
1404	CD46_chr1:207790252:207790345:+@chr1:207785618:207785682:+@chr1:207793518:207793873:+	ORF_changing	0.288761	nonNMD	-0.0802957	-0.669133	0.000342662	0.00724913	#N/A	#N/A
1405	CD47_chr3:108049618:108049651:-@chr3:108047078:108047292:-@chr3:108050577:108050602:-	ORF_preserving	0.195624	nonNMD	#N/A	-0.40951	#N/A	#N/A	ORF_preserving	T
1406	CD47_chr3:108049618:108049651:-@chr3:108047078:108047292:-@chr3:108051938:108051970:-	ORF_changing	0.274629	nonNMD	#N/A	-0.40951	#N/A	#N/A	ORF_preserving	F
1407	CD47_chr3:108050577:108050602:-@chr3:108047078:108047292:-@chr3:108051938:108051970:-	ORF_changing	0.157714	nonNMD	-0.0317823	-0.40951	0.10312	0.614095	ORF_changing	T
1408	CD55_chr1:207340390:207340508:+@chr1:207339396:207339417:+@chr1:207359545:207360501:+	ORF_changing	0.0882586	nonNMD	-0.00290119	-0.0279547	0.858445	1	#N/A	#N/A
1409	CD59_chr11:33731423:33731468:-@chr11:33722378:33722463:-@chr11:33736381:33736445:-	5UTR	Inf	nonNMD	#N/A	0.0382698	#N/A	#N/A	#N/A	#N/A
1410	CD74_chr5:150403120:150403312:-@chr5:150401698:150402625:-@chr5:150404679:150404767:-	ORF_preserving	0.118775	nonNMD	#N/A	-0.122121	#N/A	#N/A	#N/A	#N/A
1411	CD99_chrX:2717604:2717652:+@chrX:2714421:2714454:+@chrX:2719660:2719705:+	ORF_preserving	-0.157754	nonNMD	#N/A	-0.257761	#N/A	#N/A	#N/A	#N/A
1412	CD99L2_chrX:150771804:150771822:-@chrX:150770303:150770369:-@chrX:150776173:150776293:-	ORF_preserving	0.0713526	nonNMD	#N/A	-0.0660038	1	1	#N/A	#N/A
1413	CD99L2_chrX:150814861:150814936:-@chrX:150795417:150795486:-@chrX:150831230:150831248:-	ORF_preserving	0.157414	nonNMD	#N/A	-0.0660038	#N/A	#N/A	#N/A	#N/A
1414	CD99L2_chrX:150816006:150816078:-@chrX:150795417:150795486:-@chrX:150831230:150831248:-	ORF_preserving	0.157414	nonNMD	#N/A	-0.0660038	#N/A	#N/A	ORF_preserving	T
1415	CDA_chr1:20613841:20613899:+@chr1:20604927:20605039:+@chr1:20618451:20618908:+	ORF_changing	0.0998184	nonNMD	#N/A	0	#N/A	#N/A	#N/A	#N/A
1416	CDADC1_chr13:49265878:49266003:+@chr13:49259345:49259523:+@chr13:49267489:49267525:+	NMD_in	0.368103	NMD	0.0945078	0.549768	0.0917115	0.565207	#N/A	#N/A
1417	CDC14B_chr9:96509672:96509789:-@chr9:96500107:96503789:-@chr9:96522505:96522603:-	ORF_preserving	0.0949833	nonNMD	0.270104	1.58036	1	1	NA	F
1418	CDC14B_chr9:96515648:96515792:-@chr9:96503564:96503789:-@chr9:96522505:96522603:-	ORF_changing	0.183981	nonNMD	0.129466	1.58036	1	1	NMD_in	F
1419	CDC14B_chr9:96515648:96515792:-@chr9:96509672:96509789:-@chr9:96522505:96522603:-	NMD_in	0.414091	NMD	-0.163415	1.58036	0.354711	1	NMD_in	T
1420	CDC16_chr13:114261886:114261948:+@chr13:114259334:114259398:+@chr13:114262878:114262979:+	NMD_ex	0.288937	NMD	-0.0499213	0.583749	7.54529e-05	0.00210278	#N/A	#N/A
1421	CDC25B_chr20:3800742:3800865:+@chr20:3800461:3800498:+@chr20:3800970:3801093:+	ORF_preserving	0.0895009	nonNMD	-0.315772	0.632322	0.000108446	0.00284313	#N/A	#N/A
1422	CDC25B_chr20:3801721:3801802:+@chr20:3801253:3801388:+@chr20:3801923:3802100:+	ORF_preserving	0.164628	nonNMD	-0.0199736	0.632322	0.685558	1	#N/A	#N/A
1423	CDC25B_chr20:3802729:3802808:+@chr20:3802280:3802376:+@chr20:3802909:3802972:+	NMD_in	0.41995	NMD	0.0789504	0.632322	0.000295862	0.00643991	#N/A	#N/A
1424	CDC27_chr17:47171916:47172064:-@chr17:47158205:47158303:-@chr17:47181561:47181637:-	NMD_ex	0.435709	NMD	-0.0234701	1.13363	0.309298	1	#N/A	#N/A
1425	CDC27_chr17:47171916:47172064:-@chr17:47169916:47170042:-@chr17:47181561:47181637:-	NMD_ex	0.236904	NMD	-0.0251553	1.13363	0.190986	0.95056	#N/A	#N/A
1426	CDC42BPA_chr1:227010877:227011063:-@chr1:227004993:227005111:-@chr1:227016079:227016197:-	ORF_preserving	-0.0111685	nonNMD	#N/A	0.682499	1	1	ORF_preserving	T
1427	CDC42BPA_chr1:227051880:227051985:-@chr1:227047926:227048010:-@chr1:227069776:227069853:-	ORF_preserving	0.122187	nonNMD	0.0680065	0.682499	0.59209	1	#N/A	#N/A
1428	CDC42BPA_chr1:227059372:227059411:-@chr1:227047926:227048010:-@chr1:227069776:227069853:-	ORF_preserving	0.15789	nonNMD	0.0575553	0.682499	0.574917	1	ORF_preserving	T
1429	CDC42BPA_chr1:227068653:227068701:-@chr1:227047926:227048010:-@chr1:227069776:227069853:-	ORF_preserving	0.15789	nonNMD	0.109483	0.682499	0.0249703	0.212664	ORF_preserving	T
1430	CDC42BPA_chr1:227112670:227112913:-@chr1:227112311:227112422:-@chr1:227119803:227119937:-	ORF_preserving	0.086535	nonNMD	0.0424199	0.682499	0.914247	1	ORF_preserving	T
1431	CDC42BPA_chr1:227219262:227219420:-@chr1:227213135:227213219:-@chr1:227254063:227254155:-	NMD_in	0.309494	NMD	0.0894666	0.682499	0.0498754	0.361818	NMD_in	T
1432	CDC42BPB_chr14:102954197:102954275:-@chr14:102952497:102952603:-@chr14:102954601:102954688:-	ORF_preserving	0.360541	nonNMD	-0.0255398	0.56598	0.698528	1	#N/A	#N/A
1433	CDC42EP1_chr22:37565599:37565722:+@chr22:37560479:37560588:+@chr22:37566071:37566559:+	5UTR	Inf	nonNMD	#N/A	2.1735	#N/A	#N/A	#N/A	#N/A
1434	CDC42SE1_chr1:151056650:151056786:-@chr1:151055676:151055993:-@chr1:151059478:151059615:-	5UTR	Inf	nonNMD	-0.0687058	0.68414	0.000491788	0.00970949	#N/A	#N/A
1435	CDC42SE1_chr1:151056655:151056786:-@chr1:151055582:151055993:-@chr1:151059478:151059773:-	5UTR	Inf	nonNMD	-0.0726273	0.68414	0.000109314	0.00285298	#N/A	#N/A
1436	CDC42SE2_chr5:131315975:131316144:+@chr5:131264061:131264166:+@chr5:131359208:131359222:+	5UTR	Inf	nonNMD	#N/A	-0.801566	#N/A	#N/A	#N/A	#N/A
1437	CDCA7L_chr7:21911616:21911754:-@chr7:21908129:21908507:-@chr7:21916753:21916894:-	ORF_preserving	-0.107735	nonNMD	-0.663128	0.0378915	1	1	#N/A	#N/A
1438	CDH11_chr16:64948608:64948787:-@chr16:64943752:64948099:-@chr16:64950766:64951018:-	ORF_changing	0.162986	nonNMD	0	0.261518	#N/A	#N/A	#N/A	#N/A
1439	CDH23_chr10:71813243:71813348:+@chr10:71812767:71812890:+@chr10:71814951:71815945:+	ORF_preserving	0.138377	nonNMD	#N/A	-0.0533853	#N/A	#N/A	#N/A	#N/A
1440	CDH24_chr14:23051969:23052083:-@chr14:23049821:23049943:-@chr14:23052472:23052609:-	ORF_preserving	0.00518573	nonNMD	0.0637922	0.534442	0.159713	0.840906	#N/A	#N/A
1441	CDHR3_chr7:106022197:106022448:+@chr7:106020372:106020544:+@chr7:106024380:106024562:+	ORF_changing	0.163926	nonNMD	-0.0555856	0.664199	1	1	#N/A	#N/A
1442	CDIPT_chr16:29862585:29862635:-@chr16:29861105:29861259:-@chr16:29862814:29863276:-	NMD_in	0.0309866	nonNMD	-0.0781849	0.509959	0.00360882	0.0474646	#N/A	#N/A
1443	CDK10_chr16:89687588:89687815:+@chr16:89686683:89686797:+@chr16:89689251:89689324:+	NMD_in	0.474097	NMD	-0.482583	1.05938	0.0611113	0.419412	#N/A	#N/A
1444	CDK10_chr16:89687588:89687815:+@chr16:89686683:89686797:+@chr16:89690552:89690624:+	NMD_in	0.413563	NMD	-0.182625	1.05938	0.0184014	0.167881	#N/A	#N/A
1445	CDK10_chr16:89689251:89689324:+@chr16:89686667:89686797:+@chr16:89690552:89690557:+	NMD_ex	0.339924	NMD	#N/A	1.05938	#N/A	#N/A	#N/A	#N/A
1446	CDK10_chr16:89689251:89689324:+@chr16:89686669:89686759:+@chr16:89690552:89690557:+	5UTR	Inf	nonNMD	0.0918079	1.05938	1	1	#N/A	#N/A
1447	CDK10_chr16:89689251:89689324:+@chr16:89687588:89687815:+@chr16:89690552:89690557:+	3UTR	0.543053	nonNMD	-0.0394298	1.05938	1	1	#N/A	#N/A
1448	CDK11A_chr1:1712263:1712427:-@chr1:1709517:1709640:-@chr1:1716345:1716478:-	NMD_ex	0.554863	NMD	#N/A	1.38071	#N/A	#N/A	#N/A	#N/A
1449	CDK11A_chr1:1722587:1722634:-@chr1:1721595:1721711:-@chr1:1722707:1722831:-	Start_codon	0.153698	nonNMD	-0.0191339	1.38071	1	1	NMD_in	F
1450	CDK11B_chr1:1657255:1657302:-@chr1:1655368:1655484:-@chr1:1657374:1657498:-	Start_codon	0.153698	nonNMD	0.143196	1.01965	0.000913547	0.0159352	NMD_in	F
1451	CDK16_chrX:47222260:47222342:+@chrX:47218709:47219105:+@chrX:47223551:47223759:+	5UTR	Inf	nonNMD	-0.0079803	-0.165761	0.766386	1	#N/A	#N/A
1452	CDK16_chrX:47222260:47222380:+@chrX:47218690:47219105:+@chrX:47223551:47223759:+	5UTR	Inf	nonNMD	0.00630538	-0.165761	0.679637	1	#N/A	#N/A
1453	CDK16_chrX:47222272:47222342:+@chrX:47218310:47218664:+@chrX:47223551:47223728:+	NMD_in	0.233252	NMD	0.157765	-0.165761	0.270721	1	#N/A	#N/A
1454	CDK19_chr6:110773875:110773937:-@chr6:110746125:110746201:-@chr6:110815008:110815096:-	NMD_in	0.446735	NMD	-0.063427	0.28968	1	1	#N/A	#N/A
1455	CDK20_chr9:87969795:87969919:-@chr9:87969193:87969349:-@chr9:87970775:87970897:-	ORF_changing	0.279839	nonNMD	-0.135537	1.38119	0.00643301	0.0742885	#N/A	#N/A
1456	CDK5_chr7:151055752:151055848:-@chr7:151055531:151055606:-@chr7:151056579:151056636:-	ORF_preserving	0.075937	nonNMD	0.106191	0.137547	0.00246874	0.0352877	#N/A	#N/A
1457	CDK5RAP1_chr20:33387322:33387533:-@chr20:33385649:33385770:-@chr20:33392141:33392242:-	NMD_ex	0.283369	NMD	-0.0750586	1.25641	0.183056	0.923783	NMD_ex	T
1458	CDK5RAP1_chr20:33396760:33397084:-@chr20:33394031:33394066:-@chr20:33401427:33401561:-	5UTR	Inf	nonNMD	#N/A	1.25641	#N/A	#N/A	#N/A	#N/A
1459	CDK5RAP2_chr9:120407011:120407248:-@chr9:120404035:120404113:-@chr9:120408346:120408468:-	ORF_preserving	-0.44955	nonNMD	-0.0624511	0.654983	0.51844	1	#N/A	#N/A
1460	CDK5RAP2_chr9:120460571:120460667:-@chr9:120458449:120458622:-@chr9:120467859:120467997:-	ORF_preserving	-0.371863	nonNMD	0.0403321	0.654983	1	1	#N/A	#N/A
1461	CDK5RAP2_chr9:120460571:120460747:-@chr9:120458449:120458622:-@chr9:120467859:120467997:-	NMD_in	0.306904	NMD	0.0874132	0.654983	1	1	#N/A	#N/A
1462	CDK7_chr5:69254601:69254667:+@chr5:69252417:69252451:+@chr5:69258042:69258153:+	5UTR	0.515932	nonNMD	#N/A	1.03638	#N/A	#N/A	#N/A	#N/A
1463	CDK7_chr5:69254601:69254669:+@chr5:69252417:69252451:+@chr5:69258042:69258153:+	NMD_ex	0.515932	NMD	#N/A	1.03638	#N/A	#N/A	#N/A	#N/A
1464	CDK7_chr5:69255459:69255528:+@chr5:69252417:69252451:+@chr5:69258042:69258153:+	ORF_changing	0.527267	nonNMD	#N/A	1.03638	#N/A	#N/A	#N/A	#N/A
1465	CDK8_chr13:26382813:26382871:+@chr13:26353739:26353880:+@chr13:26385210:26385342:+	NMD_ex	0.370282	NMD	-0.0616068	0.405398	0.0155793	0.147772	#N/A	#N/A
1466	CDKL1_chr14:50332261:50332432:-@chr14:50329403:50330181:-@chr14:50334564:50334621:-	ORF_preserving	0.281755	nonNMD	#N/A	0.742423	#N/A	#N/A	#N/A	#N/A
1467	CDKL3_chr5:134302139:134302210:-@chr5:134298431:134298710:-@chr5:134302589:134302687:-	ORF_changing	0.0947556	nonNMD	-0.0691145	0.395054	1	1	#N/A	#N/A
1468	CDKL3_chr5:134306608:134306702:-@chr5:134304404:134304567:-@chr5:134308137:134308466:-	NMD_ex	0.191886	NMD	#N/A	0.395054	#N/A	#N/A	#N/A	#N/A
1469	CDKL3_chr5:134308573:134308727:-@chr5:134308000:134308466:-@chr5:134312291:134312380:-	NMD_ex	0.161285	NMD	0.21641	0.395054	1	1	#N/A	#N/A
1470	CDKL3_chr5:134308573:134308727:-@chr5:134308000:134308466:-@chr5:134319357:134319389:-	NMD_in	0.153575	NMD	#N/A	0.395054	#N/A	#N/A	#N/A	#N/A
1471	CDPF1_chr22:46248171:46248284:-@chr22:46247109:46247221:-@chr22:46250255:46250289:-	Start_codon	Inf	nonNMD	-0.406632	0.731148	7.09737e-06	0.000302551	#N/A	#N/A
1472	CDR2_chr16:22364901:22365014:-@chr16:22349700:22349849:-@chr16:22374230:22374617:-	NMD_ex	0.0879367	nonNMD	#N/A	0.103644	#N/A	#N/A	#N/A	#N/A
1473	CDR2_chr16:22422160:22422214:-@chr16:22364901:22365014:-@chr16:22429795:22429948:-	5UTR	Inf	nonNMD	0	0.103644	#N/A	#N/A	#N/A	#N/A
1474	CDRT4_chr17:15440210:15440285:-@chr17:15436014:15438200:-@chr17:15503097:15503608:-	5UTR	0.421034	nonNMD	#N/A	-0.0196281	#N/A	#N/A	#N/A	#N/A
1475	CDS1_chr4:84638923:84638992:+@chr4:84635263:84635351:+@chr4:84640837:84640990:+	ORF_preserving	0.164496	nonNMD	#N/A	1.28828	#N/A	#N/A	#N/A	#N/A
1476	CDYL_chr6:4891712:4892379:+@chr6:4776434:4776807:+@chr6:4935514:4935771:+	NMD_ex	0.205466	NMD	#N/A	1.38141	#N/A	#N/A	#N/A	#N/A
1477	CEACAM19_chr19:44673711:44673845:+@chr19:44672477:44672964:+@chr19:44676270:44676421:+	NMD_in	0.333508	NMD	-0.417031	0.243075	1	1	#N/A	#N/A
1478	CEACAM19_chr19:44678852:44678936:+@chr19:44676270:44676421:+@chr19:44680287:44680334:+	ORF_preserving	0.218826	nonNMD	#N/A	0.243075	#N/A	#N/A	#N/A	#N/A
1479	CEBPZOS_chr2:37198493:37198672:+@chr2:37196504:37196520:+@chr2:37199703:37199819:+	5UTR	Inf	nonNMD	-0.113719	0.0451339	4.68665e-05	0.00143011	#N/A	#N/A
1480	CECR2_chr22:17511812:17511896:+@chr22:17504846:17505016:+@chr22:17524117:17524271:+	ORF_preserving	0.427789	nonNMD	-0.0794034	1.17008	0.174613	0.894932	#N/A	#N/A
1481	CELF1_chr11:47499452:47499604:-@chr11:47488836:47489024:-@chr11:47552991:47553117:-	5UTR	Inf	nonNMD	-0.0580756	0.530653	0.112568	0.653335	#N/A	#N/A
1482	CELF2_chr10:11266597:11266677:+@chr10:11257737:11257872:+@chr10:11270665:11270824:+	NMD_ex	0.353054	NMD	-0.0382234	1.04075	0.090436	0.559431	#N/A	#N/A
1483	CELF4_chr18:37259120:37259264:-@chr18:37253854:37253938:-@chr18:37264673:37264757:-	ORF_preserving	0.324444	nonNMD	0.0646644	0.293059	0.600237	1	ORF_preserving	T
1484	CELF4_chr18:37259180:37259264:-@chr18:37253766:37253938:-@chr18:37264673:37264757:-	ORF_preserving	0.275335	nonNMD	0.0564239	0.293059	0.631932	1	ORF_preserving	T
1485	CELF6_chr15:72288537:72288618:-@chr15:72288307:72288451:-@chr15:72288867:72288930:-	ORF_preserving	0.0598555	nonNMD	0.0243363	0	1	1	#N/A	#N/A
1486	CELF6_chr15:72288867:72288930:-@chr15:72288537:72288618:-@chr15:72289137:72289287:-	ORF_preserving	-0.0307618	nonNMD	-0.188528	0	0.00111409	0.0187156	ORF_preserving	T
1487	CELF6_chr15:72289938:72290018:-@chr15:72289626:72289770:-@chr15:72290126:72290255:-	NMD_ex	0.421014	NMD	-0.0263972	0	0.207048	1	#N/A	#N/A
1488	CELF6_chr15:72292197:72292265:-@chr15:72290126:72290255:-@chr15:72304745:72304794:-	Start_codon	0.305999	nonNMD	0.0891014	0	0.75389	1	#N/A	#N/A
1489	CELF6_chr15:72304745:72304794:-@chr15:72290126:72290255:-@chr15:72315844:72315927:-	NMD_ex	0.233678	NMD	-0.00893696	0	0.78132	1	#N/A	#N/A
1490	CELF6_chr15:72315844:72315927:-@chr15:72304745:72304794:-@chr15:72319612:72319787:-	NMD_ex	0.299995	NMD	#N/A	0	#N/A	#N/A	#N/A	#N/A
1491	CENPJ_chr13:24886233:24886385:-@chr13:24885605:24885670:-@chr13:24889315:24889400:-	NMD_in	0.320308	NMD	#N/A	0.771966	#N/A	#N/A	#N/A	#N/A
1492	CENPJ_chr13:24886234:24886385:-@chr13:24885605:24885670:-@chr13:24889315:24889355:-	NMD_in	-0.00632231	nonNMD	0.283611	0.771966	0.000336007	0.00713338	#N/A	#N/A
1493	CENPJ_chr13:24889315:24889400:-@chr13:24885605:24885670:-@chr13:24892642:24892867:-	NMD_ex	0.450644	NMD	#N/A	0.771966	#N/A	#N/A	#N/A	#N/A
1494	CENPS_chr1:10434656:10434690:+@chr1:10430782:10431401:+@chr1:10440346:10440413:+	ORF_changing	-0.0253632	nonNMD	#N/A	0.426498	#N/A	#N/A	#N/A	#N/A
1495	CENPT_chr16:67832227:67832350:-@chr16:67832011:67832108:-@chr16:67832454:67832545:-	ORF_changing	0.172834	nonNMD	-0.0438265	0.83382	0.0640015	0.433812	#N/A	#N/A
1496	CENPT_chr16:67832227:67832354:-@chr16:67832011:67832108:-@chr16:67832454:67832545:-	ORF_changing	0.128315	nonNMD	-0.0404671	0.83382	0.0737939	0.482613	#N/A	#N/A
1497	CENPV_chr17:16349139:16349333:-@chr17:16348615:16348685:-@chr17:16349930:16349956:-	NMD_in	0.310951	NMD	0.0510989	-0.0988567	0.137127	0.75437	#N/A	#N/A
1498	CENPX_chr17:82019509:82019694:-@chr17:82019292:82019381:-@chr17:82019857:82019909:-	ORF_changing	0.226172	nonNMD	-0.0136231	0.335168	0.474982	1	#N/A	#N/A
1499	CENPX_chr17:82019640:82019694:-@chr17:82018837:82019381:-@chr17:82019857:82019909:-	ORF_preserving	0.231549	nonNMD	-0.0461074	0.335168	0.285294	1	#N/A	#N/A
1500	CEP131_chr17:81192735:81192843:-@chr17:81192475:81192593:-@chr17:81193925:81194127:-	ORF_preserving	0.10803	nonNMD	-0.123507	0.83854	0.0107647	0.111182	#N/A	#N/A
1501	CEP164_chr11:117363428:117363506:+@chr11:117362403:117362538:+@chr11:117371079:117371466:+	ORF_preserving	0.246231	nonNMD	0.0408163	0.724976	0.309576	1	#N/A	#N/A
1502	CEP164_chr11:117382795:117382942:+@chr11:117381700:117381868:+@chr11:117387202:117387412:+	ORF_preserving	0.0640915	nonNMD	-0.0637781	0.724976	0.664224	1	ORF_preserving	T
1503	CEP170_chr1:243185778:243186072:-@chr1:243172696:243172846:-@chr1:243186258:243186280:-	ORF_preserving	0.497058	nonNMD	#N/A	0.419989	#N/A	#N/A	NA	F
1504	CEP192_chr18:13103874:13103967:+@chr18:13103508:13103588:+@chr18:13104983:13105079:+	NMD_in	-0.0182101	nonNMD	0.0102316	1.62677	1	1	#N/A	#N/A
1505	CEP250_chr20:35500048:35500169:+@chr20:35498594:35498716:+@chr20:35501844:35501851:+	NMD_ex	0.21314	NMD	#N/A	0.493004	#N/A	#N/A	#N/A	#N/A
1506	CEP290_chr12:88054339:88054413:-@chr12:88053651:88053746:-@chr12:88055575:88055717:-	NMD_ex	0.281323	NMD	-0.0854534	0.869732	0.684567	1	#N/A	#N/A
1507	CEP295_chr11:93702775:93702919:+@chr11:93702459:93702637:+@chr11:93706744:93706897:+	ORF_preserving	0.162471	nonNMD	0.0649444	2.11876	0.797771	1	ORF_preserving	T
1508	CEP295_chr11:93721953:93722050:+@chr11:93721311:93721412:+@chr11:93723040:93723289:+	NMD_ex	0.397762	NMD	-0.363435	2.11876	2.52722e-06	0.000126527	#N/A	#N/A
1509	CEP41_chr7:130400038:130400254:-@chr7:130393770:130399039:-@chr7:130400706:130400821:-	NMD_in	-0.0525987	nonNMD	-0.0916269	0.255181	0.102104	0.60963	#N/A	#N/A
1510	CEP63_chr3:134547334:134547472:+@chr3:134546148:134546288:+@chr3:134549061:134549176:+	ORF_preserving	-0.33245	nonNMD	0.0239559	0.540843	0.580184	1	#N/A	#N/A
1511	CEP63_chr3:134559149:134559429:+@chr3:134551925:134552012:+@chr3:134561376:134561895:+	NMD_in	0.277904	NMD	#N/A	0.540843	#N/A	#N/A	NMD_in	T
1512	CEP70_chr3:138572858:138572914:-@chr3:138571265:138571356:-@chr3:138591853:138591956:-	Start_codon	0.225498	nonNMD	0.126368	-0.0433413	1	1	#N/A	#N/A
1513	CEP70_chr3:138572858:138572932:-@chr3:138571265:138571356:-@chr3:138591853:138591956:-	Start_codon	0.261287	nonNMD	0.0786428	-0.0433413	1	1	#N/A	#N/A
1514	CEP70_chr3:138572858:138572984:-@chr3:138571265:138571356:-@chr3:138591853:138591956:-	Start_codon	0.204572	nonNMD	0.136375	-0.0433413	1	1	#N/A	#N/A
1515	CEP78_chr9:78265858:78265906:+@chr9:78265371:78265543:+@chr9:78266441:78266703:+	ORF_changing	0.0243682	nonNMD	#N/A	0.146504	#N/A	#N/A	#N/A	#N/A
1516	CEP95_chr17:64516722:64516828:+@chr17:64514228:64514358:+@chr17:64519320:64519436:+	NMD_ex	0.315252	NMD	-0.381016	2.28924	2.84201e-08	2.66062e-06	#N/A	#N/A
1517	CERCAM_chr9:128421203:128421511:+@chr9:128420480:128421074:+@chr9:128422867:128422978:+	NMD_in	0.444945	NMD	0.0379792	0.7341	0.459469	1	#N/A	#N/A
1518	CERCAM_chr9:128434101:128434229:+@chr9:128431169:128431303:+@chr9:128435652:128435905:+	5UTR	Inf	nonNMD	#N/A	0.7341	#N/A	#N/A	#N/A	#N/A
1519	CERCAM_chr9:128434409:128434613:+@chr9:128431169:128431303:+@chr9:128435652:128435905:+	5UTR	Inf	nonNMD	#N/A	0.7341	1	1	#N/A	#N/A
1520	CERS4_chr19:8210705:8210862:+@chr19:8209312:8209494:+@chr19:8251075:8251171:+	5UTR	Inf	nonNMD	0.0426714	0.8173	0.859108	1	#N/A	#N/A
1521	CERS4_chr19:8241340:8241457:+@chr19:8209382:8209494:+@chr19:8251075:8251249:+	5UTR	Inf	nonNMD	0.0320475	0.8173	1	1	#N/A	#N/A
1522	CERS4_chr19:8241340:8241457:+@chr19:8210705:8210862:+@chr19:8251075:8251249:+	5UTR	Inf	nonNMD	-0.0704382	0.8173	0.627023	1	#N/A	#N/A
1523	CERS4_chr19:8251043:8251249:+@chr19:8210705:8210862:+@chr19:8254498:8254602:+	Start_codon	Inf	nonNMD	0.147837	0.8173	0.0261963	0.221131	#N/A	#N/A
1524	CERS4_chr19:8251075:8251249:+@chr19:8210682:8210862:+@chr19:8254498:8254616:+	Start_codon	Inf	nonNMD	0.140495	0.8173	0.0171808	0.159387	#N/A	#N/A
1525	CERS4_chr19:8251109:8251249:+@chr19:8210705:8210862:+@chr19:8254498:8254616:+	Start_codon	Inf	nonNMD	0.141309	0.8173	0.0297172	0.244289	#N/A	#N/A
1526	CERS5_chr12:50132961:50133064:-@chr12:50129791:50130694:-@chr12:50134545:50134702:-	ORF_changing	0.162876	nonNMD	0.0822794	0.674088	0.0355166	0.279935	ORF_changing	T
1527	CERS5_chr12:50132961:50134068:-@chr12:50129797:50130694:-@chr12:50134545:50134702:-	NMD_in	0.463478	NMD	0.00107466	0.674088	0.982931	1	#N/A	#N/A
1528	CERS5_chr12:50135432:50135652:-@chr12:50134545:50134702:-@chr12:50135731:50135838:-	NMD_in	0.376648	NMD	0.037295	0.674088	0.000605947	0.0113986	#N/A	#N/A
1529	CERS5_chr12:50142052:50142110:-@chr12:50138566:50138617:-@chr12:50143073:50143204:-	NMD_ex	0.214046	NMD	-0.0938048	0.674088	0.00116204	0.0193302	#N/A	#N/A
1530	CERS5_chr12:50144768:50144969:-@chr12:50143951:50144057:-@chr12:50167100:50167303:-	Start_codon	0.0574282	nonNMD	0.00456395	0.674088	0.758625	1	#N/A	#N/A
1531	CERS6_chr2:168766321:168766345:+@chr2:168765591:168765748:+@chr2:168769509:168775134:+	ORF_preserving	-0.0564556	nonNMD	-0.00839552	0.137916	1	1	ORF_preserving	T
1532	CES4A_chr16:67004792:67004873:+@chr16:67004083:67004224:+@chr16:67005239:67005393:+	ORF_preserving	0.206463	nonNMD	0.22619	0.160867	1	1	#N/A	#N/A
1533	CES4A_chr16:67006390:67006519:+@chr16:67005239:67005393:+@chr16:67008973:67009739:+	ORF_preserving	0.0633422	nonNMD	#N/A	0.160867	#N/A	#N/A	#N/A	#N/A
1534	CES4A_chr16:67006744:67006817:+@chr16:67005239:67005393:+@chr16:67008973:67009456:+	ORF_changing	0.208626	nonNMD	#N/A	0.160867	#N/A	#N/A	#N/A	#N/A
1535	CFAP221_chr2:119549084:119549185:+@chr2:119546084:119546270:+@chr2:119559688:119559775:+	NMD_ex	0.0531324	nonNMD	0.5	0.141565	1	1	#N/A	#N/A
1536	CFAP221_chr2:119562013:119562114:+@chr2:119559927:119560026:+@chr2:119587118:119587222:+	NMD_ex	0.126089	nonNMD	#DIV/0!	0.141565	#N/A	#N/A	#N/A	#N/A
1537	CFAP44_chr3:113293951:113294038:-@chr3:113290852:113291748:-@chr3:113294686:113294821:-	NMD_in	0.455825	NMD	-1	-0.0495713	1	1	#N/A	#N/A
1538	CFAP69_chr7:90306900:90307098:+@chr7:90299866:90304820:+@chr7:90307767:90307854:+	ORF_preserving	0.095792	nonNMD	-0.175983	0.291383	1	1	#N/A	#N/A
1539	CFAP69_chr7:90309262:90309367:+@chr7:90307767:90307854:+@chr7:90310067:90310288:+	ORF_preserving	0.13313	nonNMD	0.050235	0.291383	1	1	#N/A	#N/A
1540	CFAP70_chr10:73272927:73273017:-@chr10:73269613:73269715:-@chr10:73274432:73274550:-	ORF_preserving	-0.0968965	nonNMD	#N/A	0.229366	#N/A	#N/A	#N/A	#N/A
1541	CFAP70_chr10:73277239:73277361:-@chr10:73275445:73275598:-@chr10:73278178:73278337:-	NMD_ex	0.21907	NMD	#N/A	0.229366	#N/A	#N/A	#N/A	#N/A
1542	CFDP1_chr16:75414577:75414695:-@chr16:75412534:75412754:-@chr16:75433288:75433461:-	NMD_ex	-0.109233	nonNMD	-0.0298988	0.150236	0.00573157	0.0682311	#N/A	#N/A
1543	CFLAR_chr2:201129728:201130146:+@chr2:201116103:201116481:+@chr2:201133028:201133102:+	Start_codon	Inf	nonNMD	#N/A	-0.0498883	#N/A	#N/A	#N/A	#N/A
1544	CGGBP1_chr3:88057190:88057292:-@chr3:88055413:88055999:-@chr3:88058018:88058223:-	5UTR	Inf	nonNMD	#N/A	0.413635	#N/A	#N/A	#N/A	#N/A
1545	CGREF1_chr2:27100415:27100542:-@chr2:27098888:27099840:-@chr2:27102096:27102150:-	NMD_in	0.389502	NMD	#N/A	-0.182386	#N/A	#N/A	#N/A	#N/A
1546	CGREF1_chr2:27101787:27101888:-@chr2:27099786:27099840:-@chr2:27102096:27102150:-	ORF_changing	0.259366	nonNMD	#N/A	-0.182386	#N/A	#N/A	#N/A	#N/A
1547	CGREF1_chr2:27102359:27102430:-@chr2:27102096:27102221:-@chr2:27102525:27102591:-	NMD_ex	0.215903	NMD	-0.321411	-0.182386	1	1	#N/A	#N/A
1548	CGREF1_chr2:27110672:27110968:-@chr2:27104286:27104377:-@chr2:27118845:27119030:-	5UTR	Inf	nonNMD	-0.0274082	-0.182386	0.0286308	0.237219	#N/A	#N/A
1549	CGRRF1_chr14:54522453:54522593:+@chr14:54509811:54510063:+@chr14:54530048:54530226:+	NMD_ex	0.165598	NMD	0.0106928	0.639972	0.5674	1	#N/A	#N/A
1550	CH507-9B2.1_chr21:44236866:44237217:-@chr21:44235271:44235562:-@chr21:44238447:44238488:-	ORF_preserving	0.292438	nonNMD	#N/A	0.890923	#N/A	#N/A	#N/A	#N/A
1551	CHAF1A_chr19:4408902:4409759:+@chr19:4405911:4405962:+@chr19:4418019:4418076:+	NMD_ex	0.206438	NMD	#N/A	0.869218	#N/A	#N/A	#N/A	#N/A
1552	CHCHD4_chr3:14121916:14122086:-@chr3:14116425:14116524:-@chr3:14124654:14124749:-	Start_codon	0.238579	nonNMD	0.0947682	1.11952	0.0194413	0.175272	#N/A	#N/A
1553	CHCHD5_chr2:112585973:112586365:+@chr2:112584468:112584649:+@chr2:112588865:112589040:+	NMD_in	0.464094	NMD	-0.014051	0.491508	1	1	#N/A	#N/A
1554	CHCHD7_chr8:56212761:56212889:+@chr8:56211797:56211837:+@chr8:56214597:56214667:+	Start_codon	Inf	nonNMD	-0.033513	0.139195	0.52122	1	#N/A	#N/A
1555	CHCHD7_chr8:56212761:56212909:+@chr8:56211755:56211837:+@chr8:56214597:56214667:+	Start_codon	Inf	nonNMD	-0.00383973	0.139195	0.944358	1	#N/A	#N/A
1556	CHD1_chr5:98869013:98869277:-@chr5:98868494:98868635:-@chr5:98869753:98869882:-	ORF_preserving	-0.0415886	nonNMD	-0.0834492	0.977289	0.000448932	0.00900722	#N/A	#N/A
1557	CHD1L_chr1:147252622:147252735:+@chr1:147242640:147242830:+@chr1:147254869:147254976:+	NMD_ex	0.15597	NMD	#N/A	0.515191	#N/A	#N/A	#N/A	#N/A
1558	CHD1L_chr1:147252622:147252735:+@chr1:147242640:147242830:+@chr1:147259836:147259918:+	ORF_changing	0.324248	nonNMD	#N/A	0.515191	#N/A	#N/A	#N/A	#N/A
1559	CHD1L_chr1:147252622:147252735:+@chr1:147242640:147242830:+@chr1:147265931:147266087:+	NMD_in	0.113088	nonNMD	#N/A	0.515191	#N/A	#N/A	#N/A	#N/A
1560	CHD1L_chr1:147259836:147259918:+@chr1:147256530:147256562:+@chr1:147264421:147264532:+	NMD_ex	0.280383	NMD	-0.125103	0.515191	0.00179939	0.0274017	#N/A	#N/A
1561	CHD1L_chr1:147270931:147271005:+@chr1:147268781:147268878:+@chr1:147272170:147272281:+	NMD_ex	0.407391	NMD	-0.285154	0.515191	6.44404e-05	0.00185595	#N/A	#N/A
1562	CHD1L_chr1:147270931:147271005:+@chr1:147268781:147268878:+@chr1:147275353:147275468:+	NMD_ex	0.649866	NMD	#N/A	0.515191	#N/A	#N/A	#N/A	#N/A
1563	CHD1L_chr1:147272170:147272281:+@chr1:147268781:147268878:+@chr1:147275353:147275409:+	ORF_changing	0.244326	nonNMD	-0.0134606	0.515191	0.408867	1	#N/A	#N/A
1564	CHD2_chr15:92998137:92998261:+@chr15:92997301:92997403:+@chr15:92998498:92998621:+	NMD_in	0.363558	NMD	0.0837612	0.831611	0.000269438	0.00598913	#N/A	#N/A
1565	CHD2_chr15:92998148:92998261:+@chr15:92997252:92997403:+@chr15:92998498:92998621:+	NMD_in	0.353564	NMD	0.131379	0.831611	4.92636e-06	0.000222184	NMD_in	T
1566	CHD3_chr17:7907600:7907702:+@chr17:7907352:7907488:+@chr17:7907893:7908019:+	ORF_preserving	-0.10265	nonNMD	-0.0316014	0.555569	0.737088	1	ORF_preserving	T
1567	CHD5_chr1:6106394:6106509:-@chr1:6106233:6106287:-@chr1:6106615:6106779:-	ORF_changing	0.320993	nonNMD	#DIV/0!	-0.0155711	#N/A	#N/A	ORF_changing	T
1568	CHDH_chr3:53819531:53819674:-@chr3:53818937:53819040:-@chr3:53820473:53820608:-	ORF_changing	0.215846	nonNMD	#DIV/0!	0.75072	#N/A	#N/A	#N/A	#N/A
1569	CHFR_chr12:132869618:132869798:-@chr12:132861466:132861634:-@chr12:132870723:132870783:-	ORF_preserving	0.291331	nonNMD	-0.0999942	0.799888	0.0765977	0.496305	#N/A	#N/A
1570	CHFR_chr12:132869618:132869834:-@chr12:132861466:132861634:-@chr12:132870723:132870783:-	ORF_preserving	0.0664823	nonNMD	-0.103678	0.799888	0.0862822	0.541869	#N/A	#N/A
1571	CHFR_chr12:132870723:132870783:-@chr12:132861466:132861634:-@chr12:132872284:132872394:-	Start_codon	0.269658	nonNMD	0.0209797	0.799888	0.824698	1	#N/A	#N/A
1572	CHGA_chr14:92926604:92926698:+@chr14:92924198:92924245:+@chr14:92927549:92927618:+	NMD_ex	-0.017522	nonNMD	#N/A	-0.265062	#N/A	#N/A	#N/A	#N/A
1573	CHID1_chr11:893426:893519:-@chr11:884067:884169:-@chr11:899339:899401:-	ORF_preserving	0.00686951	nonNMD	-0.00872033	0.347904	0.781078	1	#N/A	#N/A
1574	CHID1_chr11:908541:908645:-@chr11:904705:904859:-@chr11:910774:910816:-	5UTR	Inf	nonNMD	-0.0871226	0.347904	0.0852807	0.53768	#N/A	#N/A
1575	CHKA_chr11:68061492:68061830:-@chr11:68053514:68054047:-@chr11:68061952:68062034:-	NMD_in	0.605531	NMD	0.0321359	1.02955	0.0219117	0.192428	#N/A	#N/A
1576	CHL1_chr3:342983:343031:+@chr3:341911:342082:+@chr3:344588:344709:+	ORF_changing	0.117221	nonNMD	0.133351	0.0760086	0.33994	1	ORF_preserving	F
1577	CHL1_chr3:398226:398385:+@chr3:394692:394872:+@chr3:399016:399148:+	ORF_changing	0.0924825	nonNMD	0.0302267	0.0760086	1	1	ORF_preserving	F
1578	CHMP2B_chr3:87240322:87240453:+@chr3:87227308:87227556:+@chr3:87240698:87240790:+	Start_codon	-0.13962	nonNMD	-0.0274202	0.487757	0.23832	1	#N/A	#N/A
1579	CHMP3_chr2:86542251:86542312:-@chr2:86529217:86529397:-@chr2:86563303:86563374:-	NMD_ex	0.259605	NMD	0.0120957	0.219106	0.49738	1	#N/A	#N/A
1580	CHMP4A_chr14:24211679:24211829:-@chr14:24210653:24210768:-@chr14:24213408:24213432:-	5UTR	Inf	nonNMD	#N/A	1.3754	#N/A	#N/A	#N/A	#N/A
1581	CHMP7_chr8:23259065:23259126:+@chr8:23258731:23258830:+@chr8:23260143:23260286:+	ORF_changing	0.347239	nonNMD	-0.0252698	0.95649	0.355288	1	#N/A	#N/A
1582	CHN1_chr2:174877839:174878128:-@chr2:174846879:174846957:-@chr2:174915057:174915171:-	NMD_ex	0.292881	NMD	-0.0569265	0.692357	0.0734101	0.480625	NMD_ex	T
1583	CHN1_chr2:174945169:174945261:-@chr2:174944887:174944943:-@chr2:174952163:174952202:-	NMD_in	0.0998059	nonNMD	0.10052	0.692357	4.50161e-06	0.000206308	#N/A	#N/A
1584	CHORDC1_chr11:90206747:90206810:-@chr11:90206201:90206272:-@chr11:90210535:90210594:-	NMD_in	0.291623	NMD	#N/A	1.01101	#N/A	#N/A	#N/A	#N/A
1585	CHPT1_chr12:101719489:101719516:+@chr12:101716727:101716812:+@chr12:101720122:101720254:+	NMD_in	0.310796	NMD	-0.0200717	1.57982	1	1	NMD_in	T
1586	CHPT1_chr12:101720122:101720254:+@chr12:101716727:101716812:+@chr12:101723167:101723254:+	ORF_preserving	-0.0466515	nonNMD	0.565334	1.57982	1.01213e-08	1.07248e-06	#N/A	#N/A
1587	CHRD_chr3:184386491:184386755:+@chr3:184386045:184386159:+@chr3:184386844:184386938:+	ORF_preserving	-0.114347	nonNMD	-0.0202481	1.17642	0.413049	1	#N/A	#N/A
1588	CHRD_chr3:184387373:184387477:+@chr3:184387050:184387107:+@chr3:184387930:184388033:+	NMD_ex	0.203573	NMD	-0.120944	1.17642	0.272413	1	#N/A	#N/A
1589	CHST10_chr2:100408542:100408660:-@chr2:100406575:100406707:-@chr2:100415040:100415111:-	NMD_in	0.603858	NMD	-0.0394355	-0.13572	0.0077858	0.0863929	#N/A	#N/A
1590	CHST6_chr16:75490613:75490769:-@chr16:75481816:75481891:-@chr16:75494939:75495384:-	5UTR	Inf	nonNMD	0.151376	-0.0127698	1	1	#N/A	#N/A
1591	CHTF18_chr16:791850:791948:+@chr16:791160:791370:+@chr16:792223:792347:+	NMD_ex	0.256147	NMD	-0.648058	1.0336	2.61522e-10	4.30333e-08	#N/A	#N/A
1592	CHTF8_chr16:69121052:69121170:-@chr16:69118009:69120649:-@chr16:69121435:69121492:-	5UTR	0.16123	nonNMD	-0.056093	0.16821	0.276191	1	5UTR	T
1593	CHTF8_chr16:69121052:69121170:-@chr16:69118133:69118525:-@chr16:69121435:69121492:-	ORF_changing	0.120448	nonNMD	0.0248043	0.16821	0.16891	0.873313	5UTR	F
1594	CHTOP_chr1:153642245:153642429:+@chr1:153638083:153638448:+@chr1:153645063:153646302:+	ORF_changing	0.0331902	nonNMD	#N/A	1.55936	0.681199	1	#N/A	#N/A
1595	CHTOP_chr1:153643226:153643364:+@chr1:153638083:153638448:+@chr1:153645063:153645470:+	NMD_in	0.218245	NMD	#N/A	1.55936	#N/A	#N/A	ORF_preserving	F
1596	CHTOP_chr1:153643226:153643364:+@chr1:153642242:153642429:+@chr1:153645063:153645470:+	ORF_preserving	0.146703	nonNMD	-0.0881149	1.55936	0.0155502	0.147525	ORF_preserving	T
1597	CHURC1_chr14:64926009:64926080:+@chr14:64923990:64924126:+@chr14:64932137:64934385:+	ORF_changing	0.227893	nonNMD	#N/A	0.631381	#N/A	#N/A	#N/A	#N/A
1598	CHURC1_chr14:64926009:64926080:+@chr14:64923990:64924126:+@chr14:64943298:64944056:+	ORF_changing	0.222611	nonNMD	0.0525087	0.631381	0.340523	1	#N/A	#N/A
1599	CHURC1-FNTB_chr14:64926006:64926080:+@chr14:64924035:64924126:+@chr14:64932137:64932292:+	ORF_changing	0.227893	nonNMD	#N/A	0	#N/A	#N/A	#N/A	#N/A
1600	CHURC1-FNTB_chr14:64932137:64932292:+@chr14:64924035:64924126:+@chr14:65004248:65004313:+	ORF_changing	0.419963	nonNMD	-0.0645014	0	0.0115996	0.117688	#N/A	#N/A
1601	CIAPIN1_chr16:57431150:57431266:-@chr16:57430257:57430339:-@chr16:57432486:57432560:-	ORF_changing	0.161574	nonNMD	0.031293	0.395599	0.0395583	0.303921	#N/A	#N/A
1602	CIART_chr1:150283804:150283880:+@chr1:150282818:150283633:+@chr1:150284425:150284504:+	NMD_ex	0.271843	NMD	#N/A	-0.0263249	#N/A	#N/A	#N/A	#N/A
1603	CIDEB_chr14:24307817:24307920:-@chr14:24307370:24307515:-@chr14:24308478:24308830:-	Start_codon	Inf	nonNMD	#N/A	0	#N/A	#N/A	#N/A	#N/A
1604	CIRBP_chr19:1271120:1271246:+@chr19:1270927:1271036:+@chr19:1271328:1271467:+	NMD_in	0.143763	NMD	-0.00546271	0.509793	0.64259	1	#N/A	#N/A
1605	CIRBP_chr19:1273493:1273715:+@chr19:1271980:1272051:+@chr19:1274306:1274440:+	NMD_in	0.594692	NMD	-0.4917	0.509793	2.22045e-15	7.64674e-13	#N/A	#N/A
1606	CIRBP_chr19:1273600:1273715:+@chr19:1271980:1272051:+@chr19:1274306:1274440:+	ORF_changing	0.346146	nonNMD	-0.522958	0.509793	4.9635e-10	7.62118e-08	#N/A	#N/A
1607	CIT_chr12:119770784:119770910:-@chr12:119767086:119767182:-@chr12:119772769:119772910:-	NMD_ex_in	0.304382	NMD	-0.078055	0.960788	1	1	#N/A	#N/A
1608	CKAP2_chr13:52460898:52460974:+@chr13:52456522:52456607:+@chr13:52461057:52461926:+	NMD_ex	0.0924223	nonNMD	0.0341499	0.699852	0.650238	1	#N/A	#N/A
1609	CKAP5_chr11:46760351:46760375:-@chr11:46759268:46759442:-@chr11:46760611:46760650:-	ORF_preserving	-0.120082	nonNMD	-0.110401	0.488571	0.00221662	0.0325129	ORF_preserving	T
1610	CKLF_chr16:66558189:66558348:+@chr16:66552566:66552793:+@chr16:66563121:66563217:+	ORF_preserving	0.228929	nonNMD	#N/A	0.409136	#N/A	#N/A	#N/A	#N/A
1611	CKLF-CMTM1_chr16:66558189:66558348:+@chr16:66552678:66552793:+@chr16:66577103:66577202:+	ORF_preserving	0.358985	nonNMD	#N/A	-0.0994145	#N/A	#N/A	#N/A	#N/A
1612	CKLF-CMTM1_chr16:66563121:66563217:+@chr16:66552648:66552793:+@chr16:66577103:66577202:+	ORF_preserving	0.375139	nonNMD	#N/A	-0.0994145	#N/A	#N/A	#N/A	#N/A
1613	CKMT2_chr5:81244041:81244205:+@chr5:81233323:81233377:+@chr5:81251112:81251284:+	5UTR	Inf	nonNMD	-0.666667	0.4872	1	1	#N/A	#N/A
1614	CKMT2_chr5:81256914:81257000:+@chr5:81254982:81255214:+@chr5:81257732:81257856:+	NMD_ex	0.602536	NMD	0	0.4872	#N/A	#N/A	#N/A	#N/A
1615	CLASP1_chr2:121382207:121382324:-@chr2:121377498:121377649:-@chr2:121387121:121387228:-	ORF_preserving	-0.307835	nonNMD	#N/A	0.54915	1	1	ORF_preserving	T
1616	CLASP1_chr2:121409023:121409047:-@chr2:121407470:121407715:-@chr2:121410865:121410969:-	ORF_preserving	-0.249224	nonNMD	-0.0101473	0.54915	1	1	ORF_preserving	T
1617	CLASP1_chr2:121418621:121418729:-@chr2:121410865:121410969:-@chr2:121425138:121425306:-	ORF_preserving	-0.261625	nonNMD	-0.0776101	0.54915	0.18428	0.927714	ORF_preserving	T
1618	CLASP1_chr2:121427403:121427430:-@chr2:121425138:121425306:-@chr2:121430072:121430177:-	ORF_preserving	-0.259921	nonNMD	-0.00595618	0.54915	1	1	ORF_preserving	T
1619	CLASP1_chr2:121445448:121445496:-@chr2:121430072:121430177:-@chr2:121447336:121447507:-	ORF_preserving	0.25659	nonNMD	0	0.54915	#N/A	#N/A	ORF_preserving	T
1620	CLASP2_chr3:33559124:33559175:-@chr3:33551251:33551395:-@chr3:33559306:33559385:-	ORF_preserving	-0.170139	nonNMD	-0.000187402	0.589047	1	1	#N/A	#N/A
1621	CLASP2_chr3:33563963:33563966:-@chr3:33560807:33560971:-@chr3:33570726:33570790:-	ORF_preserving	0.0334115	nonNMD	#N/A	0.589047	#N/A	#N/A	#N/A	#N/A
1622	CLASP2_chr3:33574472:33574496:-@chr3:33573109:33573354:-@chr3:33576168:33576275:-	ORF_preserving	-0.204886	nonNMD	-0.0327302	0.589047	0.183009	0.923737	ORF_preserving	T
1623	CLASP2_chr3:33577201:33577264:-@chr3:33576168:33576275:-@chr3:33581820:33581928:-	ORF_preserving	-0.102495	nonNMD	-0.0695168	0.589047	0.0510387	0.367822	ORF_preserving	T
1624	CLASRP_chr19:45068014:45068058:+@chr19:45067336:45067594:+@chr19:45069065:45069124:+	NMD_ex	0.367974	NMD	-0.0522172	2.51351	0.00270057	0.0378721	#N/A	#N/A
1625	CLCC1_chr1:108962308:108962469:-@chr1:108950308:108950448:-@chr1:108963360:108963450:-	5UTR	Inf	nonNMD	#N/A	0.509341	#N/A	#N/A	#N/A	#N/A
1626	CLCN2_chr3:184346934:184347021:-@chr3:184346184:184346800:-@chr3:184352012:184352117:-	ORF_preserving	0.164448	nonNMD	-0.0855007	1.21068	0.283152	1	#N/A	#N/A
1627	CLCN2_chr3:184352012:184352117:-@chr3:184346934:184347021:-@chr3:184352292:184352331:-	ORF_preserving	0.108223	nonNMD	-0.0397351	1.21068	1	1	#N/A	#N/A
1628	CLCN2_chr3:184357619:184357698:-@chr3:184357361:184357487:-@chr3:184357961:184358095:-	ORF_changing	0.408516	nonNMD	-0.0163788	1.21068	0.619239	1	#N/A	#N/A
1629	CLCN2_chr3:184357778:184357856:-@chr3:184357619:184357698:-@chr3:184357961:184358095:-	ORF_preserving	0.114672	nonNMD	0	1.21068	#N/A	#N/A	#N/A	#N/A
1630	CLDND1_chr3:98521652:98521696:-@chr3:98521132:98521437:-@chr3:98522848:98522955:-	5UTR	Inf	nonNMD	0.0366437	-0.215721	0.819094	1	5UTR	T
1631	CLDND1_chr3:98521652:98521696:-@chr3:98521132:98521442:-@chr3:98522541:98522606:-	5UTR	Inf	nonNMD	0	-0.215721	#N/A	#N/A	5UTR	T
1632	CLDND1_chr3:98521652:98521696:-@chr3:98521132:98521442:-@chr3:98522848:98522955:-	NMD_ex	0.0668768	nonNMD	0.0840993	-0.215721	0.160651	0.843825	5UTR	F
1633	CLDND1_chr3:98521652:98521703:-@chr3:98521132:98521437:-@chr3:98522848:98522875:-	5UTR	Inf	nonNMD	-0.0393759	-0.215721	0.901794	1	5UTR	T
1634	CLDND1_chr3:98521652:98521703:-@chr3:98521132:98521442:-@chr3:98522541:98522605:-	5UTR	Inf	nonNMD	0	-0.215721	#N/A	#N/A	5UTR	T
1635	CLDND1_chr3:98521652:98521703:-@chr3:98521132:98521442:-@chr3:98522848:98522875:-	5UTR	Inf	nonNMD	0.0987181	-0.215721	0.108796	0.638047	5UTR	T
1636	CLDND1_chr3:98521652:98521718:-@chr3:98521132:98521437:-@chr3:98522848:98522922:-	5UTR	Inf	nonNMD	-0.0796765	-0.215721	1	1	5UTR	T
1637	CLDND1_chr3:98521652:98521718:-@chr3:98521132:98521442:-@chr3:98522541:98522602:-	5UTR	Inf	nonNMD	0	-0.215721	#N/A	#N/A	5UTR	T
1638	CLDND1_chr3:98521652:98521718:-@chr3:98521132:98521442:-@chr3:98522848:98522922:-	5UTR	Inf	nonNMD	0.0573256	-0.215721	0.285914	1	5UTR	T
1639	CLEC16A_chr16:10972553:10972559:+@chr16:10971124:10971230:+@chr16:10972937:10973061:+	ORF_preserving	-0.237786	nonNMD	-0.00884015	0.475816	0.686788	1	ORF_preserving	T
1640	CLEC16A_chr16:11174153:11174277:+@chr16:11166387:11166552:+@chr16:11178334:11182181:+	ORF_changing	0.449889	nonNMD	-0.0377702	0.475816	0.643891	1	ORF_changing	T
1641	CLEC2B_chr12:9862498:9862573:-@chr12:9856900:9857637:-@chr12:9869204:9869386:-	Start_codon	Inf	nonNMD	#N/A	0	#N/A	#N/A	#N/A	#N/A
1642	CLIP1_chr12:122336631:122336748:-@chr12:122334647:122334705:-@chr12:122340980:122341697:-	ORF_preserving	0.359911	nonNMD	0.0621256	0.154238	0.482318	1	ORF_preserving	T
1643	CLIP1_chr12:122347374:122347479:-@chr12:122340752:122341697:-@chr12:122351110:122351143:-	ORF_preserving	0.359181	nonNMD	#N/A	0.154238	#N/A	#N/A	ORF_preserving	T
1644	CLIP1_chr12:122347374:122347479:-@chr12:122340752:122341697:-@chr12:122352725:122352786:-	ORF_preserving	0.0101801	nonNMD	0.000764464	0.154238	1	1	ORF_preserving	T
1645	CLIP1_chr12:122351110:122351143:-@chr12:122340752:122341697:-@chr12:122352725:122352786:-	ORF_preserving	0.0185282	nonNMD	#N/A	0.154238	#N/A	#N/A	ORF_preserving	T
1646	CLIP1_chr12:122351110:122351143:-@chr12:122347374:122347479:-@chr12:122352725:122352786:-	ORF_preserving	0.149917	nonNMD	0	0.154238	#N/A	#N/A	ORF_preserving	T
1647	CLIP2_chr7:74372931:74373036:+@chr7:74364254:74364315:+@chr7:74375886:74376822:+	ORF_preserving	0.292164	nonNMD	-0.0313798	0.0031025	0.501978	1	ORF_preserving	T
1648	CLK1_chr2:200860124:200860215:-@chr2:200859679:200859746:-@chr2:200861237:200861466:-	NMD_ex	0.285888	NMD	-0.597659	0.80294	0	0	NMD_ex	T
1649	CLK2_chr1:155268707:155268792:-@chr1:155268292:155268359:-@chr1:155269487:155269713:-	NMD_ex	0.358276	NMD	#N/A	1.3368	#N/A	#N/A	NMD_ex	T
1650	CLK2_chr1:155268707:155268795:-@chr1:155268292:155268359:-@chr1:155269487:155269713:-	NMD_ex	0.346483	NMD	#N/A	1.3368	#N/A	#N/A	NMD_ex	T
1651	CLK3_chr15:74622119:74622216:+@chr15:74619966:74620225:+@chr15:74622493:74622560:+	NMD_ex	0.198887	NMD	-0.440781	1.24771	0	0	NMD_ex	T
1652	CLK4_chr5:178617343:178617434:-@chr5:178616881:178616948:-@chr5:178618555:178618778:-	NMD_ex	0.310939	NMD	-0.457421	1.65856	0	0	NMD_ex	T
1653	CLK4_chr5:178619837:178619896:-@chr5:178616881:178618778:-@chr5:178623255:178623416:-	NMD_in	0.325635	NMD	0.0707524	1.65856	0.359936	1	NMD_in	T
1654	CLK4_chr5:178619837:178620673:-@chr5:178618555:178618778:-@chr5:178623255:178623416:-	NMD_in	0.295663	NMD	-0.0746749	1.65856	0.228262	1	#N/A	#N/A
1655	CLK4_chr5:178622392:178622459:-@chr5:178618555:178618778:-@chr5:178623255:178623416:-	NMD_in	0.31563	NMD	#N/A	1.65856	#N/A	#N/A	ORF_changing	F
1656	CLN3_chr16:28479643:28479765:-@chr16:28477736:28477877:-@chr16:28482104:28482198:-	NMD_in	0.176856	NMD	#N/A	0.0306204	#N/A	#N/A	#N/A	#N/A
1657	CLN3_chr16:28486346:28486490:-@chr16:28484005:28484118:-@chr16:28487455:28487541:-	NMD_in	0.0752749	nonNMD	-0.0938375	0.0306204	0.643562	1	#N/A	#N/A
1658	CLN3_chr16:28486577:28486650:-@chr16:28484005:28484118:-@chr16:28487455:28487541:-	NMD_ex_in	0.300847	NMD	-0.0619048	0.0306204	0.791377	1	#N/A	#N/A
1659	CLN3_chr16:28487661:28487741:-@chr16:28486577:28487541:-@chr16:28488590:28488604:-	NMD_ex_in	0.327255	NMD	#N/A	0.0306204	#N/A	#N/A	#N/A	#N/A
1660	CLN3_chr16:28491481:28491560:-@chr16:28489289:28489386:-@chr16:28491713:28491739:-	NMD_ex	0.176363	NMD	#N/A	0.0306204	#N/A	#N/A	#N/A	#N/A
1661	CLN6_chr15:68211555:68211643:-@chr15:68211262:68211318:-@chr15:68214289:68214388:-	NMD_in	0.621012	NMD	0.275464	0.440041	0.227614	1	#N/A	#N/A
1662	CLN6_chr15:68211555:68211741:-@chr15:68211262:68211318:-@chr15:68214289:68214388:-	NMD_in	0.441612	NMD	0.212549	0.440041	0.5242	1	#N/A	#N/A
1663	CLN6_chr15:68211555:68211863:-@chr15:68211262:68211318:-@chr15:68214289:68214388:-	NMD_in	0.545152	NMD	0.0106134	0.440041	0.293068	1	#N/A	#N/A
1664	CLN6_chr15:68211648:68211863:-@chr15:68211262:68211318:-@chr15:68214289:68214388:-	NMD_in	0.474834	NMD	0.00376067	0.440041	0.367889	1	#N/A	#N/A
1665	CLN6_chr15:68211674:68211863:-@chr15:68211262:68211318:-@chr15:68214289:68214388:-	NMD_in	0.288467	NMD	-0.00512762	0.440041	0.489603	1	#N/A	#N/A
1666	CLN6_chr15:68211674:68211921:-@chr15:68211262:68211318:-@chr15:68214289:68214388:-	NMD_in	0.380074	NMD	0.00130405	0.440041	0.386835	1	#N/A	#N/A
1667	CLPB_chr11:72402965:72403052:-@chr11:72380280:72380384:-@chr11:72430311:72430363:-	ORF_preserving	0.0492491	nonNMD	-0.0299718	0.323026	1	1	#N/A	#N/A
1668	CLSTN1_chr1:9737497:9737554:-@chr1:9735884:9736042:-@chr1:9741093:9741256:-	ORF_preserving	0.421263	nonNMD	-0.136559	0.252482	0.000922383	0.0160429	ORF_preserving	T
1669	CLSTN1_chr1:9756480:9756510:-@chr1:9755113:9755309:-@chr1:9773271:9773394:-	ORF_preserving	0.440503	nonNMD	-0.0291357	0.252482	0.516128	1	ORF_preserving	T
1670	CLTA_chr9:36197550:36197588:+@chr9:36190855:36191273:+@chr9:36204067:36204179:+	NMD_in	0.204949	NMD	-0.0394056	-0.0551012	0.000942162	0.0163221	#N/A	#N/A
1671	CLTA_chr9:36209266:36209320:+@chr9:36204067:36204179:+@chr9:36210624:36210660:+	ORF_preserving	0.150951	nonNMD	0.0254247	-0.0551012	0.105718	0.625932	ORF_preserving	T
1672	CLTA_chr9:36209266:36209320:+@chr9:36204067:36204179:+@chr9:36211602:36212059:+	ORF_preserving	0.096234	nonNMD	-0.0396673	-0.0551012	0.010976	0.112839	ORF_preserving	T
1673	CLTA_chr9:36210624:36210660:+@chr9:36204067:36204179:+@chr9:36211602:36211784:+	ORF_preserving	0.096234	nonNMD	#N/A	-0.0551012	1	1	ORF_preserving	T
1674	CLTA_chr9:36210624:36210660:+@chr9:36209266:36209320:+@chr9:36211602:36211784:+	ORF_preserving	0.128813	nonNMD	-0.000405927	-0.0551012	1	1	ORF_preserving	T
1675	CLTB_chr5:176396478:176396532:-@chr5:176392454:176392945:-@chr5:176397606:176397718:-	ORF_preserving	0.309782	nonNMD	#N/A	0.831022	#N/A	#N/A	ORF_preserving	T
1676	CLTB_chr5:176406156:176406708:-@chr5:176397929:176398047:-@chr5:176410256:176410303:-	NMD_in	0.433882	NMD	0.031742	0.831022	6.95298e-07	4.1744e-05	#N/A	#N/A
1677	CLTC_chr17:59687000:59687021:+@chr17:59685586:59685808:+@chr17:59690635:59690711:+	ORF_preserving	-0.0998218	nonNMD	#N/A	0.688649	1	1	ORF_preserving	T
1678	CLTCL1_chr22:19187557:19187728:-@chr22:19183389:19183611:-@chr22:19187980:19188091:-	ORF_preserving	-0.0525872	nonNMD	-0.191446	1.85684	0.116043	0.668511	#N/A	#N/A
1679	CLTCL1_chr22:19187980:19188091:-@chr22:19183389:19183611:-@chr22:19191303:19191435:-	ORF_preserving	-0.103609	nonNMD	-0.054741	1.85684	1	1	#N/A	#N/A
1680	CLUAP1_chr16:3504719:3504831:+@chr16:3500923:3501089:+@chr16:3506330:3506415:+	NMD_ex	0.184794	NMD	#N/A	1.29443	#N/A	#N/A	#N/A	#N/A
1681	CLUAP1_chr16:3533098:3533155:+@chr16:3532785:3532841:+@chr16:3536121:3536559:+	ORF_preserving	0.0706126	nonNMD	-0.376261	1.29443	0.00305961	0.0417175	#N/A	#N/A
1682	CLYBL_chr13:99862990:99863092:+@chr13:99858860:99859049:+@chr13:99864817:99864911:+	ORF_preserving	-0.0655697	nonNMD	0.105788	0.0947423	1	1	#N/A	#N/A
1683	CMC1_chr3:28263290:28263380:+@chr3:28241583:28241812:+@chr3:28316332:28316423:+	ORF_preserving	0.0879076	nonNMD	0.0640835	0.278951	0.265113	1	#N/A	#N/A
1684	CMC1_chr3:28318731:28318879:+@chr3:28316332:28316423:+@chr3:28319508:28319770:+	NMD_in	0.139002	NMD	0.0287603	0.278951	0.0624535	0.426376	#N/A	#N/A
1685	CMC2_chr16:80978241:80978415:-@chr16:80975801:80976179:-@chr16:80997313:80997372:-	NMD_in	0.769481	NMD	#N/A	0.684074	#N/A	#N/A	#N/A	#N/A
1686	CMC2_chr16:80980769:80980879:-@chr16:80975801:80976179:-@chr16:80981805:80981877:-	ORF_changing	0.207157	nonNMD	0.0410731	0.684074	0.243201	1	#N/A	#N/A
1687	CMC2_chr16:80980769:80980879:-@chr16:80975801:80976179:-@chr16:80997313:80997429:-	ORF_changing	0.235629	nonNMD	-0.0835657	0.684074	0.247466	1	#N/A	#N/A
1688	CMC2_chr16:80980769:80980879:-@chr16:80975801:80976179:-@chr16:81006733:81006839:-	5UTR	Inf	nonNMD	0.0421109	0.684074	0.877659	1	#N/A	#N/A
1689	CMC2_chr16:80981805:80981877:-@chr16:80966447:80976179:-@chr16:80997313:80997372:-	ORF_preserving	0.122127	nonNMD	-0.0754364	0.684074	0.00754149	0.0843419	ORF_preserving	T
1690	CMC2_chr16:80991753:80991957:-@chr16:80975935:80976179:-@chr16:80997313:80997429:-	NMD_in	0.749411	NMD	#N/A	0.684074	#N/A	#N/A	#N/A	#N/A
1691	CMC2_chr16:80997313:80997429:-@chr16:80976049:80976179:-@chr16:81006733:81006854:-	Start_codon	Inf	nonNMD	-0.00335543	0.684074	0.955088	1	#N/A	#N/A
1692	CMC2_chr16:80998284:80998351:-@chr16:80981805:80981877:-@chr16:81006733:81006839:-	5UTR	Inf	nonNMD	#N/A	0.684074	#N/A	#N/A	#N/A	#N/A
1693	CMC2_chr16:80998284:80998351:-@chr16:80997313:80997429:-@chr16:81006733:81006839:-	5UTR	Inf	nonNMD	-0.0441868	0.684074	0.240199	1	#N/A	#N/A
1694	CMC2_chr16:80998284:80998354:-@chr16:80981805:80981877:-@chr16:81006733:81006875:-	5UTR	Inf	nonNMD	#N/A	0.684074	#N/A	#N/A	#N/A	#N/A
1695	CMC2_chr16:80998284:80998354:-@chr16:80997313:80997429:-@chr16:81006733:81006875:-	5UTR	Inf	nonNMD	-0.0431222	0.684074	0.129909	0.72512	#N/A	#N/A
1696	CMC2_chr16:80998284:80998473:-@chr16:80997313:80997429:-@chr16:81006733:81006894:-	5UTR	Inf	nonNMD	-0.0429105	0.684074	0.00200396	0.0299587	#N/A	#N/A
1697	CMC2_chr16:81001247:81001334:-@chr16:80981805:80981877:-@chr16:81006733:81006858:-	5UTR	Inf	nonNMD	#N/A	0.684074	#N/A	#N/A	#N/A	#N/A
1698	CMC2_chr16:81001247:81001334:-@chr16:80997313:80997429:-@chr16:81006733:81006858:-	5UTR	Inf	nonNMD	-0.216745	0.684074	1.24676e-07	9.58696e-06	#N/A	#N/A
1699	CMTM5_chr14:23378348:23378501:+@chr14:23376807:23377377:+@chr14:23379298:23379383:+	ORF_preserving	0.359	nonNMD	#N/A	0.0743948	#N/A	#N/A	#N/A	#N/A
1700	CMTM5_chr14:23379030:23379123:+@chr14:23377036:23377377:+@chr14:23379298:23379383:+	ORF_preserving	0.273421	nonNMD	#N/A	0.0743948	#N/A	#N/A	#N/A	#N/A
1701	CMTM5_chr14:23379030:23379123:+@chr14:23377046:23378501:+@chr14:23379298:23379383:+	ORF_preserving	0.265641	nonNMD	#N/A	0.0743948	#N/A	#N/A	#N/A	#N/A
1702	CMTM7_chr3:32449453:32449552:+@chr3:32441839:32442013:+@chr3:32452391:32452473:+	ORF_preserving	0.287377	nonNMD	-0.0520739	0.213552	0.242537	1	ORF_preserving	T
1703	CNEP1R1_chr16:50025650:50025701:+@chr16:50024409:50025340:+@chr16:50026395:50026467:+	ORF_preserving	-0.0250113	nonNMD	-0.0042474	-0.514611	0.903413	1	#N/A	#N/A
1704	CNEP1R1_chr16:50029724:50029798:+@chr16:50026159:50026467:+@chr16:50033396:50033506:+	NMD_ex	0.214929	NMD	-0.0500765	-0.514611	1	1	NMD_ex	T
1705	CNIH1_chr14:54436078:54436126:-@chr14:54432107:54432220:-@chr14:54436368:54436437:-	ORF_preserving	-0.0683992	nonNMD	#N/A	0.0510376	0.247345	1	ORF_preserving	T
1706	CNIH4_chr1:224371282:224371423:+@chr1:224365878:224365991:+@chr1:224375794:224375998:+	ORF_preserving	0.294576	nonNMD	0.0216773	-0.299629	0.333353	1	#N/A	#N/A
1707	CNKSR1_chr1:26187167:26187241:+@chr1:26185013:26185186:+@chr1:26187410:26187482:+	NMD_ex	0.31261	NMD	#N/A	1.65481	#N/A	#N/A	#N/A	#N/A
1708	CNKSR2_chrX:21561470:21561560:+@chrX:21531855:21532067:+@chrX:21563237:21563452:+	ORF_preserving	0.0856815	nonNMD	0.0895337	0.15774	0.90077	1	#N/A	#N/A
1709	CNN2_chr19:1036129:1036246:+@chr19:1032558:1032696:+@chr19:1036415:1036472:+	ORF_preserving	0.138378	nonNMD	0.0415017	-0.0711948	0.0942157	0.576084	#N/A	#N/A
1710	CNNM2_chr10:103071773:103071839:+@chr10:103068628:103068722:+@chr10:103076085:103076270:+	ORF_preserving	0.186762	nonNMD	0.083277	1.41153	0.375579	1	ORF_preserving	T
1711	CNNM3_chr2:96831968:96832068:+@chr2:96828995:96829134:+@chr2:96832551:96832573:+	NMD_in	0.39886	NMD	0.103	2.03449	0.063353	0.430566	ORF_changing	F
1712	CNOT10_chr3:32737409:32737490:+@chr3:32734799:32734976:+@chr3:32759457:32759571:+	ORF_preserving	-0.102403	nonNMD	0.0737184	1.30986	0.122278	0.694717	#N/A	#N/A
1713	CNOT10_chr3:32764454:32764490:+@chr3:32762732:32762863:+@chr3:32764681:32764809:+	ORF_preserving	0.0103764	nonNMD	#N/A	1.30986	0.509533	1	ORF_preserving	T
1714	CNOT2_chr12:70294070:70294294:+@chr12:70278131:70278274:+@chr12:70310894:70311017:+	Start_codon	0.307701	nonNMD	#N/A	0.636981	0.901985	1	NMD_in	F
1715	CNOT2_chr12:70294236:70294294:+@chr12:70278131:70278274:+@chr12:70310894:70311017:+	NMD_in	0.23102	NMD	0.000268694	0.636981	0.902592	1	NMD_in	T
1716	CNOT2_chr12:70332766:70332846:+@chr12:70319297:70319364:+@chr12:70335437:70335466:+	NMD_in	0.63758	NMD	-0.0783718	0.636981	0.143784	0.78184	#N/A	#N/A
1717	CNOT4_chr7:135363853:135364066:-@chr7:135361794:135363186:-@chr7:135393917:135394415:-	ORF_preserving	0.38734	nonNMD	-0.16586	2.08558	0.0184037	0.167881	ORF_preserving	T
1718	CNOT8_chr5:154863206:154863395:+@chr5:154858545:154858768:+@chr5:154865191:154865240:+	Start_codon	Inf	nonNMD	#N/A	-0.166557	#N/A	#N/A	#N/A	#N/A
1719	CNOT8_chr5:154863206:154863395:+@chr5:154858545:154858768:+@chr5:154870660:154870822:+	5UTR	Inf	nonNMD	#N/A	-0.166557	#N/A	#N/A	#N/A	#N/A
1720	CNOT8_chr5:154870660:154870822:+@chr5:154865191:154865385:+@chr5:154871729:154871831:+	Start_codon	-0.116875	nonNMD	0.05932	-0.166557	0.0516173	0.370221	#N/A	#N/A
1721	CNPY3_chr6:42934474:42934598:+@chr6:42929191:42929721:+@chr6:42935573:42935622:+	NMD_ex	0.0647359	nonNMD	0.0484917	0.319337	0.298289	1	#N/A	#N/A
1722	CNST_chr1:246621428:246621634:+@chr1:246591511:246591941:+@chr1:246631893:246631924:+	NMD_ex	0.0607009	nonNMD	0.0721085	-0.545176	0.508174	1	#N/A	#N/A
1723	CNTFR_chr9:34581094:34581205:-@chr9:34568896:34568981:-@chr9:34589554:34589737:-	5UTR	Inf	nonNMD	#N/A	-0.0339221	#N/A	#N/A	#N/A	#N/A
1724	CNTNAP4_chr16:76449714:76449858:+@chr16:76448766:76448951:+@chr16:76452507:76452769:+	ORF_preserving	-0.172878	nonNMD	#N/A	0.114042	#N/A	#N/A	#N/A	#N/A
1725	CNTRL_chr9:121152484:121152693:+@chr9:121150169:121150483:+@chr9:121154720:121154913:+	NMD_ex	0.202892	NMD	#N/A	1.82582	#N/A	#N/A	#N/A	#N/A
1726	CNTRL_chr9:121171407:121171548:+@chr9:121169610:121169816:+@chr9:121173242:121173509:+	ORF_preserving	-0.506617	nonNMD	0.159024	1.82582	1	1	#N/A	#N/A
1727	COA1_chr7:43665657:43665722:-@chr7:43648599:43648652:-@chr7:43729428:43729505:-	5UTR	Inf	nonNMD	-0.0808774	0.0302654	0.142896	0.777589	#N/A	#N/A
1728	COBL_chr7:51083057:51083228:-@chr7:51043382:51043692:-@chr7:51085165:51085304:-	ORF_preserving	0.122424	nonNMD	-0.333333	0.284018	1	1	ORF_preserving	T
1729	COG1_chr17:73207701:73207739:+@chr17:73207180:73207256:+@chr17:73208313:73208420:+	ORF_changing	0.15305	nonNMD	#N/A	2.05619	1	1	#N/A	#N/A
1730	COG4_chr16:70515867:70516040:-@chr16:70514334:70514509:-@chr16:70517625:70517740:-	NMD_in	0.356957	NMD	0.0355718	0.911012	2.21074e-05	0.000766962	#N/A	#N/A
1731	COL11A2_chr6:33184144:33184324:-@chr6:33181110:33181170:-@chr6:33184991:33185054:-	ORF_preserving	0.0159998	nonNMD	#N/A	-0.0913686	#N/A	#N/A	ORF_preserving	T
1732	COL16A1_chr1:31670601:31670646:-@chr1:31668801:31668855:-@chr1:31671614:31671659:-	ORF_preserving	-0.116642	nonNMD	0.0480403	0.59661	0.34065	1	ORF_preserving	T
1733	COL16A1_chr1:31679803:31679851:-@chr1:31679631:31679685:-@chr1:31680041:31680101:-	ORF_preserving	-0.116642	nonNMD	#N/A	0.59661	#N/A	#N/A	ORF_preserving	T
1734	COL16A1_chr1:31694143:31694170:-@chr1:31693091:31693154:-@chr1:31695185:31695221:-	ORF_preserving	-0.145282	nonNMD	#N/A	0.59661	#N/A	#N/A	#N/A	#N/A
1735	COL20A1_chr20:63313116:63313249:+@chr20:63312791:63312934:+@chr20:63313742:63313891:+	NMD_ex	0.244184	NMD	#N/A	0.128234	#N/A	#N/A	#N/A	#N/A
1736	COL20A1_chr20:63325268:63325364:+@chr20:63322057:63322111:+@chr20:63325440:63325494:+	ORF_preserving	0.0911932	nonNMD	#N/A	0.128234	#N/A	#N/A	#N/A	#N/A
1737	COL27A1_chr9:114194403:114194457:+@chr9:114183021:114183075:+@chr9:114195958:114196012:+	ORF_preserving	0.237444	nonNMD	#DIV/0!	0.438791	#N/A	#N/A	#N/A	#N/A
1738	COL4A3BP_chr5:75399309:75399387:-@chr5:75389591:75389687:-@chr5:75400204:75400297:-	ORF_preserving	-0.25878	nonNMD	#N/A	0.714596	#N/A	#N/A	ORF_preserving	T
1739	COL9A2_chr1:40315237:40315409:-@chr1:40314351:40314387:-@chr1:40315589:40315664:-	NMD_in	0.410601	NMD	#DIV/0!	0.0516072	#N/A	#N/A	#N/A	#N/A
1740	COL9A2_chr1:40315237:40315465:-@chr1:40314351:40314387:-@chr1:40315589:40315664:-	NMD_in	0.461533	NMD	#DIV/0!	0.0516072	#N/A	#N/A	#N/A	#N/A
1741	COLGALT2_chr1:183954761:183954838:-@chr1:183951006:183951113:-@chr1:183963900:183964020:-	NMD_ex	0.181446	NMD	-0.0546047	1.11662	1	1	#N/A	#N/A
1742	COMMD3_chr10:22318652:22318713:+@chr10:22318271:22318306:+@chr10:22318958:22319018:+	NMD_in	0.741514	NMD	#N/A	-0.311354	#N/A	#N/A	#N/A	#N/A
1743	COMMD3_chr10:22318805:22318862:+@chr10:22318271:22318306:+@chr10:22318958:22319018:+	NMD_in	0.667805	NMD	#N/A	-0.311354	#N/A	#N/A	#N/A	#N/A
1744	COMMD4_chr15:75338354:75338420:+@chr15:75338060:75338133:+@chr15:75338645:75338685:+	ORF_preserving	0.0689622	nonNMD	0.0391441	0.165774	0.00871783	0.0941561	#N/A	#N/A
1745	COMMD4_chr15:75339701:75339878:+@chr15:75339263:75339344:+@chr15:75339964:75340073:+	NMD_in	0.268871	NMD	0.00241684	0.165774	1	1	#N/A	#N/A
1746	COPB2_chr3:139385003:139385200:-@chr3:139383297:139383435:-@chr3:139389547:139389560:-	NMD_in	0.209944	NMD	-0.0288532	0.389779	0.0429117	0.323013	#N/A	#N/A
1747	COPB2_chr3:139385003:139385429:-@chr3:139383297:139383435:-@chr3:139389547:139389626:-	NMD_in	0.254419	NMD	#N/A	0.389779	#N/A	#N/A	#N/A	#N/A
1748	COPS3_chr17:17276034:17276183:-@chr17:17270895:17271008:-@chr17:17281131:17281191:-	ORF_changing	-0.108738	nonNMD	0.0121821	0.889425	0.602444	1	#N/A	#N/A
1749	COPS4_chr4:83073205:83073353:+@chr4:83068437:83068522:+@chr4:83075296:83075756:+	ORF_changing	-0.146535	nonNMD	0.00367707	0.579906	0.666141	1	#N/A	#N/A
1750	COPS7A_chr12:6727925:6728001:+@chr12:6724286:6724818:+@chr12:6728222:6728311:+	NMD_ex	0.148084	NMD	-0.143585	0.0735561	0.0298862	0.245344	#N/A	#N/A
1751	COPS8_chr2:237086731:237086796:+@chr2:237085881:237086042:+@chr2:237087126:237087197:+	NMD_in	-0.0401416	nonNMD	0.0128165	0.148645	0.524507	1	#N/A	#N/A
1752	COPZ1_chr12:54343224:54343316:+@chr12:54342205:54342287:+@chr12:54345459:54345475:+	NMD_ex	-0.136205	nonNMD	#N/A	0.175212	0.248632	1	#N/A	#N/A
1753	COPZ2_chr17:48027675:48027789:-@chr17:48026166:48026475:-@chr17:48028471:48028510:-	NMD_in	0.373278	NMD	#N/A	0.149086	#N/A	#N/A	#N/A	#N/A
1754	COPZ2_chr17:48033210:48033302:-@chr17:48032685:48032741:-@chr17:48033862:48033872:-	NMD_ex	0.211891	NMD	-0.723301	0.149086	1	1	#N/A	#N/A
1755	COQ2_chr4:83267089:83267208:-@chr4:83263823:83264363:-@chr4:83267585:83267774:-	NMD_in	0.364599	NMD	0.06712	1.60274	0.0152217	0.145122	#N/A	#N/A
1756	COQ3_chr6:99375939:99376182:-@chr6:99371427:99371587:-@chr6:99377385:99377485:-	ORF_preserving	0.406208	nonNMD	0.101463	0.372195	0.682139	1	#N/A	#N/A
1757	COQ3_chr6:99383007:99383130:-@chr6:99380188:99380341:-@chr6:99383697:99383824:-	ORF_preserving	0.110936	nonNMD	0.0565094	0.372195	0.147919	0.797543	#N/A	#N/A
1758	COQ4_chr9:128325142:128325239:+@chr9:128323015:128323147:+@chr9:128325778:128325881:+	NMD_ex	0.0471873	nonNMD	-0.336097	0.926106	1.50633e-09	2.05154e-07	#N/A	#N/A
1759	COQ4_chr9:128332152:128332282:+@chr9:128325778:128325881:+@chr9:128332849:128332943:+	NMD_ex	0.391377	NMD	-0.183701	0.926106	2.119e-06	0.000108569	#N/A	#N/A
1760	COQ5_chr12:120526456:120526546:-@chr12:120522213:120522363:-@chr12:120528939:120529140:-	NMD_in	0.149291	NMD	0.091199	1.13994	0.145628	0.78863	#N/A	#N/A
1761	COQ6_chr14:73955450:73955509:+@chr14:73953434:73953569:+@chr14:73955804:73955928:+	NMD_ex_in	0.346374	NMD	-0.0950143	0.865597	0.0141279	0.13719	#N/A	#N/A
1762	COQ8B_chr19:40714066:40714153:-@chr19:40710058:40710136:-@chr19:40714277:40714397:-	5UTR	0.359456	nonNMD	-0.15703	1.13839	5.55422e-06	0.000243663	#N/A	#N/A
1763	CORO6_chr17:29619059:29619189:-@chr17:29618789:29618971:-@chr17:29621223:29621421:-	NMD_ex	0.431802	NMD	#N/A	0.393315	#N/A	#N/A	#N/A	#N/A
1764	CORO6_chr17:29619650:29619773:-@chr17:29618789:29618971:-@chr17:29621223:29621421:-	ORF_preserving	0.420906	nonNMD	#N/A	0.393315	#N/A	#N/A	#N/A	#N/A
1765	CORO6_chr17:29619650:29619773:-@chr17:29619059:29619189:-@chr17:29621223:29621421:-	ORF_preserving	0.13086	nonNMD	#N/A	0.393315	#N/A	#N/A	#N/A	#N/A
1766	COX11_chr17:54953660:54953759:-@chr17:54951905:54952112:-@chr17:54961118:54961265:-	Other	0.4903	nonNMD	-0.248424	0.493304	0.015396	0.146437	#N/A	#N/A
1767	COX16_chr14:70342657:70342729:-@chr14:70329173:70329236:-@chr14:70359518:70359731:-	ORF_preserving	0.0724423	nonNMD	#N/A	-0.0386657	#N/A	#N/A	#N/A	#N/A
1768	COX20_chr1:244836484:244836520:+@chr1:244835615:244835756:+@chr1:244841943:244842058:+	ORF_preserving	0.0609644	nonNMD	0.0005429	-0.220868	1	1	#N/A	#N/A
1769	COX20_chr1:244841943:244842058:+@chr1:244835321:244835756:+@chr1:244842194:244842258:+	ORF_changing	0.238014	nonNMD	#N/A	-0.220868	#N/A	#N/A	#N/A	#N/A
1770	COX4I2_chr20:31639017:31639099:+@chr20:31637887:31637962:+@chr20:31639932:31640097:+	Start_codon	Inf	nonNMD	#N/A	-0.203293	#N/A	#N/A	#N/A	#N/A
1771	COX4I2_chr20:31643403:31643535:+@chr20:31639932:31640097:+@chr20:31644767:31645006:+	ORF_preserving	0.30512	nonNMD	#DIV/0!	-0.203293	#N/A	#N/A	#N/A	#N/A
1772	CP_chr3:149176249:149176412:-@chr3:149165945:149166050:-@chr3:149177839:149177979:-	NMD_ex	0.191108	NMD	#DIV/0!	0.00785393	#N/A	#N/A	#N/A	#N/A
1773	CPEB2_chr4:15008337:15008427:+@chr4:15007304:15007586:+@chr4:15017187:15017278:+	ORF_preserving	0.123193	nonNMD	0.00705098	-0.291831	0.879473	1	ORF_preserving	T
1774	CPEB2_chr4:15040463:15040487:+@chr4:15033160:15033211:+@chr4:15052413:15052584:+	ORF_preserving	-0.00596945	nonNMD	0	-0.291831	#N/A	#N/A	ORF_preserving	T
1775	CPEB3_chr10:92091829:92091944:-@chr10:92081319:92081501:-@chr10:92111075:92111194:-	NMD_ex	0.228552	NMD	-0.0418797	1.46011	1	1	NMD_ex	T
1776	CPEB4_chr5:173932449:173932500:+@chr5:173910522:173910604:+@chr5:173943025:173943049:+	ORF_preserving	0.109023	nonNMD	-0.232101	0.211379	0.0380148	0.294901	NA	F
1777	CPEB4_chr5:173943025:173943049:+@chr5:173910522:173910604:+@chr5:173944966:173945140:+	ORF_preserving	0.0491306	nonNMD	-0.110222	0.211379	0.13544	0.747821	ORF_preserving	T
1778	CPEB4_chr5:173943025:173943049:+@chr5:173932449:173932500:+@chr5:173944966:173945140:+	ORF_preserving	0.0366568	nonNMD	0.06472	0.211379	0.101534	0.607351	ORF_preserving	T
1779	CPM_chr12:68885791:68885889:-@chr12:68871783:68871956:-@chr12:68932677:68932840:-	NMD_ex	0.11585	nonNMD	#DIV/0!	0.024043	#N/A	#N/A	#N/A	#N/A
1780	CPNE1_chr20:35630740:35630795:-@chr20:35630438:35630490:-@chr20:35630900:35631034:-	NMD_ex	0.237811	NMD	-0.20457	0.465435	0	0	#N/A	#N/A
1781	CPNE1_chr20:35632162:35632234:-@chr20:35631944:35632025:-@chr20:35632310:35632385:-	ORF_preserving	0.0688403	nonNMD	-0.0488931	0.465435	0.101946	0.609139	#N/A	#N/A
1782	CPNE1_chr20:35632162:35632248:-@chr20:35631944:35632025:-@chr20:35632310:35632385:-	NMD_in	0.378175	NMD	-0.0701136	0.465435	0.17332	0.890919	#N/A	#N/A
1783	CPNE1_chr20:35655201:35655344:-@chr20:35632794:35632923:-@chr20:35664759:35664886:-	5UTR	Inf	nonNMD	-0.0571131	0.465435	0.356353	1	Start_codon	F
1784	CPNE1_chr20:35655201:35655344:-@chr20:35632794:35632923:-@chr20:35664801:35664882:-	5UTR	Inf	nonNMD	0.0362887	0.465435	0.494478	1	Start_codon	F
1785	CPNE1_chr20:35658929:35658982:-@chr20:35632794:35632923:-@chr20:35664759:35664886:-	5UTR	Inf	nonNMD	-0.143146	0.465435	0.00248896	0.0354728	5UTR	T
1786	CPNE1_chr20:35658929:35659014:-@chr20:35632794:35632923:-@chr20:35664759:35664900:-	5UTR	Inf	nonNMD	-0.148797	0.465435	0.0377082	0.293182	5UTR	T
1787	CPNE1_chr20:35658929:35659014:-@chr20:35632794:35632923:-@chr20:35664801:35664837:-	5UTR	Inf	nonNMD	-0.0687188	0.465435	0.279112	1	5UTR	T
1788	CPNE5_chr6:36792395:36792446:-@chr6:36792032:36792096:-@chr6:36794589:36794649:-	ORF_preserving	0.449777	nonNMD	#N/A	0.194634	#N/A	#N/A	ORF_preserving	T
1789	CPNE6_chr14:24072888:24073104:+@chr14:24071526:24071641:+@chr14:24073498:24073678:+	Start_codon	Inf	nonNMD	#N/A	0.0163334	#N/A	#N/A	#N/A	#N/A
1790	CPNE6_chr14:24072932:24073104:+@chr14:24070948:24071641:+@chr14:24073498:24073647:+	Start_codon	0.339469	nonNMD	#N/A	0.0163334	#N/A	#N/A	#N/A	#N/A
1791	CPNE6_chr14:24072932:24073119:+@chr14:24071531:24071641:+@chr14:24073498:24073678:+	Start_codon	Inf	nonNMD	#N/A	0.0163334	#N/A	#N/A	#N/A	#N/A
1792	CPPED1_chr16:12704623:12705049:-@chr16:12659798:12665115:-@chr16:12781184:12781403:-	ORF_preserving	0.225805	nonNMD	-0.0443983	0.210471	0.00691252	0.0786764	#N/A	#N/A
1793	CPSF2_chr14:92134010:92134170:+@chr14:92130950:92131133:+@chr14:92134249:92134355:+	NMD_ex	0.390567	NMD	-0.0263571	0.941661	0.747668	1	#N/A	#N/A
1794	CPSF4_chr7:99447772:99448040:+@chr7:99444788:99444839:+@chr7:99448120:99448273:+	NMD_in	0.315759	NMD	#N/A	0.971631	0.294366	1	#N/A	#N/A
1795	CPSF6_chr12:69258034:69258145:+@chr12:69257731:69257905:+@chr12:69258589:69259094:+	ORF_preserving	-0.34825	nonNMD	-0.00121603	-0.594538	0.924125	1	#N/A	#N/A
1796	CPSF7_chr11:61421053:61421130:-@chr11:61420469:61420573:-@chr11:61421389:61421608:-	NMD_in	0.35272	NMD	0.00797942	1.3359	0.150668	0.808027	NMD_in	T
1797	CPSF7_chr11:61421191:61421257:-@chr11:61420469:61420573:-@chr11:61421389:61421608:-	NMD_in	0.30093	NMD	0.0109536	1.3359	0.691853	1	NMD_in	T
1798	CPT1B_chr22:50573807:50573921:-@chr22:50573519:50573715:-@chr22:50574334:50574419:-	NMD_in	0.27246	NMD	-0.0226555	0.326176	0.818821	1	#N/A	#N/A
1799	CPT1C_chr19:49691820:49691889:+@chr19:49691115:49691340:+@chr19:49692238:49692393:+	5UTR	Inf	nonNMD	-0.0626237	0.639618	0.310219	1	#N/A	#N/A
1800	CPT1C_chr19:49691820:49691953:+@chr19:49691115:49691340:+@chr19:49692238:49692393:+	5UTR	Inf	nonNMD	-0.089906	0.639618	0.250486	1	#N/A	#N/A
1801	CPT1C_chr19:49700683:49700855:+@chr19:49697325:49697465:+@chr19:49701316:49701396:+	NMD_ex	0.337484	NMD	-0.189989	0.639618	2.14792e-11	4.3098e-09	#N/A	#N/A
1802	CPTP_chr1:1326835:1327032:+@chr1:1324766:1325102:+@chr1:1327240:1327471:+	Start_codon	Inf	nonNMD	#N/A	0.726677	#N/A	#N/A	#N/A	#N/A
1803	CRACR2B_chr11:830865:831032:+@chr11:830484:830713:+@chr11:831223:831295:+	ORF_changing	0.116158	nonNMD	-0.281781	1.07374	0.0279377	0.232771	#N/A	#N/A
1804	CRAMP1_chr16:1666072:1666177:+@chr16:1665056:1665138:+@chr16:1666421:1666513:+	ORF_preserving	0.454286	nonNMD	-0.0921342	1.00329	0.333768	1	#N/A	#N/A
1805	CRAMP1_chr16:1667334:1667400:+@chr16:1666421:1666600:+@chr16:1667961:1668193:+	ORF_preserving	0.533995	nonNMD	0.136221	1.00329	0.0512509	0.36858	#N/A	#N/A
1806	CRAT_chr9:129109178:129109277:-@chr9:129107813:129108077:-@chr9:129110482:129110769:-	NMD_in	0.0734688	nonNMD	#N/A	0.324829	#N/A	#N/A	#N/A	#N/A
1807	CRBN_chr3:3175162:3175266:-@chr3:3174058:3174261:-@chr3:3179620:3179710:-	NMD_ex	0.264846	NMD	0.0143588	1.03129	1	1	#N/A	#N/A
1808	CRBN_chr3:3175162:3175269:-@chr3:3173886:3174261:-@chr3:3179620:3179674:-	NMD_ex	0.259161	NMD	0.0123333	1.03129	1	1	#N/A	#N/A
1809	CRCP_chr7:66130126:66130248:+@chr7:66127703:66127740:+@chr7:66130743:66130842:+	NMD_in	0.206185	NMD	-0.0250754	1.44032	0.762946	1	#N/A	#N/A
1810	CRCP_chr7:66130743:66130842:+@chr7:66127703:66127740:+@chr7:66134279:66134374:+	ORF_preserving	0.0587484	nonNMD	0.0141528	1.44032	1	1	#N/A	#N/A
1811	CREB1_chr2:207561118:207561160:+@chr2:207560225:207560372:+@chr2:207567462:207567556:+	ORF_preserving	-0.184457	nonNMD	0.0883886	0.263901	0.205052	0.996991	ORF_preserving	T
1812	CREBBP_chr16:3791980:3792094:-@chr16:3782683:3782926:-@chr16:3793385:3793626:-	ORF_preserving	0.242043	nonNMD	-0.0722397	1.24304	0.00355201	0.0468545	ORF_preserving	T
1813	CREBZF_chr11:85661636:85661749:-@chr11:85660334:85660597:-@chr11:85662388:85662457:-	3UTR	0.357015	nonNMD	-0.301911	1.41672	0.00442573	0.0557121	#N/A	#N/A
1814	CRELD1_chr3:9937561:9937672:+@chr3:9934834:9934917:+@chr3:9940849:9941026:+	ORF_changing	0.105326	nonNMD	-0.0673057	0.284408	0.000561232	0.0107846	#N/A	#N/A
1815	CRELD1_chr3:9938014:9938106:+@chr3:9934834:9934917:+@chr3:9940849:9941026:+	NMD_ex	0.138243	NMD	#N/A	0.284408	#N/A	#N/A	#N/A	#N/A
1816	CREM_chr10:35148367:35148491:+@chr10:35126840:35127193:+@chr10:35178888:35178986:+	Start_codon	Inf	nonNMD	-0.0680419	0.209417	0.324494	1	NA	F
1817	CREM_chr10:35148367:35148491:+@chr10:35126840:35127193:+@chr10:35206894:35206952:+	Start_codon	Inf	nonNMD	0.0735233	0.209417	0.478116	1	NA	F
1818	CREM_chr10:35179133:35179276:+@chr10:35126809:35127193:+@chr10:35206894:35207051:+	5UTR	Inf	nonNMD	#N/A	0.209417	#N/A	#N/A	#N/A	#N/A
1819	CREM_chr10:35179133:35179276:+@chr10:35148367:35148491:+@chr10:35206894:35207051:+	ORF_changing	0.210103	nonNMD	-0.0313258	0.209417	0.661116	1	#N/A	#N/A
1820	CREM_chr10:35188199:35188388:+@chr10:35127062:35127193:+@chr10:35206894:35207006:+	5UTR	Inf	nonNMD	#N/A	0.209417	#N/A	#N/A	ORF_preserving	F
1821	CREM_chr10:35188199:35188388:+@chr10:35148367:35148491:+@chr10:35206894:35207006:+	ORF_changing	0.197187	nonNMD	#N/A	0.209417	#N/A	#N/A	ORF_preserving	F
1822	CREM_chr10:35188199:35188388:+@chr10:35179133:35179276:+@chr10:35206894:35207006:+	ORF_preserving	-0.048868	nonNMD	-0.229941	0.209417	0.0520383	0.372575	ORF_preserving	T
1823	CREM_chr10:35201450:35201486:+@chr10:35127090:35127193:+@chr10:35206894:35207051:+	5UTR	Inf	nonNMD	-0.0162376	0.209417	1	1	Start_codon	F
1824	CREM_chr10:35201450:35201486:+@chr10:35148367:35148491:+@chr10:35206894:35207051:+	ORF_preserving	0.121145	nonNMD	#N/A	0.209417	#N/A	#N/A	Start_codon	F
1825	CRHR1_chr17:45833713:45833849:+@chr17:45833451:45833537:+@chr17:45834006:45834048:+	ORF_changing	0.283746	nonNMD	#N/A	0.0201586	#N/A	#N/A	#N/A	#N/A
1826	CRIM1_chr2:36396613:36396787:+@chr2:36355925:36356623:+@chr2:36441257:36441500:+	ORF_preserving	0.211222	nonNMD	#N/A	-0.377755	#N/A	#N/A	ORF_preserving	T
1827	CRIP2_chr14:105478265:105478360:+@chr14:105474149:105474905:+@chr14:105478449:105478507:+	NMD_ex	0.00894492	nonNMD	#N/A	-0.534705	#N/A	#N/A	#N/A	#N/A
1828	CRIP3_chr6:43306066:43306124:-@chr6:43305471:43305875:-@chr6:43306218:43306313:-	ORF_changing	0.235944	nonNMD	#DIV/0!	0.0363399	#N/A	#N/A	#N/A	#N/A
1829	CRLS1_chr20:6031284:6031370:+@chr20:6015360:6015490:+@chr20:6032011:6032080:+	NMD_ex	0.256798	NMD	-0.0757454	0.47853	0.00118187	0.0196083	#N/A	#N/A
1830	CROCC_chr1:16931290:16931397:+@chr1:16930428:16930594:+@chr1:16936636:16936873:+	NMD_ex	0.156216	NMD	-0.120416	1.03303	0.884239	1	#N/A	#N/A
1831	CROCC_chr1:16950952:16951122:+@chr1:16948798:16948926:+@chr1:16953301:16953481:+	NMD_ex	0.423138	NMD	-0.361258	1.03303	5.58666e-08	4.7757e-06	#N/A	#N/A
1832	CROCC_chr1:16971464:16971647:+@chr1:16970635:16970767:+@chr1:16972359:16972979:+	ORF_preserving	-0.0277004	nonNMD	#N/A	1.03303	#N/A	#N/A	#N/A	#N/A
1833	CRTC1_chr19:18744107:18744155:+@chr19:18742909:18743026:+@chr19:18745822:18745960:+	ORF_preserving	0.165275	nonNMD	0.021335	0.945893	0.576474	1	#N/A	#N/A
1834	CRTC1_chr19:18774899:18774986:+@chr19:18771441:18771546:+@chr19:18775640:18775821:+	ORF_preserving	0.259899	nonNMD	0.0504238	0.945893	0.709141	1	#N/A	#N/A
1835	CRTC2_chr1:153951259:153951666:-@chr1:153949114:153949384:-@chr1:153952017:153952262:-	NMD_ex	0.470419	NMD	-0.12851	2.6947	2.09757e-06	0.000107732	NMD_ex	T
1836	CRTC2_chr1:153953265:153953369:-@chr1:153952804:153952834:-@chr1:153953537:153953606:-	NMD_ex	0.298612	NMD	-0.0369214	2.6947	0.0401797	0.307448	#N/A	#N/A
1837	CRYL1_chr13:20439592:20439754:-@chr13:20432101:20432296:-@chr13:20489369:20489436:-	ORF_preserving	-0.0459093	nonNMD	-0.195187	0.0947353	1	1	#N/A	#N/A
1838	CRYZ_chr1:74730381:74730420:-@chr1:74724710:74724834:-@chr1:74732955:74733061:-	5UTR	Inf	nonNMD	0.135836	-0.0945286	1	1	#N/A	#N/A
1839	CRYZL1_chr21:33597279:33597401:-@chr21:33595730:33595836:-@chr21:33599149:33599248:-	NMD_ex	0.251582	NMD	-0.00640528	0.820255	0.912794	1	#N/A	#N/A
1840	CRYZL1_chr21:33641178:33641305:-@chr21:33631485:33631557:-@chr21:33641680:33641721:-	Start_codon	Inf	nonNMD	-0.0147806	0.820255	0.543101	1	#N/A	#N/A
1841	CSAD_chr12:53161126:53161191:-@chr12:53160762:53160844:-@chr12:53161272:53161389:-	NMD_ex	0.223371	NMD	-0.197217	0.459178	1	1	NMD_ex	T
1842	CSAD_chr12:53171272:53171441:-@chr12:53170422:53170502:-@chr12:53171881:53171988:-	ORF_changing	0.388583	nonNMD	-0.234218	0.459178	0.00448492	0.0563087	#N/A	#N/A
1843	CSAD_chr12:53171272:53171441:-@chr12:53170422:53170502:-@chr12:53173344:53173476:-	NMD_in	0.441762	NMD	#N/A	0.459178	#N/A	#N/A	#N/A	#N/A
1844	CSAD_chr12:53171325:53171441:-@chr12:53170422:53170502:-@chr12:53171881:53171988:-	NMD_ex	0.352847	NMD	-0.152035	0.459178	0.00761213	0.0849152	#N/A	#N/A
1845	CSAD_chr12:53171325:53171441:-@chr12:53170422:53170502:-@chr12:53173344:53173476:-	NMD_in	0.394524	NMD	#N/A	0.459178	#N/A	#N/A	#N/A	#N/A
1846	CSAD_chr12:53171877:53171988:-@chr12:53170422:53170502:-@chr12:53173344:53173476:-	NMD_in	0.350473	NMD	#N/A	0.459178	#N/A	#N/A	#N/A	#N/A
1847	CSAD_chr12:53172345:53172436:-@chr12:53171877:53171988:-@chr12:53173344:53173374:-	ORF_changing	0.241517	nonNMD	#N/A	0.459178	#N/A	#N/A	#N/A	#N/A
1848	CSAD_chr12:53172521:53172648:-@chr12:53170422:53170502:-@chr12:53173344:53173374:-	NMD_in	0.435401	NMD	#N/A	0.459178	#N/A	#N/A	#N/A	#N/A
1849	CSDE1_chr1:114737470:114737563:-@chr1:114736757:114736855:-@chr1:114737962:114738072:-	ORF_preserving	-0.182772	nonNMD	0.00322427	-0.574124	0.914495	1	ORF_preserving	T
1850	CSDE1_chr1:114741526:114741673:-@chr1:114737962:114738072:-@chr1:114749820:114750190:-	5UTR	Inf	nonNMD	#N/A	-0.574124	#N/A	#N/A	5UTR	T
1851	CSDE1_chr1:114741526:114741673:-@chr1:114739691:114739890:-@chr1:114749820:114750190:-	Start_codon	Inf	nonNMD	#N/A	-0.574124	0.265349	1	5UTR	F
1852	CSDE1_chr1:114741526:114741673:-@chr1:114739691:114739890:-@chr1:114757924:114758003:-	5UTR	Inf	nonNMD	#N/A	-0.574124	#N/A	#N/A	5UTR	T
1853	CSF1_chr1:109923165:109923711:+@chr1:109921846:109921994:+@chr1:109924059:109924190:+	ORF_preserving	0.273622	nonNMD	#DIV/0!	0.134008	#N/A	#N/A	#N/A	#N/A
1854	CSF3R_chr1:36473434:36473622:-@chr1:36472516:36472686:-@chr1:36473763:36473887:-	NMD_ex	0.231157	NMD	#N/A	0	#N/A	#N/A	#N/A	#N/A
1855	CSGALNACT1_chr8:19457529:19457816:-@chr8:19439829:19439931:-@chr8:19458425:19458642:-	NMD_in	0.297276	NMD	#N/A	-0.181871	#N/A	#N/A	#N/A	#N/A
1856	CSNK1A1_chr5:149517793:149517877:-@chr5:149513069:149513209:-@chr5:149520289:149520388:-	ORF_preserving	-0.0210443	nonNMD	-0.051334	0.654166	0.0014839	0.0234799	ORF_preserving	T
1857	CSNK1D_chr17:82245975:82246039:-@chr17:82244300:82244831:-@chr17:82248874:82249014:-	ORF_changing	0.384949	nonNMD	-0.0784313	0.543295	0.0321904	0.260009	ORF_changing	T
1858	CSNK1G3_chr5:123595038:123595134:+@chr5:123591318:123591414:+@chr5:123604723:123604830:+	ORF_preserving	-0.00906784	nonNMD	-0.262858	0.604173	7.54363e-07	4.47908e-05	ORF_preserving	T
1859	CSNK2A1_chr20:508450:508660:-@chr20:505117:505229:-@chr20:543671:543696:-	Start_codon	Inf	nonNMD	#N/A	0.36679	#N/A	#N/A	#N/A	#N/A
1860	CSNK2A1_chr20:527932:528049:-@chr20:508450:508660:-@chr20:543671:543821:-	5UTR	Inf	nonNMD	#N/A	0.36679	#N/A	#N/A	#N/A	#N/A
1861	CSNK2A2_chr16:58184259:58184310:-@chr16:58174017:58174510:-@chr16:58196732:58196773:-	ORF_preserving	0.142205	nonNMD	#N/A	0.86118	#N/A	#N/A	#N/A	#N/A
1862	CSPP1_chr8:67149782:67149935:+@chr8:67137455:67137603:+@chr8:67154023:67154136:+	ORF_preserving	-0.378591	nonNMD	-0.310386	1.44659	0.00012367	0.00314977	ORF_preserving	T
1863	CSTF2_chrX:100830807:100830867:+@chrX:100828039:100828102:+@chrX:100831514:100831656:+	ORF_preserving	-0.0404433	nonNMD	0.192647	0.684316	0.00317813	0.0428967	ORF_preserving	T
1864	CTBP1_chr4:1241324:1241519:-@chr4:1238182:1238337:-@chr4:1248915:1248976:-	Start_codon	0.317274	nonNMD	-0.0813967	0.043719	0.0298654	0.24534	Start_codon	T
1865	CTBP2_chr10:125110989:125111093:-@chr10:125038996:125039155:-@chr10:125160318:125160513:-	5UTR	Inf	nonNMD	-0.026864	0.1919	0.580362	1	5UTR	T
1866	CTBS_chr1:84569930:84570139:-@chr1:84565840:84566012:-@chr1:84570581:84570720:-	NMD_ex	0.135197	NMD	-0.554174	0.191771	2.3468e-06	0.000118602	#N/A	#N/A
1867	CTC-360G5.8_chr19:38944968:38945104:-@chr19:38942682:38942751:-@chr19:38946471:38946567:-	ORF_changing	0.209656	nonNMD	#N/A	0	#N/A	#N/A	#N/A	#N/A
1868	CTC-432M15.3_chr5:131428901:131429216:-@chr5:131425890:131427291:-@chr5:131430858:131431349:-	ORF_preserving	-0.0579153	nonNMD	#N/A	0	#N/A	#N/A	ORF_preserving	T
1869	CTC1_chr17:8231275:8231469:-@chr17:8230562:8230651:-@chr17:8231725:8231815:-	NMD_ex	0.493362	NMD	-0.280309	1.70982	0.00145206	0.0230821	#N/A	#N/A
1870	CTC1_chr17:8235830:8235959:-@chr17:8235052:8235285:-@chr17:8236057:8236342:-	ORF_preserving	0.384692	nonNMD	-0.0531147	1.70982	0.000941221	0.0163117	#N/A	#N/A
1871	CTD-2135J3.4_chr8:10832891:10832984:-@chr8:10831664:10831743:-@chr8:10834665:10834775:-	ORF_preserving	0.150634	nonNMD	#N/A	0	#N/A	#N/A	#N/A	#N/A
1872	CTD-3074O7.11_chr11:66511204:66511239:+@chr11:66511012:66511089:+@chr11:66514405:66514678:+	NMD_ex	0.163997	NMD	#N/A	0	#N/A	#N/A	#N/A	#N/A
1873	CTDP1_chr18:79728906:79729069:+@chr18:79717809:79718016:+@chr18:79736354:79736521:+	ORF_changing	0.0855899	nonNMD	-0.2222	1.40706	0.000496186	0.00978029	ORF_changing	T
1874	CTDSPL_chr3:37957110:37957143:+@chr3:37947056:37947211:+@chr3:37964570:37964672:+	ORF_preserving	0.140662	nonNMD	0.360495	0.322837	1	1	#N/A	#N/A
1875	CTIF_chr18:48539757:48539831:+@chr18:48539157:48539312:+@chr18:48619537:48619745:+	5UTR	Inf	nonNMD	#N/A	-0.414661	#N/A	#N/A	#N/A	#N/A
1876	CTNNA1_chr5:138881041:138881137:+@chr5:138827514:138827718:+@chr5:138886211:138886292:+	NMD_in	0.178286	NMD	#N/A	-0.143506	1	1	#N/A	#N/A
1877	CTNNA1_chr5:138881041:138881137:+@chr5:138875432:138875597:+@chr5:138886211:138886292:+	5UTR	Inf	nonNMD	0.0122366	-0.143506	0.486669	1	#N/A	#N/A
1878	CTNNA1_chr5:138881041:138881137:+@chr5:138875436:138875738:+@chr5:138886211:138886292:+	5UTR	Inf	nonNMD	#N/A	-0.143506	#N/A	#N/A	#N/A	#N/A
1879	CTNNA1_chr5:138881044:138881137:+@chr5:138875265:138875738:+@chr5:138886211:138886292:+	5UTR	Inf	nonNMD	0.0336514	-0.143506	0.829894	1	#N/A	#N/A
1880	CTNNA1_chr5:138881044:138881137:+@chr5:138875439:138875597:+@chr5:138886211:138886292:+	5UTR	Inf	nonNMD	#N/A	-0.143506	#N/A	#N/A	#N/A	#N/A
1881	CTNNA2_chr2:80608183:80608318:+@chr2:80604073:80604179:+@chr2:80647584:80648779:+	ORF_preserving	-0.00650091	nonNMD	0.0146429	0.16467	0.785925	1	#N/A	#N/A
1882	CTNNA2_chr2:80619084:80619228:+@chr2:80604073:80604179:+@chr2:80647584:80648689:+	ORF_preserving	-0.045076	nonNMD	#N/A	0.16467	#N/A	#N/A	ORF_preserving	T
1883	CTNNA2_chr2:80619084:80619228:+@chr2:80608183:80608318:+@chr2:80647584:80648689:+	ORF_preserving	0.119982	nonNMD	#N/A	0.16467	#N/A	#N/A	ORF_preserving	T
1884	CTNNB1_chr3:41224189:41224321:+@chr3:41224020:41224081:+@chr3:41224525:41224711:+	NMD_in	0.00320926	nonNMD	-0.0347308	0.41285	0.00121467	0.0200316	#N/A	#N/A
1885	CTNND1_chr11:57789036:57789155:+@chr11:57761796:57762046:+@chr11:57794009:57794081:+	5UTR	Inf	nonNMD	#N/A	0.0540829	#N/A	#N/A	5UTR	T
1886	CTNND1_chr11:57789036:57789155:+@chr11:57761796:57762046:+@chr11:57795576:57795729:+	5UTR	Inf	nonNMD	#N/A	0.0540829	#N/A	#N/A	5UTR	T
1887	CTNND1_chr11:57791384:57791673:+@chr11:57761796:57762046:+@chr11:57794009:57794081:+	Start_codon	Inf	nonNMD	0.0219631	0.0540829	0.827598	1	Start_codon	T
1888	CTNND1_chr11:57791491:57791673:+@chr11:57761800:57762046:+@chr11:57794009:57794081:+	5UTR	Inf	nonNMD	0.0232678	0.0540829	0.828917	1	#N/A	#N/A
1889	CTNND1_chr11:57791493:57791673:+@chr11:57761796:57762046:+@chr11:57794009:57794081:+	Start_codon	Inf	nonNMD	0.0231906	0.0540829	0.841688	1	#N/A	#N/A
1890	CTNND1_chr11:57794009:57794081:+@chr11:57791384:57791673:+@chr11:57795576:57795729:+	ORF_preserving	-0.202298	nonNMD	-0.0127193	0.0540829	0.611233	1	#N/A	#N/A
1891	CTNND1_chr11:57806460:57806478:+@chr11:57805881:57806035:+@chr11:57806914:57806983:+	ORF_preserving	-0.457517	nonNMD	-6.8291e-05	0.0540829	1	1	ORF_preserving	T
1892	CTNND2_chr5:11083880:11083955:-@chr5:11082695:11082846:-@chr5:11098574:11098748:-	5UTR	0.0611616	nonNMD	0.0712673	0.45606	0.220263	1	ORF_preserving	F
1893	CTNND2_chr5:11083880:11083955:-@chr5:11082695:11082846:-@chr5:11110857:11111043:-	5UTR	Inf	nonNMD	#N/A	0.45606	#N/A	#N/A	ORF_preserving	F
1894	CTNS_chr17:3648846:3648931:+@chr17:3647443:3647522:+@chr17:3654997:3655088:+	NMD_ex	0.321149	NMD	#N/A	0.727692	#N/A	#N/A	#N/A	#N/A
1895	CTPS1_chr1:41007448:41007545:+@chr1:41006050:41006094:+@chr1:41008658:41008714:+	NMD_ex	0.0785807	nonNMD	-0.182997	0.360973	1.41793e-11	2.94667e-09	#N/A	#N/A
1896	CTSA_chr20:45892272:45892323:+@chr20:45891568:45892027:+@chr20:45892397:45892454:+	ORF_changing	-0.201701	nonNMD	#N/A	0.683363	#N/A	#N/A	#N/A	#N/A
1897	CTSB_chr8:11861405:11861479:-@chr8:11853328:11853479:-@chr8:11864375:11864483:-	5UTR	Inf	nonNMD	#N/A	-0.466156	#N/A	#N/A	#N/A	#N/A
1898	CTSB_chr8:11864375:11864463:-@chr8:11853328:11853479:-@chr8:11867253:11867391:-	5UTR	Inf	nonNMD	-0.439227	-0.466156	0.000885635	0.0155017	#N/A	#N/A
1899	CTSB_chr8:11864375:11864463:-@chr8:11853328:11853479:-@chr8:11868000:11868040:-	5UTR	Inf	nonNMD	#N/A	-0.466156	#N/A	#N/A	#N/A	#N/A
1900	CTTN_chr11:70420399:70420510:+@chr11:70419745:70419856:+@chr11:70422939:70422995:+	ORF_preserving	0.166918	nonNMD	#N/A	0.20365	#N/A	#N/A	ORF_preserving	T
1901	CTTN_chr11:70421469:70421580:+@chr11:70420399:70420510:+@chr11:70422939:70422995:+	ORF_preserving	0.201174	nonNMD	#N/A	0.20365	#N/A	#N/A	ORF_preserving	T
1902	CTTN_chr11:70422508:70422631:+@chr11:70420385:70420510:+@chr11:70422939:70422995:+	NMD_in	0.243848	NMD	#N/A	0.20365	#N/A	#N/A	#N/A	#N/A
1903	CTTNBP2_chr7:117746012:117746099:-@chr7:117745830:117745930:-@chr7:117756554:117756634:-	ORF_preserving	0.0970348	nonNMD	-0.182959	0.606844	0.0111771	0.114485	#N/A	#N/A
1904	CTU2_chr16:88709937:88710016:+@chr16:88706588:88707210:+@chr16:88710222:88710282:+	Start_codon	0.4893	nonNMD	-0.0340607	1.0073	0.654569	1	#N/A	#N/A
1905	CUL2_chr10:35089895:35090001:-@chr10:35071198:35071339:-@chr10:35090178:35090364:-	5UTR	Inf	nonNMD	#N/A	1.12598	#N/A	#N/A	#N/A	#N/A
1906	CUL7_chr6:43047946:43047989:-@chr6:43046879:43047107:-@chr6:43048147:43048160:-	NMD_in	0.477999	NMD	#N/A	0.872138	#N/A	#N/A	#N/A	#N/A
1907	CUL9_chr6:43186959:43187095:+@chr6:43185954:43186455:+@chr6:43187245:43187439:+	NMD_ex	0.291472	NMD	#N/A	1.12746	#N/A	#N/A	#N/A	#N/A
1908	CUL9_chr6:43187245:43187439:+@chr6:43186959:43187095:+@chr6:43187712:43188118:+	NMD_ex	0.372013	NMD	-0.075648	1.12746	1	1	#N/A	#N/A
1909	CUTC_chr10:99750368:99750396:+@chr10:99747256:99747390:+@chr10:99754528:99754550:+	NMD_ex	0.347085	NMD	-0.445449	1.22503	0.000269692	0.00598926	#N/A	#N/A
1910	CWC25_chr17:38810275:38810400:-@chr17:38809701:38809765:-@chr17:38810467:38810595:-	NMD_in	0.369769	NMD	#N/A	2.06549	#N/A	#N/A	#N/A	#N/A
1911	CWC27_chr5:64977134:64977238:+@chr5:64971702:64971812:+@chr5:65018158:65018591:+	ORF_changing	-0.020199	nonNMD	-0.0124736	0.527396	0.709451	1	#N/A	#N/A
1912	CWF19L1_chr10:100236849:100236969:-@chr10:100235666:100235764:-@chr10:100238021:100238231:-	ORF_preserving	0.269043	nonNMD	-0.0143475	1.11922	0.127634	0.716372	#N/A	#N/A
1913	CWF19L1_chr10:100256261:100256476:-@chr10:100253420:100253539:-@chr10:100260217:100260319:-	NMD_ex	0.468679	NMD	-0.244064	1.11922	5.56463e-08	4.76686e-06	#N/A	#N/A
1914	CXorf23_chrX:19955390:19955566:-@chrX:19953777:19953892:-@chrX:19965043:19965142:-	Start_codon	0.305721	nonNMD	#N/A	0.863815	#N/A	#N/A	#N/A	#N/A
1915	CXorf40B_chrX:149934376:149934568:-@chrX:149934004:149934137:-@chrX:149937432:149937480:-	5UTR	Inf	nonNMD	#N/A	0.606505	#N/A	#N/A	#N/A	#N/A
1916	CXorf40B_chrX:149934376:149934573:-@chrX:149934004:149934137:-@chrX:149937432:149937480:-	5UTR	Inf	nonNMD	#N/A	0.606505	#N/A	#N/A	#N/A	#N/A
1917	CXXC1_chr18:50287422:50287508:-@chr18:50286739:50286858:-@chr18:50287586:50287679:-	Start_codon	0.311393	nonNMD	0.0657487	0.840601	3.48853e-05	0.00112579	#N/A	#N/A
1918	CXXC5_chr5:139679846:139679940:+@chr5:139648660:139648845:+@chr5:139680363:139680556:+	5UTR	Inf	nonNMD	-0.00484825	1.14519	0.839971	1	#N/A	#N/A
1919	CYB561D2_chr3:50352008:50352046:+@chr3:50350857:50351560:+@chr3:50353240:50354032:+	ORF_changing	0.125578	nonNMD	0.0592463	0.805073	0.0547209	0.386672	#N/A	#N/A
1920	CYB5A_chr18:74256829:74256853:-@chr18:74255740:74255775:-@chr18:74260914:74260944:-	NMD_in	0.0699611	nonNMD	#N/A	-0.0872408	1	1	#N/A	#N/A
1921	CYB5R1_chr1:202966527:202966600:-@chr1:202965886:202965993:-@chr1:202966748:202966898:-	NMD_ex	0.261602	NMD	-0.262631	0.442749	0	0	#N/A	#N/A
1922	CYB5R2_chr11:7665826:7665939:-@chr11:7665099:7665546:-@chr11:7666450:7666550:-	NMD_in	0.325388	NMD	0.333333	0.215981	1	1	#N/A	#N/A
1923	CYB5R2_chr11:7666450:7666550:-@chr11:7665099:7665546:-@chr11:7667727:7667813:-	ORF_changing	0.0353408	nonNMD	#N/A	0.215981	#N/A	#N/A	#N/A	#N/A
1924	CYBRD1_chr2:171541584:171541793:+@chr2:171522347:171522738:+@chr2:171553345:171553500:+	ORF_changing	0.0543538	nonNMD	#N/A	0.00418653	#N/A	#N/A	#N/A	#N/A
1925	CYFIP2_chr5:157322941:157323016:+@chr5:157320654:157320802:+@chr5:157323920:157324074:+	ORF_preserving	0.222132	nonNMD	#N/A	0.0754348	1	1	ORF_preserving	T
1926	CYLD_chr16:50775165:50775174:+@chr16:50754318:50754424:+@chr16:50776178:50776277:+	ORF_preserving	-0.215932	nonNMD	#N/A	0.755192	#N/A	#N/A	ORF_preserving	T
1927	CYP20A1_chr2:203272669:203272748:+@chr2:203266513:203266681:+@chr2:203278572:203278688:+	NMD_ex	0.492651	NMD	-0.396251	1.2311	1.60864e-06	8.5041e-05	#N/A	#N/A
1928	CYP2D7_chr22:42141533:42141675:-@chr22:42141261:42141339:-@chr22:42141867:42142044:-	NMD_ex	0.599672	NMD	#N/A	0.132236	#N/A	#N/A	#N/A	#N/A
1929	CYP2E1_chr10:133532123:133532284:+@chr10:133531584:133531734:+@chr10:133532691:133532868:+	NMD_ex	0.520708	NMD	-0.0859961	0.102648	1	1	#N/A	#N/A
1930	CYP2J2_chr1:59904365:59904516:-@chr1:59900964:59901103:-@chr1:59904870:59905058:-	NMD_in	0.373606	NMD	#N/A	-0.0358758	#N/A	#N/A	#N/A	#N/A
1931	CYP2J2_chr1:59904870:59905058:-@chr1:59900964:59901103:-@chr1:59907785:59907927:-	NMD_ex	0.264037	NMD	#DIV/0!	-0.0358758	#N/A	#N/A	#N/A	#N/A
1932	CYP2R1_chr11:14880135:14880768:-@chr11:14879113:14879207:-@chr11:14885775:14885917:-	NMD_in	0.44235	NMD	-0.0654169	-0.0396774	0.857793	1	#N/A	#N/A
1933	CYP4F11_chr19:15914601:15914666:-@chr19:15914304:15914387:-@chr19:15914761:15914895:-	ORF_changing	0.285998	nonNMD	#N/A	0	#N/A	#N/A	#N/A	#N/A
1934	CYP4F11_chr19:15924760:15924882:-@chr19:15923811:15924082:-@chr19:15927211:15927339:-	NMD_ex	0.14511	NMD	#N/A	0	#N/A	#N/A	#N/A	#N/A
1935	CYP4V2_chr4:186196002:186196088:+@chr4:186194499:186194612:+@chr4:186196939:186197130:+	NMD_ex	0.447966	NMD	0.0619048	0.0925771	1	1	#N/A	#N/A
1936	CYTH1_chr17:78696006:78696009:-@chr17:78692416:78692493:-@chr17:78698268:78698380:-	ORF_preserving	0.181114	nonNMD	-0.0126921	0.730609	1	1	#N/A	#N/A
1937	D2HGDH_chr2:241748864:241749929:+@chr2:241744708:241744877:+@chr2:241750150:241750294:+	NMD_in	0.356686	NMD	0.112698	1.26624	0.0227848	0.198397	#N/A	#N/A
1938	D2HGDH_chr2:241754630:241754746:+@chr2:241751245:241751388:+@chr2:241755044:241756014:+	3UTR	0.392412	nonNMD	#N/A	1.26624	#N/A	#N/A	#N/A	#N/A
1939	DAAM1_chr14:59338384:59338414:+@chr14:59331812:59331920:+@chr14:59340073:59340180:+	ORF_preserving	0.172615	nonNMD	-0.168033	1.58103	0.0016472	0.0255523	ORF_preserving	T
1940	DAAM2_chr6:39886420:39886447:+@chr6:39883961:39884069:+@chr6:39887485:39887592:+	ORF_preserving	0.0738704	nonNMD	#DIV/0!	0.0750878	#N/A	#N/A	#N/A	#N/A
1941	DAB2_chr5:39388304:39388367:-@chr5:39382617:39383271:-@chr5:39388798:39388852:-	ORF_preserving	-0.264408	nonNMD	#N/A	0.806684	#N/A	#N/A	#N/A	#N/A
1942	DALRD3_chr3:49016611:49016673:-@chr3:49016428:49016511:-@chr3:49016773:49016847:-	NMD_ex	0.504656	NMD	-0.159193	0.445242	0.0565906	0.396229	#N/A	#N/A
1943	DAP3_chr1:155709032:155709125:+@chr1:155689094:155689174:+@chr1:155709772:155709824:+	5UTR	Inf	nonNMD	-0.0320159	0.68694	0.1822	0.921375	#N/A	#N/A
1944	DAP3_chr1:155717005:155717128:+@chr1:155709772:155709824:+@chr1:155721516:155721618:+	ORF_preserving	-0.138848	nonNMD	-0.0248419	0.68694	0.230696	1	#N/A	#N/A
1945	DAP3_chr1:155721516:155721618:+@chr1:155717005:155717128:+@chr1:155725381:155725411:+	ORF_preserving	-0.176888	nonNMD	-0.0256316	0.68694	0.126344	0.7107	#N/A	#N/A
1946	DAP3_chr1:155729041:155729122:+@chr1:155727500:155727738:+@chr1:155729207:155729261:+	ORF_preserving	-0.290266	nonNMD	-0.00985169	0.68694	0.620726	1	#N/A	#N/A
1947	DAZAP1_chr19:1425877:1425960:+@chr19:1422347:1422396:+@chr19:1428841:1428995:+	NMD_ex	0.424535	NMD	-0.160521	0.0379135	0	0	NMD_ex	T
1948	DBF4B_chr17:44709303:44709366:+@chr17:44708607:44708839:+@chr17:44722879:44723022:+	ORF_preserving	-0.175531	nonNMD	0.061395	1.37403	1	1	#N/A	#N/A
1949	DBF4B_chr17:44732177:44732265:+@chr17:44730964:44731015:+@chr17:44734089:44734163:+	NMD_ex	0.342411	NMD	0.153604	1.37403	0.42461	1	#N/A	#N/A
1950	DBF4B_chr17:44741335:44741452:+@chr17:44738378:44738424:+@chr17:44747082:44747191:+	ORF_preserving	-0.255397	nonNMD	-0.0406162	1.37403	1	1	#N/A	#N/A
1951	DBF4B_chr17:44748340:44748465:+@chr17:44747390:44747515:+@chr17:44750594:44750677:+	ORF_changing	-0.0784418	nonNMD	#N/A	1.37403	#N/A	#N/A	#N/A	#N/A
1952	DBI_chr2:119367558:119367644:+@chr2:119367069:119367214:+@chr2:119368187:119368305:+	Start_codon	Inf	nonNMD	0.238333	-0.6051	1	1	#N/A	#N/A
1953	DBN1_chr5:177459602:177459740:-@chr5:177459097:177459268:-@chr5:177460431:177460555:-	ORF_preserving	-0.156169	nonNMD	#N/A	0.336209	1	1	ORF_preserving	T
1954	DCAF10_chr9:37842088:37842286:+@chr9:37819287:37819401:+@chr9:37854779:37854982:+	ORF_preserving	0.0902259	nonNMD	-0.226926	1.33612	0.00022993	0.005234	#N/A	#N/A
1955	DCAF10_chr9:37857240:37857351:+@chr9:37854779:37854982:+@chr9:37860047:37860193:+	ORF_preserving	0.174792	nonNMD	0.0041554	1.33612	1	1	#N/A	#N/A
1956	DCAF13_chr8:103420263:103420463:+@chr8:103414713:103415516:+@chr8:103426055:103426145:+	NMD_ex	0.346871	NMD	#N/A	0.172645	1	1	#N/A	#N/A
1957	DCAF13_chr8:103420974:103421082:+@chr8:103414713:103415516:+@chr8:103426055:103426145:+	5UTR	Inf	nonNMD	#N/A	0.172645	#N/A	#N/A	#N/A	#N/A
1958	DCAF16_chr4:17805106:17805225:-@chr4:17800654:17804771:-@chr4:17810446:17810758:-	5UTR	Inf	nonNMD	#N/A	-0.192698	#N/A	#N/A	#N/A	#N/A
1959	DCAF6_chr1:168015780:168015951:+@chr1:168004532:168004793:+@chr1:168022987:168023047:+	ORF_preserving	-0.505567	nonNMD	-0.025641	0.596562	1	1	NA	F
1960	DCAF6_chr1:168015780:168015951:+@chr1:168004532:168004793:+@chr1:168038370:168038488:+	ORF_preserving	-0.473134	nonNMD	#N/A	0.596562	#N/A	#N/A	NA	F
1961	DCAF6_chr1:168019544:168019667:+@chr1:168004532:168004793:+@chr1:168022987:168024050:+	NMD_in	0.414157	NMD	0.382707	0.596562	0.00195182	0.0293248	NMD_in	T
1962	DCAF6_chr1:168022987:168023047:+@chr1:168004532:168004793:+@chr1:168038370:168038488:+	ORF_preserving	-0.379176	nonNMD	0.144984	0.596562	0.192872	0.95688	ORF_preserving	T
1963	DCAF8_chr1:160243959:160244034:-@chr1:160239221:160240370:-@chr1:160261284:160261325:-	Start_codon	Inf	nonNMD	-0.000113464	0.658782	0.218002	1	#N/A	#N/A
1964	DCAF8_chr1:160261284:160261325:-@chr1:160243959:160244034:-@chr1:160262275:160262436:-	5UTR	Inf	nonNMD	0.0631928	0.658782	1	1	#N/A	#N/A
1965	DCAF8_chr1:160261284:160261350:-@chr1:160243959:160244034:-@chr1:160262448:160262528:-	5UTR	Inf	nonNMD	-0.0351481	0.658782	0.596377	1	#N/A	#N/A
1966	DCAF8_chr1:160261284:160261358:-@chr1:160243959:160244034:-@chr1:160262116:160262425:-	5UTR	Inf	nonNMD	-0.0466669	0.658782	0.344103	1	#N/A	#N/A
1967	DCAF8_chr1:160261284:160261358:-@chr1:160243959:160244034:-@chr1:160262275:160262476:-	5UTR	Inf	nonNMD	0.0530182	0.658782	1	1	#N/A	#N/A
1968	DCAF8_chr1:160261284:160261358:-@chr1:160243959:160244034:-@chr1:160262448:160262501:-	5UTR	Inf	nonNMD	#N/A	0.658782	#N/A	#N/A	#N/A	#N/A
1969	DCLK1_chr13:35788211:35788285:-@chr13:35768651:35774699:-@chr13:35793365:35793479:-	ORF_changing	0.0696788	nonNMD	-0.0297315	-0.0259308	0.264374	1	ORF_changing	T
1970	DCLK2_chr4:150199027:150199078:+@chr4:150198001:150198103:+@chr4:150203794:150203889:+	ORF_preserving	0.252546	nonNMD	#N/A	0.583659	#N/A	#N/A	ORF_preserving	T
1971	DCLRE1B_chr1:113906995:113907161:+@chr1:113905140:113905775:+@chr1:113908008:113908191:+	NMD_ex	0.301833	NMD	#N/A	0.0420545	#N/A	#N/A	NMD_ex	T
1972	DCN_chr12:91179361:91179686:-@chr12:91178341:91178585:-@chr12:91182654:91182824:-	5UTR	Inf	nonNMD	#N/A	0.0108136	#N/A	#N/A	#N/A	#N/A
1973	DCTD_chr4:182915880:182915888:-@chr4:182915460:182915575:-@chr4:182916418:182916539:-	5UTR	0.100649	nonNMD	0.111595	0.916737	0.675731	1	#N/A	#N/A
1974	DCTD_chr4:182916418:182916539:-@chr4:182915460:182915575:-@chr4:182916672:182916857:-	5UTR	0.288529	nonNMD	-0.0513633	0.916737	0.603955	1	#N/A	#N/A
1975	DCTD_chr4:182916418:182916539:-@chr4:182915460:182915575:-@chr4:182917287:182917389:-	NMD_in	0.151217	NMD	-0.16125	0.916737	0.00377435	0.0490493	#N/A	#N/A
1976	DCTD_chr4:182916418:182916539:-@chr4:182915460:182915575:-@chr4:182917310:182917443:-	5UTR	Inf	nonNMD	-0.00404259	0.916737	0.930203	1	#N/A	#N/A
1977	DCTN1_chr2:74363613:74363628:-@chr2:74363293:74363427:-@chr2:74365074:74365241:-	ORF_preserving	-0.389528	nonNMD	0.0442274	0.407661	0.0356826	0.28083	ORF_preserving	T
1978	DCTN1_chr2:74372927:74372948:-@chr2:74371356:74371728:-@chr2:74377431:74377466:-	ORF_preserving	-0.204192	nonNMD	0.0256427	0.407661	0.381345	1	ORF_preserving	T
1979	DCTN1_chr2:74374322:74374340:-@chr2:74371536:74371728:-@chr2:74377431:74377466:-	ORF_preserving	-0.229599	nonNMD	#N/A	0.407661	#N/A	#N/A	#N/A	#N/A
1980	DCTN1_chr2:74374322:74374340:-@chr2:74372927:74372948:-@chr2:74377431:74377466:-	ORF_preserving	-0.219047	nonNMD	-0.0959138	0.407661	1.23522e-07	9.52136e-06	#N/A	#N/A
1981	DCTN1_chr2:74376741:74376762:-@chr2:74374322:74374340:-@chr2:74377431:74377466:-	ORF_preserving	-0.227925	nonNMD	-0.0128624	0.407661	1	1	NA	F
1982	DCTN2_chr12:57538482:57538524:-@chr12:57535748:57535845:-@chr12:57546027:57546096:-	ORF_preserving	0.0694197	nonNMD	-0.0425545	0.309022	0.261315	1	#N/A	#N/A
1983	DCTN2_chr12:57538518:57538524:-@chr12:57535748:57535845:-@chr12:57546027:57546096:-	ORF_preserving	-0.256292	nonNMD	-0.0197633	0.309022	0.384625	1	#N/A	#N/A
1984	DCTN2_chr12:57541363:57541372:-@chr12:57538518:57538524:-@chr12:57546027:57546096:-	ORF_preserving	-0.26259	nonNMD	-0.0585341	0.309022	0.0854827	0.53825	#N/A	#N/A
1985	DCTN3_chr9:34616029:34616113:-@chr9:34614186:34614768:-@chr9:34617884:34617971:-	ORF_preserving	0.0890295	nonNMD	#N/A	-0.169765	0.725791	1	#N/A	#N/A
1986	DCTN4_chr5:150731885:150731906:-@chr5:150731415:150731489:-@chr5:150733367:150733475:-	ORF_preserving	0.00328631	nonNMD	-0.000724496	0.672386	0.79082	1	ORF_preserving	T
1987	DCUN1D2_chr13:113462739:113462891:-@chr13:113461053:113461136:-@chr13:113474123:113474254:-	NMD_in	0.125573	nonNMD	0.130639	1.24593	0.0473812	0.348163	#N/A	#N/A
1988	DCUN1D4_chr4:51860542:51860663:+@chr4:51843102:51843267:+@chr4:51863436:51863507:+	NMD_in	0.325268	NMD	0.0453167	-0.293169	0.106192	0.628048	#N/A	#N/A
1989	DCUN1D4_chr4:51887122:51887244:+@chr4:51886567:51886638:+@chr4:51891759:51891851:+	NMD_in	0.144077	NMD	0.0336688	-0.293169	0.00602412	0.0707529	#N/A	#N/A
1990	DCUN1D4_chr4:51908919:51908975:+@chr4:51899269:51899378:+@chr4:51911069:51911174:+	NMD_in	0.282076	NMD	0.00140477	-0.293169	1	1	#N/A	#N/A
1991	DCUN1D4_chr4:51911069:51911174:+@chr4:51899269:51899378:+@chr4:51913289:51913392:+	ORF_preserving	0.0915605	nonNMD	-0.0272869	-0.293169	0.685584	1	ORF_preserving	T
1992	DCUN1D5_chr11:103082747:103082839:-@chr11:103066458:103066567:-@chr11:103083255:103083326:-	NMD_ex	0.097991	nonNMD	-0.0415132	0.535068	0.000637669	0.0119162	#N/A	#N/A
1993	DCXR_chr17:82037449:82037547:-@chr17:82036858:82037013:-@chr17:82037630:82037677:-	NMD_ex	0.263118	NMD	-0.045862	0.0860537	0.27555	1	#N/A	#N/A
1994	DDB2_chr11:47232813:47232959:+@chr11:47216857:47217049:+@chr11:47237836:47238001:+	NMD_in	0.579214	NMD	#N/A	0.885505	#N/A	#N/A	NMD_ex	F
1995	DDB2_chr11:47234756:47234934:+@chr11:47234572:47234672:+@chr11:47235269:47235412:+	NMD_ex	0.272311	NMD	-0.117592	0.885505	0.015069	0.144008	NA	F
1996	DDHD1_chr14:53051843:53051927:-@chr14:53036744:53046949:-@chr14:53054437:53054629:-	ORF_preserving	0.0356757	nonNMD	-0.0425424	0.862174	0.377355	1	ORF_preserving	T
1997	DDHD2_chr8:38234393:38234510:+@chr8:38232986:38233214:+@chr8:38237537:38237622:+	5UTR	0.3005	nonNMD	-0.0581492	-0.306496	0.581562	1	#N/A	#N/A
1998	DDHD2_chr8:38240274:38240364:+@chr8:38238088:38238209:+@chr8:38242249:38242385:+	ORF_preserving	0.393703	nonNMD	-0.0111751	-0.306496	1	1	#N/A	#N/A
[truncated: 6,664 more rows]

## Sheet: TS5b
Supplemental Table 5b. GO BP enriched terms of Human and mouse conserved SE-NMD
GO biological process complete	Homo sapiens - REFLIST (20580)	NMD_in (193)	expected	over/under	fold Enrichment	raw P-value	FDR	NMD_type
mRNA cis splicing, via spliceosome (GO:0045292)	26	4	0.24	+	16.4	9.54e-05	0.0262	NMD_in
regulation of mRNA splicing, via spliceosome (GO:0048024)	112	16	1.05	+	15.23	8.28e-15	2.45e-11	NMD_in
mRNA splice site recognition (GO:0006376)	31	4	0.29	+	13.76	0.000193	0.0478	NMD_in
cortical actin cytoskeleton organization (GO:0030866)	40	5	0.38	+	13.33	3.47e-05	0.0117	NMD_in
positive regulation of RNA splicing (GO:0033120)	48	5	0.45	+	11.11	8.5e-05	0.0247	NMD_in
synaptic transmission, glutamatergic (GO:0035249)	48	5	0.45	+	11.11	8.5e-05	0.0242	NMD_in
organelle transport along microtubule (GO:0072384)	87	6	0.82	+	7.35	0.000169	0.0432	NMD_in
regulation of nucleocytoplasmic transport (GO:0046822)	119	7	1.12	+	6.27	0.000132	0.035	NMD_in
positive regulation of mRNA metabolic process (GO:1903313)	128	7	1.2	+	5.83	0.000208	0.0497	NMD_in
protein localization (GO:0008104)	1988	40	18.64	+	2.15	3.36e-06	0.00142	NMD_in
regulation of programmed cell death (GO:0043067)	1513	30	14.19	+	2.11	0.000127	0.0342	NMD_in
GO biological process complete	Homo sapiens - REFLIST (20580)	NMD_ex (361)	expected	over/under	fold Enrichment	raw P-value	FDR	NMD_type
regulation of RNA splicing (GO:0043484)	189	14	3.32	+	4.22	6.62e-06	0.0164	NMD_ex
GO biological process complete	Homo sapiens - REFLIST (20580)	NMD (536)	expected	over/under	fold Enrichment	raw P-value	FDR	NMD_type
protein modification process (GO:0036211)	1739	83	45.29	+	1.83	6.1e-08	3.01e-05	NMD
regulation of intracellular transport (GO:0032386)	270	21	7.03	+	2.99	8.99e-06	0.0035	NMD
intracellular transport (GO:0046907)	1200	57	31.25	+	1.82	1.35e-05	0.00487	NMD
regulation of alternative mRNA splicing, via spliceosome (GO:0000381)	59	9	1.54	+	5.86	2.03e-05	0.00701	NMD
protein transport (GO:0015031)	1102	52	28.7	+	1.81	3.6e-05	0.0116	NMD
post-transcriptional regulation of gene expression (GO:0010608)	508	30	13.23	+	2.27	4.86e-05	0.0147	NMD
negative regulation of RNA splicing (GO:0033119)	27	6	0.7	+	8.53	5.64e-05	0.0164	NMD
modulation of chemical synaptic transmission (GO:0050804)	505	29	13.15	+	2.2	8.66e-05	0.0247	NMD
carboxylic acid catabolic process (GO:0046395)	228	17	5.94	+	2.86	0.000106	0.0281	NMD
mRNA splice site recognition (GO:0006376)	31	6	0.81	+	7.43	0.000128	0.0317	NMD
phosphate-containing compound metabolic process (GO:0006796)	1427	61	37.17	+	1.64	0.000134	0.0325	NMD
cellular response to stress (GO:0033554)	1648	68	42.92	+	1.58	0.000141	0.0326	NMD
microtubule-based process (GO:0007017)	895	43	23.31	+	1.84	0.00014	0.033	NMD
positive regulation of mRNA splicing, via spliceosome (GO:0048026)	33	6	0.86	+	6.98	0.000185	0.0402	NMD
organelle localization (GO:0051640)	552	30	14.38	+	2.09	0.000183	0.0405	NMD
purine ribonucleoside metabolic process (GO:0046128)	22	5	0.57	+	8.73	0.000215	0.0461	NMD

## Sheet: S5c
Supplemental Table 5c. GO BP enriched terms of Human specific SE-NMD
GO biological process complete	Homo sapiens - REFLIST (20580)	NMD_in (1052)	expected	over/under	fold Enrichment	raw P-value	FDR	NMD_type
DNA repair (GO:0006281)	524	59	26.79	+	2.2	1.44e-08	5.91e-06	NMD_in
protein modification process (GO:0036211)	1739	133	88.89	+	1.5	2.1e-06	0.000535	NMD_in
regulation of mRNA splicing, via spliceosome (GO:0048024)	112	19	5.73	+	3.32	3.77e-06	0.00086	NMD_in
regulation of DNA biosynthetic process (GO:2000278)	86	16	4.4	+	3.64	6.4e-06	0.00137	NMD_in
protein localization to plasma membrane (GO:0072659)	199	26	10.17	+	2.56	1.07e-05	0.00217	NMD_in
intracellular transport (GO:0046907)	1200	95	61.34	+	1.55	1.91e-05	0.00367	NMD_in
clathrin-dependent endocytosis (GO:0072583)	34	9	1.74	+	5.18	3.79e-05	0.0066	NMD_in
positive regulation of DNA metabolic process (GO:0051054)	282	31	14.42	+	2.15	5.76e-05	0.00949	NMD_in
regulation of cell cycle (GO:0051726)	1071	85	54.75	+	1.55	5.94e-05	0.00967	NMD_in
cilium assembly (GO:0060271)	353	36	18.04	+	2	7.7e-05	0.0123	NMD_in
macromolecule deacylation (GO:0098732)	30	8	1.53	+	5.22	9.7e-05	0.0153	NMD_in
negative stranded viral RNA replication (GO:0039689)	3	3	0.15	+	19.56	0.000133	0.0203	NMD_in
fatty acid beta-oxidation (GO:0006635)	58	11	2.96	+	3.71	0.000147	0.022	NMD_in
regulation of DNA repair (GO:0006282)	233	26	11.91	+	2.18	0.000222	0.0314	NMD_in
carbohydrate derivative metabolic process (GO:1901135)	895	71	45.75	+	1.55	0.000244	0.0337	NMD_in
phosphatidylinositol biosynthetic process (GO:0006661)	115	16	5.88	+	2.72	0.000248	0.034	NMD_in
mitochondrial respiratory chain complex I assembly (GO:0032981)	43	9	2.2	+	4.09	0.000269	0.0359	NMD_in
regulation of smoothened signaling pathway (GO:0008589)	94	14	4.81	+	2.91	0.000291	0.0378	NMD_in
vacuole organization (GO:0007033)	203	23	10.38	+	2.22	0.000321	0.041	NMD_in
biogenic amine catabolic process (GO:0042402)	20	6	1.02	+	5.87	0.000367	0.0457	NMD_in
transcription initiation at RNA polymerase III promoter (GO:0006384)	8	4	0.41	+	9.78	0.000403	0.0481	NMD_in
spliceosomal complex assembly (GO:0000245)	75	12	3.83	+	3.13	0.000396	0.0481	NMD_in
embryonic body morphogenesis (GO:0010172)	8	4	0.41	+	9.78	0.000403	0.0485	NMD_in
GO biological process complete	Homo sapiens - REFLIST (20580)	NMD_ex (1170)	expected	over/under	fold Enrichment	raw P-value	FDR	NMD_type
glycerophospholipid biosynthetic process (GO:0046474)	188	27	10.69	+	2.53	8.46e-06	0.00157	NMD_ex
DNA repair (GO:0006281)	524	55	29.79	+	1.85	1.31e-05	0.00223	NMD_ex
microtubule cytoskeleton organization (GO:0000226)	583	59	33.14	+	1.78	1.66e-05	0.00277	NMD_ex
establishment of protein localization to organelle (GO:0072594)	348	40	19.78	+	2.02	3.1e-05	0.00479	NMD_ex
lysosomal transport (GO:0007041)	129	20	7.33	+	2.73	4.01e-05	0.00613	NMD_ex
purine ribonucleotide salvage (GO:0106380)	9	5	0.51	+	9.77	6.12e-05	0.00907	NMD_ex
positive regulation of DNA metabolic process (GO:0051054)	282	33	16.03	+	2.06	7.9e-05	0.0111	NMD_ex
non-motile cilium assembly (GO:1905515)	58	12	3.3	+	3.64	8.43e-05	0.0118	NMD_ex
positive regulation of dendrite morphogenesis (GO:0050775)	34	9	1.93	+	4.66	8.66e-05	0.0119	NMD_ex
dicarboxylic acid metabolic process (GO:0043648)	97	16	5.51	+	2.9	0.000109	0.0145	NMD_ex
positive regulation of organelle assembly (GO:1902117)	88	15	5	+	3	0.000121	0.0159	NMD_ex
rRNA processing (GO:0006364)	216	27	12.28	+	2.2	0.000145	0.0183	NMD_ex
lipid transport (GO:0006869)	356	38	20.24	+	1.88	0.000184	0.0227	NMD_ex
mitochondrial RNA metabolic process (GO:0000959)	46	10	2.62	+	3.82	0.000212	0.0249	NMD_ex
cell cycle process (GO:0022402)	903	78	51.34	+	1.52	0.000222	0.0257	NMD_ex
macroautophagy (GO:0016236)	226	27	12.85	+	2.1	0.000242	0.0277	NMD_ex
vacuolar transport (GO:0007034)	166	22	9.44	+	2.33	0.000245	0.0279	NMD_ex
tRNA methylation (GO:0030488)	39	9	2.22	+	4.06	0.000271	0.0299	NMD_ex
monocarboxylic acid metabolic process (GO:0032787)	509	49	28.94	+	1.69	0.000303	0.0326	NMD_ex
ribosome-associated ubiquitin-dependent protein catabolic process (GO:1990116)	7	4	0.4	+	10.05	0.000317	0.0335	NMD_ex
L-leucine catabolic process (GO:0006552)	7	4	0.4	+	10.05	0.000317	0.0338	NMD_ex
regulation of microtubule-based process (GO:0032886)	278	31	15.8	+	1.96	0.000344	0.0359	NMD_ex
IMP metabolic process (GO:0046040)	18	6	1.02	+	5.86	0.000342	0.036	NMD_ex
carbohydrate derivative transport (GO:1901264)	87	14	4.95	+	2.83	0.000375	0.0384	NMD_ex
post-translational protein modification (GO:0043687)	835	72	47.47	+	1.52	0.00042	0.0424	NMD_ex
intraciliary transport (GO:0042073)	50	10	2.84	+	3.52	0.000434	0.0434	NMD_ex
lipid oxidation (GO:0034440)	89	14	5.06	+	2.77	0.000477	0.0462	NMD_ex
cellular response to ATP (GO:0071318)	19	6	1.08	+	5.55	0.000476	0.0467	NMD_ex
RNA polymerase II transcription initiation surveillance (GO:0160240)	19	6	1.08	+	5.55	0.000476	0.047	NMD_ex
Golgi to vacuole transport (GO:0006896)	19	6	1.08	+	5.55	0.000476	0.0474	NMD_ex
retrograde transport, endosome to Golgi (GO:0042147)	100	15	5.69	+	2.64	0.000512	0.049	NMD_ex
GO biological process complete	Homo sapiens - REFLIST (20580)	NMD (1993)	expected	over/under	fold Enrichment	raw P-value	FDR	NMD_type
retrograde transport, endosome to Golgi (GO:0042147)	100	26	9.68	+	2.68	2.12e-06	0.000317	NMD
phosphatidylinositol biosynthetic process (GO:0006661)	115	28	11.14	+	2.51	3.55e-06	0.000501	NMD
protein-containing complex organization (GO:0043933)	1433	189	138.77	+	1.36	8.29e-06	0.00105	NMD
rRNA processing (GO:0006364)	216	42	20.92	+	2.01	1.25e-05	0.00145	NMD
base-excision repair, gap-filling (GO:0006287)	14	8	1.36	+	5.9	1.34e-05	0.00152	NMD
mitochondrial RNA metabolic process (GO:0000959)	46	15	4.45	+	3.37	1.64e-05	0.00177	NMD
mRNA splicing, via spliceosome (GO:0000398)	247	46	23.92	+	1.92	1.74e-05	0.00186	NMD
non-motile cilium assembly (GO:1905515)	58	17	5.62	+	3.03	2.23e-05	0.0023	NMD
microtubule cytoskeleton organization (GO:0000226)	583	88	56.46	+	1.56	2.51e-05	0.00249	NMD
regulation of DNA biosynthetic process (GO:2000278)	86	21	8.33	+	2.52	5.41e-05	0.00489	NMD
mitochondrion organization (GO:0007005)	374	61	36.22	+	1.68	6.08e-05	0.00546	NMD
macromolecule deacylation (GO:0098732)	30	11	2.91	+	3.79	6.53e-05	0.00583	NMD
regulation of mRNA splicing, via spliceosome (GO:0048024)	112	25	10.85	+	2.3	6.67e-05	0.00591	NMD
phosphorylation (GO:0016310)	394	63	38.16	+	1.65	6.73e-05	0.00594	NMD
positive regulation of organelle assembly (GO:1902117)	88	21	8.52	+	2.46	7.76e-05	0.00664	NMD
regulation of autophagosome maturation (GO:1901096)	17	8	1.65	+	4.86	8.32e-05	0.007	NMD
chromatin organization (GO:0006325)	829	114	80.28	+	1.42	0.000118	0.00931	NMD
lysosomal transport (GO:0007041)	129	27	12.49	+	2.16	0.000122	0.00955	NMD
L-leucine catabolic process (GO:0006552)	7	5	0.68	+	7.38	0.000151	0.0113	NMD
phosphatidylinositol dephosphorylation (GO:0046856)	28	10	2.71	+	3.69	0.000181	0.0132	NMD
glycosyl compound metabolic process (GO:1901657)	74	18	7.17	+	2.51	0.00019	0.0137	NMD
carbohydrate derivative transport (GO:1901264)	87	20	8.43	+	2.37	0.000196	0.0139	NMD
tRNA methylation (GO:0030488)	39	12	3.78	+	3.18	0.000213	0.0148	NMD
RNA polymerase II transcription initiation surveillance (GO:0160240)	19	8	1.84	+	4.35	0.000217	0.0149	NMD
Golgi to vacuole transport (GO:0006896)	19	8	1.84	+	4.35	0.000217	0.015	NMD
clathrin-dependent endocytosis (GO:0072583)	34	11	3.29	+	3.34	0.000238	0.016	NMD
positive regulation of dendrite morphogenesis (GO:0050775)	34	11	3.29	+	3.34	0.000238	0.0161	NMD
fatty acid beta-oxidation using acyl-CoA dehydrogenase (GO:0033539)	11	6	1.07	+	5.63	0.000246	0.0165	NMD
mitochondrial RNA processing (GO:0000963)	24	9	2.32	+	3.87	0.000249	0.0166	NMD
ubiquitin-dependent protein catabolic process (GO:0006511)	554	80	53.65	+	1.49	0.00026	0.0172	NMD
positive regulation of DNA recombination (GO:0045911)	76	18	7.36	+	2.45	0.000272	0.0178	NMD
regulation of cell cycle phase transition (GO:1901987)	435	66	42.13	+	1.57	0.000283	0.0182	NMD
protein targeting to vacuole (GO:0006623)	46	13	4.45	+	2.92	0.000303	0.0192	NMD
protein localization to ciliary transition zone (GO:1904491)	8	5	0.77	+	6.45	0.000369	0.0227	NMD
energy derivation by oxidation of organic compounds (GO:0015980)	270	45	26.15	+	1.72	0.000369	0.0228	NMD
protein ubiquitination (GO:0016567)	593	84	57.43	+	1.46	0.000401	0.0241	NMD
lysosome organization (GO:0007040)	105	22	10.17	+	2.16	0.000417	0.0245	NMD
cell division (GO:0051301)	527	76	51.04	+	1.49	0.000426	0.0247	NMD
carbohydrate metabolic process (GO:0005975)	442	66	42.8	+	1.54	0.000433	0.0251	NMD
ribosome disassembly (GO:0032790)	42	12	4.07	+	2.95	0.000459	0.0262	NMD
mitotic cell cycle process (GO:1903047)	511	74	49.49	+	1.5	0.000461	0.0263	NMD
purine nucleoside monophosphate biosynthetic process (GO:0009127)	21	8	2.03	+	3.93	0.000489	0.0276	NMD
positive regulation of telomere maintenance via telomere lengthening (GO:1904358)	26	9	2.52	+	3.57	0.000498	0.0277	NMD
regulation of double-strand break repair (GO:2000779)	147	28	14.24	+	1.97	0.00061	0.0336	NMD
signal transduction in response to DNA damage (GO:0042770)	148	28	14.33	+	1.95	0.000636	0.0344	NMD
regulation of microtubule-based process (GO:0032886)	278	45	26.92	+	1.67	0.000666	0.0359	NMD
snRNA metabolic process (GO:0016073)	56	14	5.42	+	2.58	0.00071	0.0379	NMD
purine ribonucleotide salvage (GO:0106380)	9	5	0.87	+	5.74	0.000765	0.04	NMD
plasma membrane raft organization (GO:0044857)	13	6	1.26	+	4.77	0.000771	0.0402	NMD
peptidyl-amino acid modification (GO:0018193)	324	50	31.38	+	1.59	0.000872	0.0452	NMD
negative stranded viral RNA replication (GO:0039689)	3	3	0.29	+	10.33	0.000907	0.0465	NMD
threonyl-tRNA aminoacylation (GO:0006435)	3	3	0.29	+	10.33	0.000907	0.0467	NMD
positive regulation of protein autoubiquitination (GO:1902499)	3	3	0.29	+	10.33	0.000907	0.0468	NMD
glycoprotein metabolic process (GO:0009100)	348	53	33.7	+	1.57	0.000925	0.0471	NMD
piecemeal microautophagy of the nucleus (GO:0034727)	18	7	1.74	+	4.02	0.000961	0.0488	NMD

## Sheet: S5d
Supplemental Table 5d. SE-NMD target genes of human brain and disease annotations
NMD.flag	Gene_name	ENS.ID	Source	NMD_in/ex	SynGO	GO.neuron	SFARI.2025.04.03	SFARI.gene-score	SFARI.syndromic	OMIM.2025.05.19
NMD_in	43526	ENSG00000117791	GTEx	1	0	0	0	#N/A	#N/A	614127
NMD_ex	AARS2	ENSG00000124608	Hs.brain.DSE	1	0	0	0	#N/A	#N/A	612035
NMD_ex	AARSD1	ENSG00000266967	Hs.brain.DSE & GTEx	1	0	0	0	#N/A	#N/A	613212
NMD_ex	AASS	ENSG00000008311	Hs.brain.DSE	1	0	0	0	#N/A	#N/A	605113
NMD_in	AATK	ENSG00000181409	GTEx	1	0	1	0	#N/A	#N/A	605276
NMD_in	ABCA5	ENSG00000154265	GTEx	2	0	0	0	#N/A	#N/A	612503
NMD_ex	ABCA5	ENSG00000154265	Hs.brain.DSE & GTEx	2	0	0	0	#N/A	#N/A	612503
NMD_ex	ABCA7	ENSG00000064687	Hs.brain.DSE & GTEx	1	0	1	1	2	0	605414
NMD_ex	ABCA9	ENSG00000154258	GTEx	1	0	0	0	#N/A	#N/A	612507
NMD_ex	ABCB10	ENSG00000135776	Hs.brain.DSE	1	0	0	0	#N/A	#N/A	605454
NMD_ex	ABCB6	ENSG00000115657	Hs.brain.DSE & GTEx	1	0	0	0	#N/A	#N/A	605452
NMD_ex	ABCC10	ENSG00000124574	Hs.brain.DSE & GTEx	1	0	0	0	#N/A	#N/A	612509
NMD_in	ABCC5	ENSG00000114770	Hs.brain.DSE & GTEx	1	0	0	0	#N/A	#N/A	605251
NMD_ex	ABCC8	ENSG00000006071	Hs.brain.DSE & GTEx	1	1	1	0	#N/A	#N/A	600509
NMD_ex	ABCD3	ENSG00000117528	GTEx	1	0	0	0	#N/A	#N/A	170995
NMD_in	ABCD4	ENSG00000119688	GTEx	2	0	0	0	#N/A	#N/A	603214
NMD_ex	ABCD4	ENSG00000119688	Hs.brain.DSE & GTEx	2	0	0	0	#N/A	#N/A	603214
NMD_ex	ABCF1	ENSG00000204574	GTEx	1	0	0	0	#N/A	#N/A	603429
NMD_in	ABHD11	ENSG00000106077	Hs.brain.DSE & GTEx	1	0	0	0	#N/A	#N/A	621050
NMD_ex	ABHD14A-ACY1	ENSG00000114786	Hs.brain.DSE & GTEx	1	0	0	0	#N/A	#N/A	#N/A
NMD_ex	ABHD16A	ENSG00000204427	GTEx	1	0	0	0	#N/A	#N/A	142620
NMD_in	ABHD17A	ENSG00000129968	Hs.brain.DSE	1	1	1	0	#N/A	#N/A	617942
NMD_ex	ABHD18	ENSG00000164074	Hs.brain.DSE	1	0	0	0	#N/A	#N/A	#N/A
NMD_in	ABHD3	ENSG00000158201	GTEx	2	0	0	0	#N/A	#N/A	612197
NMD_ex	ABHD3	ENSG00000158201	Hs.brain.DSE & GTEx	2	0	0	0	#N/A	#N/A	612197
NMD_ex	ABHD5	ENSG00000011198	Hs.brain.DSE	1	0	0	0	#N/A	#N/A	604780
NMD_in	ABLIM2	ENSG00000163995	GTEx	2	0	0	0	#N/A	#N/A	612544
NMD_ex	ABLIM2	ENSG00000163995	GTEx	2	0	0	0	#N/A	#N/A	612544
NMD_ex	ABLIM3	ENSG00000173210	Hs.brain.DSE	1	1	0	0	#N/A	#N/A	611305
NMD_ex	AC007040.11	ENSG00000258881	GTEx	1	0	0	0	#N/A	#N/A	#N/A
NMD_in	AC104532.2	ENSG00000267314	GTEx	1	0	0	0	#N/A	#N/A	#N/A
NMD_in	ACAA1	ENSG00000060971	GTEx	2	0	0	0	#N/A	#N/A	604054
NMD_ex	ACAA1	ENSG00000060971	Hs.brain.DSE & GTEx	2	0	0	0	#N/A	#N/A	604054
NMD_ex	ACACA	ENSG00000278540	GTEx	1	0	0	0	#N/A	#N/A	200350
NMD_in	ACACB	ENSG00000076555	Hs.brain.DSE & GTEx	2	0	0	0	#N/A	#N/A	601557
NMD_ex	ACACB	ENSG00000076555	Hs.brain.DSE & GTEx	2	0	0	0	#N/A	#N/A	601557
NMD_ex	ACAD10	ENSG00000111271	Hs.brain.DSE & GTEx	1	0	0	0	#N/A	#N/A	611181
NMD_ex	ACAD8	ENSG00000151498	Hs.brain.DSE & GTEx	1	0	0	0	#N/A	#N/A	604773
NMD_ex	ACADM	ENSG00000117054	Hs.brain.DSE & GTEx	1	0	1	0	#N/A	#N/A	607008
NMD_ex	ACADSB	ENSG00000196177	Hs.brain.DSE & GTEx	1	0	0	0	#N/A	#N/A	600301
NMD_in	ACADVL	ENSG00000072778	Hs.brain.DSE	1	0	0	0	#N/A	#N/A	609575
NMD_in	ACAP3	ENSG00000131584	Hs.brain.DSE & GTEx	1	0	1	0	#N/A	#N/A	#N/A
NMD_ex	ACBD4	ENSG00000181513	Hs.brain.DSE & GTEx	1	0	0	0	#N/A	#N/A	619968
NMD_ex	ACBD5	ENSG00000107897	GTEx	1	0	0	0	#N/A	#N/A	616618
NMD_in	ACCS	ENSG00000110455	GTEx	2	0	0	0	#N/A	#N/A	608405
NMD_ex	ACCS	ENSG00000110455	GTEx	2	0	0	0	#N/A	#N/A	608405
NMD_in	ACIN1	ENSG00000100813	Hs.brain.DSE & GTEx	1	0	0	0	#N/A	#N/A	604562
NMD_in	ACOT8	ENSG00000101473	Hs.brain.DSE & GTEx	2	0	0	0	#N/A	#N/A	608123
NMD_ex	ACOT8	ENSG00000101473	Hs.brain.DSE & GTEx	2	0	0	0	#N/A	#N/A	608123
NMD_ex	ACOT9	ENSG00000123130	Hs.brain.DSE & GTEx	1	0	0	0	#N/A	#N/A	300862
NMD_in	ACOX1	ENSG00000161533	GTEx	1	0	0	0	#N/A	#N/A	609751
NMD_ex	ACOX2	ENSG00000168306	GTEx	1	0	0	0	#N/A	#N/A	601641
NMD_in	ACP1	ENSG00000143727	Hs.brain.DSE & GTEx	1	0	0	0	#N/A	#N/A	171500
NMD_in	ACSF2	ENSG00000167107	GTEx	2	0	0	0	#N/A	#N/A	610465
NMD_ex	ACSF2	ENSG00000167107	Hs.brain.DSE & GTEx	2	0	0	0	#N/A	#N/A	610465
NMD_ex	ACSF3	ENSG00000176715	Hs.brain.DSE & GTEx	1	0	0	0	#N/A	#N/A	614245
NMD_ex	ACSS2	ENSG00000131069	GTEx	1	0	0	0	#N/A	#N/A	605832
NMD_in	ACSS3	ENSG00000111058	GTEx	1	0	0	0	#N/A	#N/A	614356
NMD_in	ACTL6A	ENSG00000136518	GTEx	1	0	1	0	#N/A	#N/A	604958
NMD_in	ACTN2	ENSG00000077522	Hs.brain.DSE	2	1	1	0	#N/A	#N/A	102573
NMD_ex	ACTN2	ENSG00000077522	Hs.brain.DSE & GTEx	2	1	1	0	#N/A	#N/A	102573
NMD_in	ACTR3B	ENSG00000133627	GTEx	2	0	0	0	#N/A	#N/A	#N/A
NMD_ex	ACTR3B	ENSG00000133627	Hs.brain.DSE & GTEx	2	0	0	0	#N/A	#N/A	#N/A
NMD_ex	ACVR1B	ENSG00000135503	GTEx	1	0	0	0	#N/A	#N/A	601300
NMD_in	ACY1	ENSG00000243989	GTEx	2	0	0	1	0	1	104620
NMD_ex	ACY1	ENSG00000243989	GTEx	2	0	0	1	0	1	104620
NMD_ex	ADA	ENSG00000196839	GTEx	1	0	0	1	2	0	608958
NMD_ex	ADAL	ENSG00000168803	GTEx	1	0	0	0	#N/A	#N/A	619346
NMD_in	ADAM15	ENSG00000143537	Hs.brain.DSE & GTEx	1	0	0	0	#N/A	#N/A	605548
NMD_ex	ADAM33	ENSG00000149451	Hs.brain.DSE & GTEx	1	0	0	0	#N/A	#N/A	607114
NMD_ex	ADAMTS13	ENSG00000160323	GTEx	1	0	0	0	#N/A	#N/A	604134
NMD_in	ADAR	ENSG00000160710	Hs.brain.DSE	1	0	0	0	#N/A	#N/A	146920
NMD_ex	ADARB1	ENSG00000197381	GTEx	1	0	1	0	#N/A	#N/A	601218
NMD_ex	ADAT1	ENSG00000065457	Hs.brain.DSE & GTEx	1	0	0	0	#N/A	#N/A	604230
NMD_in	ADCK5	ENSG00000173137	GTEx	1	0	0	0	#N/A	#N/A	621165
NMD_ex	ADCY9	ENSG00000162104	GTEx	1	0	1	0	#N/A	#N/A	603302
NMD_in	ADD3	ENSG00000148700	GTEx	1	0	1	0	#N/A	#N/A	601568
NMD_ex	ADGRA2	ENSG00000020181	Hs.brain.DSE	1	0	0	0	#N/A	#N/A	606823
NMD_ex	ADGRB1	ENSG00000181790	Hs.brain.DSE	1	1	1	1	3	0	602682
NMD_in	ADGRL1	ENSG00000072071	GTEx	1	1	1	1	3	1	616416
NMD_ex	ADHFE1	ENSG00000147576	Hs.brain.DSE & GTEx	1	0	0	0	#N/A	#N/A	611083
NMD_ex	ADPGK	ENSG00000159322	Hs.brain.DSE & GTEx	1	0	0	0	#N/A	#N/A	611861
NMD_in	ADSL	ENSG00000239900	Hs.brain.DSE	2	0	0	1	1	1	608222
NMD_ex	ADSL	ENSG00000239900	GTEx	2	0	0	1	1	1	608222
NMD_ex	AEBP1	ENSG00000106624	Hs.brain.DSE	1	0	0	0	#N/A	#N/A	602981
NMD_in	AFMID	ENSG00000183077	Hs.brain.DSE & GTEx	2	0	0	0	#N/A	#N/A	621151
NMD_ex	AFMID	ENSG00000183077	Hs.brain.DSE	2	0	0	0	#N/A	#N/A	621151
NMD_ex	AFTPH	ENSG00000119844	Hs.brain.DSE & GTEx	1	0	0	0	#N/A	#N/A	619628
NMD_ex	AGA	ENSG00000038002	Hs.brain.DSE & GTEx	1	0	0	0	#N/A	#N/A	613228
NMD_in	AGAP3	ENSG00000133612	Hs.brain.DSE & GTEx	1	1	1	0	#N/A	#N/A	616813
NMD_in	AGBL5	ENSG00000084693	Hs.brain.DSE & GTEx	1	0	0	0	#N/A	#N/A	615900
NMD_ex	AGFG2	ENSG00000106351	GTEx	1	0	0	0	#N/A	#N/A	604019
NMD_ex	AGK	ENSG00000006530	GTEx	1	0	0	0	#N/A	#N/A	610345
NMD_ex	AGO4	ENSG00000134698	Hs.brain.DSE	1	0	0	1	2	0	607356
NMD_in	AGPAT4	ENSG00000026652	Hs.brain.DSE & GTEx	2	0	0	0	#N/A	#N/A	614795
NMD_ex	AGPAT4	ENSG00000026652	GTEx	2	0	0	0	#N/A	#N/A	614795
NMD_ex	AGPAT5	ENSG00000155189	GTEx	1	0	0	0	#N/A	#N/A	614796
NMD_ex	AGTPBP1	ENSG00000135049	Hs.brain.DSE & GTEx	1	0	1	0	#N/A	#N/A	606830
NMD_in	AGTRAP	ENSG00000177674	Hs.brain.DSE & GTEx	1	0	0	0	#N/A	#N/A	608729
NMD_in	AHCTF1	ENSG00000153207	GTEx	2	0	0	0	#N/A	#N/A	610853
NMD_ex	AHCTF1	ENSG00000153207	Hs.brain.DSE	2	0	0	0	#N/A	#N/A	610853
NMD_in	AHI1	ENSG00000135541	Hs.brain.DSE & GTEx	2	0	1	1	0	1	608894
NMD_ex	AHI1	ENSG00000135541	Hs.brain.DSE	2	0	1	1	0	1	608894
NMD_in	AIFM1	ENSG00000156709	Hs.brain.DSE & GTEx	2	0	1	0	#N/A	#N/A	300169
NMD_ex	AIFM1	ENSG00000156709	Hs.brain.DSE & GTEx	2	0	1	0	#N/A	#N/A	300169
NMD_in	AK2	ENSG00000004455	Hs.brain.DSE & GTEx	1	0	0	0	#N/A	#N/A	103020
NMD_ex	AKAP10	ENSG00000108599	Hs.brain.DSE	1	0	0	0	#N/A	#N/A	604694
NMD_in	AKAP17A	ENSG00000197976	GTEx	1	0	0	0	#N/A	#N/A	312095
NMD_in	AKAP8	ENSG00000105127	Hs.brain.DSE & GTEx	1	0	0	0	#N/A	#N/A	604692
NMD_in	AKAP8L	ENSG00000011243	Hs.brain.DSE & GTEx	1	0	0	0	#N/A	#N/A	609475
NMD_ex	AKR1A1	ENSG00000117448	Hs.brain.DSE & GTEx	1	1	0	0	#N/A	#N/A	103830
NMD_ex	AKR7A2	ENSG00000053371	GTEx	1	0	0	0	#N/A	#N/A	603418
NMD_ex	AKR7A3	ENSG00000162482	GTEx	1	0	0	0	#N/A	#N/A	608477
NMD_in	AKT2	ENSG00000105221	GTEx	1	0	1	0	#N/A	#N/A	164731
NMD_in	ALDH3A2	ENSG00000072210	GTEx	1	0	0	0	#N/A	#N/A	609523
NMD_ex	ALG13	ENSG00000101901	Hs.brain.DSE & GTEx	1	0	0	0	#N/A	#N/A	300776
NMD_in	ALG2	ENSG00000119523	GTEx	1	0	0	0	#N/A	#N/A	607905
NMD_ex	ALG5	ENSG00000120697	Hs.brain.DSE & GTEx	1	0	0	0	#N/A	#N/A	604565
NMD_in	ALG8	ENSG00000159063	Hs.brain.DSE & GTEx	2	0	0	0	#N/A	#N/A	608103
NMD_ex	ALG8	ENSG00000159063	GTEx	2	0	0	0	#N/A	#N/A	608103
NMD_in	ALG9	ENSG00000086848	Hs.brain.DSE & GTEx	1	0	0	0	#N/A	#N/A	606941
NMD_ex	ALKBH1	ENSG00000100601	Hs.brain.DSE & GTEx	1	0	1	0	#N/A	#N/A	605345
NMD_ex	ALKBH3	ENSG00000166199	Hs.brain.DSE & GTEx	1	0	0	0	#N/A	#N/A	610603
NMD_in	ALKBH6	ENSG00000239382	GTEx	2	0	0	0	#N/A	#N/A	613304
NMD_ex	ALKBH6	ENSG00000239382	Hs.brain.DSE	2	0	0	0	#N/A	#N/A	613304
NMD_ex	ALKBH8	ENSG00000137760	Hs.brain.DSE	1	0	0	0	#N/A	#N/A	613306
NMD_in	ALS2	ENSG00000003393	GTEx	1	1	1	0	#N/A	#N/A	606352
NMD_ex	ALS2CL	ENSG00000178038	GTEx	1	0	0	0	#N/A	#N/A	612402
NMD_ex	AMACR	ENSG00000242110	Hs.brain.DSE & GTEx	1	0	0	0	#N/A	#N/A	604489
NMD_ex	AMDHD2	ENSG00000162066	Hs.brain.DSE & GTEx	1	0	0	0	#N/A	#N/A	620864
NMD_ex	AMMECR1L	ENSG00000144233	Hs.brain.DSE	1	0	0	0	#N/A	#N/A	#N/A
NMD_in	AMN1	ENSG00000151743	GTEx	2	0	0	0	#N/A	#N/A	620564
NMD_ex	AMN1	ENSG00000151743	Hs.brain.DSE & GTEx	2	0	0	0	#N/A	#N/A	620564
NMD_ex	AMPD2	ENSG00000116337	Hs.brain.DSE & GTEx	1	0	0	0	#N/A	#N/A	102771
NMD_ex	AMPD3	ENSG00000133805	GTEx	1	0	0	0	#N/A	#N/A	102772
NMD_ex	AMY2B	ENSG00000240038	Hs.brain.DSE & GTEx	1	0	0	0	#N/A	#N/A	104660
NMD_ex	ANAPC5	ENSG00000089053	Hs.brain.DSE	1	0	0	0	#N/A	#N/A	606948
NMD_ex	ANAPC7	ENSG00000196510	Hs.brain.DSE	1	0	0	0	#N/A	#N/A	606949
NMD_in	ANGEL1	ENSG00000013523	GTEx	1	0	0	0	#N/A	#N/A	619537
NMD_ex	ANGEL2	ENSG00000174606	Hs.brain.DSE & GTEx	1	0	0	0	#N/A	#N/A	619001
NMD_in	ANKDD1A	ENSG00000166839	Hs.brain.DSE	1	0	0	0	#N/A	#N/A	#N/A
NMD_ex	ANKIB1	ENSG00000001629	Hs.brain.DSE	1	0	0	0	#N/A	#N/A	620069
NMD_in	ANKMY1	ENSG00000144504	Hs.brain.DSE & GTEx	2	0	0	0	#N/A	#N/A	620842
NMD_ex	ANKMY1	ENSG00000144504	GTEx	2	0	0	0	#N/A	#N/A	620842
NMD_ex	ANKRA2	ENSG00000164331	Hs.brain.DSE	1	0	0	0	#N/A	#N/A	605787
NMD_in	ANKRD10	ENSG00000088448	Hs.brain.DSE & GTEx	1	0	0	0	#N/A	#N/A	#N/A
NMD_in	ANKRD11	ENSG00000167522	Hs.brain.DSE & GTEx	2	0	0	1	1	1	611192
NMD_ex	ANKRD11	ENSG00000167522	Hs.brain.DSE	2	0	0	1	1	1	611192
NMD_ex	ANKRD13A	ENSG00000076513	Hs.brain.DSE & GTEx	1	0	0	0	#N/A	#N/A	615123
NMD_ex	ANKRD13C	ENSG00000118454	Hs.brain.DSE	1	0	0	0	#N/A	#N/A	615125
NMD_in	ANKRD13D	ENSG00000172932	Hs.brain.DSE & GTEx	2	0	0	0	#N/A	#N/A	615126
NMD_ex	ANKRD13D	ENSG00000172932	Hs.brain.DSE	2	0	0	0	#N/A	#N/A	615126
NMD_ex	ANKRD16	ENSG00000134461	Hs.brain.DSE & GTEx	1	0	0	0	#N/A	#N/A	618017
NMD_in	ANKRD23	ENSG00000163126	GTEx	1	0	0	0	#N/A	#N/A	610736
NMD_ex	ANKRD27	ENSG00000105186	Hs.brain.DSE & GTEx	1	0	1	0	#N/A	#N/A	618957
NMD_ex	ANKRD28	ENSG00000206560	GTEx	1	0	0	0	#N/A	#N/A	611122
NMD_ex	ANKRD36	ENSG00000135976	Hs.brain.DSE	1	0	0	0	#N/A	#N/A	620262
NMD_ex	ANKRD36C	ENSG00000174501	Hs.brain.DSE & GTEx	1	0	0	0	#N/A	#N/A	#N/A
NMD_ex	ANKS1A	ENSG00000064999	GTEx	1	0	1	0	#N/A	#N/A	608994
NMD_in	ANKS3	ENSG00000168096	Hs.brain.DSE & GTEx	2	0	0	0	#N/A	#N/A	617310
NMD_ex	ANKS3	ENSG00000168096	Hs.brain.DSE & GTEx	2	0	0	0	#N/A	#N/A	617310
NMD_in	ANKS6	ENSG00000165138	Hs.brain.DSE & GTEx	2	0	0	0	#N/A	#N/A	615370
NMD_ex	ANKS6	ENSG00000165138	Hs.brain.DSE	2	0	0	0	#N/A	#N/A	615370
NMD_ex	ANXA6	ENSG00000197043	Hs.brain.DSE	1	0	0	0	#N/A	#N/A	114070
NMD_ex	AP1G2	ENSG00000213983	Hs.brain.DSE & GTEx	1	1	0	0	#N/A	#N/A	603534
NMD_in	AP1S2	ENSG00000182287	Hs.brain.DSE	1	1	0	1	0	1	300629
NMD_in	AP2B1	ENSG00000006125	Hs.brain.DSE & GTEx	1	1	1	0	#N/A	#N/A	601025
NMD_in	AP2M1	ENSG00000161203	GTEx	1	1	1	1	2	0	601024
NMD_in	AP3S1	ENSG00000177879	Hs.brain.DSE & GTEx	2	1	1	0	#N/A	#N/A	601507
NMD_ex	AP3S1	ENSG00000177879	Hs.brain.DSE & GTEx	2	1	1	0	#N/A	#N/A	601507
NMD_ex	AP4B1	ENSG00000134262	Hs.brain.DSE	1	0	0	0	#N/A	#N/A	607245
NMD_in	AP4M1	ENSG00000221838	GTEx	2	0	0	0	#N/A	#N/A	602296
NMD_ex	AP4M1	ENSG00000221838	Hs.brain.DSE & GTEx	2	0	0	0	#N/A	#N/A	602296
NMD_ex	AP5Z1	ENSG00000242802	Hs.brain.DSE & GTEx	1	0	1	0	#N/A	#N/A	613653
NMD_ex	APBA3	ENSG00000011132	GTEx	1	0	1	0	#N/A	#N/A	604262
NMD_in	APBB3	ENSG00000113108	GTEx	1	0	0	0	#N/A	#N/A	602711
NMD_in	APC	ENSG00000134982	Hs.brain.DSE & GTEx	1	1	0	0	#N/A	#N/A	611731
NMD_ex	APEH	ENSG00000164062	Hs.brain.DSE & GTEx	1	0	0	0	#N/A	#N/A	102645
NMD_ex	APEX2	ENSG00000169188	GTEx	1	0	0	0	#N/A	#N/A	300773
NMD_ex	APIP	ENSG00000149089	Hs.brain.DSE & GTEx	1	0	0	0	#N/A	#N/A	612491
NMD_in	APOL3	ENSG00000128284	GTEx	1	0	0	0	#N/A	#N/A	607253
NMD_in	APOPT1	ENSG00000256053	GTEx	2	0	0	0	#N/A	#N/A	616003
NMD_ex	APRT	ENSG00000198931	Hs.brain.DSE & GTEx	1	0	0	0	#N/A	#N/A	102600
NMD_in	APTX	ENSG00000137074	Hs.brain.DSE & GTEx	1	0	0	0	#N/A	#N/A	606350
NMD_ex	AREL1	ENSG00000119682	Hs.brain.DSE & GTEx	1	0	0	0	#N/A	#N/A	615380
NMD_ex	ARFGAP2	ENSG00000149182	Hs.brain.DSE & GTEx	1	0	0	0	#N/A	#N/A	606908
NMD_ex	ARHGAP17	ENSG00000140750	GTEx	1	0	0	0	#N/A	#N/A	608293
NMD_in	ARHGAP21	ENSG00000107863	Hs.brain.DSE & GTEx	1	0	0	0	#N/A	#N/A	609870
NMD_ex	ARHGAP32	ENSG00000134909	Hs.brain.DSE	1	1	1	1	2	0	608541
NMD_ex	ARHGAP33	ENSG00000004777	GTEx	1	1	1	0	#N/A	#N/A	614902
NMD_ex	ARHGAP44	ENSG00000006740	Hs.brain.DSE	1	1	1	0	#N/A	#N/A	617716
NMD_ex	ARHGEF10L	ENSG00000074964	Hs.brain.DSE	1	0	0	0	#N/A	#N/A	612494
NMD_ex	ARHGEF19	ENSG00000142632	Hs.brain.DSE	1	0	0	0	#N/A	#N/A	612496
NMD_ex	ARHGEF2	ENSG00000116584	Hs.brain.DSE & GTEx	1	1	1	1	3	0	607560
NMD_ex	ARHGEF25	ENSG00000240771	Hs.brain.DSE	1	0	1	0	#N/A	#N/A	610215
NMD_ex	ARHGEF40	ENSG00000165801	Hs.brain.DSE & GTEx	1	0	1	0	#N/A	#N/A	610018
NMD_ex	ARHGEF7	ENSG00000102606	Hs.brain.DSE & GTEx	1	1	1	0	#N/A	#N/A	605477
NMD_in	ARHGEF9	ENSG00000131089	Hs.brain.DSE	1	1	1	1	1	1	300429
NMD_ex	ARID4A	ENSG00000032219	Hs.brain.DSE	1	0	0	0	#N/A	#N/A	180201
NMD_ex	ARID4B	ENSG00000054267	GTEx	1	0	0	0	#N/A	#N/A	609696
NMD_in	ARIH2	ENSG00000177479	GTEx	1	0	0	0	#N/A	#N/A	605615
NMD_in	ARL16	ENSG00000214087	Hs.brain.DSE & GTEx	1	0	0	0	#N/A	#N/A	619117
NMD_in	ARL6IP6	ENSG00000177917	GTEx	1	0	0	0	#N/A	#N/A	616495
NMD_ex	ARMC1	ENSG00000104442	Hs.brain.DSE & GTEx	1	0	0	0	#N/A	#N/A	620385
NMD_in	ARMC10	ENSG00000170632	GTEx	1	0	0	0	#N/A	#N/A	611864
NMD_ex	ARMC2	ENSG00000118690	Hs.brain.DSE & GTEx	1	0	0	0	#N/A	#N/A	618424
NMD_in	ARMC8	ENSG00000114098	GTEx	2	0	0	0	#N/A	#N/A	618521
NMD_ex	ARMC8	ENSG00000114098	Hs.brain.DSE & GTEx	2	0	0	0	#N/A	#N/A	618521
NMD_in	ARMC9	ENSG00000135931	GTEx	1	0	0	0	#N/A	#N/A	617612
NMD_ex	ARMT1	ENSG00000146476	GTEx	1	0	0	0	#N/A	#N/A	616332
NMD_ex	ARNT	ENSG00000143437	Hs.brain.DSE	1	0	0	0	#N/A	#N/A	126110
NMD_in	ARNTL	ENSG00000133794	GTEx	1	0	0	0	#N/A	#N/A	602550
NMD_ex	ARPC4-TTLL3	ENSG00000250151	GTEx	1	0	0	0	#N/A	#N/A	#N/A
NMD_in	ARPP21	ENSG00000172995	Hs.brain.DSE & GTEx	2	0	0	0	#N/A	#N/A	605488
NMD_ex	ARPP21	ENSG00000172995	Hs.brain.DSE & GTEx	2	0	0	0	#N/A	#N/A	605488
NMD_in	ARRB2	ENSG00000141480	Hs.brain.DSE & GTEx	2	1	0	0	#N/A	#N/A	107941
NMD_ex	ARRB2	ENSG00000141480	Hs.brain.DSE & GTEx	2	1	0	0	#N/A	#N/A	107941
NMD_ex	ARRDC3	ENSG00000113369	Hs.brain.DSE & GTEx	1	0	0	0	#N/A	#N/A	612464
NMD_ex	ARSB	ENSG00000113273	Hs.brain.DSE	1	0	1	0	#N/A	#N/A	611542
NMD_in	ARSK	ENSG00000164291	Hs.brain.DSE	1	0	0	0	#N/A	#N/A	610011
NMD_ex	AS3MT	ENSG00000214435	Hs.brain.DSE	1	0	0	0	#N/A	#N/A	611806
NMD_ex	ASAH1	ENSG00000104763	GTEx	1	0	0	0	#N/A	#N/A	613468
NMD_ex	ASAP2	ENSG00000151693	Hs.brain.DSE	1	0	0	1	2	0	603817
NMD_ex	ASIC3	ENSG00000213199	Hs.brain.DSE & GTEx	1	0	0	0	#N/A	#N/A	611741
NMD_ex	ASL	ENSG00000126522	Hs.brain.DSE	1	0	0	0	#N/A	#N/A	608310
NMD_ex	ASPDH	ENSG00000204653	Hs.brain.DSE & GTEx	1	0	0	0	#N/A	#N/A	#N/A
NMD_ex	ASPSCR1	ENSG00000169696	Hs.brain.DSE & GTEx	1	0	0	0	#N/A	#N/A	606236
NMD_ex	ASRGL1	ENSG00000162174	Hs.brain.DSE & GTEx	1	0	1	0	#N/A	#N/A	609212
NMD_in	ASTE1	ENSG00000034533	Hs.brain.DSE & GTEx	1	0	0	0	#N/A	#N/A	620693
NMD_in	ATAD3B	ENSG00000160072	Hs.brain.DSE & GTEx	2	0	0	0	#N/A	#N/A	612317
NMD_ex	ATAD3B	ENSG00000160072	Hs.brain.DSE & GTEx	2	0	0	0	#N/A	#N/A	612317
NMD_ex	ATAD5	ENSG00000176208	Hs.brain.DSE	1	0	0	0	#N/A	#N/A	609534
NMD_ex	ATAT1	ENSG00000137343	GTEx	1	0	1	0	#N/A	#N/A	615556
NMD_ex	ATG10	ENSG00000152348	Hs.brain.DSE	1	0	0	0	#N/A	#N/A	610800
NMD_in	ATG12	ENSG00000145782	GTEx	1	0	0	0	#N/A	#N/A	609608
NMD_in	ATG16L1	ENSG00000085978	GTEx	1	1	1	0	#N/A	#N/A	610767
NMD_in	ATG16L2	ENSG00000168010	Hs.brain.DSE & GTEx	2	0	0	0	#N/A	#N/A	618716
NMD_ex	ATG16L2	ENSG00000168010	Hs.brain.DSE	2	0	0	0	#N/A	#N/A	618716
NMD_ex	ATG2A	ENSG00000110046	Hs.brain.DSE & GTEx	1	0	0	0	#N/A	#N/A	616225
NMD_ex	ATG4A	ENSG00000101844	Hs.brain.DSE & GTEx	1	0	0	0	#N/A	#N/A	300663
NMD_in	ATG4D	ENSG00000130734	Hs.brain.DSE & GTEx	2	0	0	0	#N/A	#N/A	611340
NMD_ex	ATG4D	ENSG00000130734	Hs.brain.DSE & GTEx	2	0	0	0	#N/A	#N/A	611340
NMD_in	ATG5	ENSG00000057663	Hs.brain.DSE	1	1	1	0	#N/A	#N/A	604261
NMD_in	ATL1	ENSG00000198513	GTEx	1	0	1	0	#N/A	#N/A	606439
NMD_in	ATP11B	ENSG00000058063	Hs.brain.DSE	1	0	0	0	#N/A	#N/A	605869
NMD_ex	ATP13A4	ENSG00000127249	GTEx	1	0	0	0	#N/A	#N/A	609556
NMD_in	ATP1B3	ENSG00000069849	Hs.brain.DSE & GTEx	1	0	0	0	#N/A	#N/A	601867
NMD_ex	ATP23	ENSG00000166896	GTEx	1	0	0	0	#N/A	#N/A	619760
NMD_in	ATP6AP2	ENSG00000182220	GTEx	2	1	1	0	#N/A	#N/A	300556
NMD_ex	ATP6AP2	ENSG00000182220	GTEx	2	1	1	0	#N/A	#N/A	300556
NMD_in	ATP8B2	ENSG00000143515	GTEx	1	0	0	0	#N/A	#N/A	605867
NMD_ex	ATP9B	ENSG00000166377	Hs.brain.DSE & GTEx	1	0	0	0	#N/A	#N/A	614446
NMD_ex	ATPAF2	ENSG00000171953	Hs.brain.DSE & GTEx	1	0	0	0	#N/A	#N/A	608918
NMD_in	ATR	ENSG00000175054	GTEx	1	1	0	0	#N/A	#N/A	601215
NMD_ex	ATRIP	ENSG00000164053	GTEx	1	0	0	0	#N/A	#N/A	606605
NMD_ex	ATRNL1	ENSG00000107518	Hs.brain.DSE	1	0	0	0	#N/A	#N/A	612869
NMD_ex	ATXN3	ENSG00000066427	GTEx	1	0	0	0	#N/A	#N/A	607047
NMD_ex	ATXN7L1	ENSG00000146776	Hs.brain.DSE	1	0	0	0	#N/A	#N/A	#N/A
NMD_in	AUH	ENSG00000148090	GTEx	1	0	0	0	#N/A	#N/A	600529
NMD_in	AZIN2	ENSG00000142920	GTEx	1	0	1	0	#N/A	#N/A	608353
NMD_ex	B3GALNT2	ENSG00000162885	GTEx	1	0	0	0	#N/A	#N/A	610194
NMD_in	B4GALNT1	ENSG00000135454	GTEx	1	0	0	0	#N/A	#N/A	601873
NMD_in	BABAM1	ENSG00000105393	GTEx	2	0	0	0	#N/A	#N/A	612766
NMD_ex	BABAM1	ENSG00000105393	GTEx	2	0	0	0	#N/A	#N/A	612766
NMD_in	BABAM2	ENSG00000158019	Hs.brain.DSE	1	0	0	0	#N/A	#N/A	610497
NMD_in	BAIAP2	ENSG00000175866	Hs.brain.DSE & GTEx	1	1	1	0	#N/A	#N/A	605475
NMD_ex	BAIAP3	ENSG00000007516	Hs.brain.DSE	1	1	1	0	#N/A	#N/A	604009
NMD_in	BAK1	ENSG00000030110	Hs.brain.DSE & GTEx	1	0	0	0	#N/A	#N/A	600516
NMD_ex	BANP	ENSG00000172530	Hs.brain.DSE	1	0	0	0	#N/A	#N/A	611564
NMD_ex	BAX	ENSG00000087088	GTEx	1	0	1	0	#N/A	#N/A	600040
NMD_ex	BAZ1A	ENSG00000198604	Hs.brain.DSE	1	0	0	0	#N/A	#N/A	605680
NMD_ex	BAZ2B	ENSG00000123636	Hs.brain.DSE & GTEx	1	0	0	1	1	0	605683
NMD_ex	BBIP1	ENSG00000214413	Hs.brain.DSE	1	0	0	0	#N/A	#N/A	613605
NMD_ex	BBOF1	ENSG00000119636	Hs.brain.DSE & GTEx	1	0	0	0	#N/A	#N/A	620496
NMD_in	BBS1	ENSG00000174483	Hs.brain.DSE	1	0	1	0	#N/A	#N/A	209901
NMD_ex	BBS4	ENSG00000140463	GTEx	1	0	1	1	2	0	600374
NMD_ex	BCAN	ENSG00000132692	GTEx	1	1	0	0	#N/A	#N/A	600347
NMD_ex	BCAS2	ENSG00000116752	GTEx	1	0	0	0	#N/A	#N/A	605783
NMD_in	BCAT2	ENSG00000105552	GTEx	1	0	0	0	#N/A	#N/A	113530
NMD_ex	BCKDK	ENSG00000103507	GTEx	1	0	0	1	1	0	614901
NMD_in	BCL2L12	ENSG00000126453	Hs.brain.DSE & GTEx	2	0	0	0	#N/A	#N/A	610837
NMD_ex	BCL2L12	ENSG00000126453	Hs.brain.DSE	2	0	0	0	#N/A	#N/A	610837
NMD_in	BCL2L13	ENSG00000099968	GTEx	2	0	0	0	#N/A	#N/A	619822
NMD_ex	BCL2L13	ENSG00000099968	Hs.brain.DSE & GTEx	2	0	0	0	#N/A	#N/A	619822
NMD_in	BCLAF1	ENSG00000029363	Hs.brain.DSE & GTEx	1	0	0	0	#N/A	#N/A	612588
NMD_in	BDP1	ENSG00000145734	GTEx	2	0	0	0	#N/A	#N/A	607012
NMD_ex	BDP1	ENSG00000145734	GTEx	2	0	0	0	#N/A	#N/A	607012
NMD_ex	BEND5	ENSG00000162373	Hs.brain.DSE & GTEx	1	0	0	0	#N/A	#N/A	621198
NMD_in	BEND6	ENSG00000151917	Hs.brain.DSE & GTEx	1	0	1	0	#N/A	#N/A	#N/A
NMD_ex	BET1	ENSG00000105829	GTEx	1	0	0	0	#N/A	#N/A	605456
NMD_in	BFAR	ENSG00000103429	GTEx	2	0	0	0	#N/A	#N/A	619516
NMD_ex	BFAR	ENSG00000103429	GTEx	2	0	0	0	#N/A	#N/A	619516
NMD_in	BICD1	ENSG00000151746	Hs.brain.DSE	1	0	0	0	#N/A	#N/A	602204
NMD_in	BICDL1	ENSG00000135127	Hs.brain.DSE & GTEx	1	0	1	1	2	0	617002
NMD_in	BIRC5	ENSG00000089685	Hs.brain.DSE	1	0	0	0	#N/A	#N/A	603352
NMD_in	BIRC6	ENSG00000115760	Hs.brain.DSE & GTEx	1	0	0	1	2	0	605638
NMD_ex	BLOC1S6	ENSG00000104164	GTEx	1	1	1	0	#N/A	#N/A	604310
NMD_ex	BLZF1	ENSG00000117475	GTEx	1	0	0	0	#N/A	#N/A	608692
NMD_in	BMP1	ENSG00000168487	GTEx	1	0	0	0	#N/A	#N/A	112264
NMD_in	BNIP2	ENSG00000140299	Hs.brain.DSE & GTEx	1	0	1	0	#N/A	#N/A	603292
NMD_in	BOD1	ENSG00000145919	GTEx	1	0	0	0	#N/A	#N/A	616745
NMD_ex	BORCS7-ASMT	ENSG00000270316	GTEx	1	0	0	0	#N/A	#N/A	#N/A
NMD_in	BORCS8-MEF2B	ENSG00000064489	GTEx	1	0	0	0	#N/A	#N/A	#N/A
NMD_ex	BPHL	ENSG00000137274	Hs.brain.DSE	1	0	0	0	#N/A	#N/A	603156
NMD_in	BRAT1	ENSG00000106009	GTEx	2	0	0	0	#N/A	#N/A	614506
NMD_ex	BRAT1	ENSG00000106009	Hs.brain.DSE & GTEx	2	0	0	0	#N/A	#N/A	614506
NMD_in	BRD2	ENSG00000204256	GTEx	1	0	0	0	#N/A	#N/A	601540
NMD_in	BRD4	ENSG00000141867	Hs.brain.DSE	1	0	0	1	2	0	608749
NMD_in	BRD8	ENSG00000112983	Hs.brain.DSE	2	0	0	0	#N/A	#N/A	602848
NMD_ex	BRD8	ENSG00000112983	Hs.brain.DSE	2	0	0	0	#N/A	#N/A	602848
NMD_ex	BRINP3	ENSG00000162670	GTEx	1	0	1	1	3	0	618390
NMD_in	BRPF1	ENSG00000156983	Hs.brain.DSE	1	0	0	0	#N/A	#N/A	602410
NMD_in	BRPF3	ENSG00000096070	GTEx	1	0	0	0	#N/A	#N/A	616856
NMD_in	BRSK2	ENSG00000174672	Hs.brain.DSE & GTEx	2	0	1	1	1	1	609236
NMD_ex	BRSK2	ENSG00000174672	Hs.brain.DSE & GTEx	2	0	1	1	1	1	609236
NMD_ex	BTBD1	ENSG00000064726	Hs.brain.DSE & GTEx	1	0	0	0	#N/A	#N/A	608530
NMD_ex	BTBD3	ENSG00000132640	Hs.brain.DSE & GTEx	1	0	1	0	#N/A	#N/A	615566
NMD_in	BTN2A1	ENSG00000112763	GTEx	1	0	0	0	#N/A	#N/A	613590
NMD_in	BTRC	ENSG00000166167	GTEx	1	0	0	1	2	0	603482
NMD_ex	BYSL	ENSG00000112578	Hs.brain.DSE	1	0	0	0	#N/A	#N/A	603871
NMD_in	C10orf11	ENSG00000148655	GTEx	1	0	0	0	#N/A	#N/A	614537
NMD_ex	C11orf49	ENSG00000149179	Hs.brain.DSE & GTEx	1	0	0	0	#N/A	#N/A	620479
NMD_in	C11orf74	ENSG00000166352	GTEx	2	0	0	0	#N/A	#N/A	619270
NMD_ex	C11orf74	ENSG00000166352	GTEx	2	0	0	0	#N/A	#N/A	619270
NMD_in	C11orf80	ENSG00000173715	Hs.brain.DSE	2	0	0	0	#N/A	#N/A	616109
NMD_ex	C11orf80	ENSG00000173715	Hs.brain.DSE & GTEx	2	0	0	0	#N/A	#N/A	616109
NMD_in	C12orf29	ENSG00000133641	GTEx	2	0	0	0	#N/A	#N/A	#N/A
NMD_ex	C12orf29	ENSG00000133641	GTEx	2	0	0	0	#N/A	#N/A	#N/A
NMD_ex	C12orf4	ENSG00000047621	Hs.brain.DSE & GTEx	1	0	0	0	#N/A	#N/A	616082
NMD_in	C14orf159	ENSG00000133943	GTEx	1	0	0	0	#N/A	#N/A	620716
NMD_ex	C16orf86	ENSG00000159761	GTEx	1	0	0	0	#N/A	#N/A	#N/A
NMD_in	C17orf62	ENSG00000178927	GTEx	2	0	0	0	#N/A	#N/A	618334
NMD_ex	C18orf8	ENSG00000141452	GTEx	1	0	0	0	#N/A	#N/A	620267
NMD_in	C19orf47	ENSG00000160392	Hs.brain.DSE	1	0	0	0	#N/A	#N/A	#N/A
NMD_in	C1orf159	ENSG00000131591	Hs.brain.DSE & GTEx	1	0	0	0	#N/A	#N/A	#N/A
NMD_ex	C1orf194	ENSG00000179902	Hs.brain.DSE & GTEx	1	0	0	0	#N/A	#N/A	618682
NMD_ex	C1orf228	ENSG00000198520	GTEx	1	0	0	0	#N/A	#N/A	#N/A
NMD_in	C1orf35	ENSG00000143793	Hs.brain.DSE	2	0	0	0	#N/A	#N/A	#N/A
NMD_ex	C1orf35	ENSG00000143793	Hs.brain.DSE	2	0	0	0	#N/A	#N/A	#N/A
NMD_ex	C1orf50	ENSG00000164008	Hs.brain.DSE & GTEx	1	0	0	0	#N/A	#N/A	#N/A
NMD_in	C1orf52	ENSG00000162642	Hs.brain.DSE & GTEx	1	0	0	0	#N/A	#N/A	#N/A
NMD_ex	C20orf194	ENSG00000088854	Hs.brain.DSE	1	0	0	0	#N/A	#N/A	614146
NMD_in	C20orf24	ENSG00000101084	GTEx	1	0	0	0	#N/A	#N/A	619960
NMD_ex	C2CD3	ENSG00000168014	Hs.brain.DSE	1	0	0	0	#N/A	#N/A	615944
NMD_in	C2CD5	ENSG00000111731	Hs.brain.DSE & GTEx	1	0	0	0	#N/A	#N/A	618044
NMD_ex	C2orf42	ENSG00000115998	Hs.brain.DSE	1	0	0	0	#N/A	#N/A	#N/A
NMD_in	C2orf92	ENSG00000228486	Hs.brain.DSE & GTEx	1	0	0	0	#N/A	#N/A	#N/A
NMD_ex	C4orf47	ENSG00000205129	GTEx	1	0	0	0	#N/A	#N/A	#N/A
NMD_ex	C5orf34	ENSG00000172244	Hs.brain.DSE	1	0	0	0	#N/A	#N/A	#N/A
NMD_ex	C5orf42	ENSG00000197603	GTEx	1	0	0	0	#N/A	#N/A	614571
NMD_in	C6orf136	ENSG00000204564	GTEx	1	0	0	0	#N/A	#N/A	#N/A
NMD_in	C6orf89	ENSG00000198663	Hs.brain.DSE & GTEx	1	0	0	0	#N/A	#N/A	616642
NMD_ex	C8orf33	ENSG00000182307	GTEx	1	0	0	0	#N/A	#N/A	#N/A
NMD_ex	C8orf58	ENSG00000241852	Hs.brain.DSE & GTEx	1	0	0	0	#N/A	#N/A	#N/A
NMD_in	C9orf16	ENSG00000171159	Hs.brain.DSE	1	0	0	0	#N/A	#N/A	#N/A
NMD_in	C9orf3	ENSG00000148120	GTEx	1	0	0	0	#N/A	#N/A	619600
NMD_in	C9orf85	ENSG00000155621	GTEx	2	0	0	0	#N/A	#N/A	620761
NMD_ex	C9orf85	ENSG00000155621	Hs.brain.DSE & GTEx	2	0	0	0	#N/A	#N/A	620761
NMD_in	CAAP1	ENSG00000120159	Hs.brain.DSE	2	0	0	0	#N/A	#N/A	#N/A
NMD_ex	CAAP1	ENSG00000120159	GTEx	2	0	0	0	#N/A	#N/A	#N/A
NMD_ex	CABP1	ENSG00000157782	Hs.brain.DSE	1	1	1	0	#N/A	#N/A	605563
NMD_in	CABYR	ENSG00000154040	Hs.brain.DSE	1	0	0	0	#N/A	#N/A	612135
NMD_in	CACNA1A	ENSG00000141837	Hs.brain.DSE & GTEx	2	1	1	1	1	1	601011
NMD_ex	CACNA1A	ENSG00000141837	Hs.brain.DSE & GTEx	2	1	1	1	1	1	601011
NMD_in	CACNA1B	ENSG00000148408	Hs.brain.DSE	2	1	1	1	2	0	601012
NMD_ex	CACNA1B	ENSG00000148408	Hs.brain.DSE	2	1	1	1	2	0	601012
NMD_ex	CACNA2D3	ENSG00000157445	Hs.brain.DSE & GTEx	1	1	1	1	1	0	606399
NMD_ex	CACNB1	ENSG00000067191	Hs.brain.DSE & GTEx	1	1	0	1	3	0	114207
NMD_in	CACNB3	ENSG00000167535	Hs.brain.DSE	2	0	0	0	#N/A	#N/A	601958
NMD_ex	CACNB3	ENSG00000167535	Hs.brain.DSE	2	0	0	0	#N/A	#N/A	601958
NMD_in	CALCOCO2	ENSG00000136436	Hs.brain.DSE & GTEx	1	0	0	0	#N/A	#N/A	604587
NMD_in	CALD1	ENSG00000122786	Hs.brain.DSE & GTEx	1	1	0	0	#N/A	#N/A	114213
NMD_in	CAMK1	ENSG00000134072	Hs.brain.DSE & GTEx	1	1	1	0	#N/A	#N/A	604998
NMD_in	CAMK2D	ENSG00000145349	Hs.brain.DSE	1	1	1	1	3	1	607708
NMD_in	CAMK2G	ENSG00000148660	GTEx	2	1	1	0	#N/A	#N/A	602123
NMD_ex	CAMK2G	ENSG00000148660	Hs.brain.DSE	2	1	1	0	#N/A	#N/A	602123
NMD_ex	CAMSAP1	ENSG00000130559	Hs.brain.DSE & GTEx	1	0	1	0	#N/A	#N/A	613774
NMD_in	CAMTA1	ENSG00000171735	Hs.brain.DSE & GTEx	2	0	0	0	#N/A	#N/A	611501
NMD_ex	CAMTA1	ENSG00000171735	Hs.brain.DSE & GTEx	2	0	0	0	#N/A	#N/A	611501
NMD_in	CAMTA2	ENSG00000108509	Hs.brain.DSE & GTEx	1	0	0	1	1	0	611508
NMD_in	CAP2	ENSG00000112186	GTEx	1	1	1	0	#N/A	#N/A	618385
NMD_in	CAPN10	ENSG00000142330	Hs.brain.DSE & GTEx	2	0	0	0	#N/A	#N/A	605286
NMD_ex	CAPN10	ENSG00000142330	GTEx	2	0	0	0	#N/A	#N/A	605286
NMD_ex	CAPN7	ENSG00000131375	Hs.brain.DSE & GTEx	1	0	0	0	#N/A	#N/A	606400
NMD_ex	CAPRIN2	ENSG00000110888	Hs.brain.DSE & GTEx	1	0	1	0	#N/A	#N/A	610375
NMD_in	CARD8	ENSG00000105483	Hs.brain.DSE	2	0	0	0	#N/A	#N/A	609051
NMD_ex	CARD8	ENSG00000105483	GTEx	2	0	0	0	#N/A	#N/A	609051
NMD_ex	CARF	ENSG00000138380	GTEx	1	0	0	0	#N/A	#N/A	607586
NMD_in	CARS2	ENSG00000134905	Hs.brain.DSE & GTEx	2	0	0	0	#N/A	#N/A	612800
NMD_ex	CARS2	ENSG00000134905	GTEx	2	0	0	0	#N/A	#N/A	612800
NMD_ex	CASD1	ENSG00000127995	Hs.brain.DSE	1	0	0	0	#N/A	#N/A	611686
NMD_ex	CASKIN1	ENSG00000167971	Hs.brain.DSE	1	1	0	1	2	0	612184
NMD_ex	CASP6	ENSG00000138794	Hs.brain.DSE & GTEx	1	0	1	0	#N/A	#N/A	601532
NMD_in	CASP9	ENSG00000132906	GTEx	1	0	1	0	#N/A	#N/A	602234
NMD_in	CATSPER2	ENSG00000166762	GTEx	2	0	0	0	#N/A	#N/A	607249
NMD_ex	CATSPER2	ENSG00000166762	GTEx	2	0	0	0	#N/A	#N/A	607249
NMD_in	CBFA2T3	ENSG00000129993	GTEx	1	0	0	0	#N/A	#N/A	603870
NMD_in	CBLL1	ENSG00000105879	Hs.brain.DSE & GTEx	1	0	0	0	#N/A	#N/A	606872
NMD_ex	CBR4	ENSG00000145439	Hs.brain.DSE & GTEx	1	0	0	0	#N/A	#N/A	619394
NMD_in	CBWD1	ENSG00000172785	GTEx	1	0	0	0	#N/A	#N/A	611078
NMD_in	CBWD2	ENSG00000136682	GTEx	1	0	0	0	#N/A	#N/A	611079
NMD_in	CC2D2A	ENSG00000048342	GTEx	1	0	0	0	#N/A	#N/A	612013
NMD_ex	CCAR1	ENSG00000060339	Hs.brain.DSE & GTEx	1	0	0	0	#N/A	#N/A	612569
NMD_ex	CCDC113	ENSG00000103021	GTEx	1	0	0	0	#N/A	#N/A	616070
NMD_in	CCDC115	ENSG00000136710	Hs.brain.DSE & GTEx	1	0	0	0	#N/A	#N/A	613734
NMD_in	CCDC130	ENSG00000104957	Hs.brain.DSE & GTEx	1	0	0	0	#N/A	#N/A	#N/A
NMD_in	CCDC136	ENSG00000128596	Hs.brain.DSE	1	0	0	0	#N/A	#N/A	611902
NMD_in	CCDC14	ENSG00000175455	Hs.brain.DSE	2	0	0	0	#N/A	#N/A	617147
NMD_ex	CCDC14	ENSG00000175455	Hs.brain.DSE	2	0	0	0	#N/A	#N/A	617147
NMD_ex	CCDC163	ENSG00000280670	GTEx	1	0	0	0	#N/A	#N/A	#N/A
NMD_ex	CCDC18	ENSG00000122483	Hs.brain.DSE	1	0	0	0	#N/A	#N/A	621137
NMD_ex	CCDC183	ENSG00000213213	Hs.brain.DSE & GTEx	1	0	0	0	#N/A	#N/A	615955
NMD_ex	CCDC191	ENSG00000163617	Hs.brain.DSE	1	0	0	0	#N/A	#N/A	#N/A
NMD_ex	CCDC24	ENSG00000159214	Hs.brain.DSE & GTEx	1	0	0	0	#N/A	#N/A	#N/A
NMD_in	CCDC25	ENSG00000147419	GTEx	2	0	0	0	#N/A	#N/A	619100
NMD_ex	CCDC25	ENSG00000147419	GTEx	2	0	0	0	#N/A	#N/A	619100
NMD_in	CCDC28B	ENSG00000160050	GTEx	1	0	0	0	#N/A	#N/A	610162
NMD_ex	CCDC30	ENSG00000186409	Hs.brain.DSE & GTEx	1	0	0	0	#N/A	#N/A	#N/A
NMD_in	CCDC32	ENSG00000128891	Hs.brain.DSE & GTEx	1	0	0	0	#N/A	#N/A	618941
NMD_ex	CCDC57	ENSG00000176155	Hs.brain.DSE & GTEx	1	0	0	0	#N/A	#N/A	#N/A
NMD_in	CCDC66	ENSG00000180376	Hs.brain.DSE & GTEx	2	0	1	0	#N/A	#N/A	619287
NMD_ex	CCDC66	ENSG00000180376	GTEx	2	0	1	0	#N/A	#N/A	619287
NMD_in	CCDC84	ENSG00000186166	GTEx	2	0	0	0	#N/A	#N/A	620142
NMD_ex	CCDC84	ENSG00000186166	GTEx	2	0	0	0	#N/A	#N/A	620142
NMD_in	CCDC88C	ENSG00000015133	Hs.brain.DSE	1	0	0	1	2	0	611204
NMD_in	CCDC90B	ENSG00000137500	Hs.brain.DSE & GTEx	1	0	0	0	#N/A	#N/A	620753
NMD_ex	CCHCR1	ENSG00000204536	GTEx	1	0	0	0	#N/A	#N/A	605310
NMD_in	CCM2	ENSG00000136280	GTEx	2	0	0	0	#N/A	#N/A	607929
NMD_ex	CCM2	ENSG00000136280	Hs.brain.DSE & GTEx	2	0	0	0	#N/A	#N/A	607929
NMD_in	CCNB1IP1	ENSG00000100814	Hs.brain.DSE & GTEx	1	0	0	0	#N/A	#N/A	608249
NMD_in	CCNDBP1	ENSG00000166946	Hs.brain.DSE & GTEx	2	0	0	0	#N/A	#N/A	607089
NMD_ex	CCNDBP1	ENSG00000166946	Hs.brain.DSE & GTEx	2	0	0	0	#N/A	#N/A	607089
NMD_ex	CCNF	ENSG00000162063	Hs.brain.DSE	1	0	0	0	#N/A	#N/A	600227
NMD_in	CCNL1	ENSG00000163660	Hs.brain.DSE & GTEx	1	0	0	0	#N/A	#N/A	613384
NMD_in	CCNL2	ENSG00000221978	GTEx	2	0	0	0	#N/A	#N/A	613482
NMD_ex	CCNL2	ENSG00000221978	GTEx	2	0	0	0	#N/A	#N/A	613482
NMD_in	CCT7	ENSG00000135624	GTEx	1	0	0	0	#N/A	#N/A	605140
NMD_ex	CCZ1B	ENSG00000146574	Hs.brain.DSE & GTEx	1	0	0	0	#N/A	#N/A	#N/A
NMD_ex	CD200	ENSG00000091972	Hs.brain.DSE & GTEx	1	1	1	0	#N/A	#N/A	155970
NMD_ex	CD40	ENSG00000101017	GTEx	1	0	1	0	#N/A	#N/A	109535
NMD_in	CDADC1	ENSG00000102543	Hs.brain.DSE & GTEx	1	0	0	0	#N/A	#N/A	618997
NMD_ex	CDAN1	ENSG00000140326	Hs.brain.DSE	1	0	0	0	#N/A	#N/A	607465
NMD_in	CDC14B	ENSG00000081377	GTEx	1	0	0	0	#N/A	#N/A	603505
NMD_ex	CDC16	ENSG00000130177	Hs.brain.DSE & GTEx	1	0	0	0	#N/A	#N/A	603461
NMD_in	CDC25B	ENSG00000101224	GTEx	1	0	0	0	#N/A	#N/A	116949
NMD_ex	CDC27	ENSG00000004897	GTEx	1	0	1	0	#N/A	#N/A	116946
NMD_in	CDC42BPA	ENSG00000143776	Hs.brain.DSE & GTEx	1	0	0	0	#N/A	#N/A	603412
NMD_ex	CDH18	ENSG00000145526	Hs.brain.DSE	1	0	0	0	#N/A	#N/A	603019
NMD_in	CDIPT	ENSG00000103502	Hs.brain.DSE & GTEx	1	0	0	0	#N/A	#N/A	605893
NMD_in	CDK10	ENSG00000185324	GTEx	2	0	0	0	#N/A	#N/A	603464
NMD_ex	CDK10	ENSG00000185324	Hs.brain.DSE & GTEx	2	0	0	0	#N/A	#N/A	603464
NMD_ex	CDK11A	ENSG00000008128	GTEx	1	0	0	0	#N/A	#N/A	116951
NMD_ex	CDK11B	ENSG00000248333	Hs.brain.DSE	1	0	0	0	#N/A	#N/A	176873
NMD_in	CDK16	ENSG00000102225	GTEx	1	1	1	1	2	0	311550
NMD_in	CDK19	ENSG00000155111	GTEx	2	0	0	1	3	1	614720
NMD_ex	CDK19	ENSG00000155111	Hs.brain.DSE	2	0	0	1	3	1	614720
NMD_ex	CDK5RAP1	ENSG00000101391	Hs.brain.DSE & GTEx	1	0	1	0	#N/A	#N/A	608200
NMD_in	CDK5RAP2	ENSG00000136861	GTEx	1	0	1	1	3	0	608201
NMD_ex	CDK7	ENSG00000134058	GTEx	1	0	0	0	#N/A	#N/A	601955
NMD_ex	CDK8	ENSG00000132964	GTEx	1	0	0	1	0	1	603184
NMD_in	CDKL3	ENSG00000006837	Hs.brain.DSE & GTEx	2	0	1	0	#N/A	#N/A	608459
NMD_ex	CDKL3	ENSG00000006837	Hs.brain.DSE & GTEx	2	0	1	0	#N/A	#N/A	608459
NMD_in	CDON	ENSG00000064309	Hs.brain.DSE	1	0	1	1	3	0	608707
NMD_ex	CDR2	ENSG00000140743	Hs.brain.DSE & GTEx	1	0	0	0	#N/A	#N/A	117340
NMD_ex	CDYL	ENSG00000153046	GTEx	1	0	0	0	#N/A	#N/A	603778
NMD_in	CEACAM19	ENSG00000186567	GTEx	1	0	0	0	#N/A	#N/A	606691
NMD_ex	CELF2	ENSG00000048740	Hs.brain.DSE & GTEx	1	0	0	1	2	1	602538
NMD_in	CELF4	ENSG00000101489	Hs.brain.DSE	1	0	0	1	1	0	612679
NMD_ex	CELF6	ENSG00000140488	Hs.brain.DSE & GTEx	1	0	0	1	2	0	612681
NMD_in	CENPJ	ENSG00000151849	GTEx	2	0	0	0	#N/A	#N/A	609279
NMD_ex	CENPJ	ENSG00000151849	Hs.brain.DSE & GTEx	2	0	0	0	#N/A	#N/A	609279
NMD_in	CENPS-CORT	ENSG00000251503	Hs.brain.DSE & GTEx	1	0	0	0	#N/A	#N/A	#N/A
NMD_ex	CENPU	ENSG00000151725	Hs.brain.DSE	1	0	0	0	#N/A	#N/A	611511
NMD_in	CENPV	ENSG00000166582	Hs.brain.DSE & GTEx	1	0	0	0	#N/A	#N/A	608139
NMD_in	CEP126	ENSG00000110318	Hs.brain.DSE	1	0	0	0	#N/A	#N/A	614634
NMD_in	CEP164	ENSG00000110274	Hs.brain.DSE	1	0	0	0	#N/A	#N/A	614848
NMD_in	CEP192	ENSG00000101639	Hs.brain.DSE & GTEx	1	0	0	0	#N/A	#N/A	616426
NMD_ex	CEP250	ENSG00000126001	Hs.brain.DSE & GTEx	1	0	1	0	#N/A	#N/A	609689
NMD_ex	CEP290	ENSG00000198707	Hs.brain.DSE & GTEx	1	0	1	1	2	1	610142
NMD_ex	CEP295	ENSG00000166004	Hs.brain.DSE & GTEx	1	0	0	0	#N/A	#N/A	617728
NMD_in	CEP41	ENSG00000106477	Hs.brain.DSE & GTEx	1	0	0	1	2	0	610523
NMD_ex	CEP43	ENSG00000213066	Hs.brain.DSE	1	0	0	0	#N/A	#N/A	605392
NMD_in	CEP63	ENSG00000182923	Hs.brain.DSE & GTEx	1	0	0	0	#N/A	#N/A	614724
NMD_ex	CEP89	ENSG00000121289	Hs.brain.DSE	1	0	0	0	#N/A	#N/A	615470
NMD_ex	CEP95	ENSG00000258890	Hs.brain.DSE & GTEx	1	0	0	0	#N/A	#N/A	#N/A
NMD_in	CERCAM	ENSG00000167123	Hs.brain.DSE & GTEx	1	0	0	0	#N/A	#N/A	616626
NMD_in	CERS5	ENSG00000139624	Hs.brain.DSE & GTEx	2	0	0	0	#N/A	#N/A	615335
NMD_ex	CERS5	ENSG00000139624	Hs.brain.DSE & GTEx	2	0	0	0	#N/A	#N/A	615335
NMD_ex	CFAP221	ENSG00000163075	Hs.brain.DSE & GTEx	1	0	1	0	#N/A	#N/A	618704
NMD_ex	CFAP36	ENSG00000163001	Hs.brain.DSE	1	0	0	0	#N/A	#N/A	#N/A
NMD_ex	CFAP410	ENSG00000160226	Hs.brain.DSE	1	0	1	0	#N/A	#N/A	603191
NMD_in	CFAP44	ENSG00000206530	GTEx	1	0	0	0	#N/A	#N/A	617559
NMD_ex	CFAP46	ENSG00000171811	Hs.brain.DSE	1	0	0	0	#N/A	#N/A	618543
NMD_ex	CFAP69	ENSG00000105792	Hs.brain.DSE	1	0	0	0	#N/A	#N/A	617949
NMD_ex	CFAP70	ENSG00000156042	GTEx	1	0	0	0	#N/A	#N/A	618661
NMD_ex	CFDP1	ENSG00000153774	GTEx	1	0	0	0	#N/A	#N/A	608108
NMD_in	CGREF1	ENSG00000138028	GTEx	2	0	1	0	#N/A	#N/A	606137
NMD_ex	CGREF1	ENSG00000138028	Hs.brain.DSE & GTEx	2	0	1	0	#N/A	#N/A	606137
NMD_ex	CGRRF1	ENSG00000100532	GTEx	1	0	0	0	#N/A	#N/A	606138
NMD_ex	CHAF1A	ENSG00000167670	GTEx	1	0	0	0	#N/A	#N/A	601246
NMD_in	CHCHD5	ENSG00000125611	Hs.brain.DSE & GTEx	1	0	0	0	#N/A	#N/A	616978
NMD_in	CHD1L	ENSG00000131778	GTEx	2	0	0	0	#N/A	#N/A	613039
NMD_ex	CHD1L	ENSG00000131778	Hs.brain.DSE & GTEx	2	0	0	0	#N/A	#N/A	613039
NMD_in	CHD2	ENSG00000173575	Hs.brain.DSE & GTEx	1	0	0	1	1	1	602119
NMD_ex	CHGA	ENSG00000100604	GTEx	1	0	1	0	#N/A	#N/A	118910
NMD_in	CHKA	ENSG00000110721	Hs.brain.DSE & GTEx	1	0	0	0	#N/A	#N/A	118491
NMD_ex	CHMP3	ENSG00000115561	Hs.brain.DSE & GTEx	1	0	0	0	#N/A	#N/A	610052
NMD_in	CHN1	ENSG00000128656	GTEx	2	0	1	0	#N/A	#N/A	118423
NMD_ex	CHN1	ENSG00000128656	Hs.brain.DSE & GTEx	2	0	1	0	#N/A	#N/A	118423
NMD_in	CHORDC1	ENSG00000110172	GTEx	1	0	0	0	#N/A	#N/A	604353
NMD_in	CHPT1	ENSG00000111666	Hs.brain.DSE & GTEx	1	0	0	0	#N/A	#N/A	616747
NMD_ex	CHRD	ENSG00000090539	Hs.brain.DSE & GTEx	1	0	0	0	#N/A	#N/A	603475
NMD_in	CHST10	ENSG00000115526	Hs.brain.DSE & GTEx	1	0	0	0	#N/A	#N/A	606376
NMD_ex	CHTF18	ENSG00000127586	Hs.brain.DSE & GTEx	1	0	0	0	#N/A	#N/A	613201
NMD_in	CHTOP	ENSG00000160679	GTEx	1	0	0	0	#N/A	#N/A	614206
NMD_ex	CIART	ENSG00000159208	Hs.brain.DSE & GTEx	1	0	0	0	#N/A	#N/A	615782
NMD_ex	CIB2	ENSG00000136425	Hs.brain.DSE	1	0	1	1	2	0	605564
NMD_in	CIBAR1	ENSG00000188343	Hs.brain.DSE	1	0	0	0	#N/A	#N/A	617273
NMD_in	CIRBP	ENSG00000099622	Hs.brain.DSE & GTEx	1	0	0	0	#N/A	#N/A	602649
NMD_ex	CIT	ENSG00000122966	Hs.brain.DSE	1	0	1	0	#N/A	#N/A	605629
NMD_ex	CKAP2	ENSG00000136108	Hs.brain.DSE & GTEx	1	0	0	0	#N/A	#N/A	611569
NMD_in	CKLF	ENSG00000217555	Hs.brain.DSE	1	0	0	0	#N/A	#N/A	616074
NMD_ex	CKMT2	ENSG00000131730	GTEx	1	0	0	0	#N/A	#N/A	123295
NMD_ex	CLASRP	ENSG00000104859	GTEx	1	0	0	0	#N/A	#N/A	618532
NMD_in	CLBA1	ENSG00000140104	Hs.brain.DSE & GTEx	1	0	0	0	#N/A	#N/A	#N/A
NMD_in	CLCC1	ENSG00000121940	Hs.brain.DSE	1	0	0	0	#N/A	#N/A	617539
NMD_ex	CLCN6	ENSG00000011021	Hs.brain.DSE	1	0	0	0	#N/A	#N/A	602726
NMD_in	CLDN15	ENSG00000106404	Hs.brain.DSE	1	0	0	0	#N/A	#N/A	615778
NMD_ex	CLDND1	ENSG00000080822	Hs.brain.DSE & GTEx	1	0	0	0	#N/A	#N/A	619677
NMD_in	CLEC2D	ENSG00000069493	Hs.brain.DSE	1	0	0	0	#N/A	#N/A	605659
NMD_ex	CLK1	ENSG00000013441	Hs.brain.DSE & GTEx	1	0	0	0	#N/A	#N/A	601951
NMD_ex	CLK2	ENSG00000176444	GTEx	1	0	0	0	#N/A	#N/A	602989
NMD_ex	CLK3	ENSG00000179335	Hs.brain.DSE & GTEx	1	0	0	0	#N/A	#N/A	602990
NMD_in	CLK4	ENSG00000113240	Hs.brain.DSE & GTEx	2	0	0	0	#N/A	#N/A	607969
NMD_ex	CLK4	ENSG00000113240	Hs.brain.DSE & GTEx	2	0	0	0	#N/A	#N/A	607969
NMD_in	CLN3	ENSG00000188603	GTEx	2	0	1	0	#N/A	#N/A	607042
NMD_ex	CLN3	ENSG00000188603	Hs.brain.DSE & GTEx	2	0	1	0	#N/A	#N/A	607042
NMD_in	CLN6	ENSG00000128973	Hs.brain.DSE & GTEx	1	0	1	0	#N/A	#N/A	606725
NMD_in	CLTA	ENSG00000122705	GTEx	1	1	1	0	#N/A	#N/A	118960
NMD_in	CLTB	ENSG00000175416	GTEx	1	1	1	0	#N/A	#N/A	118970
NMD_ex	CLTCL1	ENSG00000070371	Hs.brain.DSE	1	0	0	1	2	0	601273
NMD_ex	CLUAP1	ENSG00000103351	Hs.brain.DSE & GTEx	1	0	0	0	#N/A	#N/A	616787
NMD_in	CMC1	ENSG00000187118	Hs.brain.DSE & GTEx	1	0	0	0	#N/A	#N/A	615166
NMD_in	CMC2	ENSG00000103121	GTEx	1	0	0	0	#N/A	#N/A	#N/A
NMD_ex	CNEP1R1	ENSG00000205423	Hs.brain.DSE & GTEx	1	0	0	0	#N/A	#N/A	616869
NMD_ex	CNKSR1	ENSG00000142675	GTEx	1	0	0	0	#N/A	#N/A	603272
NMD_in	CNNM3	ENSG00000168763	Hs.brain.DSE & GTEx	1	0	0	0	#N/A	#N/A	607804
NMD_in	CNOT2	ENSG00000111596	Hs.brain.DSE & GTEx	1	0	0	0	#N/A	#N/A	604909
NMD_ex	CNOT6	ENSG00000113300	Hs.brain.DSE	1	0	0	0	#N/A	#N/A	608951
NMD_ex	CNPY3	ENSG00000137161	Hs.brain.DSE & GTEx	1	0	0	0	#N/A	#N/A	610774
NMD_ex	CNST	ENSG00000162852	Hs.brain.DSE & GTEx	1	0	0	0	#N/A	#N/A	613439
NMD_ex	CNTRL	ENSG00000119397	GTEx	1	0	0	0	#N/A	#N/A	605496
NMD_ex	COA8	ENSG00000256053	Hs.brain.DSE	2	0	0	0	#N/A	#N/A	616003
NMD_ex	COBL	ENSG00000106078	Hs.brain.DSE	1	0	1	0	#N/A	#N/A	610317
NMD_in	COG4	ENSG00000103051	Hs.brain.DSE & GTEx	1	0	0	0	#N/A	#N/A	606976
NMD_in	COL11A1	ENSG00000060718	Hs.brain.DSE	1	0	0	0	#N/A	#N/A	120280
NMD_ex	COL20A1	ENSG00000101203	GTEx	1	0	0	0	#N/A	#N/A	619390
NMD_in	COL9A2	ENSG00000049089	Hs.brain.DSE & GTEx	1	0	0	0	#N/A	#N/A	120260
NMD_ex	COLGALT2	ENSG00000198756	GTEx	1	0	0	0	#N/A	#N/A	617533
NMD_ex	COLQ	ENSG00000206561	Hs.brain.DSE	1	0	0	0	#N/A	#N/A	603033
NMD_in	COMMD2	ENSG00000114744	Hs.brain.DSE	1	0	0	0	#N/A	#N/A	616699
NMD_in	COMMD3	ENSG00000148444	GTEx	1	0	0	0	#N/A	#N/A	616700
NMD_in	COMMD4	ENSG00000140365	GTEx	1	0	0	0	#N/A	#N/A	616701
NMD_in	COPB2	ENSG00000184432	Hs.brain.DSE & GTEx	1	0	0	0	#N/A	#N/A	606990
NMD_ex	COPS3	ENSG00000141030	Hs.brain.DSE	1	0	0	0	#N/A	#N/A	604665
NMD_ex	COPS7A	ENSG00000111652	Hs.brain.DSE & GTEx	1	0	0	0	#N/A	#N/A	616009
NMD_in	COPS8	ENSG00000198612	Hs.brain.DSE & GTEx	1	0	0	0	#N/A	#N/A	616011
NMD_ex	COPZ1	ENSG00000111481	GTEx	1	0	0	0	#N/A	#N/A	615472
NMD_in	COPZ2	ENSG00000005243	GTEx	2	0	0	0	#N/A	#N/A	615526
NMD_ex	COPZ2	ENSG00000005243	GTEx	2	0	0	0	#N/A	#N/A	615526
NMD_in	COQ2	ENSG00000173085	Hs.brain.DSE & GTEx	1	0	0	0	#N/A	#N/A	609825
NMD_ex	COQ3	ENSG00000132423	Hs.brain.DSE	1	0	0	0	#N/A	#N/A	605196
NMD_ex	COQ4	ENSG00000167113	Hs.brain.DSE & GTEx	1	0	0	0	#N/A	#N/A	612898
NMD_in	COQ5	ENSG00000110871	Hs.brain.DSE & GTEx	1	0	0	0	#N/A	#N/A	616359
NMD_in	COQ9	ENSG00000088682	Hs.brain.DSE	1	0	0	0	#N/A	#N/A	612837
NMD_ex	CORO6	ENSG00000167549	GTEx	1	0	0	0	#N/A	#N/A	#N/A
NMD_ex	CP	ENSG00000047457	GTEx	1	0	0	0	#N/A	#N/A	117700
NMD_ex	CPEB3	ENSG00000107864	Hs.brain.DSE & GTEx	1	1	1	0	#N/A	#N/A	610606
NMD_ex	CPLANE2	ENSG00000132881	Hs.brain.DSE & GTEx	1	0	0	0	#N/A	#N/A	620487
NMD_ex	CPM	ENSG00000135678	GTEx	1	0	0	0	#N/A	#N/A	114860
NMD_in	CPNE1	ENSG00000214078	GTEx	2	0	1	0	#N/A	#N/A	604205
NMD_ex	CPNE1	ENSG00000214078	GTEx	2	0	1	0	#N/A	#N/A	604205
NMD_ex	CPNE7	ENSG00000178773	Hs.brain.DSE	1	1	0	0	#N/A	#N/A	605689
NMD_ex	CPSF2	ENSG00000165934	GTEx	1	1	0	0	#N/A	#N/A	606028
NMD_in	CPSF4	ENSG00000160917	GTEx	1	0	0	0	#N/A	#N/A	603052
NMD_in	CPSF7	ENSG00000149532	GTEx	1	0	0	1	1	0	#N/A
NMD_in	CPT1B	ENSG00000205560	Hs.brain.DSE & GTEx	1	0	0	0	#N/A	#N/A	601987
NMD_in	CPT1C	ENSG00000169169	Hs.brain.DSE	2	1	1	0	#N/A	#N/A	608846
NMD_ex	CPT1C	ENSG00000169169	Hs.brain.DSE & GTEx	2	1	1	0	#N/A	#N/A	608846
NMD_in	CRAT	ENSG00000095321	GTEx	1	0	0	0	#N/A	#N/A	600184
NMD_ex	CRBN	ENSG00000113851	Hs.brain.DSE & GTEx	1	0	0	0	#N/A	#N/A	609262
NMD_in	CRCP	ENSG00000241258	Hs.brain.DSE & GTEx	1	0	0	0	#N/A	#N/A	606121
NMD_in	CRELD1	ENSG00000163703	Hs.brain.DSE	2	1	0	0	#N/A	#N/A	607170
NMD_ex	CRELD1	ENSG00000163703	GTEx	2	1	0	0	#N/A	#N/A	607170
NMD_ex	CRIM1	ENSG00000150938	Hs.brain.DSE	1	0	1	0	#N/A	#N/A	606189
NMD_ex	CRIP2	ENSG00000182809	GTEx	1	0	0	0	#N/A	#N/A	601183
NMD_ex	CRLS1	ENSG00000088766	Hs.brain.DSE & GTEx	1	0	0	0	#N/A	#N/A	608188
NMD_ex	CROCC	ENSG00000058453	GTEx	1	0	1	0	#N/A	#N/A	615776
NMD_in	CRTC2	ENSG00000160741	Hs.brain.DSE	2	0	0	0	#N/A	#N/A	608972
NMD_ex	CRTC2	ENSG00000160741	Hs.brain.DSE & GTEx	2	0	0	0	#N/A	#N/A	608972
NMD_in	CRYL1	ENSG00000165475	Hs.brain.DSE	1	0	0	0	#N/A	#N/A	609877
NMD_ex	CRYZL1	ENSG00000205758	GTEx	1	0	0	0	#N/A	#N/A	603920
NMD_in	CSAD	ENSG00000139631	GTEx	2	0	0	0	#N/A	#N/A	616569
NMD_ex	CSAD	ENSG00000139631	Hs.brain.DSE & GTEx	2	0	0	0	#N/A	#N/A	616569
NMD_ex	CSF3R	ENSG00000119535	GTEx	1	0	0	0	#N/A	#N/A	138971
NMD_in	CSGALNACT1	ENSG00000147408	Hs.brain.DSE & GTEx	1	0	0	0	#N/A	#N/A	616615
NMD_in	CSNK1D	ENSG00000141551	Hs.brain.DSE	1	0	1	0	#N/A	#N/A	600864
NMD_in	CSPP1	ENSG00000104218	Hs.brain.DSE	1	0	0	0	#N/A	#N/A	611654
NMD_ex	CTBS	ENSG00000117151	Hs.brain.DSE & GTEx	1	0	0	0	#N/A	#N/A	600873
NMD_in	CTC1	ENSG00000178971	Hs.brain.DSE	2	0	0	0	#N/A	#N/A	613129
NMD_ex	CTC1	ENSG00000178971	Hs.brain.DSE & GTEx	2	0	0	0	#N/A	#N/A	613129
NMD_in	CTD-2323K18.1	ENSG00000260269	Hs.brain.DSE	1	0	0	0	#N/A	#N/A	#N/A
NMD_ex	CTD-3074O7.11	ENSG00000256349	GTEx	1	0	0	0	#N/A	#N/A	#N/A
NMD_in	CTNNA1	ENSG00000044115	GTEx	1	0	1	0	#N/A	#N/A	116805
NMD_in	CTNNB1	ENSG00000168036	Hs.brain.DSE & GTEx	1	1	1	1	1	0	116806
NMD_ex	CTNS	ENSG00000040531	GTEx	1	0	0	0	#N/A	#N/A	606272
NMD_ex	CTPS1	ENSG00000171793	GTEx	1	0	0	0	#N/A	#N/A	123860
NMD_in	CTTN	ENSG00000085733	GTEx	1	1	1	0	#N/A	#N/A	164765
NMD_in	CUL7	ENSG00000044090	Hs.brain.DSE & GTEx	1	0	1	1	2	0	609577
NMD_ex	CUL9	ENSG00000112659	GTEx	1	0	0	0	#N/A	#N/A	607489
NMD_ex	CUTC	ENSG00000119929	Hs.brain.DSE & GTEx	1	0	0	0	#N/A	#N/A	610101
NMD_in	CWC25	ENSG00000273559	GTEx	1	0	0	0	#N/A	#N/A	#N/A
NMD_ex	CWF19L1	ENSG00000095485	GTEx	1	0	0	0	#N/A	#N/A	616120
NMD_in	CYB5A	ENSG00000166347	GTEx	1	0	0	0	#N/A	#N/A	613218
NMD_ex	CYB5R1	ENSG00000159348	Hs.brain.DSE & GTEx	1	0	0	0	#N/A	#N/A	608341
NMD_in	CYB5R2	ENSG00000166394	GTEx	1	0	0	0	#N/A	#N/A	608342
NMD_ex	CYBC1	ENSG00000178927	Hs.brain.DSE	2	0	0	0	#N/A	#N/A	618334
NMD_ex	CYP20A1	ENSG00000119004	GTEx	1	0	0	0	#N/A	#N/A	#N/A
NMD_ex	CYP2D7	ENSG00000205702	GTEx	1	0	0	0	#N/A	#N/A	#N/A
NMD_ex	CYP2E1	ENSG00000130649	Hs.brain.DSE & GTEx	1	0	0	0	#N/A	#N/A	124040
NMD_in	CYP2J2	ENSG00000134716	GTEx	2	0	0	0	#N/A	#N/A	601258
NMD_ex	CYP2J2	ENSG00000134716	Hs.brain.DSE & GTEx	2	0	0	0	#N/A	#N/A	601258
NMD_in	CYP2R1	ENSG00000186104	GTEx	1	0	0	0	#N/A	#N/A	608713
NMD_ex	CYP4F11	ENSG00000171903	GTEx	1	0	0	0	#N/A	#N/A	611517
NMD_ex	CYP4V2	ENSG00000145476	GTEx	1	0	0	0	#N/A	#N/A	608614
NMD_ex	CYTH1	ENSG00000108669	Hs.brain.DSE	1	1	0	0	#N/A	#N/A	182115
NMD_in	D2HGDH	ENSG00000180902	GTEx	1	0	0	0	#N/A	#N/A	609186
NMD_ex	DALRD3	ENSG00000178149	Hs.brain.DSE & GTEx	1	0	0	0	#N/A	#N/A	618904
NMD_ex	DAZAP1	ENSG00000071626	Hs.brain.DSE & GTEx	1	0	0	0	#N/A	#N/A	607430
NMD_ex	DBF4B	ENSG00000161692	GTEx	1	0	0	0	#N/A	#N/A	611661
NMD_ex	DCAF13	ENSG00000164934	GTEx	1	0	0	0	#N/A	#N/A	616196
NMD_ex	DCAF17	ENSG00000115827	Hs.brain.DSE	1	0	0	0	#N/A	#N/A	612515
NMD_ex	DCAF4	ENSG00000119599	Hs.brain.DSE	1	0	0	0	#N/A	#N/A	616372
NMD_in	DCAF6	ENSG00000143164	Hs.brain.DSE & GTEx	2	0	0	0	#N/A	#N/A	610494
NMD_ex	DCAF6	ENSG00000143164	Hs.brain.DSE	2	0	0	0	#N/A	#N/A	610494
NMD_ex	DCAF8	ENSG00000132716	Hs.brain.DSE	1	0	0	0	#N/A	#N/A	615820
NMD_in	DCAKD	ENSG00000172992	Hs.brain.DSE	1	0	0	0	#N/A	#N/A	#N/A
NMD_ex	DCBLD2	ENSG00000057019	Hs.brain.DSE	1	0	0	0	#N/A	#N/A	608698
NMD_ex	DCLRE1B	ENSG00000118655	GTEx	1	0	0	0	#N/A	#N/A	609683
NMD_in	DCTD	ENSG00000129187	GTEx	1	0	0	0	#N/A	#N/A	607638
NMD_in	DCUN1D2	ENSG00000150401	Hs.brain.DSE & GTEx	1	0	0	0	#N/A	#N/A	#N/A
NMD_in	DCUN1D4	ENSG00000109184	Hs.brain.DSE & GTEx	1	0	0	0	#N/A	#N/A	612977
NMD_ex	DCUN1D5	ENSG00000137692	GTEx	1	0	0	0	#N/A	#N/A	616522
NMD_ex	DCXR	ENSG00000169738	Hs.brain.DSE & GTEx	1	0	0	0	#N/A	#N/A	608347
NMD_in	DDB2	ENSG00000134574	GTEx	2	0	0	0	#N/A	#N/A	600811
NMD_ex	DDB2	ENSG00000134574	Hs.brain.DSE & GTEx	2	0	0	0	#N/A	#N/A	600811
NMD_ex	DDHD2	ENSG00000085788	Hs.brain.DSE	1	0	0	1	2	0	615003
NMD_ex	DDI2	ENSG00000197312	Hs.brain.DSE	1	0	0	0	#N/A	#N/A	620871
NMD_ex	DDX11	ENSG00000013573	Hs.brain.DSE & GTEx	1	0	0	0	#N/A	#N/A	601150
NMD_in	DDX39A	ENSG00000123136	Hs.brain.DSE & GTEx	1	0	0	0	#N/A	#N/A	619906
NMD_in	DDX39B	ENSG00000198563	GTEx	1	0	0	0	#N/A	#N/A	142560
NMD_ex	DDX42	ENSG00000198231	Hs.brain.DSE	1	0	0	0	#N/A	#N/A	613369
NMD_in	DDX46	ENSG00000145833	Hs.brain.DSE & GTEx	1	0	0	0	#N/A	#N/A	617848
NMD_in	DDX49	ENSG00000105671	GTEx	2	0	0	0	#N/A	#N/A	#N/A
NMD_ex	DDX49	ENSG00000105671	Hs.brain.DSE & GTEx	2	0	0	0	#N/A	#N/A	#N/A
NMD_in	DDX50	ENSG00000107625	Hs.brain.DSE & GTEx	1	0	0	0	#N/A	#N/A	610373
NMD_ex	DDX55	ENSG00000111364	Hs.brain.DSE & GTEx	1	0	0	0	#N/A	#N/A	620176
NMD_ex	DECR1	ENSG00000104325	Hs.brain.DSE & GTEx	1	0	0	0	#N/A	#N/A	222745
NMD_in	DECR2	ENSG00000242612	GTEx	1	0	0	0	#N/A	#N/A	615839
NMD_ex	DEF8	ENSG00000140995	GTEx	1	0	0	0	#N/A	#N/A	#N/A
NMD_ex	DENND1A	ENSG00000119522	GTEx	1	0	1	0	#N/A	#N/A	613633
NMD_ex	DENND3	ENSG00000105339	GTEx	1	0	0	0	#N/A	#N/A	617503
NMD_ex	DENND4B	ENSG00000198837	GTEx	1	0	0	0	#N/A	#N/A	619843
NMD_in	DENND4C	ENSG00000137145	Hs.brain.DSE	1	0	0	0	#N/A	#N/A	#N/A
NMD_in	DENND5A	ENSG00000184014	GTEx	2	0	1	0	#N/A	#N/A	617278
NMD_ex	DENND5A	ENSG00000184014	Hs.brain.DSE & GTEx	2	0	1	0	#N/A	#N/A	617278
NMD_in	DENND6B	ENSG00000205593	Hs.brain.DSE & GTEx	2	0	0	0	#N/A	#N/A	620562
NMD_ex	DENND6B	ENSG00000205593	Hs.brain.DSE	2	0	0	0	#N/A	#N/A	620562
NMD_ex	DEPDC5	ENSG00000100150	Hs.brain.DSE & GTEx	1	0	0	1	0	1	614191
NMD_ex	DERL2	ENSG00000072849	Hs.brain.DSE & GTEx	1	0	0	0	#N/A	#N/A	610304
NMD_in	DFFB	ENSG00000169598	Hs.brain.DSE & GTEx	1	0	0	0	#N/A	#N/A	601883
NMD_ex	DGAT1	ENSG00000185000	GTEx	1	0	0	0	#N/A	#N/A	604900
NMD_in	DGKA	ENSG00000065357	GTEx	1	0	0	0	#N/A	#N/A	125855
NMD_ex	DGKD	ENSG00000077044	Hs.brain.DSE	1	0	0	0	#N/A	#N/A	601826
NMD_in	DGKQ	ENSG00000145214	GTEx	2	1	1	0	#N/A	#N/A	601207
NMD_ex	DGKQ	ENSG00000145214	Hs.brain.DSE	2	1	1	0	#N/A	#N/A	601207
NMD_in	DGUOK	ENSG00000114956	GTEx	2	0	1	0	#N/A	#N/A	601465
NMD_ex	DGUOK	ENSG00000114956	Hs.brain.DSE & GTEx	2	0	1	0	#N/A	#N/A	601465
NMD_ex	DHODH	ENSG00000102967	GTEx	1	0	0	0	#N/A	#N/A	126064
NMD_in	DHPS	ENSG00000095059	Hs.brain.DSE	2	0	0	0	#N/A	#N/A	600944
NMD_ex	DHPS	ENSG00000095059	Hs.brain.DSE	2	0	0	0	#N/A	#N/A	600944
NMD_ex	DHRS1	ENSG00000157379	GTEx	1	0	0	0	#N/A	#N/A	610410
NMD_in	DHRS12	ENSG00000102796	Hs.brain.DSE & GTEx	2	0	0	0	#N/A	#N/A	616163
NMD_ex	DHRS12	ENSG00000102796	Hs.brain.DSE & GTEx	2	0	0	0	#N/A	#N/A	616163
NMD_in	DHRSX	ENSG00000169084	GTEx	1	0	0	0	#N/A	#N/A	301034
NMD_in	DHX30	ENSG00000132153	Hs.brain.DSE & GTEx	1	0	0	1	0	1	616423
NMD_in	DHX34	ENSG00000134815	Hs.brain.DSE & GTEx	2	0	0	0	#N/A	#N/A	615475
NMD_ex	DHX34	ENSG00000134815	GTEx	2	0	0	0	#N/A	#N/A	615475
NMD_ex	DHX36	ENSG00000174953	GTEx	1	0	1	0	#N/A	#N/A	612767
NMD_ex	DHX58	ENSG00000108771	Hs.brain.DSE	1	0	0	0	#N/A	#N/A	608588
NMD_ex	DHX8	ENSG00000067596	Hs.brain.DSE	1	0	0	0	#N/A	#N/A	600396
NMD_in	DHX9	ENSG00000135829	Hs.brain.DSE & GTEx	1	0	0	1	3	1	603115
NMD_ex	DIAPH1	ENSG00000131504	GTEx	1	1	0	0	#N/A	#N/A	602121
NMD_in	DIS3	ENSG00000083520	GTEx	1	0	0	0	#N/A	#N/A	607533
NMD_in	DIS3L2	ENSG00000144535	Hs.brain.DSE & GTEx	1	0	0	0	#N/A	#N/A	614184
NMD_ex	DLD	ENSG00000091140	GTEx	1	0	0	0	#N/A	#N/A	238331
NMD_in	DLEU7	ENSG00000186047	Hs.brain.DSE	1	0	0	0	#N/A	#N/A	618634
NMD_in	DLG1	ENSG00000075711	Hs.brain.DSE & GTEx	1	1	1	1	2	0	601014
NMD_in	DLG3	ENSG00000082458	Hs.brain.DSE & GTEx	2	1	1	0	#N/A	#N/A	300189
NMD_ex	DLG3	ENSG00000082458	Hs.brain.DSE	2	1	1	0	#N/A	#N/A	300189
NMD_ex	DLG4	ENSG00000132535	Hs.brain.DSE	1	1	1	1	1	0	602887
NMD_in	DLGAP4	ENSG00000080845	Hs.brain.DSE & GTEx	2	1	0	0	#N/A	#N/A	616191
NMD_ex	DLGAP4	ENSG00000080845	Hs.brain.DSE	2	1	0	0	#N/A	#N/A	616191
NMD_ex	DLST	ENSG00000119689	GTEx	1	0	0	0	#N/A	#N/A	126063
NMD_ex	DMAC2L	ENSG00000125375	Hs.brain.DSE & GTEx	1	0	0	0	#N/A	#N/A	618579
NMD_in	DMD	ENSG00000198947	Hs.brain.DSE & GTEx	1	1	1	1	0	1	300377
NMD_in	DMPK	ENSG00000104936	Hs.brain.DSE & GTEx	1	0	0	1	1	1	605377
NMD_ex	DMRTC1B	ENSG00000184911	GTEx	1	0	0	0	#N/A	#N/A	#N/A
NMD_ex	DNAAF1	ENSG00000154099	Hs.brain.DSE	1	0	0	0	#N/A	#N/A	613190
NMD_ex	DNAAF4	ENSG00000256061	Hs.brain.DSE	1	0	1	0	#N/A	#N/A	608706
NMD_ex	DNAH1	ENSG00000114841	Hs.brain.DSE & GTEx	1	0	0	0	#N/A	#N/A	603332
NMD_ex	DNAI4	ENSG00000152763	Hs.brain.DSE	1	0	0	0	#N/A	#N/A	619156
NMD_ex	DNAJB14	ENSG00000164031	GTEx	1	0	0	0	#N/A	#N/A	617487
NMD_ex	DNAJC1	ENSG00000136770	Hs.brain.DSE & GTEx	1	0	0	0	#N/A	#N/A	611207
NMD_in	DNAJC10	ENSG00000077232	GTEx	2	0	0	0	#N/A	#N/A	607987
NMD_ex	DNAJC10	ENSG00000077232	Hs.brain.DSE	2	0	0	0	#N/A	#N/A	607987
NMD_ex	DNAJC11	ENSG00000007923	GTEx	1	0	0	0	#N/A	#N/A	614827
NMD_in	DNAJC13	ENSG00000138246	Hs.brain.DSE & GTEx	1	0	0	0	#N/A	#N/A	614334
NMD_ex	DNAJC19	ENSG00000205981	Hs.brain.DSE & GTEx	1	0	0	0	#N/A	#N/A	608977
NMD_in	DNAJC2	ENSG00000105821	GTEx	1	0	0	0	#N/A	#N/A	605502
NMD_in	DNAJC24	ENSG00000170946	Hs.brain.DSE & GTEx	1	0	0	0	#N/A	#N/A	611072
NMD_in	DNAJC25	ENSG00000059769	GTEx	1	0	0	0	#N/A	#N/A	#N/A
NMD_in	DNAJC4	ENSG00000110011	GTEx	2	0	0	0	#N/A	#N/A	604189
NMD_ex	DNAJC4	ENSG00000110011	GTEx	2	0	0	0	#N/A	#N/A	604189
NMD_in	DNAJC5	ENSG00000101152	Hs.brain.DSE & GTEx	1	1	1	0	#N/A	#N/A	611203
NMD_in	DNAJC6	ENSG00000116675	Hs.brain.DSE & GTEx	1	1	1	0	#N/A	#N/A	608375
NMD_in	DNAJC8	ENSG00000126698	Hs.brain.DSE & GTEx	1	0	0	0	#N/A	#N/A	#N/A
NMD_ex	DNALI1	ENSG00000163879	Hs.brain.DSE & GTEx	1	0	0	0	#N/A	#N/A	602135
NMD_ex	DNASE1	ENSG00000213918	Hs.brain.DSE & GTEx	1	0	0	0	#N/A	#N/A	125505
NMD_ex	DNM1L	ENSG00000087470	Hs.brain.DSE	1	1	1	0	#N/A	#N/A	603850
NMD_in	DNM2	ENSG00000079805	Hs.brain.DSE	1	1	1	0	#N/A	#N/A	602378
NMD_ex	DNMT3A	ENSG00000119772	Hs.brain.DSE & GTEx	1	0	1	1	1	1	602769
NMD_ex	DOCK4	ENSG00000128512	Hs.brain.DSE	1	1	1	1	2	0	607679
NMD_ex	DOCK7	ENSG00000116641	Hs.brain.DSE & GTEx	1	1	1	0	#N/A	#N/A	615730
NMD_in	DOCK9	ENSG00000088387	GTEx	1	0	0	0	#N/A	#N/A	607325
NMD_ex	DONSON	ENSG00000159147	GTEx	1	0	0	0	#N/A	#N/A	611428
NMD_ex	DPAGT1	ENSG00000172269	GTEx	1	0	0	0	#N/A	#N/A	191350
NMD_in	DPCD	ENSG00000166171	Hs.brain.DSE	1	0	0	0	#N/A	#N/A	616467
NMD_in	DPH7	ENSG00000148399	Hs.brain.DSE & GTEx	2	0	0	0	#N/A	#N/A	613210
NMD_ex	DPH7	ENSG00000148399	Hs.brain.DSE & GTEx	2	0	0	0	#N/A	#N/A	613210
NMD_in	DPM1	ENSG00000000419	GTEx	1	0	0	0	#N/A	#N/A	603503
NMD_in	DPP3	ENSG00000254986	GTEx	1	0	0	1	2	0	606818
NMD_ex	DPP7	ENSG00000176978	Hs.brain.DSE	1	0	0	0	#N/A	#N/A	610537
NMD_in	DPP9	ENSG00000142002	Hs.brain.DSE & GTEx	2	0	0	0	#N/A	#N/A	608258
NMD_ex	DPP9	ENSG00000142002	Hs.brain.DSE	2	0	0	0	#N/A	#N/A	608258
NMD_in	DPY19L3	ENSG00000178904	Hs.brain.DSE	1	0	0	0	#N/A	#N/A	613894
NMD_ex	DPY19L4	ENSG00000156162	Hs.brain.DSE & GTEx	1	0	0	0	#N/A	#N/A	613895
NMD_ex	DPY30	ENSG00000162961	Hs.brain.DSE & GTEx	1	0	0	0	#N/A	#N/A	612032
NMD_in	DPYSL4	ENSG00000151640	GTEx	1	0	0	0	#N/A	#N/A	608407
NMD_ex	DRAM2	ENSG00000156171	Hs.brain.DSE & GTEx	1	0	1	0	#N/A	#N/A	613360
NMD_ex	DRC1	ENSG00000157856	Hs.brain.DSE	1	0	0	0	#N/A	#N/A	615288
NMD_in	DROSHA	ENSG00000113360	GTEx	1	1	1	0	#N/A	#N/A	608828
NMD_ex	DSCC1	ENSG00000136982	Hs.brain.DSE	1	0	0	0	#N/A	#N/A	613203
NMD_ex	DTNB	ENSG00000138101	GTEx	1	1	1	0	#N/A	#N/A	602415
NMD_in	DTNBP1	ENSG00000047579	GTEx	2	1	1	0	#N/A	#N/A	607145
NMD_ex	DTNBP1	ENSG00000047579	Hs.brain.DSE	2	1	1	0	#N/A	#N/A	607145
NMD_in	DTWD1	ENSG00000104047	GTEx	1	0	0	0	#N/A	#N/A	621116
NMD_in	DTYMK	ENSG00000168393	Hs.brain.DSE	2	0	0	0	#N/A	#N/A	188345
NMD_ex	DTYMK	ENSG00000168393	Hs.brain.DSE & GTEx	2	0	0	0	#N/A	#N/A	188345
NMD_ex	DUS4L	ENSG00000105865	GTEx	1	0	0	0	#N/A	#N/A	#N/A
NMD_ex	DUSP11	ENSG00000144048	Hs.brain.DSE & GTEx	1	0	0	0	#N/A	#N/A	603092
NMD_ex	DUSP16	ENSG00000111266	GTEx	1	0	0	0	#N/A	#N/A	607175
NMD_ex	DUSP22	ENSG00000112679	Hs.brain.DSE & GTEx	1	0	0	0	#N/A	#N/A	616778
NMD_ex	DYNC2I2	ENSG00000119333	Hs.brain.DSE	1	0	0	0	#N/A	#N/A	613363
NMD_ex	DYRK4	ENSG00000010219	Hs.brain.DSE & GTEx	1	0	0	0	#N/A	#N/A	609181
NMD_ex	DYX1C1-CCPG1	ENSG00000261771	GTEx	1	0	0	0	#N/A	#N/A	#N/A
NMD_in	DZANK1	ENSG00000089091	Hs.brain.DSE	1	0	1	0	#N/A	#N/A	620905
NMD_in	DZIP1	ENSG00000134874	Hs.brain.DSE & GTEx	1	0	0	0	#N/A	#N/A	608671
NMD_ex	E2F6	ENSG00000169016	Hs.brain.DSE & GTEx	1	0	0	0	#N/A	#N/A	602944
NMD_ex	EAF1	ENSG00000144597	Hs.brain.DSE & GTEx	1	0	0	0	#N/A	#N/A	608315
NMD_in	EAF2	ENSG00000145088	GTEx	2	0	0	0	#N/A	#N/A	607659
NMD_ex	EAF2	ENSG00000145088	GTEx	2	0	0	0	#N/A	#N/A	607659
NMD_ex	EAPP	ENSG00000129518	Hs.brain.DSE & GTEx	1	0	0	0	#N/A	#N/A	609486
NMD_in	EBF3	ENSG00000108001	Hs.brain.DSE	1	0	0	1	1	1	607407
NMD_in	EBPL	ENSG00000123179	Hs.brain.DSE & GTEx	2	0	0	0	#N/A	#N/A	617335
NMD_ex	EBPL	ENSG00000123179	Hs.brain.DSE & GTEx	2	0	0	0	#N/A	#N/A	617335
NMD_ex	ECD	ENSG00000122882	Hs.brain.DSE	1	0	0	0	#N/A	#N/A	616464
NMD_in	ECHDC2	ENSG00000121310	Hs.brain.DSE & GTEx	1	0	0	0	#N/A	#N/A	620724
NMD_in	ECSIT	ENSG00000130159	GTEx	1	0	0	0	#N/A	#N/A	608388
NMD_ex	EDEM1	ENSG00000134109	GTEx	1	0	0	0	#N/A	#N/A	607673
NMD_ex	EDEM2	ENSG00000088298	Hs.brain.DSE	1	0	0	0	#N/A	#N/A	610302
NMD_in	EED	ENSG00000074266	GTEx	2	0	0	0	#N/A	#N/A	605984
NMD_ex	EED	ENSG00000074266	Hs.brain.DSE & GTEx	2	0	0	0	#N/A	#N/A	605984
NMD_ex	EEF1AKMT1	ENSG00000150456	Hs.brain.DSE & GTEx	1	0	0	0	#N/A	#N/A	617793
NMD_in	EEF1E1	ENSG00000124802	Hs.brain.DSE	1	0	0	0	#N/A	#N/A	609206
NMD_ex	EEFSEC	ENSG00000132394	GTEx	1	0	0	0	#N/A	#N/A	607695
NMD_ex	EFCAB2	ENSG00000203666	Hs.brain.DSE & GTEx	1	0	0	0	#N/A	#N/A	619617
NMD_in	EFHC1	ENSG00000096093	Hs.brain.DSE & GTEx	2	0	1	0	#N/A	#N/A	608815
NMD_ex	EFHC1	ENSG00000096093	Hs.brain.DSE	2	0	1	0	#N/A	#N/A	608815
NMD_ex	EFL1	ENSG00000140598	GTEx	1	0	0	0	#N/A	#N/A	617538
NMD_in	EIF2B3	ENSG00000070785	Hs.brain.DSE	1	0	0	0	#N/A	#N/A	606273
NMD_in	EIF2B5	ENSG00000145191	GTEx	1	0	1	0	#N/A	#N/A	603945
NMD_in	EIF2D	ENSG00000143486	GTEx	1	0	0	0	#N/A	#N/A	613709
NMD_ex	EIF3H	ENSG00000147677	Hs.brain.DSE & GTEx	1	0	0	0	#N/A	#N/A	603912
NMD_ex	EIF3I	ENSG00000084623	GTEx	1	1	0	0	#N/A	#N/A	603911
NMD_in	EIF3M	ENSG00000149100	GTEx	1	0	0	0	#N/A	#N/A	609641
NMD_in	EIF4A1	ENSG00000161960	GTEx	1	0	0	0	#N/A	#N/A	602641
NMD_in	EIF4A2	ENSG00000156976	Hs.brain.DSE	2	0	0	0	#N/A	#N/A	601102
NMD_ex	EIF4A2	ENSG00000156976	Hs.brain.DSE & GTEx	2	0	0	0	#N/A	#N/A	601102
NMD_ex	EIF4G3	ENSG00000075151	GTEx	1	1	0	0	#N/A	#N/A	603929
NMD_ex	EIPR1	ENSG00000032389	Hs.brain.DSE & GTEx	1	0	0	0	#N/A	#N/A	608998
NMD_ex	ELMO2	ENSG00000062598	Hs.brain.DSE & GTEx	1	0	0	0	#N/A	#N/A	606421
NMD_in	ELMOD3	ENSG00000115459	GTEx	2	0	1	0	#N/A	#N/A	615427
NMD_ex	ELMOD3	ENSG00000115459	Hs.brain.DSE & GTEx	2	0	1	0	#N/A	#N/A	615427
NMD_in	ELOVL7	ENSG00000164181	GTEx	1	0	0	0	#N/A	#N/A	614451
NMD_ex	ELP3	ENSG00000134014	Hs.brain.DSE & GTEx	1	0	1	0	#N/A	#N/A	612722
NMD_ex	ELP6	ENSG00000163832	GTEx	1	0	1	0	#N/A	#N/A	615020
NMD_in	EMID1	ENSG00000186998	GTEx	2	0	0	0	#N/A	#N/A	608926
NMD_ex	EMID1	ENSG00000186998	Hs.brain.DSE	2	0	0	0	#N/A	#N/A	608926
NMD_ex	EML2	ENSG00000125746	Hs.brain.DSE & GTEx	1	0	0	0	#N/A	#N/A	617494
NMD_in	EML6	ENSG00000214595	Hs.brain.DSE & GTEx	1	0	0	0	#N/A	#N/A	621084
NMD_ex	ENDOV	ENSG00000173818	Hs.brain.DSE & GTEx	1	0	0	0	#N/A	#N/A	619821
NMD_ex	ENGASE	ENSG00000167280	Hs.brain.DSE & GTEx	1	0	0	0	#N/A	#N/A	611898
NMD_ex	ENKD1	ENSG00000124074	GTEx	1	0	0	0	#N/A	#N/A	621119
NMD_ex	ENKUR	ENSG00000151023	Hs.brain.DSE & GTEx	1	0	0	0	#N/A	#N/A	611025
NMD_ex	ENOX1	ENSG00000120658	Hs.brain.DSE & GTEx	1	0	0	0	#N/A	#N/A	610914
NMD_ex	ENTPD6	ENSG00000197586	Hs.brain.DSE & GTEx	1	0	0	0	#N/A	#N/A	603160
NMD_ex	ENTR1	ENSG00000165689	Hs.brain.DSE	1	0	0	0	#N/A	#N/A	618289
NMD_in	EPB41L3	ENSG00000082397	Hs.brain.DSE & GTEx	1	1	1	0	#N/A	#N/A	605331
NMD_in	EPC1	ENSG00000120616	Hs.brain.DSE & GTEx	1	0	0	0	#N/A	#N/A	610999
NMD_ex	EPHA10	ENSG00000183317	Hs.brain.DSE	1	0	1	0	#N/A	#N/A	611123
NMD_ex	EPHB6	ENSG00000106123	GTEx	1	0	1	0	#N/A	#N/A	602757
NMD_ex	EPHX2	ENSG00000120915	GTEx	1	0	0	0	#N/A	#N/A	132811
NMD_ex	EPHX4	ENSG00000172031	GTEx	1	0	0	0	#N/A	#N/A	617401
NMD_in	EPM2A	ENSG00000112425	GTEx	1	0	1	0	#N/A	#N/A	607566
NMD_in	EPS15L1	ENSG00000127527	Hs.brain.DSE & GTEx	2	1	1	0	#N/A	#N/A	616826
NMD_ex	EPS15L1	ENSG00000127527	Hs.brain.DSE & GTEx	2	1	1	0	#N/A	#N/A	616826
NMD_ex	EPS8L2	ENSG00000177106	GTEx	1	0	1	0	#N/A	#N/A	614988
NMD_ex	ERAP1	ENSG00000164307	Hs.brain.DSE & GTEx	1	0	0	0	#N/A	#N/A	606832
NMD_ex	ERBB2	ENSG00000141736	Hs.brain.DSE	1	1	1	0	#N/A	#N/A	164870
NMD_in	ERC1	ENSG00000082805	Hs.brain.DSE & GTEx	1	1	1	0	#N/A	#N/A	607127
NMD_ex	ERCC2	ENSG00000104884	Hs.brain.DSE & GTEx	1	0	1	0	#N/A	#N/A	126340
NMD_in	ERCC6L2	ENSG00000182150	Hs.brain.DSE	2	0	0	0	#N/A	#N/A	615667
NMD_ex	ERCC6L2	ENSG00000182150	Hs.brain.DSE	2	0	0	0	#N/A	#N/A	615667
NMD_ex	ERGIC1	ENSG00000113719	GTEx	1	0	0	0	#N/A	#N/A	617946
NMD_in	ERI3	ENSG00000117419	Hs.brain.DSE	2	0	0	0	#N/A	#N/A	609917
NMD_ex	ERI3	ENSG00000117419	GTEx	2	0	0	0	#N/A	#N/A	609917
NMD_ex	ERLIN2	ENSG00000147475	Hs.brain.DSE	1	0	0	0	#N/A	#N/A	611605
NMD_ex	ERMARD	ENSG00000130023	GTEx	1	0	0	0	#N/A	#N/A	615532
NMD_in	ERMP1	ENSG00000099219	GTEx	2	0	0	0	#N/A	#N/A	611156
NMD_ex	ERMP1	ENSG00000099219	GTEx	2	0	0	0	#N/A	#N/A	611156
NMD_in	ERRFI1	ENSG00000116285	Hs.brain.DSE	1	0	0	0	#N/A	#N/A	608069
NMD_in	ESCO1	ENSG00000141446	GTEx	1	0	0	0	#N/A	#N/A	609674
NMD_in	ETFA	ENSG00000140374	GTEx	1	0	0	0	#N/A	#N/A	608053
NMD_in	ETNK1	ENSG00000139163	Hs.brain.DSE	1	0	0	0	#N/A	#N/A	609858
NMD_ex	ETNPPL	ENSG00000164089	Hs.brain.DSE & GTEx	1	0	0	0	#N/A	#N/A	614682
NMD_in	EVA1C	ENSG00000166979	GTEx	2	0	0	0	#N/A	#N/A	#N/A
NMD_ex	EVA1C	ENSG00000166979	Hs.brain.DSE & GTEx	2	0	0	0	#N/A	#N/A	#N/A
NMD_in	EXD3	ENSG00000187609	Hs.brain.DSE & GTEx	2	0	0	0	#N/A	#N/A	620859
NMD_ex	EXD3	ENSG00000187609	Hs.brain.DSE & GTEx	2	0	0	0	#N/A	#N/A	620859
NMD_ex	EXOC1	ENSG00000090989	Hs.brain.DSE	1	0	0	0	#N/A	#N/A	607879
NMD_in	EXOG	ENSG00000157036	GTEx	1	0	0	0	#N/A	#N/A	604051
NMD_ex	EXOSC1	ENSG00000171311	Hs.brain.DSE & GTEx	1	0	0	0	#N/A	#N/A	606493
NMD_ex	EXOSC10	ENSG00000171824	GTEx	1	0	0	0	#N/A	#N/A	605960
NMD_ex	EXOSC3	ENSG00000107371	Hs.brain.DSE & GTEx	1	0	0	0	#N/A	#N/A	606489
NMD_in	EXOSC8	ENSG00000120699	GTEx	2	0	0	0	#N/A	#N/A	606019
NMD_ex	EXOSC8	ENSG00000120699	GTEx	2	0	0	0	#N/A	#N/A	606019
NMD_in	EYA3	ENSG00000158161	GTEx	2	0	0	0	#N/A	#N/A	601655
NMD_ex	EYA3	ENSG00000158161	GTEx	2	0	0	0	#N/A	#N/A	601655
NMD_in	EZH2	ENSG00000106462	Hs.brain.DSE	1	0	1	0	#N/A	#N/A	601573
NMD_in	F3	ENSG00000117525	GTEx	1	0	0	0	#N/A	#N/A	134390
NMD_ex	FAAH	ENSG00000117480	GTEx	1	1	1	0	#N/A	#N/A	602935
NMD_in	FAAP100	ENSG00000185504	GTEx	1	0	0	0	#N/A	#N/A	611301
NMD_in	FAAP20	ENSG00000162585	GTEx	1	0	0	0	#N/A	#N/A	615183
NMD_in	FABP6	ENSG00000170231	GTEx	2	0	0	0	#N/A	#N/A	600422
NMD_ex	FABP6	ENSG00000170231	Hs.brain.DSE & GTEx	2	0	0	0	#N/A	#N/A	600422
NMD_ex	FAH	ENSG00000103876	Hs.brain.DSE	1	0	0	0	#N/A	#N/A	613871
NMD_ex	FAHD2A	ENSG00000115042	Hs.brain.DSE & GTEx	1	0	0	0	#N/A	#N/A	#N/A
NMD_ex	FAM114A2	ENSG00000055147	Hs.brain.DSE & GTEx	1	0	0	0	#N/A	#N/A	#N/A
NMD_in	FAM120AOS	ENSG00000188938	GTEx	1	0	0	0	#N/A	#N/A	#N/A
NMD_in	FAM131B	ENSG00000159784	GTEx	1	0	0	0	#N/A	#N/A	619282
NMD_in	FAM13C	ENSG00000148541	Hs.brain.DSE & GTEx	1	0	0	0	#N/A	#N/A	#N/A
NMD_in	FAM160B2	ENSG00000158863	GTEx	1	0	0	0	#N/A	#N/A	620230
NMD_in	FAM168A	ENSG00000054965	GTEx	1	0	0	0	#N/A	#N/A	616316
NMD_ex	FAM169A	ENSG00000198780	GTEx	1	0	0	0	#N/A	#N/A	615769
NMD_in	FAM184A	ENSG00000111879	Hs.brain.DSE & GTEx	1	0	0	0	#N/A	#N/A	#N/A
NMD_in	FAM189A2	ENSG00000135063	Hs.brain.DSE & GTEx	1	0	0	0	#N/A	#N/A	607710
NMD_ex	FAM189B	ENSG00000160767	GTEx	1	0	0	0	#N/A	#N/A	619447
NMD_ex	FAM193A	ENSG00000125386	GTEx	1	0	0	0	#N/A	#N/A	620037
NMD_in	FAM193B	ENSG00000146067	Hs.brain.DSE & GTEx	2	0	0	0	#N/A	#N/A	615813
NMD_ex	FAM193B	ENSG00000146067	Hs.brain.DSE	2	0	0	0	#N/A	#N/A	615813
NMD_in	FAM204A	ENSG00000165669	Hs.brain.DSE & GTEx	1	0	0	0	#N/A	#N/A	#N/A
NMD_ex	FAM206A	ENSG00000119328	GTEx	1	0	0	0	#N/A	#N/A	620392
NMD_in	FAM214A	ENSG00000047346	Hs.brain.DSE	2	0	0	0	#N/A	#N/A	620168
NMD_ex	FAM214A	ENSG00000047346	Hs.brain.DSE & GTEx	2	0	0	0	#N/A	#N/A	620168
NMD_in	FAM219B	ENSG00000178761	Hs.brain.DSE & GTEx	2	0	0	0	#N/A	#N/A	#N/A
NMD_ex	FAM219B	ENSG00000178761	Hs.brain.DSE & GTEx	2	0	0	0	#N/A	#N/A	#N/A
NMD_in	FAM221A	ENSG00000188732	Hs.brain.DSE & GTEx	1	0	0	0	#N/A	#N/A	#N/A
NMD_ex	FAM227B	ENSG00000166262	GTEx	1	0	0	0	#N/A	#N/A	#N/A
NMD_in	FAM228B	ENSG00000219626	GTEx	1	0	0	0	#N/A	#N/A	#N/A
NMD_in	FAM3A	ENSG00000071889	GTEx	1	0	0	0	#N/A	#N/A	300492
NMD_in	FAM45A	ENSG00000119979	GTEx	2	0	0	0	#N/A	#N/A	#N/A
NMD_ex	FAM45A	ENSG00000119979	GTEx	2	0	0	0	#N/A	#N/A	#N/A
NMD_ex	FAM47E	ENSG00000189157	GTEx	1	0	0	0	#N/A	#N/A	#N/A
NMD_in	FAM76B	ENSG00000077458	Hs.brain.DSE & GTEx	1	0	0	0	#N/A	#N/A	#N/A
NMD_ex	FAM98A	ENSG00000119812	GTEx	1	0	0	0	#N/A	#N/A	620904
NMD_in	FANCA	ENSG00000187741	Hs.brain.DSE	1	0	0	0	#N/A	#N/A	607139
NMD_ex	FANCG	ENSG00000221829	Hs.brain.DSE & GTEx	1	0	0	0	#N/A	#N/A	602956
NMD_in	FANCL	ENSG00000115392	GTEx	1	0	0	0	#N/A	#N/A	608111
NMD_ex	FARS2	ENSG00000145982	Hs.brain.DSE	1	0	0	0	#N/A	#N/A	611592
NMD_ex	FAXC	ENSG00000146267	GTEx	1	0	0	0	#N/A	#N/A	#N/A
NMD_in	FBN1	ENSG00000166147	Hs.brain.DSE	1	0	0	1	2	0	134797
NMD_ex	FBRS	ENSG00000156860	Hs.brain.DSE	1	0	0	0	#N/A	#N/A	608601
NMD_ex	FBRSL1	ENSG00000112787	Hs.brain.DSE	1	0	0	1	0	1	620123
NMD_ex	FBXL4	ENSG00000112234	Hs.brain.DSE & GTEx	1	0	0	0	#N/A	#N/A	605654
NMD_ex	FBXL6	ENSG00000182325	GTEx	1	0	0	0	#N/A	#N/A	609076
NMD_ex	FBXO22	ENSG00000167196	Hs.brain.DSE & GTEx	1	0	0	0	#N/A	#N/A	609096
NMD_ex	FBXO28	ENSG00000143756	Hs.brain.DSE	1	0	0	0	#N/A	#N/A	609100
NMD_in	FBXO32	ENSG00000156804	GTEx	1	0	0	0	#N/A	#N/A	606604
NMD_ex	FBXO4	ENSG00000151876	GTEx	1	0	0	0	#N/A	#N/A	609090
NMD_ex	FBXO7	ENSG00000100225	GTEx	1	0	1	0	#N/A	#N/A	605648
NMD_in	FBXO8	ENSG00000164117	Hs.brain.DSE & GTEx	1	0	0	0	#N/A	#N/A	605649
NMD_in	FBXW11	ENSG00000072803	Hs.brain.DSE & GTEx	1	0	1	0	#N/A	#N/A	605651
NMD_ex	FBXW4	ENSG00000107829	GTEx	1	0	0	0	#N/A	#N/A	608071
NMD_ex	FBXW8	ENSG00000174989	Hs.brain.DSE	1	0	1	0	#N/A	#N/A	609073
NMD_ex	FBXW9	ENSG00000132004	Hs.brain.DSE & GTEx	1	0	0	0	#N/A	#N/A	609074
NMD_in	FCGRT	ENSG00000104870	Hs.brain.DSE	1	0	0	0	#N/A	#N/A	601437
NMD_ex	FCHSD2	ENSG00000137478	GTEx	1	0	1	0	#N/A	#N/A	617556
NMD_ex	FCSK	ENSG00000157353	Hs.brain.DSE & GTEx	2	0	0	0	#N/A	#N/A	608675
NMD_ex	FDXACB1	ENSG00000255561	Hs.brain.DSE	1	0	0	0	#N/A	#N/A	#N/A
NMD_ex	FDXR	ENSG00000161513	GTEx	1	0	0	0	#N/A	#N/A	103270
NMD_ex	FEZ2	ENSG00000171055	Hs.brain.DSE & GTEx	1	0	1	0	#N/A	#N/A	604826
NMD_ex	FGD3	ENSG00000127084	Hs.brain.DSE	1	0	0	0	#N/A	#N/A	617554
NMD_in	FGFR1	ENSG00000077782	GTEx	1	1	1	1	2	0	136350
NMD_in	FGFR2	ENSG00000066468	GTEx	1	0	1	0	#N/A	#N/A	176943
NMD_in	FGFR3	ENSG00000068078	Hs.brain.DSE	1	0	0	0	#N/A	#N/A	134934
NMD_ex	FGGY	ENSG00000172456	Hs.brain.DSE & GTEx	1	0	1	0	#N/A	#N/A	611370
NMD_in	FHL1	ENSG00000022267	GTEx	1	0	0	0	#N/A	#N/A	300163
NMD_ex	FHL3	ENSG00000183386	Hs.brain.DSE & GTEx	1	0	0	0	#N/A	#N/A	602790
NMD_in	FHOD1	ENSG00000135723	GTEx	1	0	0	0	#N/A	#N/A	606881
NMD_ex	FHOD3	ENSG00000134775	Hs.brain.DSE	1	0	0	0	#N/A	#N/A	609691
NMD_ex	FIBP	ENSG00000172500	Hs.brain.DSE & GTEx	1	0	0	0	#N/A	#N/A	608296
NMD_ex	FIG4	ENSG00000112367	GTEx	1	0	1	0	#N/A	#N/A	609390
NMD_in	FIS1	ENSG00000214253	GTEx	1	0	1	0	#N/A	#N/A	609003
NMD_in	FKBP1B	ENSG00000119782	GTEx	1	0	1	0	#N/A	#N/A	600620
NMD_ex	FKBP5	ENSG00000096060	Hs.brain.DSE	1	0	0	0	#N/A	#N/A	602623
NMD_ex	FKBP7	ENSG00000079150	Hs.brain.DSE	1	0	0	0	#N/A	#N/A	607062
NMD_ex	FLAD1	ENSG00000160688	Hs.brain.DSE & GTEx	1	0	0	0	#N/A	#N/A	610595
NMD_ex	FLCN	ENSG00000154803	Hs.brain.DSE & GTEx	1	0	0	0	#N/A	#N/A	607273
NMD_in	FLNA	ENSG00000196924	Hs.brain.DSE	1	1	1	1	3	0	300017
NMD_in	FLNB	ENSG00000136068	Hs.brain.DSE	1	0	1	0	#N/A	#N/A	603381
NMD_in	FLOT1	ENSG00000137312	GTEx	1	1	1	0	#N/A	#N/A	606998
NMD_in	FLOT2	ENSG00000132589	Hs.brain.DSE & GTEx	2	1	1	0	#N/A	#N/A	131560
NMD_ex	FLOT2	ENSG00000132589	Hs.brain.DSE & GTEx	2	1	1	0	#N/A	#N/A	131560
NMD_ex	FLVCR1	ENSG00000162769	Hs.brain.DSE	1	0	0	0	#N/A	#N/A	609144
NMD_in	FMNL1	ENSG00000184922	GTEx	1	0	0	0	#N/A	#N/A	604656
NMD_in	FNBP4	ENSG00000109920	GTEx	1	0	0	0	#N/A	#N/A	615265
NMD_in	FNTA	ENSG00000168522	Hs.brain.DSE & GTEx	2	0	0	0	#N/A	#N/A	134635
NMD_ex	FNTA	ENSG00000168522	Hs.brain.DSE & GTEx	2	0	0	0	#N/A	#N/A	134635
NMD_in	FNTB	ENSG00000257365	GTEx	1	0	0	0	#N/A	#N/A	134636
NMD_ex	FOLH1	ENSG00000086205	Hs.brain.DSE & GTEx	1	0	0	0	#N/A	#N/A	600934
NMD_in	FOPNL	ENSG00000133393	GTEx	2	0	0	0	#N/A	#N/A	617149
NMD_ex	FOPNL	ENSG00000133393	GTEx	2	0	0	0	#N/A	#N/A	617149
NMD_in	FOXP1	ENSG00000114861	Hs.brain.DSE	1	0	0	1	1	1	605515
NMD_ex	FOXRED1	ENSG00000110074	Hs.brain.DSE & GTEx	1	0	0	0	#N/A	#N/A	613622
NMD_ex	FPGS	ENSG00000136877	Hs.brain.DSE & GTEx	1	0	0	0	#N/A	#N/A	136510
NMD_in	FRG1	ENSG00000109536	GTEx	1	0	0	1	2	0	601278
NMD_ex	FRRS1L	ENSG00000260230	Hs.brain.DSE	1	1	0	1	3	0	604574
NMD_ex	FRYL	ENSG00000075539	Hs.brain.DSE & GTEx	1	0	1	1	3	1	620798
NMD_ex	FSD1L	ENSG00000106701	Hs.brain.DSE	1	0	0	0	#N/A	#N/A	609829
NMD_in	FUBP3	ENSG00000107164	Hs.brain.DSE	2	0	1	0	#N/A	#N/A	603536
NMD_ex	FUBP3	ENSG00000107164	Hs.brain.DSE & GTEx	2	0	1	0	#N/A	#N/A	603536
NMD_ex	FUCA2	ENSG00000001036	Hs.brain.DSE	1	0	0	0	#N/A	#N/A	136820
NMD_in	FUK	ENSG00000157353	GTEx	2	0	0	0	#N/A	#N/A	608675
NMD_ex	FUS	ENSG00000089280	GTEx	1	1	1	0	#N/A	#N/A	137070
NMD_in	FUZ	ENSG00000010361	Hs.brain.DSE & GTEx	2	0	0	0	#N/A	#N/A	610622
NMD_ex	FUZ	ENSG00000010361	Hs.brain.DSE & GTEx	2	0	0	0	#N/A	#N/A	610622
NMD_ex	FXN	ENSG00000165060	GTEx	1	0	0	1	3	0	606829
NMD_in	FXR1	ENSG00000114416	Hs.brain.DSE & GTEx	1	1	1	0	#N/A	#N/A	600819
NMD_ex	G2E3	ENSG00000092140	GTEx	1	0	0	0	#N/A	#N/A	611299
NMD_ex	GAB1	ENSG00000109458	Hs.brain.DSE	1	0	0	0	#N/A	#N/A	604439
NMD_in	GAB2	ENSG00000033327	GTEx	1	0	0	0	#N/A	#N/A	606203
NMD_in	GABBR1	ENSG00000204681	GTEx	2	1	1	0	#N/A	#N/A	603540
NMD_ex	GABBR1	ENSG00000204681	GTEx	2	1	1	0	#N/A	#N/A	603540
NMD_ex	GABPA	ENSG00000154727	Hs.brain.DSE	1	0	0	0	#N/A	#N/A	600609
NMD_in	GAD1	ENSG00000128683	Hs.brain.DSE & GTEx	1	1	1	0	#N/A	#N/A	605363
NMD_in	GAK	ENSG00000178950	GTEx	1	0	1	0	#N/A	#N/A	602052
NMD_in	GALK2	ENSG00000156958	GTEx	1	0	0	0	#N/A	#N/A	137028
NMD_ex	GALNS	ENSG00000141012	GTEx	1	0	0	0	#N/A	#N/A	612222
NMD_ex	GALNT11	ENSG00000178234	Hs.brain.DSE & GTEx	1	0	0	0	#N/A	#N/A	615130
NMD_ex	GALNT18	ENSG00000110328	Hs.brain.DSE	1	0	0	0	#N/A	#N/A	615136
NMD_in	GALT	ENSG00000213930	Hs.brain.DSE & GTEx	2	0	0	0	#N/A	#N/A	606999
NMD_ex	GALT	ENSG00000213930	Hs.brain.DSE & GTEx	2	0	0	0	#N/A	#N/A	606999
NMD_ex	GARNL3	ENSG00000136895	Hs.brain.DSE & GTEx	1	0	0	0	#N/A	#N/A	#N/A
NMD_ex	GAS7	ENSG00000007237	Hs.brain.DSE & GTEx	1	0	1	0	#N/A	#N/A	603127
NMD_ex	GAS8	ENSG00000141013	Hs.brain.DSE & GTEx	1	0	0	0	#N/A	#N/A	605178
NMD_in	GATC	ENSG00000257218	GTEx	1	0	0	0	#N/A	#N/A	617210
NMD_ex	GATD1	ENSG00000177225	Hs.brain.DSE & GTEx	2	0	0	0	#N/A	#N/A	#N/A
NMD_in	GBA2	ENSG00000070610	Hs.brain.DSE	1	0	1	0	#N/A	#N/A	609471
NMD_ex	GBF1	ENSG00000107862	Hs.brain.DSE & GTEx	1	0	0	0	#N/A	#N/A	603698
NMD_ex	GCAT	ENSG00000100116	Hs.brain.DSE & GTEx	1	0	0	0	#N/A	#N/A	607422
NMD_ex	GCC2	ENSG00000135968	GTEx	1	0	0	0	#N/A	#N/A	612711
NMD_in	GCDH	ENSG00000105607	GTEx	1	0	0	0	#N/A	#N/A	608801
NMD_ex	GCFC2	ENSG00000005436	Hs.brain.DSE & GTEx	1	0	0	0	#N/A	#N/A	189901
NMD_ex	GCLC	ENSG00000001084	Hs.brain.DSE	1	0	1	0	#N/A	#N/A	606857
NMD_ex	GFM2	ENSG00000164347	Hs.brain.DSE & GTEx	1	0	0	0	#N/A	#N/A	606544
NMD_in	GGA1	ENSG00000100083	GTEx	1	0	0	0	#N/A	#N/A	606004
NMD_in	GGA3	ENSG00000125447	Hs.brain.DSE & GTEx	1	0	0	0	#N/A	#N/A	606006
NMD_ex	GGCT	ENSG00000006625	GTEx	1	0	0	0	#N/A	#N/A	137170
NMD_ex	GGCX	ENSG00000115486	Hs.brain.DSE & GTEx	1	0	0	0	#N/A	#N/A	137167
NMD_ex	GGT1	ENSG00000100031	GTEx	1	0	0	0	#N/A	#N/A	612346
NMD_in	GK5	ENSG00000175066	Hs.brain.DSE & GTEx	2	0	0	0	#N/A	#N/A	620801
NMD_ex	GK5	ENSG00000175066	GTEx	2	0	0	0	#N/A	#N/A	620801
NMD_ex	GLA	ENSG00000102393	GTEx	1	0	0	0	#N/A	#N/A	300644
NMD_in	GLRX3	ENSG00000108010	Hs.brain.DSE	1	0	1	0	#N/A	#N/A	612754
NMD_in	GLS	ENSG00000115419	Hs.brain.DSE & GTEx	1	0	0	0	#N/A	#N/A	138280
NMD_ex	GLS2	ENSG00000135423	Hs.brain.DSE & GTEx	1	0	0	0	#N/A	#N/A	606365
NMD_ex	GLT1D1	ENSG00000151948	Hs.brain.DSE & GTEx	1	0	0	0	#N/A	#N/A	#N/A
NMD_ex	GLT8D1	ENSG00000016864	Hs.brain.DSE & GTEx	1	0	0	0	#N/A	#N/A	618399
NMD_in	GMFB	ENSG00000197045	GTEx	2	0	0	0	#N/A	#N/A	601713
NMD_ex	GMFB	ENSG00000197045	Hs.brain.DSE	2	0	0	0	#N/A	#N/A	601713
NMD_ex	GMIP	ENSG00000089639	Hs.brain.DSE & GTEx	1	0	0	0	#N/A	#N/A	609694
NMD_in	GMPPB	ENSG00000173540	GTEx	1	0	0	0	#N/A	#N/A	615320
NMD_in	GMPR2	ENSG00000100938	GTEx	1	0	0	0	#N/A	#N/A	610781
NMD_ex	GNAL	ENSG00000141404	Hs.brain.DSE	1	1	0	0	#N/A	#N/A	139312
NMD_ex	GNMT	ENSG00000124713	Hs.brain.DSE	1	0	0	0	#N/A	#N/A	606628
NMD_in	GNPTAB	ENSG00000111670	GTEx	1	0	0	0	#N/A	#N/A	607840
NMD_ex	GNPTG	ENSG00000090581	Hs.brain.DSE & GTEx	1	0	0	0	#N/A	#N/A	607838
NMD_in	GOLGB1	ENSG00000173230	Hs.brain.DSE & GTEx	1	0	0	0	#N/A	#N/A	602500
NMD_in	GOLT1B	ENSG00000111711	Hs.brain.DSE & GTEx	1	0	0	0	#N/A	#N/A	615078
NMD_in	GPALPP1	ENSG00000133114	GTEx	1	0	0	0	#N/A	#N/A	#N/A
NMD_ex	GPATCH4	ENSG00000160818	GTEx	1	0	0	0	#N/A	#N/A	#N/A
NMD_in	GPATCH8	ENSG00000186566	Hs.brain.DSE & GTEx	2	0	0	0	#N/A	#N/A	614396
NMD_ex	GPATCH8	ENSG00000186566	Hs.brain.DSE	2	0	0	0	#N/A	#N/A	614396
NMD_ex	GPC2	ENSG00000213420	Hs.brain.DSE	1	0	1	0	#N/A	#N/A	618446
NMD_ex	GPCPD1	ENSG00000125772	Hs.brain.DSE & GTEx	1	0	0	0	#N/A	#N/A	614124
NMD_ex	GPR108	ENSG00000125734	Hs.brain.DSE	1	0	0	0	#N/A	#N/A	618491
NMD_ex	GPR180	ENSG00000152749	Hs.brain.DSE & GTEx	1	0	0	0	#N/A	#N/A	607787
NMD_in	GPS1	ENSG00000169727	GTEx	1	0	0	0	#N/A	#N/A	601934
NMD_ex	GPT	ENSG00000167701	GTEx	1	0	0	0	#N/A	#N/A	138200
NMD_ex	GRAMD1A	ENSG00000089351	Hs.brain.DSE & GTEx	1	0	0	0	#N/A	#N/A	620178
NMD_in	GRB10	ENSG00000106070	Hs.brain.DSE	1	0	0	1	3	0	601523
NMD_in	GRIA1	ENSG00000155511	Hs.brain.DSE	1	1	1	1	2	0	138248
NMD_in	GRIA2	ENSG00000120251	Hs.brain.DSE & GTEx	1	1	1	1	1	0	138247
NMD_in	GRIA3	ENSG00000125675	Hs.brain.DSE & GTEx	1	1	1	1	0	1	305915
NMD_in	GRIA4	ENSG00000152578	GTEx	1	1	1	0	#N/A	#N/A	138246
NMD_in	GRIK2	ENSG00000164418	Hs.brain.DSE & GTEx	1	1	1	1	2	0	138244
NMD_in	GRIK5	ENSG00000105737	Hs.brain.DSE	1	1	1	1	2	0	600283
NMD_ex	GRK3	ENSG00000100077	Hs.brain.DSE	1	1	1	0	#N/A	#N/A	109636
NMD_ex	GRK4	ENSG00000125388	Hs.brain.DSE & GTEx	1	0	1	1	2	0	137026
NMD_in	GRM4	ENSG00000124493	Hs.brain.DSE & GTEx	1	1	1	0	#N/A	#N/A	604100
NMD_ex	GSDMB	ENSG00000073605	Hs.brain.DSE & GTEx	1	0	0	0	#N/A	#N/A	611221
NMD_in	GSN	ENSG00000148180	GTEx	1	0	0	0	#N/A	#N/A	137350
NMD_ex	GSTA4	ENSG00000170899	GTEx	1	0	0	0	#N/A	#N/A	605450
NMD_ex	GSTM4	ENSG00000168765	Hs.brain.DSE & GTEx	1	0	0	0	#N/A	#N/A	138333
NMD_ex	GSTO2	ENSG00000065621	Hs.brain.DSE & GTEx	1	0	0	0	#N/A	#N/A	612314
NMD_in	GTDC1	ENSG00000121964	GTEx	1	0	0	0	#N/A	#N/A	610165
NMD_ex	GTF2H2C	ENSG00000183474	GTEx	1	0	0	0	#N/A	#N/A	#N/A
NMD_ex	GTF2H3	ENSG00000111358	GTEx	1	0	0	0	#N/A	#N/A	601750
NMD_ex	GTPBP1	ENSG00000100226	Hs.brain.DSE & GTEx	1	0	0	0	#N/A	#N/A	602245
NMD_in	GTPBP10	ENSG00000105793	GTEx	2	0	0	0	#N/A	#N/A	610920
NMD_ex	GTPBP10	ENSG00000105793	GTEx	2	0	0	0	#N/A	#N/A	610920
NMD_ex	GTPBP8	ENSG00000163607	GTEx	1	0	0	0	#N/A	#N/A	#N/A
NMD_ex	GTSE1	ENSG00000075218	Hs.brain.DSE	1	0	0	0	#N/A	#N/A	607477
NMD_ex	GUCY1B1	ENSG00000061918	Hs.brain.DSE & GTEx	1	1	1	0	#N/A	#N/A	139397
NMD_ex	GUF1	ENSG00000151806	Hs.brain.DSE & GTEx	1	0	0	0	#N/A	#N/A	617064
NMD_in	GUK1	ENSG00000143774	Hs.brain.DSE & GTEx	1	0	1	0	#N/A	#N/A	139270
NMD_in	GUSB	ENSG00000169919	Hs.brain.DSE	2	0	0	0	#N/A	#N/A	611499
NMD_ex	GUSB	ENSG00000169919	Hs.brain.DSE & GTEx	2	0	0	0	#N/A	#N/A	611499
NMD_ex	GYG2	ENSG00000056998	GTEx	1	0	0	0	#N/A	#N/A	300198
NMD_ex	GYS1	ENSG00000104812	Hs.brain.DSE & GTEx	1	0	0	0	#N/A	#N/A	138570
NMD_ex	GZF1	ENSG00000125812	Hs.brain.DSE & GTEx	1	0	0	0	#N/A	#N/A	613842
NMD_in	HACE1	ENSG00000085382	Hs.brain.DSE & GTEx	2	0	0	1	3	0	610876
NMD_ex	HACE1	ENSG00000085382	Hs.brain.DSE & GTEx	2	0	0	1	3	0	610876
NMD_ex	HACL1	ENSG00000131373	Hs.brain.DSE & GTEx	1	0	0	0	#N/A	#N/A	604300
NMD_in	HAGH	ENSG00000063854	GTEx	1	0	0	0	#N/A	#N/A	138760
NMD_ex	HAGHL	ENSG00000103253	Hs.brain.DSE & GTEx	1	0	0	0	#N/A	#N/A	#N/A
NMD_in	HARS	ENSG00000170445	GTEx	1	0	0	0	#N/A	#N/A	142810
NMD_ex	HAT1	ENSG00000128708	GTEx	1	0	0	0	#N/A	#N/A	603053
NMD_in	HAUS1	ENSG00000152240	GTEx	2	0	0	0	#N/A	#N/A	608775
NMD_ex	HAUS1	ENSG00000152240	GTEx	2	0	0	0	#N/A	#N/A	608775
NMD_in	HAUS2	ENSG00000137814	Hs.brain.DSE & GTEx	2	0	0	0	#N/A	#N/A	613429
NMD_ex	HAUS2	ENSG00000137814	Hs.brain.DSE & GTEx	2	0	0	0	#N/A	#N/A	613429
NMD_ex	HAUS4	ENSG00000092036	GTEx	1	0	0	0	#N/A	#N/A	613431
NMD_ex	HAUS5	ENSG00000249115	Hs.brain.DSE & GTEx	1	0	0	0	#N/A	#N/A	613432
NMD_ex	HBS1L	ENSG00000112339	GTEx	1	0	0	0	#N/A	#N/A	612450
NMD_in	HDAC10	ENSG00000100429	GTEx	2	0	0	0	#N/A	#N/A	608544
NMD_ex	HDAC10	ENSG00000100429	Hs.brain.DSE & GTEx	2	0	0	0	#N/A	#N/A	608544
NMD_ex	HDAC11	ENSG00000163517	Hs.brain.DSE	1	0	0	0	#N/A	#N/A	607226
NMD_ex	HDAC3	ENSG00000171720	Hs.brain.DSE & GTEx	1	0	1	0	#N/A	#N/A	605166
NMD_ex	HDAC6	ENSG00000094631	Hs.brain.DSE & GTEx	1	0	1	0	#N/A	#N/A	300272
NMD_in	HDAC7	ENSG00000061273	GTEx	1	0	0	0	#N/A	#N/A	606542
NMD_in	HDAC8	ENSG00000147099	Hs.brain.DSE & GTEx	1	0	0	1	0	1	300269
NMD_ex	HDDC2	ENSG00000111906	Hs.brain.DSE & GTEx	1	0	0	0	#N/A	#N/A	#N/A
NMD_ex	HEATR3	ENSG00000155393	Hs.brain.DSE & GTEx	1	0	0	0	#N/A	#N/A	614951
NMD_ex	HEATR5A	ENSG00000129493	GTEx	1	0	0	0	#N/A	#N/A	#N/A
NMD_ex	HEATR5B	ENSG00000008869	Hs.brain.DSE & GTEx	1	0	0	0	#N/A	#N/A	619627
NMD_ex	HECTD3	ENSG00000126107	Hs.brain.DSE & GTEx	1	0	0	0	#N/A	#N/A	618638
NMD_in	HERC4	ENSG00000148634	GTEx	2	0	0	0	#N/A	#N/A	609248
NMD_ex	HERC4	ENSG00000148634	Hs.brain.DSE	2	0	0	0	#N/A	#N/A	609248
NMD_in	HEXA	ENSG00000213614	GTEx	2	0	1	0	#N/A	#N/A	606869
NMD_ex	HEXA	ENSG00000213614	Hs.brain.DSE & GTEx	2	0	1	0	#N/A	#N/A	606869
NMD_in	HEXD	ENSG00000169660	Hs.brain.DSE & GTEx	1	0	0	0	#N/A	#N/A	616864
NMD_in	HGSNAT	ENSG00000165102	GTEx	2	0	0	0	#N/A	#N/A	610453
NMD_ex	HGSNAT	ENSG00000165102	GTEx	2	0	0	0	#N/A	#N/A	610453
NMD_ex	HHATL	ENSG00000010282	Hs.brain.DSE & GTEx	1	0	0	0	#N/A	#N/A	608116
NMD_ex	HIF3A	ENSG00000124440	GTEx	1	0	0	0	#N/A	#N/A	609976
NMD_in	HIGD1B	ENSG00000131097	GTEx	1	0	0	0	#N/A	#N/A	620420
NMD_ex	HIKESHI	ENSG00000149196	GTEx	1	0	0	0	#N/A	#N/A	614908
NMD_in	HINFP	ENSG00000172273	Hs.brain.DSE	1	0	0	0	#N/A	#N/A	607099
NMD_in	HIRIP3	ENSG00000149929	GTEx	1	0	0	0	#N/A	#N/A	603365
NMD_ex	HIVEP1	ENSG00000095951	Hs.brain.DSE	1	0	0	0	#N/A	#N/A	194540
NMD_ex	HJURP	ENSG00000123485	Hs.brain.DSE	1	0	0	0	#N/A	#N/A	612667
NMD_in	HLTF	ENSG00000071794	Hs.brain.DSE	2	0	0	0	#N/A	#N/A	603257
NMD_ex	HLTF	ENSG00000071794	Hs.brain.DSE	2	0	0	0	#N/A	#N/A	603257
NMD_in	HM13	ENSG00000101294	Hs.brain.DSE & GTEx	1	0	0	0	#N/A	#N/A	607106
NMD_in	HMGCL	ENSG00000117305	Hs.brain.DSE & GTEx	2	0	0	0	#N/A	#N/A	613898
[truncated: 1,859 more rows]

## Sheet: OMIM>0&pIL>0.9
ADGRL1
ALG13
[truncated: 50 more rows]

## Sheet: OMIMsum>0
AARS2
[truncated: 121 more rows]

[truncated: 12 more sheets: encephalopathy, NDD, IDD, All.NMD_ex, S5b, S4c, S4d, NMD_ex_PLI0.9, NMD_in_PLI0.9, NMD_PLI0.9, NMD_in, NMD_ex]
