# Supplementary material for: Alternative splicing–triggered mRNA decay informs splice-switching targets for neurodevelopmental disorders
Source: J Clin Invest. 2026 Feb 12;136(8):e197271. doi: 10.1172/JCI197271 (PMC13078869; doi:10.1172/JCI197271)
Supplement: Supplemental table 6 [file jci-136-197271-s065.xlsx]

## Sheet: TableS6a
Supplemental Table 6a. GENCODE v43 AS EANMD annotation.
Gene_name	AS_events	AS.Type	gene.type	AS.suppa	EANMD.Flag	MinNMD_Score	NMD_filter_by_NMD_Score	ENS.ID
A1BG	A1BG_chr19:58352097:58352184:-@chr19:58351586:58351687:-@chr19:58352282:58352382:-	SE	protein_coding	chr19:58351687-58352097:58352184-58352282:-	ORF_preserving	0.471817	Non-NMD	ENSG00000121410
A1BG-AS1	A1BG-AS1_chr19:58353378:58353474:+@chr19:58347743:58347844:+@chr19:58353713:58353813:+	SE	lncRNA	chr19:58347844-58353378:58353474-58353713:+	#N/A	#N/A	#N/A	ENSG00000268895
A1BG-AS1	A1BG-AS1_chr19:58353320:58353474:+@chr19:58347743:58347844:+@chr19:58353713:58353813:+	SE	lncRNA	chr19:58347844-58353320:58353474-58353713:+	#N/A	#N/A	#N/A	ENSG00000268895
A1BG-AS1	A1BG-AS1_chr19:58353320:58353461:+@chr19:58347743:58347844:+@chr19:58353713:58353813:+	SE	lncRNA	chr19:58347844-58353320:58353461-58353713:+	#N/A	#N/A	#N/A	ENSG00000268895
A1CF	A1CF_chr10:50859841:50859985:-@chr10:50844021:50844122:-@chr10:50864032:50864132:-	SE	protein_coding	chr10:50844122-50859841:50859985-50864032:-	Start_codon	Inf	Non-NMD	ENSG00000148584
A1CF	A1CF_chr10:50864032:50864080:-@chr10:50859884:50859985:-@chr10:50885580:50885680:-	SE	protein_coding	chr10:50859985-50864032:50864080-50885580:-	5UTR	Inf	Non-NMD	ENSG00000148584
A1CF	A1CF_chr10:50862888:50862981:-@chr10:50859884:50859985:-@chr10:50864032:50864132:-	SE	protein_coding	chr10:50859985-50862888:50862981-50864032:-	5UTR	Inf	Non-NMD	ENSG00000148584
A1CF	A1CF_chr10:50850664:50850807:-@chr10:50844021:50844122:-@chr10:50859841:50859941:-	SE	protein_coding	chr10:50844122-50850664:50850807-50859841:-	Start_codon	0.245717	Non-NMD	ENSG00000148584
A2M	A2M_chr12:9112376:9112536:-@chr12:9112110:9112211:-@chr12:9113359:9113459:-	SE	protein_coding	chr12:9112211-9112376:9112536-9113359:-	NMD_ex	0.352701	NMD	ENSG00000175899
AAAS	AAAS_chr12:53307844:53307929:-@chr12:53307612:53307713:-@chr12:53308051:53308151:-	SE	protein_coding	chr12:53307713-53307844:53307929-53308051:-	ORF_changing	0.457164	Non-NMD	ENSG00000094914
AAAS	AAAS_chr12:53315334:53315426:-@chr12:53315039:53315140:-@chr12:53315726:53315826:-	SE	protein_coding	chr12:53315140-53315334:53315426-53315726:-	NMD_ex_in	0.48613	NMD	ENSG00000094914
AAAS	AAAS_chr12:53314750:53314849:-@chr12:53314340:53314441:-@chr12:53315093:53315193:-	SE	protein_coding	chr12:53314441-53314750:53314849-53315093:-	5UTR	0.424294	Non-NMD	ENSG00000094914
AAAS	AAAS_chr12:53315334:53315486:-@chr12:53315039:53315140:-@chr12:53315726:53315826:-	SE	protein_coding	chr12:53315140-53315334:53315486-53315726:-	NMD_in	0.578848	NMD	ENSG00000094914
AACS	AACS_chr12:125078095:125078370:+@chr12:125076510:125076611:+@chr12:125086329:125086429:+	SE	protein_coding	chr12:125076611-125078095:125078370-125086329:+	NMD_in	0.460681	NMD	ENSG00000081760
AACS	AACS_chr12:125136661:125136864:+@chr12:125134751:125134852:+@chr12:125142091:125142191:+	SE	protein_coding	chr12:125134852-125136661:125136864-125142091:+	ORF_changing	0.342791	Non-NMD	ENSG00000081760
AADACL2	AADACL2_chr3:151740645:151740868:+@chr3:151734072:151734173:+@chr3:151744092:151744192:+	SE	protein_coding	chr3:151734173-151740645:151740868-151744092:+	NMD_ex	0.224739	NMD	ENSG00000197953
AADACL2-AS1	AADACL2-AS1_chr3:151917614:151917741:-@chr3:151774564:151774665:-@chr3:151927856:151927956:-	SE	lncRNA	chr3:151774665-151917614:151917741-151927856:-	#N/A	#N/A	#N/A	ENSG00000242908
AADACL3	AADACL3_chr1:12719474:12719691:+@chr1:12716243:12716344:+@chr1:12720882:12720982:+	SE	protein_coding	chr1:12716344-12719474:12719691-12720882:+	ORF_changing	0.404335	Non-NMD	ENSG00000188984
AADACP1	AADACP1_chr3:151775694:151775764:+@chr3:151770510:151770611:+@chr3:151783831:151783931:+	SE	lncRNA	chr3:151770611-151775694:151775764-151783831:+	#N/A	#N/A	#N/A	ENSG00000291076
AADACP1	AADACP1_chr3:151775694:151775764:+@chr3:151770510:151770611:+@chr3:151776803:151776903:+	SE	lncRNA	chr3:151770611-151775694:151775764-151776803:+	#N/A	#N/A	#N/A	ENSG00000291076
AADACP1	AADACP1_chr3:151776803:151776975:+@chr3:151775663:151775764:+@chr3:151783831:151783931:+	SE	lncRNA	chr3:151775764-151776803:151776975-151783831:+	#N/A	#N/A	#N/A	ENSG00000291076
AADACP1	AADACP1_chr3:151776803:151776975:+@chr3:151770510:151770611:+@chr3:151783831:151783931:+	SE	lncRNA	chr3:151770611-151776803:151776975-151783831:+	#N/A	#N/A	#N/A	ENSG00000291076
AADACP1	AADACP1_chr3:151773429:151773652:+@chr3:151770510:151770611:+@chr3:151775694:151775794:+	SE	lncRNA	chr3:151770611-151773429:151773652-151775694:+	#N/A	#N/A	#N/A	ENSG00000291076
AAK1	AAK1_chr2:69495984:69496080:-@chr2:69466450:69466551:-@chr2:69505568:69505668:-	SE	protein_coding	chr2:69466551-69495984:69496080-69505568:-	ORF_preserving	0.371928	Non-NMD	ENSG00000115977
AAMDC	AAMDC_chr11:77841018:77841060:+@chr11:77821140:77821241:+@chr11:77842478:77842578:+	SE	protein_coding	chr11:77821241-77841018:77841060-77842478:+	5UTR	Inf	Non-NMD	ENSG00000087884
AAMDC	AAMDC_chr11:77869721:77869817:+@chr11:77842527:77842628:+@chr11:77872174:77872274:+	SE	protein_coding	chr11:77842628-77869721:77869817-77872174:+	ORF_preserving	0.233956	Non-NMD	ENSG00000087884
AAMDC	AAMDC_chr11:77831891:77832012:+@chr11:77821140:77821241:+@chr11:77841018:77841118:+	SE	protein_coding	chr11:77821241-77831891:77832012-77841018:+	5UTR	Inf	Non-NMD	ENSG00000087884
AAMDC	AAMDC_chr11:77878701:77878756:+@chr11:77876948:77877049:+@chr11:77900570:77900670:+	SE	protein_coding	chr11:77877049-77878701:77878756-77900570:+	ORF_changing	0.270904	Non-NMD	ENSG00000087884
AAMDC	AAMDC_chr11:77855344:77855482:+@chr11:77842527:77842628:+@chr11:77869721:77869821:+	SE	protein_coding	chr11:77842628-77855344:77855482-77869721:+	ORF_preserving	0.141518	Non-NMD	ENSG00000087884
AAMDC	AAMDC_chr11:77884779:77884916:+@chr11:77876948:77877049:+@chr11:77900570:77900670:+	SE	protein_coding	chr11:77877049-77884779:77884916-77900570:+	NMD_in	0.548194	NMD	ENSG00000087884
AAR2	AAR2_chr20:36236881:36237037:+@chr20:36236681:36236782:+@chr20:36239820:36239920:+	SE	protein_coding	chr20:36236782-36236881:36237037-36239820:+	5UTR	Inf	Non-NMD	ENSG00000131043
AAR2	AAR2_chr20:36246200:36246278:+@chr20:36244825:36244926:+@chr20:36255577:36255677:+	SE	protein_coding	chr20:36244926-36246200:36246278-36255577:+	NMD_in	0.624683	NMD	ENSG00000131043
AAR2	AAR2_chr20:36242172:36242355:+@chr20:36240524:36240625:+@chr20:36244696:36244796:+	SE	protein_coding	chr20:36240625-36242172:36242355-36244696:+	ORF_preserving	0.354707	Non-NMD	ENSG00000131043
AAR2	AAR2_chr20:36236889:36237037:+@chr20:36236402:36236503:+@chr20:36239820:36239920:+	SE	protein_coding	chr20:36236503-36236889:36237037-36239820:+	5UTR	Inf	Non-NMD	ENSG00000131043
AAR2	AAR2_chr20:36236881:36237037:+@chr20:36236402:36236503:+@chr20:36239820:36239920:+	SE	protein_coding	chr20:36236503-36236881:36237037-36239820:+	5UTR	Inf	Non-NMD	ENSG00000131043
AARS1	AARS1_chr16:70258032:70258217:-@chr16:70255735:70255836:-@chr16:70258979:70259079:-	SE	protein_coding	chr16:70255836-70258032:70258217-70258979:-	NMD_ex_in	0.201443	NMD	ENSG00000090861
AARS1	AARS1_chr16:70262345:70262524:-@chr16:70261056:70261157:-@chr16:70264957:70265057:-	SE	protein_coding	chr16:70261157-70262345:70262524-70264957:-	NMD_ex	0.276389	NMD	ENSG00000090861
AARS1	AARS1_chr16:70270195:70270340:-@chr16:70269662:70269763:-@chr16:70271780:70271880:-	SE	protein_coding	chr16:70269763-70270195:70270340-70271780:-	NMD_ex_in	0.148191	NMD	ENSG00000090861
AARS1	AARS1_chr16:70278899:70279045:-@chr16:70277053:70277154:-@chr16:70282619:70282719:-	SE	protein_coding	chr16:70277154-70278899:70279045-70282619:-	NMD_in	0.152938	NMD	ENSG00000090861
AARS1	AARS1_chr16:70262345:70262484:-@chr16:70261056:70261157:-@chr16:70264957:70265057:-	SE	protein_coding	chr16:70261157-70262345:70262484-70264957:-	ORF_changing	0.269678	Non-NMD	ENSG00000090861
AARS1	AARS1_chr16:70262372:70262524:-@chr16:70261056:70261157:-@chr16:70264957:70265057:-	SE	protein_coding	chr16:70261157-70262372:70262524-70264957:-	NMD_ex	0.384731	NMD	ENSG00000090861
AARS1	AARS1_chr16:70262366:70262524:-@chr16:70261056:70261157:-@chr16:70264957:70265057:-	SE	protein_coding	chr16:70261157-70262366:70262524-70264957:-	NMD_ex	0.384731	NMD	ENSG00000090861
AARS1	AARS1_chr16:70258032:70258244:-@chr16:70255735:70255836:-@chr16:70258979:70259079:-	SE	protein_coding	chr16:70255836-70258032:70258244-70258979:-	NMD_ex	0.263212	NMD	ENSG00000090861
AARS1	AARS1_chr16:70258052:70258217:-@chr16:70255735:70255836:-@chr16:70258979:70259079:-	SE	protein_coding	chr16:70255836-70258052:70258217-70258979:-	ORF_preserving	0.341924	Non-NMD	ENSG00000090861
AARS1	AARS1_chr16:70254390:70254483:-@chr16:70253937:70254038:-@chr16:70254620:70254720:-	SE	protein_coding	chr16:70254038-70254390:70254483-70254620:-	ORF_preserving	-0.145079	Non-NMD	ENSG00000090861
AARS1	AARS1_chr16:70264957:70265102:-@chr16:70261056:70261157:-@chr16:70265537:70265637:-	SE	protein_coding	chr16:70261157-70264957:70265102-70265537:-	ORF_changing	0.427337	Non-NMD	ENSG00000090861
AARSD1	AARSD1_chr17:42951799:42951894:-@chr17:42950627:42950728:-@chr17:42954875:42954975:-	SE	protein_coding	chr17:42950728-42951799:42951894-42954875:-	#N/A	#N/A	#N/A	ENSG00000266967
AARSD1	AARSD1_chr17:42953723:42953778:-@chr17:42951793:42951894:-@chr17:42954875:42954975:-	SE	protein_coding	chr17:42951894-42953723:42953778-42954875:-	NMD_ex	0.483248	NMD	ENSG00000266967
AARSD1	AARSD1_chr17:42962174:42962272:-@chr17:42961250:42961351:-@chr17:42964105:42964205:-	SE	protein_coding	chr17:42961351-42962174:42962272-42964105:-	NMD_in	0.465579	NMD	ENSG00000266967
AARSD1	AARSD1_chr17:42962174:42962295:-@chr17:42961250:42961351:-@chr17:42964105:42964205:-	SE	protein_coding	chr17:42961351-42962174:42962295-42964105:-	NMD_in	0.358271	NMD	ENSG00000266967
AASDH	AASDH_chr4:56371450:56371643:-@chr4:56355322:56355423:-@chr4:56378147:56378247:-	SE	protein_coding	chr4:56355423-56371450:56371643-56378147:-	NMD_ex	0.0733785	Non-NMD	ENSG00000157426
AASDH	AASDH_chr4:56378147:56378464:-@chr4:56371542:56371643:-@chr4:56382476:56382576:-	SE	protein_coding	chr4:56371643-56378147:56378464-56382476:-	NMD_ex	0.099352	Non-NMD	ENSG00000157426
AASDH	AASDH_chr4:56382476:56382597:-@chr4:56378363:56378464:-@chr4:56384069:56384169:-	SE	protein_coding	chr4:56378464-56382476:56382597-56384069:-	NMD_ex	0.105387	Non-NMD	ENSG00000157426
AASDH	AASDH_chr4:56384069:56384341:-@chr4:56382496:56382597:-@chr4:56387361:56387461:-	SE	protein_coding	chr4:56382597-56384069:56384341-56387361:-	Start_codon	Inf	Non-NMD	ENSG00000157426
AASDH	AASDH_chr4:56345126:56345290:-@chr4:56343583:56343684:-@chr4:56349262:56349362:-	SE	protein_coding	chr4:56343684-56345126:56345290-56349262:-	ORF_changing	-0.0803638	Non-NMD	ENSG00000157426
AASDH	AASDH_chr4:56384069:56384341:-@chr4:56378363:56378464:-@chr4:56387361:56387461:-	SE	protein_coding	chr4:56378464-56384069:56384341-56387361:-	Start_codon	Inf	Non-NMD	ENSG00000157426
AASDH	AASDH_chr4:56382476:56382597:-@chr4:56378363:56378464:-@chr4:56387361:56387461:-	SE	protein_coding	chr4:56378464-56382476:56382597-56387361:-	Start_codon	Inf	Non-NMD	ENSG00000157426
AASDHPPT	AASDHPPT_chr11:106090556:106090678:+@chr11:106079591:106079692:+@chr11:106091315:106091415:+	SE	protein_coding	chr11:106079692-106090556:106090678-106091315:+	NMD_ex	0.259679	NMD	ENSG00000149313
AASS	AASS_chr7:122078861:122078950:-@chr7:122077913:122078014:-@chr7:122079596:122079696:-	SE	protein_coding	chr7:122078014-122078861:122078950-122079596:-	NMD_ex	0.405388	NMD	ENSG00000008311
AASS	AASS_chr7:122081499:122081595:-@chr7:122079611:122079712:-@chr7:122086011:122086111:-	SE	protein_coding	chr7:122079712-122081499:122081595-122086011:-	ORF_preserving	-0.401093	Non-NMD	ENSG00000008311
AASS	AASS_chr7:122098744:122098866:-@chr7:122098475:122098576:-@chr7:122101370:122101470:-	SE	protein_coding	chr7:122098576-122098744:122098866-122101370:-	NMD_ex	0.31116	NMD	ENSG00000008311
AASS	AASS_chr7:122101370:122101438:-@chr7:122098765:122098866:-@chr7:122101620:122101720:-	SE	protein_coding	chr7:122098866-122101370:122101438-122101620:-	NMD_ex	0.426881	NMD	ENSG00000008311
AASS	AASS_chr7:122082787:122082891:-@chr7:122081494:122081595:-@chr7:122086011:122086111:-	SE	protein_coding	chr7:122081595-122082787:122082891-122086011:-	NMD_in	0.0911466	Non-NMD	ENSG00000008311
AASS	AASS_chr7:122085577:122085718:-@chr7:122081494:122081595:-@chr7:122086011:122086111:-	SE	protein_coding	chr7:122081595-122085577:122085718-122086011:-	NMD_in	0.167862	NMD	ENSG00000008311
AASS	AASS_chr7:122079148:122079327:-@chr7:122078849:122078950:-@chr7:122079596:122079696:-	SE	protein_coding	chr7:122078950-122079148:122079327-122079596:-	NMD_in	0.0860187	Non-NMD	ENSG00000008311
AASS	AASS_chr7:122079148:122079351:-@chr7:122078849:122078950:-@chr7:122079596:122079696:-	SE	protein_coding	chr7:122078950-122079148:122079351-122079596:-	NMD_in	0.098195	Non-NMD	ENSG00000008311
AASS	AASS_chr7:122098748:122098866:-@chr7:122098475:122098576:-@chr7:122101370:122101470:-	SE	protein_coding	chr7:122098576-122098748:122098866-122101370:-	5UTR	0.59365	Non-NMD	ENSG00000008311
AATBC	AATBC_chr21:43806963:43807239:-@chr21:43806487:43806588:-@chr21:43808800:43808900:-	SE	lncRNA	chr21:43806588-43806963:43807239-43808800:-	#N/A	#N/A	#N/A	ENSG00000215458
AATF	AATF_chr17:36953769:36953907:+@chr17:36953195:36953296:+@chr17:36986616:36986716:+	SE	protein_coding	chr17:36953296-36953769:36953907-36986616:+	ORF_preserving	-0.192837	Non-NMD	ENSG00000275700
AATF	AATF_chr17:36986616:36986731:+@chr17:36953806:36953907:+@chr17:36988518:36988618:+	SE	protein_coding	chr17:36953907-36986616:36986731-36988518:+	NMD_ex	0.106978	Non-NMD	ENSG00000275700
AATF	AATF_chr17:37016871:37017255:+@chr17:36990756:36990857:+@chr17:37019004:37019104:+	SE	protein_coding	chr17:36990857-37016871:37017255-37019004:+	NMD_in	0.189509	NMD	ENSG00000275700
AATF	AATF_chr17:37031613:37031685:+@chr17:37020913:37021014:+@chr17:37056600:37056700:+	SE	protein_coding	chr17:37021014-37031613:37031685-37056600:+	NMD_in	0.142212	NMD	ENSG00000275700
AATK	AATK_chr17:81126657:81126817:-@chr17:81126459:81126560:-@chr17:81127582:81127682:-	SE	protein_coding	chr17:81126560-81126657:81126817-81127582:-	NMD_in	0.258717	NMD	ENSG00000181409
AATK	AATK_chr17:81165681:81165814:-@chr17:81134400:81134501:-@chr17:81165937:81166037:-	SE	protein_coding	chr17:81134501-81165681:81165814-81165937:-	NMD_in	0.234396	NMD	ENSG00000181409
ABAT	ABAT_chr16:8722766:8722842:+@chr16:8674610:8674711:+@chr16:8735698:8735798:+	SE	protein_coding	chr16:8674711-8722766:8722842-8735698:+	Start_codon	Inf	Non-NMD	ENSG00000183044
ABAT	ABAT_chr16:8746000:8746098:+@chr16:8735708:8735809:+@chr16:8748107:8748207:+	SE	protein_coding	chr16:8735809-8746000:8746098-8748107:+	NMD_ex	0.303229	NMD	ENSG00000183044
ABAT	ABAT_chr16:8738442:8738454:+@chr16:8735708:8735809:+@chr16:8746000:8746100:+	SE	protein_coding	chr16:8735809-8738442:8738454-8746000:+	ORF_preserving	0.0399187	Non-NMD	ENSG00000183044
ABAT	ABAT_chr16:8757194:8757310:+@chr16:8750438:8750539:+@chr16:8757756:8757856:+	SE	protein_coding	chr16:8750539-8757194:8757310-8757756:+	NMD_in	0.19406	NMD	ENSG00000183044
ABCA1	ABCA1_chr9:104903613:104903771:-@chr9:104889094:104889195:-@chr9:104927934:104928034:-	SE	protein_coding	chr9:104889195-104903613:104903771-104927934:-	Start_codon	Inf	Non-NMD	ENSG00000165029
ABCA10	ABCA10_chr17:69153470:69153546:-@chr17:69153298:69153399:-@chr17:69153830:69153930:-	SE	protein_coding	chr17:69153399-69153470:69153546-69153830:-	NMD_ex	0.189397	NMD	ENSG00000154263
ABCA10	ABCA10_chr17:69174606:69174777:-@chr17:69174293:69174394:-@chr17:69175405:69175505:-	SE	protein_coding	chr17:69174394-69174606:69174777-69175405:-	ORF_preserving	-0.305431	Non-NMD	ENSG00000154263
ABCA10	ABCA10_chr17:69201499:69201668:-@chr17:69197021:69197122:-@chr17:69214703:69214803:-	SE	protein_coding	chr17:69197122-69201499:69201668-69214703:-	NMD_ex	0.256625	NMD	ENSG00000154263
ABCA10	ABCA10_chr17:69221791:69221895:-@chr17:69219670:69219771:-@chr17:69222532:69222632:-	SE	protein_coding	chr17:69219771-69221791:69221895-69222532:-	NMD_ex	0.194563	NMD	ENSG00000154263
ABCA10	ABCA10_chr17:69178919:69179008:-@chr17:69175412:69175513:-@chr17:69182152:69182252:-	SE	protein_coding	chr17:69175513-69178919:69179008-69182152:-	NMD_in	0.436216	NMD	ENSG00000154263
ABCA10	ABCA10_chr17:69196285:69196483:-@chr17:69194394:69194495:-@chr17:69197063:69197163:-	SE	protein_coding	chr17:69194495-69196285:69196483-69197063:-	NMD_in	0.336671	NMD	ENSG00000154263
ABCA10	ABCA10_chr17:69196245:69196483:-@chr17:69194394:69194495:-@chr17:69197063:69197163:-	SE	protein_coding	chr17:69194495-69196245:69196483-69197063:-	NMD_in	0.357175	NMD	ENSG00000154263
ABCA10	ABCA10_chr17:69223627:69223709:-@chr17:69222596:69222697:-@chr17:69225324:69225424:-	SE	protein_coding	chr17:69222697-69223627:69223709-69225324:-	NMD_in	0.256694	NMD	ENSG00000154263
ABCA11P	ABCA11P_chr4:437445:437511:-@chr4:426872:426973:-@chr4:472574:472674:-	SE	transcribed_processed_pseudogene	chr4:426973-437445:437511-472574:-	#N/A	#N/A	#N/A	ENSG00000251595
ABCA13	ABCA13_chr7:48242987:48243084:+@chr7:48240965:48241066:+@chr7:48244575:48244675:+	SE	protein_coding	chr7:48241066-48242987:48243084-48244575:+	NMD_in	0.240008	NMD	ENSG00000179869
ABCA13	ABCA13_chr7:48466955:48467045:+@chr7:48455185:48455286:+@chr7:48471529:48471629:+	SE	protein_coding	chr7:48455286-48466955:48467045-48471529:+	ORF_preserving	-0.0151824	Non-NMD	ENSG00000179869
ABCA13	ABCA13_chr7:48466952:48467045:+@chr7:48455185:48455286:+@chr7:48471529:48471629:+	SE	protein_coding	chr7:48455286-48466952:48467045-48471529:+	#N/A	#N/A	#N/A	ENSG00000179869
ABCA17P	ABCA17P_chr16:2375342:2375455:+@chr16:2373969:2374070:+@chr16:2379427:2379527:+	SE	transcribed_unitary_pseudogene	chr16:2374070-2375342:2375455-2379427:+	#N/A	#N/A	#N/A	ENSG00000238098
ABCA17P	ABCA17P_chr16:2412277:2412397:+@chr16:2410724:2410825:+@chr16:2422579:2422679:+	SE	transcribed_unitary_pseudogene	chr16:2410825-2412277:2412397-2422579:+	#N/A	#N/A	#N/A	ENSG00000238098
ABCA17P	ABCA17P_chr16:2424158:2424335:+@chr16:2422666:2422767:+@chr16:2424577:2424677:+	SE	transcribed_unitary_pseudogene	chr16:2422767-2424158:2424335-2424577:+	#N/A	#N/A	#N/A	ENSG00000238098
ABCA2	ABCA2_chr9:137010192:137010371:-@chr9:137010023:137010124:-@chr9:137010619:137010719:-	SE	protein_coding	chr9:137010124-137010192:137010371-137010619:-	NMD_ex	0.274678	NMD	ENSG00000107331
ABCA2	ABCA2_chr9:137023837:137023840:-@chr9:137022951:137023052:-@chr9:137024142:137024242:-	SE	protein_coding	chr9:137023052-137023837:137023840-137024142:-	ORF_preserving	-0.28121	Non-NMD	ENSG00000107331
ABCA3	ABCA3_chr16:2308449:2308623:-@chr16:2304049:2304150:-@chr16:2317282:2317382:-	SE	protein_coding	chr16:2304150-2308449:2308623-2317282:-	ORF_preserving	-0.0231609	Non-NMD	ENSG00000167972
ABCA4	ABCA4_chr1:94056600:94056822:-@chr1:94055214:94055315:-@chr1:94060536:94060636:-	SE	protein_coding	chr1:94055315-94056600:94056822-94060536:-	ORF_preserving	-0.307809	Non-NMD	ENSG00000198691
ABCA5	ABCA5_chr17:69251746:69251866:-@chr17:69250520:69250621:-@chr17:69253572:69253672:-	SE	protein_coding	chr17:69250621-69251746:69251866-69253572:-	NMD_ex	0.133006	NMD	ENSG00000154265
ABCA5	ABCA5_chr17:69285387:69285420:-@chr17:69283971:69284072:-@chr17:69285897:69285997:-	SE	protein_coding	chr17:69284072-69285387:69285420-69285897:-	NMD_in	0.308623	NMD	ENSG00000154265
ABCA5	ABCA5_chr17:69325698:69325817:-@chr17:69314329:69314430:-@chr17:69327051:69327151:-	SE	protein_coding	chr17:69314430-69325698:69325817-69327051:-	5UTR	Inf	Non-NMD	ENSG00000154265
ABCA5	ABCA5_chr17:69317704:69317823:-@chr17:69314329:69314430:-@chr17:69325698:69325798:-	SE	protein_coding	chr17:69314430-69317704:69317823-69325698:-	5UTR	Inf	Non-NMD	ENSG00000154265
ABCA7	ABCA7_chr19:1057914:1058059:+@chr19:1057328:1057429:+@chr19:1058145:1058245:+	SE	protein_coding	chr19:1057429-1057914:1058059-1058145:+	NMD_ex	0.342355	NMD	ENSG00000064687
ABCA7	ABCA7_chr19:1054569:1054694:+@chr19:1054240:1054341:+@chr19:1054779:1054879:+	SE	protein_coding	chr19:1054341-1054569:1054694-1054779:+	NMD_ex	0.387862	NMD	ENSG00000064687
ABCA7	ABCA7_chr19:1055096:1055351:+@chr19:1054777:1054878:+@chr19:1055906:1056006:+	SE	protein_coding	chr19:1054878-1055096:1055351-1055906:+	ORF_preserving	0.298763	Non-NMD	ENSG00000064687
ABCA7	ABCA7_chr19:1055082:1055351:+@chr19:1054777:1054878:+@chr19:1055906:1056006:+	SE	protein_coding	chr19:1054878-1055082:1055351-1055906:+	#N/A	#N/A	#N/A	ENSG00000064687
ABCA7	ABCA7_chr19:1057968:1058059:+@chr19:1057328:1057429:+@chr19:1058145:1058245:+	SE	protein_coding	chr19:1057429-1057968:1058059-1058145:+	#N/A	#N/A	#N/A	ENSG00000064687
ABCA8	ABCA8_chr17:68918426:68918546:-@chr17:68918084:68918185:-@chr17:68919300:68919400:-	SE	protein_coding	chr17:68918185-68918426:68918546-68919300:-	ORF_preserving	-0.360302	Non-NMD	ENSG00000141338
ABCA8	ABCA8_chr17:68949311:68949472:-@chr17:68941938:68942039:-@chr17:68955218:68955318:-	SE	protein_coding	chr17:68942039-68949311:68949472-68955218:-	5UTR	Inf	Non-NMD	ENSG00000141338
ABCA8	ABCA8_chr17:68941938:68942039:-@chr17:68940861:68940962:-@chr17:68955218:68955318:-	SE	protein_coding	chr17:68940962-68941938:68942039-68955218:-	Start_codon	Inf	Non-NMD	ENSG00000141338
ABCA9	ABCA9_chr17:69007758:69007872:-@chr17:68995913:68996014:-@chr17:69008061:69008161:-	SE	protein_coding	chr17:68996014-69007758:69007872-69008061:-	ORF_preserving	-0.20337	Non-NMD	ENSG00000154258
ABCA9	ABCA9_chr17:69051539:69051755:-@chr17:69051038:69051139:-@chr17:69060865:69060965:-	SE	protein_coding	chr17:69051139-69051539:69051755-69060865:-	5UTR	Inf	Non-NMD	ENSG00000154258
ABCB1	ABCB1_chr7:87566784:87566976:-@chr7:87566140:87566241:-@chr7:87570171:87570271:-	SE	protein_coding	chr7:87566241-87566784:87566976-87570171:-	ORF_preserving	-0.251708	Non-NMD	ENSG00000085563
ABCB1	ABCB1_chr7:87602959:87603140:-@chr7:87600977:87601078:-@chr7:87713160:87713260:-	SE	protein_coding	chr7:87601078-87602959:87603140-87713160:-	5UTR	Inf	Non-NMD	ENSG00000085563
ABCB11	ABCB11_chr2:168929291:168929351:-@chr2:168927261:168927362:-@chr2:168930664:168930764:-	SE	protein_coding	chr2:168927362-168929291:168929351-168930664:-	ORF_preserving	0.22398	Non-NMD	ENSG00000073734
ABCB11	ABCB11_chr2:168932780:168932940:-@chr2:168932432:168932533:-@chr2:168935183:168935283:-	SE	protein_coding	chr2:168932533-168932780:168932940-168935183:-	NMD_in	0.365835	NMD	ENSG00000073734
ABCB4	ABCB4_chr7:87411892:87412033:-@chr7:87409291:87409392:-@chr7:87413616:87413716:-	SE	protein_coding	chr7:87409392-87411892:87412033-87413616:-	ORF_preserving	-0.44137	Non-NMD	ENSG00000005471
ABCB4	ABCB4_chr7:87448633:87448706:-@chr7:87447104:87447205:-@chr7:87449967:87450067:-	SE	protein_coding	chr7:87447205-87448633:87448706-87449967:-	NMD_in	0.225785	NMD	ENSG00000005471
ABCB6	ABCB6_chr2:219215996:219216180:-@chr2:219214981:219215082:-@chr2:219216363:219216463:-	SE	protein_coding	chr2:219215082-219215996:219216180-219216363:-	NMD_ex	0.615187	NMD	ENSG00000115657
ABCB6	ABCB6_chr2:219216651:219216832:-@chr2:219216364:219216465:-@chr2:219217669:219217769:-	SE	protein_coding	chr2:219216465-219216651:219216832-219217669:-	NMD_ex	0.48406	NMD	ENSG00000115657
ABCB6	ABCB6_chr2:219217669:219217807:-@chr2:219216731:219216832:-@chr2:219218124:219218224:-	SE	protein_coding	chr2:219216832-219217669:219217807-219218124:-	ORF_preserving	0.00165348	Non-NMD	ENSG00000115657
ABCB7	ABCB7_chrX:75098941:75099061:-@chrX:75076553:75076654:-@chrX:75112885:75112985:-	SE	protein_coding	chrX:75076654-75098941:75099061-75112885:-	ORF_preserving	-0.102328	Non-NMD	ENSG00000131269
ABCB7	ABCB7_chrX:75114753:75114831:-@chrX:75112871:75112972:-@chrX:75156104:75156204:-	SE	protein_coding	chrX:75112972-75114753:75114831-75156104:-	ORF_preserving	0.103336	Non-NMD	ENSG00000131269
ABCB7	ABCB7_chrX:75114753:75114834:-@chrX:75112871:75112972:-@chrX:75156104:75156204:-	SE	protein_coding	chrX:75112972-75114753:75114834-75156104:-	ORF_preserving	0.0794356	Non-NMD	ENSG00000131269
ABCB7	ABCB7_chrX:75114620:75114632:-@chrX:75112871:75112972:-@chrX:75114753:75114853:-	SE	protein_coding	chrX:75112972-75114620:75114632-75114753:-	ORF_preserving	-0.2693	Non-NMD	ENSG00000131269
ABCB7	ABCB7_chrX:75112885:75112972:-@chrX:75098960:75099061:-@chrX:75156104:75156204:-	SE	protein_coding	chrX:75099061-75112885:75112972-75156104:-	No_stop_codon	0.394886	Non-NMD	ENSG00000131269
ABCB7	ABCB7_chrX:75097455:75097538:-@chrX:75076553:75076654:-@chrX:75098941:75099041:-	SE	protein_coding	chrX:75076654-75097455:75097538-75098941:-	NMD_in	0.383669	NMD	ENSG00000131269
ABCB8	ABCB8_chr7:151040267:151040301:+@chr7:151036548:151036649:+@chr7:151040497:151040597:+	SE	protein_coding	chr7:151036649-151040267:151040301-151040497:+	NMD_ex	0.197623	NMD	ENSG00000197150
ABCB8	ABCB8_chr7:151028800:151028911:+@chr7:151028509:151028610:+@chr7:151033604:151033704:+	SE	protein_coding	chr7:151028610-151028800:151028911-151033604:+	ORF_preserving	-0.229844	Non-NMD	ENSG00000197150
ABCB8	ABCB8_chr7:151028779:151028852:+@chr7:151028509:151028610:+@chr7:151033604:151033704:+	SE	protein_coding	chr7:151028610-151028779:151028852-151033604:+	NMD_in	0.325805	NMD	ENSG00000197150
ABCB8	ABCB8_chr7:151028779:151028911:+@chr7:151028509:151028610:+@chr7:151031240:151031340:+	SE	protein_coding	chr7:151028610-151028779:151028911-151031240:+	ORF_preserving	0.149017	Non-NMD	ENSG00000197150
ABCB8	ABCB8_chr7:151033442:151033604:+@chr7:151028509:151028610:+@chr7:151034272:151034372:+	SE	protein_coding	chr7:151028610-151033442:151033604-151034272:+	ORF_changing	0.284405	Non-NMD	ENSG00000197150
ABCB8	ABCB8_chr7:151031240:151031291:+@chr7:151028509:151028610:+@chr7:151033604:151033704:+	SE	protein_coding	chr7:151028610-151031240:151031291-151033604:+	ORF_preserving	-0.182459	Non-NMD	ENSG00000197150
ABCB8	ABCB8_chr7:151033604:151033917:+@chr7:151028509:151028610:+@chr7:151034272:151034372:+	SE	protein_coding	chr7:151028610-151033604:151033917-151034272:+	NMD_ex_in	0.304679	NMD	ENSG00000197150
ABCB8	ABCB8_chr7:151032843:151033061:+@chr7:151028509:151028610:+@chr7:151034272:151034372:+	SE	protein_coding	chr7:151028610-151032843:151033061-151034272:+	NMD_in	0.474182	NMD	ENSG00000197150
ABCB8	ABCB8_chr7:151034272:151034428:+@chr7:151032960:151033061:+@chr7:151034504:151034604:+	SE	protein_coding	chr7:151033061-151034272:151034428-151034504:+	3UTR	0.383113	Non-NMD	ENSG00000197150
ABCB8	ABCB8_chr7:151033604:151033917:+@chr7:151032960:151033061:+@chr7:151034272:151034372:+	SE	protein_coding	chr7:151033061-151033604:151033917-151034272:+	Other	0.649205	Non-NMD	ENSG00000197150
ABCB9	ABCB9_chr12:122940806:122940995:-@chr12:122940183:122940284:-@chr12:122944390:122944490:-	SE	protein_coding	chr12:122940284-122940806:122940995-122944390:-	ORF_preserving	-0.174056	Non-NMD	ENSG00000150967
ABCB9	ABCB9_chr12:122944390:122944519:-@chr12:122940894:122940995:-@chr12:122946024:122946124:-	SE	protein_coding	chr12:122940995-122944390:122944519-122946024:-	ORF_preserving	-0.289921	Non-NMD	ENSG00000150967
ABCC1	ABCC1_chr16:16016495:16016621:+@chr16:16014527:16014628:+@chr16:16033108:16033208:+	SE	protein_coding	chr16:16014628-16016495:16016621-16033108:+	ORF_preserving	0.318605	Non-NMD	ENSG00000103222
ABCC1	ABCC1_chr16:16083365:16083542:+@chr16:16079377:16079478:+@chr16:16086823:16086923:+	SE	protein_coding	chr16:16079478-16083365:16083542-16086823:+	ORF_preserving	0.280536	Non-NMD	ENSG00000103222
ABCC1	ABCC1_chr16:16086823:16086991:+@chr16:16083441:16083542:+@chr16:16090404:16090504:+	SE	protein_coding	chr16:16083542-16086823:16086991-16090404:+	ORF_preserving	0.282006	Non-NMD	ENSG00000103222
ABCC1	ABCC1_chr16:16098872:16098902:+@chr16:16090487:16090588:+@chr16:16102626:16102726:+	SE	protein_coding	chr16:16090588-16098872:16098902-16102626:+	ORF_preserving	0.308832	Non-NMD	ENSG00000103222
ABCC1	ABCC1_chr16:16138363:16138558:+@chr16:16136543:16136644:+@chr16:16141172:16141272:+	SE	protein_coding	chr16:16136644-16138363:16138558-16141172:+	ORF_preserving	0.263006	Non-NMD	ENSG00000103222
ABCC1	ABCC1_chr16:16086823:16086991:+@chr16:16079377:16079478:+@chr16:16090404:16090504:+	SE	protein_coding	chr16:16079478-16086823:16086991-16090404:+	ORF_preserving	0.271297	Non-NMD	ENSG00000103222
ABCC1	ABCC1_chr16:16083365:16083542:+@chr16:16079377:16079478:+@chr16:16090404:16090504:+	SE	protein_coding	chr16:16079478-16083365:16083542-16090404:+	ORF_preserving	0.294818	Non-NMD	ENSG00000103222
ABCC1	ABCC1_chr16:16105399:16105460:+@chr16:16102616:16102717:+@chr16:16106737:16106837:+	SE	protein_coding	chr16:16102717-16105399:16105460-16106737:+	NMD_in	0.372256	NMD	ENSG00000103222
ABCC10	ABCC10_chr6:43430747:43430866:+@chr6:43428038:43428139:+@chr6:43432141:43432241:+	SE	protein_coding	chr6:43428139-43430747:43430866-43432141:+	NMD_in	0.077565	Non-NMD	ENSG00000124574
ABCC11	ABCC11_chr16:48170104:48170218:-@chr16:48167559:48167660:-@chr16:48170888:48170988:-	SE	protein_coding	chr16:48167660-48170104:48170218-48170888:-	ORF_preserving	-0.234209	Non-NMD	ENSG00000121270
ABCC11	ABCC11_chr16:48176000:48176043:-@chr16:48175316:48175417:-@chr16:48176923:48177023:-	SE	protein_coding	chr16:48175417-48176000:48176043-48176923:-	NMD_in	-0.0935019	Non-NMD	ENSG00000121270
ABCC12	ABCC12_chr16:48086740:48086819:-@chr16:48085605:48085706:-@chr16:48087925:48088025:-	SE	protein_coding	chr16:48085706-48086740:48086819-48087925:-	NMD_ex	0.43974	NMD	ENSG00000140798
ABCC12	ABCC12_chr16:48104141:48104368:-@chr16:48100908:48101009:-@chr16:48105138:48105238:-	SE	protein_coding	chr16:48101009-48104141:48104368-48105138:-	NMD_ex	0.441374	NMD	ENSG00000140798
ABCC12	ABCC12_chr16:48111435:48111507:-@chr16:48108428:48108529:-@chr16:48111577:48111677:-	SE	protein_coding	chr16:48108529-48111435:48111507-48111577:-	ORF_preserving	0.601948	Non-NMD	ENSG00000140798
ABCC12	ABCC12_chr16:48117260:48117333:-@chr16:48115517:48115618:-@chr16:48121715:48121815:-	SE	protein_coding	chr16:48115618-48117260:48117333-48121715:-	NMD_ex	0.509287	NMD	ENSG00000140798
ABCC12	ABCC12_chr16:48139162:48139336:-@chr16:48138274:48138375:-@chr16:48140686:48140786:-	SE	protein_coding	chr16:48138375-48139162:48139336-48140686:-	ORF_preserving	-0.125865	Non-NMD	ENSG00000140798
ABCC12	ABCC12_chr16:48153615:48153884:-@chr16:48146373:48146474:-@chr16:48155840:48155940:-	SE	protein_coding	chr16:48146474-48153615:48153884-48155840:-	5UTR	Inf	Non-NMD	ENSG00000140798
ABCC12	ABCC12_chr16:48086740:48086819:-@chr16:48085605:48085706:-@chr16:48087939:48088039:-	SE	protein_coding	chr16:48085706-48086740:48086819-48087939:-	NMD_in	0.399574	NMD	ENSG00000140798
ABCC12	ABCC12_chr16:48139187:48139336:-@chr16:48138274:48138375:-@chr16:48140686:48140786:-	SE	protein_coding	chr16:48138375-48139187:48139336-48140686:-	NMD_in	0.577911	NMD	ENSG00000140798
ABCC13	ABCC13_chr21:14279595:14279657:+@chr21:14274056:14274157:+@chr21:14287549:14287649:+	SE	lncRNA	chr21:14274157-14279595:14279657-14287549:+	#N/A	#N/A	#N/A	ENSG00000291052
ABCC13	ABCC13_chr21:14291569:14291747:+@chr21:14288445:14288546:+@chr21:14305695:14305795:+	SE	lncRNA	chr21:14288546-14291569:14291747-14305695:+	#N/A	#N/A	#N/A	ENSG00000291052
ABCC13	ABCC13_chr21:14291569:14291747:+@chr21:14288445:14288546:+@chr21:14299437:14299537:+	SE	lncRNA	chr21:14288546-14291569:14291747-14299437:+	#N/A	#N/A	#N/A	ENSG00000291052
ABCC13	ABCC13_chr21:14304222:14304360:+@chr21:14299580:14299681:+@chr21:14305695:14305795:+	SE	lncRNA	chr21:14299681-14304222:14304360-14305695:+	#N/A	#N/A	#N/A	ENSG00000291052
ABCC13	ABCC13_chr21:14299437:14299681:+@chr21:14291646:14291747:+@chr21:14305695:14305795:+	SE	lncRNA	chr21:14291747-14299437:14299681-14305695:+	#N/A	#N/A	#N/A	ENSG00000291052
ABCC13	ABCC13_chr21:14279603:14279657:+@chr21:14274056:14274157:+@chr21:14287549:14287649:+	SE	lncRNA	chr21:14274157-14279603:14279657-14287549:+	#N/A	#N/A	#N/A	ENSG00000291052
ABCC2	ABCC2_chr10:99796362:99796853:+@chr10:99794367:99794468:+@chr10:99797096:99797196:+	SE	protein_coding	chr10:99794468-99796362:99796853-99797096:+	NMD_in	0.349549	NMD	ENSG00000023839
ABCC2	ABCC2_chr10:99796390:99796853:+@chr10:99794367:99794468:+@chr10:99797096:99797196:+	SE	protein_coding	chr10:99794468-99796390:99796853-99797096:+	NMD_in	0.349549	NMD	ENSG00000023839
ABCC2	ABCC2_chr10:99849723:99849905:+@chr10:99847026:99847127:+@chr10:99850601:99850701:+	SE	protein_coding	chr10:99847127-99849723:99849905-99850601:+	NMD_in	0.379996	NMD	ENSG00000023839
ABCC3	ABCC3_chr17:50643548:50643661:+@chr17:50634880:50634981:+@chr17:50655831:50655931:+	SE	protein_coding	chr17:50634981-50643548:50643661-50655831:+	NMD_in	0.16792	NMD	ENSG00000108846
ABCC3	ABCC3_chr17:50660922:50661114:+@chr17:50659267:50659368:+@chr17:50663680:50663780:+	SE	protein_coding	chr17:50659368-50660922:50661114-50663680:+	ORF_preserving	-0.13285	Non-NMD	ENSG00000108846
ABCC3	ABCC3_chr17:50668852:50668919:+@chr17:50668416:50668517:+@chr17:50669139:50669239:+	SE	protein_coding	chr17:50668517-50668852:50668919-50669139:+	NMD_ex	0.407805	NMD	ENSG00000108846
ABCC4	ABCC4_chr13:95164377:95164518:-@chr13:95163546:95163647:-@chr13:95166157:95166257:-	SE	protein_coding	chr13:95163647-95164377:95164518-95166157:-	ORF_preserving	-0.609416	Non-NMD	ENSG00000125257
ABCC4	ABCC4_chr13:95234609:95234834:-@chr13:95210680:95210781:-@chr13:95246974:95247074:-	SE	protein_coding	chr13:95210781-95234609:95234834-95246974:-	ORF_preserving	-0.366574	Non-NMD	ENSG00000125257
ABCC4	ABCC4_chr13:95266098:95266264:-@chr13:95247652:95247753:-@chr13:95301240:95301340:-	SE	protein_coding	chr13:95247753-95266098:95266264-95301240:-	NMD_in	0.237624	NMD	ENSG00000125257
ABCC4	ABCC4_chr13:95055569:95055855:-@chr13:95053083:95053184:-@chr13:95062703:95062803:-	SE	protein_coding	chr13:95053184-95055569:95055855-95062703:-	NMD_in	0.340557	NMD	ENSG00000125257
ABCC4	ABCC4_chr13:95161764:95161792:-@chr13:95161234:95161335:-@chr13:95163121:95163221:-	SE	protein_coding	chr13:95161335-95161764:95161792-95163121:-	NMD_in	0.1299	Non-NMD	ENSG00000125257
ABCC4	ABCC4_chr13:95266111:95266264:-@chr13:95247652:95247753:-@chr13:95301240:95301340:-	SE	protein_coding	chr13:95247753-95266111:95266264-95301240:-	NMD_in	0.219059	NMD	ENSG00000125257
ABCC4	ABCC4_chr13:95266111:95266264:-@chr13:95247652:95247753:-@chr13:95269309:95269409:-	SE	protein_coding	chr13:95247753-95266111:95266264-95269309:-	NMD_in	0.217933	NMD	ENSG00000125257
ABCC4	ABCC4_chr13:95269309:95269422:-@chr13:95266163:95266264:-@chr13:95301240:95301340:-	SE	protein_coding	chr13:95266264-95269309:95269422-95301240:-	Start_codon	0.314055	Non-NMD	ENSG00000125257
ABCC4	ABCC4_chr13:95269309:95269422:-@chr13:95247652:95247753:-@chr13:95301240:95301340:-	SE	protein_coding	chr13:95247753-95269309:95269422-95301240:-	Start_codon	0.15616	Non-NMD	ENSG00000125257
ABCC5	ABCC5_chr3:183949752:183949881:-@chr3:183947409:183947510:-@chr3:183949971:183950071:-	SE	protein_coding	chr3:183947510-183949752:183949881-183949971:-	ORF_preserving	-0.104625	Non-NMD	ENSG00000114770
ABCC5	ABCC5_chr3:183942432:183942515:-@chr3:183937959:183938060:-@chr3:183942726:183942826:-	SE	protein_coding	chr3:183938060-183942432:183942515-183942726:-	NMD_in	0.29729	NMD	ENSG00000114770
ABCC5	ABCC5_chr3:183985303:183985378:-@chr3:183984793:183984894:-@chr3:183987769:183987869:-	SE	protein_coding	chr3:183984894-183985303:183985378-183987769:-	ORF_changing	0.441364	Non-NMD	ENSG00000114770
ABCC5	ABCC5_chr3:183985303:183985455:-@chr3:183984793:183984894:-@chr3:183987769:183987869:-	SE	protein_coding	chr3:183984894-183985303:183985455-183987769:-	NMD_in	0.398072	NMD	ENSG00000114770
ABCC5	ABCC5_chr3:184009888:184009977:-@chr3:183989282:183989383:-@chr3:184014263:184014363:-	SE	protein_coding	chr3:183989383-184009888:184009977-184014263:-	NMD_in	0.186098	NMD	ENSG00000114770
ABCC6	ABCC6_chr16:16162992:16163192:-@chr16:16161463:16161564:-@chr16:16165622:16165722:-	SE	protein_coding	chr16:16161564-16162992:16163192-16165622:-	NMD_ex	0.461152	NMD	ENSG00000091262
ABCC6	ABCC6_chr16:16177451:16177626:-@chr16:16175885:16175986:-@chr16:16178797:16178897:-	SE	protein_coding	chr16:16175986-16177451:16177626-16178797:-	NMD_ex	0.40541	NMD	ENSG00000091262
ABCC6	ABCC6_chr16:16155791:16155854:-@chr16:16154930:16155031:-@chr16:16157662:16157762:-	SE	protein_coding	chr16:16155031-16155791:16155854-16157662:-	NMD_in	0.263897	NMD	ENSG00000091262
ABCC6	ABCC6_chr16:16220272:16220388:-@chr16:16219846:16219947:-@chr16:16221648:16221748:-	SE	protein_coding	chr16:16219947-16220272:16220388-16221648:-	NMD_in	0.182491	NMD	ENSG00000091262
ABCC6P1	ABCC6P1_chr16:18574319:18574435:+@chr16:18572959:18573060:+@chr16:18574760:18574860:+	SE	lncRNA	chr16:18573060-18574319:18574435-18574760:+	#N/A	#N/A	#N/A	ENSG00000291057
ABCC6P1	ABCC6P1_chr16:18580209:18580335:+@chr16:18575053:18575154:+@chr16:18582405:18582505:+	SE	lncRNA	chr16:18575154-18580209:18580335-18582405:+	#N/A	#N/A	#N/A	ENSG00000291057
ABCC6P1	ABCC6P1_chr16:18585805:18585937:+@chr16:18582366:18582467:+@chr16:18591103:18591203:+	SE	lncRNA	chr16:18582467-18585805:18585937-18591103:+	#N/A	#N/A	#N/A	ENSG00000291057
ABCC8	ABCC8_chr11:17393696:17393759:-@chr11:17393027:17393128:-@chr11:17394265:17394365:-	SE	protein_coding	chr11:17393128-17393696:17393759-17394265:-	NMD_in	0.0323622	Non-NMD	ENSG00000006071
ABCC8	ABCC8_chr11:17395171:17395275:-@chr11:17394298:17394399:-@chr11:17395609:17395709:-	SE	protein_coding	chr11:17394399-17395171:17395275-17395609:-	NMD_ex	0.0540194	Non-NMD	ENSG00000006071
ABCC8	ABCC8_chr11:17396915:17397046:-@chr11:17395829:17395930:-@chr11:17397192:17397292:-	SE	protein_coding	chr11:17395930-17396915:17397046-17397192:-	NMD_ex	-0.0863629	Non-NMD	ENSG00000006071
ABCC8	ABCC8_chr11:17397683:17397797:-@chr11:17397212:17397313:-@chr11:17398338:17398438:-	SE	protein_coding	chr11:17397313-17397683:17397797-17398338:-	ORF_preserving	-0.168407	Non-NMD	ENSG00000006071
ABCC8	ABCC8_chr11:17404511:17404669:-@chr11:17402652:17402753:-@chr11:17405493:17405593:-	SE	protein_coding	chr11:17402753-17404511:17404669-17405493:-	NMD_ex	0.272739	NMD	ENSG00000006071
ABCC8	ABCC8_chr11:17407353:17407453:-@chr11:17407028:17407129:-@chr11:17408391:17408491:-	SE	protein_coding	chr11:17407129-17407353:17407453-17408391:-	NMD_ex	0.238589	NMD	ENSG00000006071
ABCC8	ABCC8_chr11:17413393:17413478:-@chr11:17412645:17412746:-@chr11:17414511:17414611:-	SE	protein_coding	chr11:17412746-17413393:17413478-17414511:-	NMD_ex	0.334884	NMD	ENSG00000006071
ABCC8	ABCC8_chr11:17430813:17430959:-@chr11:17428569:17428670:-@chr11:17432203:17432303:-	SE	protein_coding	chr11:17428670-17430813:17430959-17432203:-	NMD_ex	0.27447	NMD	ENSG00000006071
ABCC8	ABCC8_chr11:17442719:17442882:-@chr11:17432143:17432244:-@chr11:17443177:17443277:-	SE	protein_coding	chr11:17432244-17442719:17442882-17443177:-	NMD_ex	0.265328	NMD	ENSG00000006071
ABCC8	ABCC8_chr11:17448515:17448671:-@chr11:17443211:17443312:-@chr11:17453118:17453218:-	SE	protein_coding	chr11:17443312-17448515:17448671-17453118:-	ORF_preserving	-0.150474	Non-NMD	ENSG00000006071
ABCC8	ABCC8_chr11:17470100:17470222:-@chr11:17463503:17463604:-@chr11:17474885:17474985:-	SE	protein_coding	chr11:17463604-17470100:17470222-17474885:-	NMD_ex	0.112691	Non-NMD	ENSG00000006071
ABCC8	ABCC8_chr11:17474885:17475027:-@chr11:17470121:17470222:-@chr11:17476628:17476728:-	SE	protein_coding	chr11:17470222-17474885:17475027-17476628:-	NMD_ex	0.167334	NMD	ENSG00000006071
ABCC8	ABCC8_chr11:17395171:17395470:-@chr11:17394298:17394399:-@chr11:17395609:17395709:-	SE	protein_coding	chr11:17394399-17395171:17395470-17395609:-	NMD_ex	0.355816	NMD	ENSG00000006071
ABCC8	ABCC8_chr11:17396915:17397058:-@chr11:17395829:17395930:-@chr11:17397192:17397292:-	SE	protein_coding	chr11:17395930-17396915:17397058-17397192:-	NMD_ex	0.0207688	Non-NMD	ENSG00000006071
ABCC8	ABCC8_chr11:17407353:17407453:-@chr11:17407108:17407209:-@chr11:17408391:17408491:-	SE	protein_coding	chr11:17407209-17407353:17407453-17408391:-	ORF_changing	0.347235	Non-NMD	ENSG00000006071
ABCC8	ABCC8_chr11:17430813:17431032:-@chr11:17428569:17428670:-@chr11:17432203:17432303:-	SE	protein_coding	chr11:17428670-17430813:17431032-17432203:-	ORF_changing	0.478535	Non-NMD	ENSG00000006071
ABCC8	ABCC8_chr11:17428564:17428702:-@chr11:17428304:17428405:-@chr11:17432203:17432303:-	SE	protein_coding	chr11:17428405-17428564:17428702-17432203:-	NMD_in	0.344113	NMD	ENSG00000006071
ABCC8	ABCC8_chr11:17430813:17430959:-@chr11:17428601:17428702:-@chr11:17432203:17432303:-	SE	protein_coding	chr11:17428702-17430813:17430959-17432203:-	ORF_changing	0.359744	Non-NMD	ENSG00000006071
ABCC8	ABCC8_chr11:17428564:17428670:-@chr11:17428304:17428405:-@chr11:17432203:17432303:-	SE	protein_coding	chr11:17428405-17428564:17428670-17432203:-	NMD_in	0.348892	NMD	ENSG00000006071
ABCC8	ABCC8_chr11:17432203:17432244:-@chr11:17428569:17428670:-@chr11:17442719:17442819:-	SE	protein_coding	chr11:17428670-17432203:17432244-17442719:-	ORF_changing	0.315716	Non-NMD	ENSG00000006071
ABCC8	ABCC8_chr11:17430813:17431032:-@chr11:17428601:17428702:-@chr11:17432203:17432303:-	SE	protein_coding	chr11:17428702-17430813:17431032-17432203:-	Same_stop_codon_diff_from_annot	0.46364	Non-NMD	ENSG00000006071
ABCC8	ABCC8_chr11:17442719:17442882:-@chr11:17432143:17432244:-@chr11:17443163:17443263:-	SE	protein_coding	chr11:17432244-17442719:17442882-17443163:-	#N/A	#N/A	#N/A	ENSG00000006071
ABCC8	ABCC8_chr11:17396915:17397016:-@chr11:17395829:17395930:-@chr11:17397192:17397292:-	SE	protein_coding	chr11:17395930-17396915:17397016-17397192:-	NMD_ex	-0.0103903	Non-NMD	ENSG00000006071
ABCC8	ABCC8_chr11:17465397:17465577:-@chr11:17463503:17463604:-@chr11:17470100:17470200:-	SE	protein_coding	chr11:17463604-17465397:17465577-17470100:-	ORF_preserving	-0.0511697	Non-NMD	ENSG00000006071
ABCC8	ABCC8_chr11:17408199:17408302:-@chr11:17407352:17407453:-@chr11:17408391:17408491:-	SE	protein_coding	chr11:17407453-17408199:17408302-17408391:-	NMD_in	0.308751	NMD	ENSG00000006071
ABCC8	ABCC8_chr11:17443177:17443312:-@chr11:17432143:17432244:-@chr11:17448515:17448615:-	SE	protein_coding	chr11:17432244-17443177:17443312-17448515:-	ORF_preserving	0.345308	Non-NMD	ENSG00000006071
ABCC8	ABCC8_chr11:17395089:17395275:-@chr11:17394298:17394399:-@chr11:17395609:17395709:-	SE	protein_coding	chr11:17394399-17395089:17395275-17395609:-	ORF_preserving	0.248347	Non-NMD	ENSG00000006071
ABCC8	ABCC8_chr11:17412873:17412977:-@chr11:17412645:17412746:-@chr11:17413393:17413493:-	SE	protein_coding	chr11:17412746-17412873:17412977-17413393:-	NMD_in	0.2167	NMD	ENSG00000006071
ABCC8	ABCC8_chr11:17432203:17432346:-@chr11:17428569:17428670:-@chr11:17442719:17442819:-	SE	protein_coding	chr11:17428670-17432203:17432346-17442719:-	ORF_changing	0.439963	Non-NMD	ENSG00000006071
ABCC8	ABCC8_chr11:17399006:17399101:-@chr11:17398340:17398441:-@chr11:17402660:17402760:-	SE	protein_coding	chr11:17398441-17399006:17399101-17402660:-	NMD_in	0.0895407	Non-NMD	ENSG00000006071
ABCC8	ABCC8_chr11:17460487:17461825:-@chr11:17453182:17453283:-@chr11:17463437:17463537:-	SE	protein_coding	chr11:17453283-17460487:17461825-17463437:-	NMD_in	0.548079	NMD	ENSG00000006071
ABCC8	ABCC8_chr11:17443163:17443312:-@chr11:17432143:17432244:-@chr11:17448515:17448615:-	SE	protein_coding	chr11:17432244-17443163:17443312-17448515:-	ORF_changing	0.408554	Non-NMD	ENSG00000006071
ABCC8	ABCC8_chr11:17444281:17444401:-@chr11:17443211:17443312:-@chr11:17448515:17448615:-	SE	protein_coding	chr11:17443312-17444281:17444401-17448515:-	ORF_preserving	-0.0650786	Non-NMD	ENSG00000006071
ABCC9	ABCC9_chr12:21817186:21817307:-@chr12:21815792:21815893:-@chr12:21818149:21818249:-	SE	protein_coding	chr12:21815893-21817186:21817307-21818149:-	NMD_ex	0.293629	NMD	ENSG00000069431
ABCC9	ABCC9_chr12:21864438:21864477:-@chr12:21862953:21863054:-@chr12:21872624:21872724:-	SE	protein_coding	chr12:21863054-21864438:21864477-21872624:-	ORF_preserving	-0.181654	Non-NMD	ENSG00000069431
ABCC9	ABCC9_chr12:21882765:21882873:-@chr12:21875625:21875726:-@chr12:21887825:21887925:-	SE	protein_coding	chr12:21875726-21882765:21882873-21887825:-	ORF_preserving	-0.215128	Non-NMD	ENSG00000069431
ABCC9	ABCC9_chr12:21940709:21940825:-@chr12:21936593:21936694:-@chr12:21941199:21941299:-	SE	protein_coding	chr12:21936694-21940709:21940825-21941199:-	5UTR	Inf	Non-NMD	ENSG00000069431
ABCC9	ABCC9_chr12:21805135:21805311:-@chr12:21801080:21801181:-@chr12:21805997:21806097:-	SE	protein_coding	chr12:21801181-21805135:21805311-21805997:-	Same_stop_codon_diff_from_annot	0.298578	Non-NMD	ENSG00000069431
ABCC9	ABCC9_chr12:21938017:21938077:-@chr12:21936593:21936694:-@chr12:21940709:21940809:-	SE	protein_coding	chr12:21936694-21938017:21938077-21940709:-	5UTR	Inf	Non-NMD	ENSG00000069431
ABCD4	ABCD4_chr14:74290026:74290118:-@chr14:74289418:74289519:-@chr14:74290290:74290390:-	SE	protein_coding	chr14:74289519-74290026:74290118-74290290:-	NMD_ex	0.14064	NMD	ENSG00000119688
ABCD4	ABCD4_chr14:74293153:74293248:-@chr14:74292768:74292869:-@chr14:74295147:74295247:-	SE	protein_coding	chr14:74292869-74293153:74293248-74295147:-	NMD_ex	0.178623	NMD	ENSG00000119688
ABCD4	ABCD4_chr14:74295147:74295198:-@chr14:74293147:74293248:-@chr14:74295853:74295953:-	SE	protein_coding	chr14:74293248-74295147:74295198-74295853:-	ORF_preserving	0.0613628	Non-NMD	ENSG00000119688
ABCD4	ABCD4_chr14:74295853:74295979:-@chr14:74295097:74295198:-@chr14:74296332:74296432:-	SE	protein_coding	chr14:74295198-74295853:74295979-74296332:-	ORF_changing	0.0702566	Non-NMD	ENSG00000119688
ABCD4	ABCD4_chr14:74297929:74298069:-@chr14:74296348:74296449:-@chr14:74299547:74299647:-	SE	protein_coding	chr14:74296449-74297929:74298069-74299547:-	NMD_ex	0.222242	NMD	ENSG00000119688
ABCD4	ABCD4_chr14:74299547:74299675:-@chr14:74297968:74298069:-@chr14:74300149:74300249:-	SE	protein_coding	chr14:74298069-74299547:74299675-74300149:-	NMD_ex	0.243662	NMD	ENSG00000119688
ABCD4	ABCD4_chr14:74300149:74300268:-@chr14:74299574:74299675:-@chr14:74302874:74302974:-	SE	protein_coding	chr14:74299675-74300149:74300268-74302874:-	NMD_ex	0.139429	NMD	ENSG00000119688
ABCD4	ABCD4_chr14:74297929:74298069:-@chr14:74296348:74296449:-@chr14:74300149:74300249:-	SE	protein_coding	chr14:74296449-74297929:74298069-74300149:-	ORF_changing	0.209017	Non-NMD	ENSG00000119688
ABCD4	ABCD4_chr14:74293153:74293279:-@chr14:74292768:74292869:-@chr14:74295147:74295247:-	SE	protein_coding	chr14:74292869-74293153:74293279-74295147:-	ORF_preserving	0.2035	Non-NMD	ENSG00000119688
ABCD4	ABCD4_chr14:74293153:74293310:-@chr14:74292768:74292869:-@chr14:74295147:74295247:-	SE	protein_coding	chr14:74292869-74293153:74293310-74295147:-	NMD_in	0.228196	NMD	ENSG00000119688
ABCD4	ABCD4_chr14:74297638:74298069:-@chr14:74296348:74296449:-@chr14:74300149:74300249:-	SE	protein_coding	chr14:74296449-74297638:74298069-74300149:-	NMD_in	0.489417	NMD	ENSG00000119688
ABCE1	ABCE1_chr4:145110967:145111064:+@chr4:145110343:145110444:+@chr4:145112238:145112338:+	SE	protein_coding	chr4:145110444-145110967:145111064-145112238:+	NMD_ex	0.265548	NMD	ENSG00000164163
ABCE1	ABCE1_chr4:145121603:145121813:+@chr4:145121290:145121391:+@chr4:145123020:145123120:+	SE	protein_coding	chr4:145121391-145121603:145121813-145123020:+	NMD_in	0.298888	NMD	ENSG00000164163
ABCF1	ABCF1_chr6:30577408:30577455:+@chr6:30571459:30571560:+@chr6:30577817:30577917:+	SE	protein_coding	chr6:30571560-30577408:30577455-30577817:+	NMD_ex	0.113411	Non-NMD	ENSG00000204574
ABCF1	ABCF1_chr6:30582393:30582507:+@chr6:30580418:30580519:+@chr6:30583065:30583165:+	SE	protein_coding	chr6:30580519-30582393:30582507-30583065:+	ORF_preserving	0.0408432	Non-NMD	ENSG00000204574
ABCF3	ABCF3_chr3:184188663:184188670:+@chr3:184188306:184188407:+@chr3:184188760:184188860:+	SE	protein_coding	chr3:184188407-184188663:184188670-184188760:+	NMD_in	0.275015	NMD	ENSG00000161204
ABCG1	ABCG1_chr21:42276894:42276945:+@chr21:42273334:42273435:+@chr21:42282273:42282373:+	SE	protein_coding	chr21:42273435-42276894:42276945-42282273:+	ORF_preserving	0.351171	Non-NMD	ENSG00000160179
ABCG1	ABCG1_chr21:42206945:42206986:+@chr21:42201622:42201723:+@chr21:42225670:42225770:+	SE	protein_coding	chr21:42201723-42206945:42206986-42225670:+	NMD_in	0.122201	Non-NMD	ENSG00000160179
ABCG2	ABCG2_chr4:88211665:88211803:-@chr4:88139913:88140014:-@chr4:88230993:88231093:-	SE	protein_coding	chr4:88140014-88211665:88211803-88230993:-	5UTR	Inf	Non-NMD	ENSG00000118777
ABCG5	ABCG5_chr2:43824218:43824432:-@chr2:43824017:43824118:-@chr2:43827982:43828082:-	SE	protein_coding	chr2:43824118-43824218:43824432-43827982:-	#N/A	#N/A	#N/A	ENSG00000138075
ABHD1	ABHD1_chr2:27128440:27128601:+@chr2:27123961:27124062:+@chr2:27128944:27129044:+	SE	protein_coding	chr2:27124062-27128440:27128601-27128944:+	NMD_ex_in	-0.0375747	Non-NMD	ENSG00000143994
ABHD1	ABHD1_chr2:27129315:27129361:+@chr2:27129026:27129127:+@chr2:27129513:27129613:+	SE	protein_coding	chr2:27129127-27129315:27129361-27129513:+	NMD_ex	0.198439	NMD	ENSG00000143994
ABHD10	ABHD10_chr3:111986263:111986375:+@chr3:111979102:111979203:+@chr3:111986913:111987013:+	SE	protein_coding	chr3:111979203-111986263:111986375-111986913:+	ORF_changing	0.217327	Non-NMD	ENSG00000144827
ABHD10	ABHD10_chr3:111981783:111981967:+@chr3:111979102:111979203:+@chr3:111986263:111986363:+	SE	protein_coding	chr3:111979203-111981783:111981967-111986263:+	NMD_ex	0.185657	NMD	ENSG00000144827
ABHD10	ABHD10_chr3:111990699:111990751:+@chr3:111986950:111987051:+@chr3:111991376:111991476:+	SE	protein_coding	chr3:111987051-111990699:111990751-111991376:+	ORF_changing	0.215816	Non-NMD	ENSG00000144827
ABHD11	ABHD11_chr7:73737220:73737391:-@chr7:73737009:73737110:-@chr7:73737561:73737661:-	SE	protein_coding	chr7:73737110-73737220:73737391-73737561:-	ORF_preserving	0.240352	Non-NMD	ENSG00000106077
ABHD11	ABHD11_chr7:73736928:73737110:-@chr7:73736590:73736691:-@chr7:73737561:73737661:-	SE	protein_coding	chr7:73736691-73736928:73737110-73737561:-	ORF_changing	0.301536	Non-NMD	ENSG00000106077
ABHD11	ABHD11_chr7:73736928:73737220:-@chr7:73736590:73736691:-@chr7:73737561:73737661:-	SE	protein_coding	chr7:73736691-73736928:73737220-73737561:-	NMD_in	0.730164	NMD	ENSG00000106077
ABHD11	ABHD11_chr7:73737220:73737360:-@chr7:73737009:73737110:-@chr7:73737561:73737661:-	SE	protein_coding	chr7:73737110-73737220:73737360-73737561:-	NMD_in	0.578167	NMD	ENSG00000106077
ABHD11	ABHD11_chr7:73737875:73738072:-@chr7:73737634:73737735:-@chr7:73738327:73738427:-	SE	protein_coding	chr7:73737735-73737875:73738072-73738327:-	NMD_in	0.399487	NMD	ENSG00000106077
ABHD11	ABHD11_chr7:73737875:73738142:-@chr7:73737634:73737735:-@chr7:73738327:73738427:-	SE	protein_coding	chr7:73737735-73737875:73738142-73738327:-	NMD_in	0.469527	NMD	ENSG00000106077
ABHD12	ABHD12_chr20:25300698:25300884:-@chr20:25294929:25295030:-@chr20:25302218:25302318:-	SE	protein_coding	chr20:25295030-25300698:25300884-25302218:-	NMD_in	0.452388	NMD	ENSG00000100997
ABHD12	ABHD12_chr20:25302218:25302346:-@chr20:25300783:25300884:-@chr20:25303549:25303649:-	SE	protein_coding	chr20:25300884-25302218:25302346-25303549:-	ORF_changing	0.230529	Non-NMD	ENSG00000100997
ABHD12	ABHD12_chr20:25303549:25303628:-@chr20:25302245:25302346:-@chr20:25306832:25306932:-	SE	protein_coding	chr20:25302346-25303549:25303628-25306832:-	ORF_changing	0.216976	Non-NMD	ENSG00000100997
ABHD12	ABHD12_chr20:25306832:25306915:-@chr20:25303527:25303628:-@chr20:25307965:25308065:-	SE	protein_coding	chr20:25303628-25306832:25306915-25307965:-	NMD_ex	0.340545	NMD	ENSG00000100997
ABHD12	ABHD12_chr20:25309445:25309575:-@chr20:25308393:25308494:-@chr20:25314924:25315024:-	SE	protein_coding	chr20:25308494-25309445:25309575-25314924:-	NMD_ex	0.145894	NMD	ENSG00000100997
ABHD12	ABHD12_chr20:25314924:25314970:-@chr20:25309474:25309575:-@chr20:25317047:25317147:-	SE	protein_coding	chr20:25309575-25314924:25314970-25317047:-	NMD_ex	-0.00664172	Non-NMD	ENSG00000100997
ABHD12	ABHD12_chr20:25301718:25302034:-@chr20:25300783:25300884:-@chr20:25302218:25302318:-	SE	protein_coding	chr20:25300884-25301718:25302034-25302218:-	ORF_changing	0.457363	Non-NMD	ENSG00000100997
ABHD12	ABHD12_chr20:25302218:25302276:-@chr20:25300783:25300884:-@chr20:25303549:25303649:-	SE	protein_coding	chr20:25300884-25302218:25302276-25303549:-	#N/A	#N/A	#N/A	ENSG00000100997
ABHD12	ABHD12_chr20:25301718:25301833:-@chr20:25300783:25300884:-@chr20:25302218:25302318:-	SE	protein_coding	chr20:25300884-25301718:25301833-25302218:-	ORF_changing	0.347512	Non-NMD	ENSG00000100997
ABHD12	ABHD12_chr20:25301248:25301294:-@chr20:25300783:25300884:-@chr20:25302218:25302318:-	SE	protein_coding	chr20:25300884-25301248:25301294-25302218:-	ORF_changing	0.211574	Non-NMD	ENSG00000100997
ABHD12	ABHD12_chr20:25301331:25301378:-@chr20:25300783:25300884:-@chr20:25302218:25302318:-	SE	protein_coding	chr20:25300884-25301331:25301378-25302218:-	ORF_changing	0.282432	Non-NMD	ENSG00000100997
ABHD12	ABHD12_chr20:25341945:25342096:-@chr20:25339250:25339351:-@chr20:25389925:25390025:-	SE	protein_coding	chr20:25339351-25341945:25342096-25389925:-	5UTR	Inf	Non-NMD	ENSG00000100997
ABHD12	ABHD12_chr20:25338884:25339004:-@chr20:25323329:25323430:-@chr20:25339226:25339326:-	SE	protein_coding	chr20:25323430-25338884:25339004-25339226:-	NMD_in	0.241426	NMD	ENSG00000100997
ABHD12B	ABHD12B_chr14:50877951:50878079:+@chr14:50872177:50872278:+@chr14:50878744:50878844:+	SE	protein_coding	chr14:50872278-50877951:50878079-50878744:+	NMD_ex	0.338219	NMD	ENSG00000131969
ABHD12B	ABHD12B_chr14:50878744:50878847:+@chr14:50872177:50872278:+@chr14:50880451:50880551:+	SE	protein_coding	chr14:50872278-50878744:50878847-50880451:+	NMD_in	0.216838	NMD	ENSG00000131969
ABHD12B	ABHD12B_chr14:50895563:50895722:+@chr14:50893657:50893758:+@chr14:50901828:50901928:+	SE	protein_coding	chr14:50893758-50895563:50895722-50901828:+	#N/A	#N/A	#N/A	ENSG00000131969
ABHD14A-ACY1	ABHD14A-ACY1_chr3:51984046:51984158:+@chr3:51978273:51978374:+@chr3:51985360:51985460:+	SE	protein_coding	chr3:51978374-51984046:51984158-51985360:+	ORF_changing	0.193637	Non-NMD	ENSG00000114786
ABHD14A-ACY1	ABHD14A-ACY1_chr3:51985851:51985946:+@chr3:51985364:51985465:+@chr3:51986254:51986354:+	SE	protein_coding	chr3:51985465-51985851:51985946-51986254:+	NMD_ex	0.14077	NMD	ENSG00000114786
ABHD14A-ACY1	ABHD14A-ACY1_chr3:51985851:51985946:+@chr3:51985364:51985465:+@chr3:51986254:51986354:+	SE	protein_coding	chr3:51985465-51985851:51985946-51986254:+	NMD_ex	0.14077	NMD	ENSG00000114786
ABHD14A-ACY1	ABHD14A-ACY1_chr3:51977870:51978082:+@chr3:51975103:51975204:+@chr3:51978258:51978358:+	SE	protein_coding	chr3:51975204-51977870:51978082-51978258:+	NMD_ex	0.306928	NMD	ENSG00000114786
ABHD14A-ACY1	ABHD14A-ACY1_chr3:51984046:51984158:+@chr3:51978273:51978374:+@chr3:51985206:51985306:+	SE	protein_coding	chr3:51978374-51984046:51984158-51985206:+	Start_codon	0.249175	Non-NMD	ENSG00000114786
ABHD14A-ACY1	ABHD14A-ACY1_chr3:51985206:51985271:+@chr3:51984057:51984158:+@chr3:51985360:51985460:+	SE	protein_coding	chr3:51984158-51985206:51985271-51985360:+	NMD_ex	0.281542	NMD	ENSG00000114786
ABHD14A-ACY1	ABHD14A-ACY1_chr3:51985206:51985271:+@chr3:51984057:51984158:+@chr3:51985360:51985460:+	SE	protein_coding	chr3:51984158-51985206:51985271-51985360:+	NMD_ex	0.281542	NMD	ENSG00000114786
ABHD14A-ACY1	ABHD14A-ACY1_chr3:51985206:51985271:+@chr3:51978273:51978374:+@chr3:51985360:51985460:+	SE	protein_coding	chr3:51978374-51985206:51985271-51985360:+	NMD_ex	0.328009	NMD	ENSG00000114786
ABHD14A-ACY1	ABHD14A-ACY1_chr3:51978258:51978374:+@chr3:51975103:51975204:+@chr3:51984046:51984146:+	SE	protein_coding	chr3:51975204-51978258:51978374-51984046:+	NMD_in	0.312686	NMD	ENSG00000114786
ABHD14A-ACY1	ABHD14A-ACY1_chr3:51980392:51980628:+@chr3:51978273:51978374:+@chr3:51984046:51984146:+	SE	protein_coding	chr3:51978374-51980392:51980628-51984046:+	NMD_ex	0.387857	NMD	ENSG00000114786
ABHD14A-ACY1	ABHD14A-ACY1_chr3:51984060:51984158:+@chr3:51978273:51978374:+@chr3:51985360:51985460:+	SE	protein_coding	chr3:51978374-51984060:51984158-51985360:+	5UTR	0.197273	Non-NMD	ENSG00000114786
ABHD14B	ABHD14B_chr3:51971459:51971698:-@chr3:51970083:51970184:-@chr3:51973964:51974064:-	SE	protein_coding	chr3:51970184-51971459:51971698-51973964:-	Start_codon	Inf	Non-NMD	ENSG00000114779
ABHD14B	ABHD14B_chr3:51971459:51971892:-@chr3:51970083:51970184:-@chr3:51973964:51974064:-	SE	protein_coding	chr3:51970184-51971459:51971892-51973964:-	Start_codon	Inf	Non-NMD	ENSG00000114779
ABHD14B	ABHD14B_chr3:51971811:51971892:-@chr3:51971597:51971698:-@chr3:51973964:51974064:-	SE	protein_coding	chr3:51971698-51971811:51971892-51973964:-	5UTR	Inf	Non-NMD	ENSG00000114779
ABHD16A	ABHD16A_chr6:31696947:31697033:-@chr6:31693331:31693432:-@chr6:31700941:31701041:-	SE	protein_coding	chr6:31693432-31696947:31697033-31700941:-	NMD_ex	0.349229	NMD	ENSG00000204427
ABHD16A	ABHD16A_chr6:31701273:31701340:-@chr6:31700927:31701028:-@chr6:31702073:31702173:-	SE	protein_coding	chr6:31701028-31701273:31701340-31702073:-	NMD_ex	0.231406	NMD	ENSG00000204427
ABHD16A	ABHD16A_chr6:31702073:31702130:-@chr6:31700927:31701028:-@chr6:31703149:31703249:-	SE	protein_coding	chr6:31701028-31702073:31702130-31703149:-	ORF_preserving	0.0637887	Non-NMD	ENSG00000204427
ABHD17A	ABHD17A_chr19:1884468:1884543:-@chr19:1881703:1881804:-@chr19:1885351:1885451:-	SE	protein_coding	chr19:1881804-1884468:1884543-1885351:-	5UTR	Inf	Non-NMD	ENSG00000129968
ABHD17A	ABHD17A_chr19:1880895:1881048:-@chr19:1880014:1880115:-@chr19:1881234:1881334:-	SE	protein_coding	chr19:1880115-1880895:1881048-1881234:-	ORF_preserving	0.323072	Non-NMD	ENSG00000129968
ABHD17A	ABHD17A_chr19:1878663:1878904:-@chr19:1877586:1877687:-@chr19:1879920:1880020:-	SE	protein_coding	chr19:1877687-1878663:1878904-1879920:-	NMD_in	0.481346	NMD	ENSG00000129968
ABHD18	ABHD18_chr4:127989720:127989821:+@chr4:127984322:127984423:+@chr4:128008919:128009019:+	SE	protein_coding	chr4:127984423-127989720:127989821-128008919:+	NMD_ex	0.0896233	Non-NMD	ENSG00000164074
ABHD18	ABHD18_chr4:128021136:128021238:+@chr4:128020068:128020169:+@chr4:128028474:128028574:+	SE	protein_coding	chr4:128020169-128021136:128021238-128028474:+	ORF_preserving	0.168349	Non-NMD	ENSG00000164074
ABHD18	ABHD18_chr4:128001715:128001760:+@chr4:127984322:127984423:+@chr4:128008919:128009019:+	SE	protein_coding	chr4:127984423-128001715:128001760-128008919:+	Start_codon	0.399748	Non-NMD	ENSG00000164074
ABHD18	ABHD18_chr4:127965953:127966056:+@chr4:127965505:127965606:+@chr4:127982938:127983038:+	SE	protein_coding	chr4:127965606-127965953:127966056-127982938:+	5UTR	Inf	Non-NMD	ENSG00000164074
ABHD2	ABHD2_chr15:89102499:89102576:+@chr15:89088462:89088563:+@chr15:89103902:89104002:+	SE	protein_coding	chr15:89088563-89102499:89102576-89103902:+	5UTR	Inf	Non-NMD	ENSG00000140526
ABHD2	ABHD2_chr15:89104181:89104270:+@chr15:89103943:89104044:+@chr15:89113724:89113824:+	SE	protein_coding	chr15:89104044-89104181:89104270-89113724:+	5UTR	Inf	Non-NMD	ENSG00000140526
ABHD2	ABHD2_chr15:89103902:89104044:+@chr15:89088462:89088563:+@chr15:89113724:89113824:+	SE	protein_coding	chr15:89088563-89103902:89104044-89113724:+	5UTR	Inf	Non-NMD	ENSG00000140526
ABHD3	ABHD3_chr18:21683919:21683965:-@chr18:21664129:21664230:-@chr18:21702315:21702415:-	SE	protein_coding	chr18:21664230-21683919:21683965-21702315:-	NMD_ex	0.261038	NMD	ENSG00000158201
ABHD4	ABHD4_chr14:22605786:22605866:+@chr14:22603978:22604079:+@chr14:22606421:22606521:+	SE	protein_coding	chr14:22604079-22605786:22605866-22606421:+	NMD_in	0.584905	NMD	ENSG00000100439
ABHD4	ABHD4_chr14:22603924:22604079:+@chr14:22603661:22603762:+@chr14:22606421:22606521:+	SE	protein_coding	chr14:22603762-22603924:22604079-22606421:+	NMD_ex	0.373517	NMD	ENSG00000100439
ABHD5	ABHD5_chr3:43707653:43707771:+@chr3:43702486:43702587:+@chr3:43711708:43711808:+	SE	protein_coding	chr3:43702587-43707653:43707771-43711708:+	NMD_in	0.255556	NMD	ENSG00000011198
ABHD5	ABHD5_chr3:43714946:43715058:+@chr3:43711762:43711863:+@chr3:43717670:43717770:+	SE	protein_coding	chr3:43711863-43714946:43715058-43717670:+	NMD_ex	0.252217	NMD	ENSG00000011198
ABHD5	ABHD5_chr3:43717670:43717857:+@chr3:43714957:43715058:+@chr3:43718442:43718542:+	SE	protein_coding	chr3:43715058-43717670:43717857-43718442:+	NMD_ex	-0.0681147	Non-NMD	ENSG00000011198
ABHD5	ABHD5_chr3:43690380:43690710:+@chr3:43690101:43690202:+@chr3:43699275:43699375:+	SE	protein_coding	chr3:43690202-43690380:43690710-43699275:+	5UTR	Inf	Non-NMD	ENSG00000011198
ABHD5	ABHD5_chr3:43702214:43702587:+@chr3:43699260:43699361:+@chr3:43711708:43711808:+	SE	protein_coding	chr3:43699361-43702214:43702587-43711708:+	NMD_ex	-0.0109084	Non-NMD	ENSG00000011198
ABHD5	ABHD5_chr3:43733879:43733963:+@chr3:43718460:43718561:+@chr3:43734049:43734149:+	SE	protein_coding	chr3:43718561-43733879:43733963-43734049:+	NMD_in	0.649801	NMD	ENSG00000011198
ABHD5	ABHD5_chr3:43694902:43695153:+@chr3:43690938:43691039:+@chr3:43699275:43699375:+	SE	protein_coding	chr3:43691039-43694902:43695153-43699275:+	NMD_in	0.0852604	Non-NMD	ENSG00000011198
ABHD5	ABHD5_chr3:43702386:43702587:+@chr3:43699260:43699361:+@chr3:43711708:43711808:+	SE	protein_coding	chr3:43699361-43702386:43702587-43711708:+	ORF_changing	0.103718	Non-NMD	ENSG00000011198
ABHD5	ABHD5_chr3:43717765:43717857:+@chr3:43714957:43715058:+@chr3:43718442:43718542:+	SE	protein_coding	chr3:43715058-43717765:43717857-43718442:+	ORF_changing	-0.0184817	Non-NMD	ENSG00000011198
ABHD6	ABHD6_chr3:58249877:58249942:+@chr3:58237815:58237916:+@chr3:58256561:58256661:+	SE	protein_coding	chr3:58237916-58249877:58249942-58256561:+	5UTR	Inf	Non-NMD	ENSG00000163686
ABHD6	ABHD6_chr3:58258402:58258624:+@chr3:58256604:58256705:+@chr3:58267188:58267288:+	SE	protein_coding	chr3:58256705-58258402:58258624-58267188:+	NMD_in	0.296702	NMD	ENSG00000163686
ABHD8	ABHD8_chr19:17302182:17302232:-@chr19:17301523:17301624:-@chr19:17303241:17303341:-	SE	protein_coding	chr19:17301624-17302182:17302232-17303241:-	5UTR	Inf	Non-NMD	ENSG00000127220
ABI1	ABI1_chr10:26759061:26759235:-@chr10:26751682:26751783:-@chr10:26765217:26765317:-	SE	protein_coding	chr10:26751783-26759061:26759235-26765217:-	ORF_preserving	0.105106	Non-NMD	ENSG00000136754
ABI1	ABI1_chr10:26771074:26771089:-@chr10:26770244:26770345:-@chr10:26777064:26777164:-	SE	protein_coding	chr10:26770345-26771074:26771089-26777064:-	ORF_preserving	-0.0715223	Non-NMD	ENSG00000136754
ABI1	ABI1_chr10:26755654:26755741:-@chr10:26751682:26751783:-@chr10:26759061:26759161:-	SE	protein_coding	chr10:26751783-26755654:26755741-26759061:-	ORF_preserving	0.333202	Non-NMD	ENSG00000136754
ABI1	ABI1_chr10:26759061:26759235:-@chr10:26755640:26755741:-@chr10:26765217:26765317:-	SE	protein_coding	chr10:26755741-26759061:26759235-26765217:-	ORF_preserving	0.119261	Non-NMD	ENSG00000136754
ABI1	ABI1_chr10:26763879:26763960:-@chr10:26759137:26759238:-@chr10:26765217:26765317:-	SE	protein_coding	chr10:26759238-26763879:26763960-26765217:-	ORF_preserving	0.305864	Non-NMD	ENSG00000136754
ABI1	ABI1_chr10:26759061:26759238:-@chr10:26755640:26755741:-@chr10:26765217:26765317:-	SE	protein_coding	chr10:26755741-26759061:26759238-26765217:-	ORF_preserving	0.119261	Non-NMD	ENSG00000136754
ABI1	ABI1_chr10:26777064:26777241:-@chr10:26770244:26770345:-@chr10:26823137:26823237:-	SE	protein_coding	chr10:26770345-26777064:26777241-26823137:-	ORF_preserving	-0.0112026	Non-NMD	ENSG00000136754
ABI1	ABI1_chr10:26759061:26759238:-@chr10:26751682:26751783:-@chr10:26765217:26765317:-	SE	protein_coding	chr10:26751783-26759061:26759238-26765217:-	ORF_preserving	0.105106	Non-NMD	ENSG00000136754
ABI1	ABI1_chr10:26839732:26839783:-@chr10:26823204:26823305:-@chr10:26860746:26860846:-	SE	protein_coding	chr10:26823305-26839732:26839783-26860746:-	ORF_preserving	-0.0202421	Non-NMD	ENSG00000136754
ABI1	ABI1_chr10:26755654:26755741:-@chr10:26751682:26751783:-@chr10:26765217:26765317:-	SE	protein_coding	chr10:26751783-26755654:26755741-26765217:-	ORF_preserving	0.195174	Non-NMD	ENSG00000136754
ABI2	ABI2_chr2:203394699:203394846:+@chr2:203391042:203391143:+@chr2:203395655:203395755:+	SE	protein_coding	chr2:203391143-203394699:203394846-203395655:+	ORF_preserving	-0.121613	Non-NMD	ENSG00000138443
ABI2	ABI2_chr2:203395655:203395780:+@chr2:203394745:203394846:+@chr2:203402575:203402675:+	SE	protein_coding	chr2:203394846-203395655:203395780-203402575:+	NMD_ex	0.163881	NMD	ENSG00000138443
ABI2	ABI2_chr2:203411284:203411371:+@chr2:203402633:203402734:+@chr2:203416907:203417007:+	SE	protein_coding	chr2:203402734-203411284:203411371-203416907:+	ORF_preserving	0.11656	Non-NMD	ENSG00000138443
ABI2	ABI2_chr2:203351554:203351678:+@chr2:203328530:203328631:+@chr2:203366876:203366976:+	SE	protein_coding	chr2:203328631-203351554:203351678-203366876:+	NMD_in	0.228627	NMD	ENSG00000138443
ABI2	ABI2_chr2:203396784:203396967:+@chr2:203395679:203395780:+@chr2:203402575:203402675:+	SE	protein_coding	chr2:203395780-203396784:203396967-203402575:+	ORF_preserving	-0.0396815	Non-NMD	ENSG00000138443
ABI2	ABI2_chr2:203355153:203355324:+@chr2:203328530:203328631:+@chr2:203366876:203366976:+	SE	protein_coding	chr2:203328631-203355153:203355324-203366876:+	NMD_in	0.2154	NMD	ENSG00000138443
ABI2	ABI2_chr2:203382188:203382206:+@chr2:203380283:203380384:+@chr2:203391045:203391145:+	SE	protein_coding	chr2:203380384-203382188:203382206-203391045:+	ORF_preserving	-0.0361013	Non-NMD	ENSG00000138443
ABI2	ABI2_chr2:203342196:203342230:+@chr2:203328530:203328631:+@chr2:203366876:203366976:+	SE	protein_coding	chr2:203328631-203342196:203342230-203366876:+	NMD_in	0.157008	NMD	ENSG00000138443
ABI2	ABI2_chr2:203374819:203374852:+@chr2:203366943:203367044:+@chr2:203376056:203376156:+	SE	protein_coding	chr2:203367044-203374819:203374852-203376056:+	ORF_preserving	0.463411	Non-NMD	ENSG00000138443
ABI2	ABI2_chr2:203396883:203396967:+@chr2:203395679:203395780:+@chr2:203402575:203402675:+	SE	protein_coding	chr2:203395780-203396883:203396967-203402575:+	ORF_preserving	0.0767612	Non-NMD	ENSG00000138443
ABI2	ABI2_chr2:203375931:203376132:+@chr2:203366943:203367044:+@chr2:203380207:203380307:+	SE	protein_coding	chr2:203367044-203375931:203376132-203380207:+	NMD_in	0.321891	NMD	ENSG00000138443
ABI2	ABI2_chr2:203376056:203376132:+@chr2:203366943:203367044:+@chr2:203380207:203380307:+	SE	protein_coding	chr2:203367044-203376056:203376132-203380207:+	NMD_in	0.391183	NMD	ENSG00000138443
ABI2	ABI2_chr2:203403316:203403361:+@chr2:203402633:203402734:+@chr2:203416907:203417007:+	SE	protein_coding	chr2:203402734-203403316:203403361-203416907:+	ORF_preserving	0.152871	Non-NMD	ENSG00000138443
ABI2	ABI2_chr2:203395658:203395780:+@chr2:203394745:203394846:+@chr2:203402575:203402675:+	SE	protein_coding	chr2:203394846-203395658:203395780-203402575:+	#N/A	#N/A	#N/A	ENSG00000138443
ABI3BP	ABI3BP_chr3:100787727:100787802:-@chr3:100780108:100780209:-@chr3:100789453:100789553:-	SE	protein_coding	chr3:100780209-100787727:100787802-100789453:-	ORF_preserving	0.0107313	Non-NMD	ENSG00000154175
ABI3BP	ABI3BP_chr3:100792690:100792768:-@chr3:100789415:100789516:-@chr3:100794922:100795022:-	SE	protein_coding	chr3:100789516-100792690:100792768-100794922:-	ORF_preserving	0.0142375	Non-NMD	ENSG00000154175
ABI3BP	ABI3BP_chr3:100795803:100795851:-@chr3:100794902:100795003:-@chr3:100796408:100796508:-	SE	protein_coding	chr3:100795003-100795803:100795851-100796408:-	ORF_preserving	-0.120376	Non-NMD	ENSG00000154175
ABI3BP	ABI3BP_chr3:100828392:100828452:-@chr3:100825743:100825844:-@chr3:100829580:100829680:-	SE	protein_coding	chr3:100825844-100828392:100828452-100829580:-	ORF_preserving	-0.0562381	Non-NMD	ENSG00000154175
ABI3BP	ABI3BP_chr3:100829580:100829664:-@chr3:100828351:100828452:-@chr3:100830577:100830677:-	SE	protein_coding	chr3:100828452-100829580:100829664-100830577:-	ORF_preserving	-0.0168804	Non-NMD	ENSG00000154175
ABI3BP	ABI3BP_chr3:100830577:100830634:-@chr3:100829563:100829664:-@chr3:100832263:100832363:-	SE	protein_coding	chr3:100829664-100830577:100830634-100832263:-	ORF_preserving	-0.104273	Non-NMD	ENSG00000154175
ABI3BP	ABI3BP_chr3:100838209:100838284:-@chr3:100837070:100837171:-@chr3:100838401:100838501:-	SE	protein_coding	chr3:100837171-100838209:100838284-100838401:-	ORF_preserving	-0.126168	Non-NMD	ENSG00000154175
ABI3BP	ABI3BP_chr3:100840071:100840164:-@chr3:100839515:100839616:-@chr3:100840819:100840919:-	SE	protein_coding	chr3:100839616-100840071:100840164-100840819:-	ORF_preserving	-0.242195	Non-NMD	ENSG00000154175
ABI3BP	ABI3BP_chr3:100851874:100851940:-@chr3:100850633:100850734:-@chr3:100862310:100862410:-	SE	protein_coding	chr3:100850734-100851874:100851940-100862310:-	ORF_preserving	-0.186478	Non-NMD	ENSG00000154175
ABI3BP	ABI3BP_chr3:100862837:100862909:-@chr3:100862284:100862385:-@chr3:100864001:100864101:-	SE	protein_coding	chr3:100862385-100862837:100862909-100864001:-	ORF_preserving	-0.122195	Non-NMD	ENSG00000154175
ABI3BP	ABI3BP_chr3:100864001:100864076:-@chr3:100862808:100862909:-@chr3:100864832:100864932:-	SE	protein_coding	chr3:100862909-100864001:100864076-100864832:-	ORF_preserving	-0.126168	Non-NMD	ENSG00000154175
ABI3BP	ABI3BP_chr3:100926301:100926481:-@chr3:100902585:100902686:-@chr3:100993305:100993405:-	SE	protein_coding	chr3:100902686-100926301:100926481-100993305:-	ORF_preserving	-0.342588	Non-NMD	ENSG00000154175
ABI3BP	ABI3BP_chr3:100796408:100796468:-@chr3:100794902:100795003:-@chr3:100804791:100804891:-	SE	protein_coding	chr3:100795003-100796408:100796468-100804791:-	ORF_preserving	-0.0348172	Non-NMD	ENSG00000154175
ABI3BP	ABI3BP_chr3:100837123:100837171:-@chr3:100835559:100835660:-@chr3:100839568:100839668:-	SE	protein_coding	chr3:100835660-100837123:100837171-100839568:-	ORF_preserving	-0.0828518	Non-NMD	ENSG00000154175
ABI3BP	ABI3BP_chr3:100821053:100821113:-@chr3:100808134:100808235:-@chr3:100822588:100822688:-	SE	protein_coding	chr3:100808235-100821053:100821113-100822588:-	#N/A	#N/A	#N/A	ENSG00000154175
ABI3BP	ABI3BP_chr3:100838401:100838464:-@chr3:100837070:100837171:-@chr3:100839568:100839668:-	SE	protein_coding	chr3:100837171-100838401:100838464-100839568:-	ORF_preserving	-0.00172051	Non-NMD	ENSG00000154175
ABI3BP	ABI3BP_chr3:100862837:100862909:-@chr3:100862284:100862385:-@chr3:100864832:100864932:-	SE	protein_coding	chr3:100862385-100862837:100862909-100864832:-	ORF_preserving	0.0602343	Non-NMD	ENSG00000154175
ABI3BP	ABI3BP_chr3:100835600:100835660:-@chr3:100834672:100834773:-@chr3:100846371:100846471:-	SE	protein_coding	chr3:100834773-100835600:100835660-100846371:-	#N/A	#N/A	#N/A	ENSG00000154175
ABI3BP	ABI3BP_chr3:100864001:100864076:-@chr3:100862284:100862385:-@chr3:100864832:100864932:-	SE	protein_coding	chr3:100862385-100864001:100864076-100864832:-	ORF_preserving	0.0602343	Non-NMD	ENSG00000154175
ABI3BP	ABI3BP_chr3:100945579:100945676:-@chr3:100926380:100926481:-@chr3:100993305:100993405:-	SE	protein_coding	chr3:100926481-100945579:100945676-100993305:-	NMD_in	0.252698	NMD	ENSG00000154175
ABITRAM	ABITRAM_chr9:108935637:108935689:+@chr9:108934464:108934565:+@chr9:108936307:108936407:+	SE	protein_coding	chr9:108934565-108935637:108935689-108936307:+	NMD_ex	-0.0113246	Non-NMD	ENSG00000119328
ABL2	ABL2_chr1:179133311:179133374:-@chr1:179131380:179131481:-@chr1:179142932:179143032:-	SE	protein_coding	chr1:179131481-179133311:179133374-179142932:-	ORF_preserving	0.330686	Non-NMD	ENSG00000143322
ABL2	ABL2_chr1:179133311:179133374:-@chr1:179131380:179131481:-@chr1:179229240:179229340:-	SE	protein_coding	chr1:179131481-179133311:179133374-179229240:-	ORF_preserving	0.42123	Non-NMD	ENSG00000143322
ABLIM1	ABLIM1_chr10:114447879:114448020:-@chr10:114445302:114445403:-@chr10:114451623:114451723:-	SE	protein_coding	chr10:114445403-114447879:114448020-114451623:-	ORF_preserving	-0.108985	Non-NMD	ENSG00000099204
ABLIM1	ABLIM1_chr10:114453378:114453483:-@chr10:114451570:114451671:-@chr10:114465697:114465797:-	SE	protein_coding	chr10:114451671-114453378:114453483-114465697:-	ORF_preserving	-0.277321	Non-NMD	ENSG00000099204
ABLIM1	ABLIM1_chr10:114473878:114473956:-@chr10:114473031:114473132:-@chr10:114487957:114488057:-	SE	protein_coding	chr10:114473132-114473878:114473956-114487957:-	ORF_preserving	0.168287	Non-NMD	ENSG00000099204
ABLIM1	ABLIM1_chr10:114485296:114485380:-@chr10:114473855:114473956:-@chr10:114487957:114488057:-	SE	protein_coding	chr10:114473956-114485296:114485380-114487957:-	ORF_preserving	-0.15714	Non-NMD	ENSG00000099204
ABLIM1	ABLIM1_chr10:114447879:114448026:-@chr10:114445302:114445403:-@chr10:114451623:114451723:-	SE	protein_coding	chr10:114445403-114447879:114448026-114451623:-	ORF_preserving	-0.314465	Non-NMD	ENSG00000099204
ABLIM1	ABLIM1_chr10:114463044:114463164:-@chr10:114453382:114453483:-@chr10:114465697:114465797:-	SE	protein_coding	chr10:114453483-114463044:114463164-114465697:-	ORF_preserving	-0.224399	Non-NMD	ENSG00000099204
ABLIM1	ABLIM1_chr10:114481478:114481526:-@chr10:114473855:114473956:-@chr10:114487957:114488057:-	SE	protein_coding	chr10:114473956-114481478:114481526-114487957:-	ORF_preserving	0.0177586	Non-NMD	ENSG00000099204
ABLIM2	ABLIM2_chr4:8020201:8020303:-@chr4:8019570:8019671:-@chr4:8029655:8029755:-	SE	protein_coding	chr4:8019671-8020201:8020303-8029655:-	ORF_preserving	-0.00817115	Non-NMD	ENSG00000163995
ABLIM2	ABLIM2_chr4:8032647:8032680:-@chr4:8029675:8029776:-@chr4:8036148:8036248:-	SE	protein_coding	chr4:8029776-8032647:8032680-8036148:-	ORF_preserving	0.068406	Non-NMD	ENSG00000163995
ABLIM2	ABLIM2_chr4:8027758:8027857:-@chr4:8020202:8020303:-@chr4:8029655:8029755:-	SE	protein_coding	chr4:8020303-8027758:8027857-8029655:-	ORF_preserving	0.0349443	Non-NMD	ENSG00000163995
ABLIM2	ABLIM2_chr4:8019617:8019671:-@chr4:8009001:8009102:-@chr4:8029655:8029755:-	SE	protein_coding	chr4:8009102-8019617:8019671-8029655:-	ORF_preserving	0.0680432	Non-NMD	ENSG00000163995
ABLIM3	ABLIM3_chr5:149242490:149242538:+@chr5:149239787:149239888:+@chr5:149244880:149244980:+	SE	protein_coding	chr5:149239888-149242490:149242538-149244880:+	ORF_preserving	0.101075	Non-NMD	ENSG00000173210
ABLIM3	ABLIM3_chr5:149240675:149240774:+@chr5:149239787:149239888:+@chr5:149242490:149242590:+	SE	protein_coding	chr5:149239888-149240675:149240774-149242490:+	ORF_preserving	0.185838	Non-NMD	ENSG00000173210
ABLIM3	ABLIM3_chr5:149199043:149199122:+@chr5:149198301:149198402:+@chr5:149200315:149200415:+	SE	protein_coding	chr5:149198402-149199043:149199122-149200315:+	NMD_in	0.440879	NMD	ENSG00000173210
ABR	ABR_chr17:1056034:1056109:-@chr17:1050533:1050634:-@chr17:1056997:1057097:-	SE	protein_coding	chr17:1050634-1056034:1056109-1056997:-	ORF_preserving	-7.40891e-05	Non-NMD	ENSG00000159842
ABR	ABR_chr17:1100636:1100735:-@chr17:1091749:1091850:-@chr17:1125182:1125282:-	SE	protein_coding	chr17:1091850-1100636:1100735-1125182:-	ORF_preserving	-0.148822	Non-NMD	ENSG00000159842
ABR	ABR_chr17:1012473:1012557:-@chr17:1011884:1011985:-@chr17:1012687:1012787:-	SE	protein_coding	chr17:1011985-1012473:1012557-1012687:-	NMD_in	0.321214	NMD	ENSG00000159842
ABR	ABR_chr17:1177916:1178059:-@chr17:1125266:1125367:-@chr17:1179666:1179766:-	SE	protein_coding	chr17:1125367-1177916:1178059-1179666:-	NMD_in	0.260978	NMD	ENSG00000159842
ABRAXAS1	ABRAXAS1_chr4:83472221:83472288:-@chr4:83470295:83470396:-@chr4:83476642:83476742:-	SE	protein_coding	chr4:83470396-83472221:83472288-83476642:-	NMD_ex	-0.0173953	Non-NMD	ENSG00000163322
ABRAXAS1	ABRAXAS1_chr4:83483991:83484166:-@chr4:83482143:83482244:-@chr4:83484985:83485085:-	SE	protein_coding	chr4:83482244-83483991:83484166-83484985:-	NMD_in	0.105823	Non-NMD	ENSG00000163322
ABTB1	ABTB1_chr3:127679572:127679679:+@chr3:127677742:127677843:+@chr3:127679984:127680084:+	SE	protein_coding	chr3:127677843-127679572:127679679-127679984:+	NMD_in	0.423467	NMD	ENSG00000114626
ABTB3	ABTB3_chr12:107520486:107520636:+@chr12:107319974:107320075:+@chr12:107543934:107544034:+	SE	protein_coding	chr12:107320075-107520486:107520636-107543934:+	ORF_preserving	0.297172	Non-NMD	ENSG00000151136
ACAA1	ACAA1_chr3:38133951:38134009:-@chr3:38131904:38132005:-@chr3:38136591:38136691:-	SE	protein_coding	chr3:38132005-38133951:38134009-38136591:-	NMD_ex	0.188582	NMD	ENSG00000060971
ACAA1	ACAA1_chr3:38131925:38132005:-@chr3:38129287:38129388:-@chr3:38133951:38134051:-	SE	protein_coding	chr3:38129388-38131925:38132005-38133951:-	NMD_in	0.34419	NMD	ENSG00000060971
ACAA1	ACAA1_chr3:38126161:38126341:-@chr3:38125780:38125881:-@chr3:38126509:38126609:-	SE	protein_coding	chr3:38125881-38126161:38126341-38126509:-	ORF_preserving	-0.0990399	Non-NMD	ENSG00000060971
ACAA1	ACAA1_chr3:38129289:38129388:-@chr3:38127765:38127866:-@chr3:38131595:38131695:-	SE	protein_coding	chr3:38127866-38129289:38129388-38131595:-	ORF_preserving	-0.203549	Non-NMD	ENSG00000060971
ACAA1	ACAA1_chr3:38131595:38131638:-@chr3:38129287:38129388:-@chr3:38131925:38132025:-	SE	protein_coding	chr3:38129388-38131595:38131638-38131925:-	NMD_ex	0.129692	Non-NMD	ENSG00000060971
ACAA1	ACAA1_chr3:38134508:38134552:-@chr3:38133908:38134009:-@chr3:38136591:38136691:-	SE	protein_coding	chr3:38134009-38134508:38134552-38136591:-	NMD_in	0.132636	NMD	ENSG00000060971
ACAA1	ACAA1_chr3:38135183:38135294:-@chr3:38134451:38134552:-@chr3:38136591:38136691:-	SE	protein_coding	chr3:38134552-38135183:38135294-38136591:-	ORF_preserving	0.219444	Non-NMD	ENSG00000060971
ACACA	ACACA_chr17:37151300:37151421:-@chr17:37149873:37149974:-@chr17:37155682:37155782:-	SE	protein_coding	chr17:37149974-37151300:37151421-37155682:-	NMD_ex	0.323389	NMD	ENSG00000278540
ACACA	ACACA_chr17:37179259:37179406:-@chr17:37161949:37162050:-@chr17:37181200:37181300:-	SE	protein_coding	chr17:37162050-37179259:37179406-37181200:-	ORF_preserving	-0.12085	Non-NMD	ENSG00000278540
ACACA	ACACA_chr17:37210466:37210490:-@chr17:37207699:37207800:-@chr17:37221723:37221823:-	SE	protein_coding	chr17:37207800-37210466:37210490-37221723:-	ORF_preserving	-0.0654846	Non-NMD	ENSG00000278540
ACACA	ACACA_chr17:37289417:37289528:-@chr17:37284869:37284970:-@chr17:37299279:37299379:-	SE	protein_coding	chr17:37284970-37289417:37289528-37299279:-	NMD_in	0.268324	NMD	ENSG00000278540
ACACA	ACACA_chr17:37289417:37289528:-@chr17:37284869:37284970:-@chr17:37330172:37330272:-	SE	protein_coding	chr17:37284970-37289417:37289528-37330172:-	NMD_in	0.243025	NMD	ENSG00000278540
ACACA	ACACA_chr17:37345252:37345382:-@chr17:37339749:37339850:-@chr17:37365442:37365542:-	SE	protein_coding	chr17:37339850-37345252:37345382-37365442:-	5UTR	Inf	Non-NMD	ENSG00000278540
ACACB	ACACB_chr12:109247605:109247703:+@chr12:109246347:109246448:+@chr12:109249983:109250083:+	SE	protein_coding	chr12:109246448-109247605:109247703-109249983:+	NMD_ex	0.389315	NMD	ENSG00000076555
ACACB	ACACB_chr12:109260064:109260149:+@chr12:109259007:109259108:+@chr12:109260479:109260579:+	SE	protein_coding	chr12:109259108-109260064:109260149-109260479:+	NMD_in	0.442906	NMD	ENSG00000076555
ACAD10	ACAD10_chr12:111712497:111712657:+@chr12:111709583:111709684:+@chr12:111715820:111715920:+	SE	protein_coding	chr12:111709684-111712497:111712657-111715820:+	NMD_ex	0.19376	NMD	ENSG00000111271
ACAD10	ACAD10_chr12:111715820:111715962:+@chr12:111712556:111712657:+@chr12:111721670:111721770:+	SE	protein_coding	chr12:111712657-111715820:111715962-111721670:+	NMD_ex	0.182676	NMD	ENSG00000111271
ACAD10	ACAD10_chr12:111727961:111728143:+@chr12:111721638:111721739:+@chr12:111729805:111729905:+	SE	protein_coding	chr12:111721739-111727961:111728143-111729805:+	NMD_ex	0.26053	NMD	ENSG00000111271
ACAD10	ACAD10_chr12:111729805:111729956:+@chr12:111728042:111728143:+@chr12:111733922:111734022:+	SE	protein_coding	chr12:111728143-111729805:111729956-111733922:+	NMD_ex	0.280127	NMD	ENSG00000111271
ACAD10	ACAD10_chr12:111686350:111686374:+@chr12:111686138:111686239:+@chr12:111692696:111692796:+	SE	protein_coding	chr12:111686239-111686350:111686374-111692696:+	5UTR	Inf	Non-NMD	ENSG00000111271
ACAD10	ACAD10_chr12:111710272:111710365:+@chr12:111709583:111709684:+@chr12:111712497:111712597:+	SE	protein_coding	chr12:111709684-111710272:111710365-111712497:+	ORF_preserving	-0.0790113	Non-NMD	ENSG00000111271
ACAD10	ACAD10_chr12:111747587:111747725:+@chr12:111747284:111747385:+@chr12:111748316:111748416:+	SE	protein_coding	chr12:111747385-111747587:111747725-111748316:+	ORF_preserving	-0.185995	Non-NMD	ENSG00000111271
ACAD11	ACAD11_chr3:132575771:132575926:-@chr3:132561116:132561217:-@chr3:132576943:132577043:-	SE	protein_coding	chr3:132561217-132575771:132575926-132576943:-	NMD_ex	0.186609	NMD	ENSG00000240303
ACAD8	ACAD8_chr11:134257087:134257257:+@chr11:134253608:134253709:+@chr11:134258514:134258614:+	SE	protein_coding	chr11:134253709-134257087:134257257-134258514:+	ORF_changing	0.342386	Non-NMD	ENSG00000151498
ACAD8	ACAD8_chr11:134258514:134258624:+@chr11:134257156:134257257:+@chr11:134259007:134259107:+	SE	protein_coding	chr11:134257257-134258514:134258624-134259007:+	NMD_ex	0.219502	NMD	ENSG00000151498
ACAD8	ACAD8_chr11:134256547:134256648:+@chr11:134253608:134253709:+@chr11:134258514:134258614:+	SE	protein_coding	chr11:134253709-134256547:134256648-134258514:+	ORF_changing	0.148434	Non-NMD	ENSG00000151498
ACAD8	ACAD8_chr11:134256547:134256648:+@chr11:134253608:134253709:+@chr11:134257087:134257187:+	SE	protein_coding	chr11:134253709-134256547:134256648-134257087:+	NMD_ex	0.293712	NMD	ENSG00000151498
ACAD8	ACAD8_chr11:134257087:134257257:+@chr11:134256547:134256648:+@chr11:134258514:134258614:+	SE	protein_coding	chr11:134256648-134257087:134257257-134258514:+	NMD_ex	0.32198	NMD	ENSG00000151498
ACAD8	ACAD8_chr11:134258514:134258624:+@chr11:134253608:134253709:+@chr11:134259007:134259107:+	SE	protein_coding	chr11:134253709-134258514:134258624-134259007:+	NMD_in	0.271153	NMD	ENSG00000151498
ACAD9	ACAD9_chr3:128884652:128884746:+@chr3:128879740:128879841:+@chr3:128893554:128893654:+	SE	protein_coding	chr3:128879841-128884652:128884746-128893554:+	NMD_ex	0.252974	NMD	ENSG00000177646
ACAD9	ACAD9_chr3:128910390:128910539:+@chr3:128910048:128910149:+@chr3:128910740:128910840:+	SE	protein_coding	chr3:128910149-128910390:128910539-128910740:+	NMD_ex_in	-0.0040994	Non-NMD	ENSG00000177646
ACAD9	ACAD9_chr3:128884656:128884746:+@chr3:128879740:128879841:+@chr3:128893554:128893654:+	SE	protein_coding	chr3:128879841-128884656:128884746-128893554:+	ORF_preserving	0.348943	Non-NMD	ENSG00000177646
ACAD9	ACAD9_chr3:128884674:128884746:+@chr3:128879740:128879841:+@chr3:128893554:128893654:+	SE	protein_coding	chr3:128879841-128884674:128884746-128893554:+	ORF_preserving	0.432757	Non-NMD	ENSG00000177646
ACAD9	ACAD9_chr3:128884652:128884746:+@chr3:128879916:128880017:+@chr3:128893554:128893654:+	SE	protein_coding	chr3:128880017-128884652:128884746-128893554:+	NMD_ex	0.258395	NMD	ENSG00000177646
ACAD9	ACAD9_chr3:128884656:128884746:+@chr3:128879916:128880017:+@chr3:128893554:128893654:+	SE	protein_coding	chr3:128880017-128884656:128884746-128893554:+	ORF_changing	0.376403	Non-NMD	ENSG00000177646
ACAD9	ACAD9_chr3:128884674:128884746:+@chr3:128879916:128880017:+@chr3:128893554:128893654:+	SE	protein_coding	chr3:128880017-128884674:128884746-128893554:+	ORF_changing	0.438282	Non-NMD	ENSG00000177646
ACAD9	ACAD9_chr3:128884652:128884746:+@chr3:128881422:128881523:+@chr3:128893554:128893654:+	SE	protein_coding	chr3:128881523-128884652:128884746-128893554:+	NMD_ex	0.318529	NMD	ENSG00000177646
ACAD9	ACAD9_chr3:128898430:128898506:+@chr3:128897609:128897710:+@chr3:128899286:128899386:+	SE	protein_coding	chr3:128897710-128898430:128898506-128899286:+	NMD_in	0.416734	NMD	ENSG00000177646
ACADM	ACADM_chr1:75728400:75728488:+@chr1:75724716:75724817:+@chr1:75732643:75732743:+	SE	protein_coding	chr1:75724817-75728400:75728488-75732643:+	NMD_ex	0.304015	NMD	ENSG00000117054
ACADM	ACADM_chr1:75732643:75732741:+@chr1:75728387:75728488:+@chr1:75732852:75732952:+	SE	protein_coding	chr1:75728488-75732643:75732741-75732852:+	NMD_ex	0.0850686	Non-NMD	ENSG00000117054
ACADM	ACADM_chr1:75749418:75749559:+@chr1:75740009:75740110:+@chr1:75750450:75750550:+	SE	protein_coding	chr1:75740110-75749418:75749559-75750450:+	ORF_changing	0.330606	Non-NMD	ENSG00000117054
ACADM	ACADM_chr1:75750450:75750546:+@chr1:75749458:75749559:+@chr1:75761121:75761221:+	SE	protein_coding	chr1:75749559-75750450:75750546-75761121:+	ORF_preserving	0.0207876	Non-NMD	ENSG00000117054
ACADM	ACADM_chr1:75734790:75734871:+@chr1:75732821:75732922:+@chr1:75739979:75740079:+	SE	protein_coding	chr1:75732922-75734790:75734871-75739979:+	ORF_changing	0.214558	Non-NMD	ENSG00000117054
ACADM	ACADM_chr1:75745805:75745914:+@chr1:75740009:75740110:+@chr1:75749418:75749518:+	SE	protein_coding	chr1:75740110-75745805:75745914-75749418:+	NMD_ex	0.16544	NMD	ENSG00000117054
ACADM	ACADM_chr1:75749418:75749559:+@chr1:75745813:75745914:+@chr1:75750450:75750550:+	SE	protein_coding	chr1:75745914-75749418:75749559-75750450:+	ORF_preserving	-0.136046	Non-NMD	ENSG00000117054
ACADM	ACADM_chr1:75745834:75745914:+@chr1:75740009:75740110:+@chr1:75749418:75749518:+	SE	protein_coding	chr1:75740110-75745834:75745914-75749418:+	ORF_changing	0.427178	Non-NMD	ENSG00000117054
ACADM	ACADM_chr1:75734790:75734869:+@chr1:75732821:75732922:+@chr1:75739979:75740079:+	SE	protein_coding	chr1:75732922-75734790:75734869-75739979:+	ORF_changing	0.21658	Non-NMD	ENSG00000117054
ACADM	ACADM_chr1:75750769:75750891:+@chr1:75750445:75750546:+@chr1:75761121:75761221:+	SE	protein_coding	chr1:75750546-75750769:75750891-75761121:+	NMD_in	0.272258	NMD	ENSG00000117054
ACADM	ACADM_chr1:75733527:75733628:+@chr1:75732821:75732922:+@chr1:75734790:75734890:+	SE	protein_coding	chr1:75732922-75733527:75733628-75734790:+	NMD_ex	0.0939241	Non-NMD	ENSG00000117054
ACADM	ACADM_chr1:75732643:75732745:+@chr1:75728387:75728488:+@chr1:75732852:75732952:+	SE	protein_coding	chr1:75728488-75732643:75732745-75732852:+	ORF_preserving	0.118479	Non-NMD	ENSG00000117054
ACADM	ACADM_chr1:75745805:75745914:+@chr1:75740009:75740110:+@chr1:75750450:75750550:+	SE	protein_coding	chr1:75740110-75745805:75745914-75750450:+	NMD_ex	0.438505	NMD	ENSG00000117054
ACADM	ACADM_chr1:75742167:75744391:+@chr1:75740009:75740110:+@chr1:75745834:75745934:+	SE	protein_coding	chr1:75740110-75742167:75744391-75745834:+	ORF_changing	0.417344	Non-NMD	ENSG00000117054
ACADM	ACADM_chr1:75750450:75750891:+@chr1:75749458:75749559:+@chr1:75761121:75761221:+	SE	protein_coding	chr1:75749559-75750450:75750891-75761121:+	NMD_in	0.577803	NMD	ENSG00000117054
ACADM	ACADM_chr1:75742167:75745914:+@chr1:75740009:75740110:+@chr1:75749418:75749518:+	SE	protein_coding	chr1:75740110-75742167:75745914-75749418:+	ORF_changing	0.411236	Non-NMD	ENSG00000117054
ACADM	ACADM_chr1:75734790:75734875:+@chr1:75732821:75732922:+@chr1:75739979:75740079:+	SE	protein_coding	chr1:75732922-75734790:75734875-75739979:+	ORF_changing	0.184294	Non-NMD	ENSG00000117054
ACADM	ACADM_chr1:75731733:75731842:+@chr1:75724716:75724817:+@chr1:75732643:75732743:+	SE	protein_coding	chr1:75724817-75731733:75731842-75732643:+	5UTR	0.187364	Non-NMD	ENSG00000117054
ACADM	ACADM_chr1:75733050:75733149:+@chr1:75732821:75732922:+@chr1:75733527:75733627:+	SE	protein_coding	chr1:75732922-75733050:75733149-75733527:+	ORF_preserving	-0.151136	Non-NMD	ENSG00000117054
ACADM	ACADM_chr1:75733527:75733628:+@chr1:75733048:75733149:+@chr1:75734790:75734890:+	SE	protein_coding	chr1:75733149-75733527:75733628-75734790:+	NMD_ex	0.269099	NMD	ENSG00000117054
ACADM	ACADM_chr1:75726825:75726947:+@chr1:75724716:75724817:+@chr1:75728400:75728500:+	SE	protein_coding	chr1:75724817-75726825:75726947-75728400:+	NMD_in	0.220978	NMD	ENSG00000117054
ACADM	ACADM_chr1:75739979:75740110:+@chr1:75732821:75732922:+@chr1:75745805:75745905:+	SE	protein_coding	chr1:75732922-75739979:75740110-75745805:+	3UTR	0.0921569	Non-NMD	ENSG00000117054
ACADM	ACADM_chr1:75728400:75728488:+@chr1:75724716:75724817:+@chr1:75739979:75740079:+	SE	protein_coding	chr1:75724817-75728400:75728488-75739979:+	NMD_in	0.251196	NMD	ENSG00000117054
ACADM	ACADM_chr1:75754932:75755089:+@chr1:75750445:75750546:+@chr1:75761121:75761221:+	SE	protein_coding	chr1:75750546-75754932:75755089-75761121:+	NMD_in	0.277502	NMD	ENSG00000117054
ACADM	ACADM_chr1:75733050:75733149:+@chr1:75732821:75732922:+@chr1:75734790:75734890:+	SE	protein_coding	chr1:75732922-75733050:75733149-75734790:+	ORF_preserving	0.163798	Non-NMD	ENSG00000117054
ACADM	ACADM_chr1:75728400:75728488:+@chr1:75724716:75724817:+@chr1:75731733:75731833:+	SE	protein_coding	chr1:75724817-75728400:75728488-75731733:+	5UTR	0.333318	Non-NMD	ENSG00000117054
ACADM	ACADM_chr1:75731733:75731842:+@chr1:75728387:75728488:+@chr1:75732643:75732743:+	SE	protein_coding	chr1:75728488-75731733:75731842-75732643:+	NMD_in	0.21983	NMD	ENSG00000117054
ACADM	ACADM_chr1:75728388:75728488:+@chr1:75724716:75724817:+@chr1:75732643:75732743:+	SE	protein_coding	chr1:75724817-75728388:75728488-75732643:+	NMD_ex	0.243238	NMD	ENSG00000117054
ACADSB	ACADSB_chr10:123037746:123037847:+@chr10:123034414:123034515:+@chr10:123040465:123040565:+	SE	protein_coding	chr10:123034515-123037746:123037847-123040465:+	NMD_ex	0.307711	NMD	ENSG00000196177
ACADVL	ACADVL_chr17:7220463:7220529:+@chr17:7220096:7220197:+@chr17:7220603:7220703:+	SE	protein_coding	chr17:7220197-7220463:7220529-7220603:+	NMD_in	0.257936	NMD	ENSG00000072778
ACADVL	ACADVL_chr17:7220923:7221058:+@chr17:7220729:7220830:+@chr17:7221537:7221637:+	SE	protein_coding	chr17:7220830-7220923:7221058-7221537:+	NMD_in	0.113604	Non-NMD	ENSG00000072778
ACADVL	ACADVL_chr17:7221537:7221682:+@chr17:7220957:7221058:+@chr17:7221951:7222051:+	SE	protein_coding	chr17:7221058-7221537:7221682-7221951:+	NMD_ex	0.331318	NMD	ENSG00000072778
ACADVL	ACADVL_chr17:7224145:7224243:+@chr17:7223968:7224069:+@chr17:7224320:7224420:+	SE	protein_coding	chr17:7224069-7224145:7224243-7224320:+	NMD_ex	0.145976	NMD	ENSG00000072778
ACADVL	ACADVL_chr17:7220463:7220676:+@chr17:7220096:7220197:+@chr17:7220765:7220865:+	SE	protein_coding	chr17:7220197-7220463:7220676-7220765:+	#N/A	#N/A	#N/A	ENSG00000072778
ACADVL	ACADVL_chr17:7220603:7220676:+@chr17:7220096:7220197:+@chr17:7220765:7220865:+	SE	protein_coding	chr17:7220197-7220603:7220676-7220765:+	NMD_ex	0.62896	NMD	ENSG00000072778
ACADVL	ACADVL_chr17:7221518:7221682:+@chr17:7220957:7221058:+@chr17:7221951:7222051:+	SE	protein_coding	chr17:7221058-7221518:7221682-7221951:+	#N/A	#N/A	#N/A	ENSG00000072778
ACAN	ACAN_chr15:88860325:88860439:+@chr15:88859316:88859417:+@chr15:88868215:88868315:+	SE	protein_coding	chr15:88859417-88860325:88860439-88868215:+	ORF_preserving	-0.189719	Non-NMD	ENSG00000157766
ACAN	ACAN_chr15:88868215:88868329:+@chr15:88860338:88860439:+@chr15:88871381:88871481:+	SE	protein_coding	chr15:88860439-88868215:88868329-88871381:+	ORF_preserving	-0.240295	Non-NMD	ENSG00000157766
ACAN	ACAN_chr15:88873841:88874024:+@chr15:88872924:88873025:+@chr15:88874404:88874504:+	SE	protein_coding	chr15:88873025-88873841:88874024-88874404:+	ORF_preserving	0.0527739	Non-NMD	ENSG00000157766
ACAN	ACAN_chr15:88868215:88868329:+@chr15:88859316:88859417:+@chr15:88871381:88871481:+	SE	protein_coding	chr15:88859417-88868215:88868329-88871381:+	ORF_preserving	-0.0138524	Non-NMD	ENSG00000157766
ACAN	ACAN_chr15:88860325:88860439:+@chr15:88859316:88859417:+@chr15:88871381:88871481:+	SE	protein_coding	chr15:88859417-88860325:88860439-88871381:+	ORF_preserving	-0.240295	Non-NMD	ENSG00000157766
ACAN	ACAN_chr15:88873841:88874059:+@chr15:88872924:88873025:+@chr15:88874404:88874504:+	SE	protein_coding	chr15:88873025-88873841:88874059-88874404:+	ORF_changing	0.357557	Non-NMD	ENSG00000157766
ACAP1	ACAP1_chr17:7337311:7337369:+@chr17:7336686:7336787:+@chr17:7341947:7342047:+	SE	protein_coding	chr17:7336787-7337311:7337369-7341947:+	NMD_ex	0.373591	NMD	ENSG00000072818
ACAP1	ACAP1_chr17:7337262:7337369:+@chr17:7336686:7336787:+@chr17:7341947:7342047:+	SE	protein_coding	chr17:7336787-7337262:7337369-7341947:+	5UTR	Inf	Non-NMD	ENSG00000072818
ACAP2	ACAP2_chr3:195392089:195392147:-@chr3:195381921:195382022:-@chr3:195442794:195442894:-	SE	protein_coding	chr3:195382022-195392089:195392147-195442794:-	NMD_ex	0.0742111	Non-NMD	ENSG00000114331
ACAP2	ACAP2_chr3:195295195:195295300:-@chr3:195294710:195294811:-@chr3:195295707:195295807:-	SE	protein_coding	chr3:195294811-195295195:195295300-195295707:-	ORF_preserving	-0.440056	Non-NMD	ENSG00000114331
ACAP2	ACAP2_chr3:195312946:195312967:-@chr3:195308736:195308837:-@chr3:195320700:195320800:-	SE	protein_coding	chr3:195308837-195312946:195312967-195320700:-	ORF_preserving	-0.389462	Non-NMD	ENSG00000114331
ACAP2	ACAP2_chr3:195325443:195325455:-@chr3:195320712:195320813:-@chr3:195326884:195326984:-	SE	protein_coding	chr3:195320813-195325443:195325455-195326884:-	ORF_preserving	-0.414869	Non-NMD	ENSG00000114331
ACAP2	ACAP2_chr3:195357690:195357784:-@chr3:195345216:195345317:-@chr3:195381008:195381108:-	SE	protein_coding	chr3:195345317-195357690:195357784-195381008:-	NMD_in	0.16528	NMD	ENSG00000114331
ACAP3	ACAP3_chr1:1294717:1294816:-@chr1:1294527:1294628:-@chr1:1295446:1295546:-	SE	protein_coding	chr1:1294628-1294717:1294816-1295446:-	ORF_preserving	0.156701	Non-NMD	ENSG00000131584
ACAP3	ACAP3_chr1:1307336:1307383:-@chr1:1304042:1304143:-@chr1:1307768:1307868:-	SE	protein_coding	chr1:1304143-1307336:1307383-1307768:-	NMD_in	0.251479	NMD	ENSG00000131584
ACAP3	ACAP3_chr1:1307071:1307156:-@chr1:1304042:1304143:-@chr1:1307768:1307868:-	SE	protein_coding	chr1:1304143-1307071:1307156-1307768:-	NMD_in	0.334015	NMD	ENSG00000131584
ACAT1	ACAT1_chr11:108135141:108135242:+@chr11:108134215:108134316:+@chr11:108138897:108138997:+	SE	protein_coding	chr11:108134316-108135141:108135242-108138897:+	NMD_ex	0.0657866	Non-NMD	ENSG00000075239
ACAT1	ACAT1_chr11:108140064:108140215:+@chr11:108138940:108139041:+@chr11:108141604:108141704:+	SE	protein_coding	chr11:108139041-108140064:108140215-108141604:+	NMD_ex	-0.0340651	Non-NMD	ENSG00000075239
ACAT1	ACAT1_chr11:108143982:108144047:+@chr11:108142449:108142550:+@chr11:108146201:108146301:+	SE	protein_coding	chr11:108142550-108143982:108144047-108146201:+	NMD_ex	0.449906	NMD	ENSG00000075239
ACAT1	ACAT1_chr11:108127885:108127979:+@chr11:108121577:108121678:+@chr11:108131906:108132006:+	SE	protein_coding	chr11:108121678-108127885:108127979-108131906:+	NMD_in	0.0187404	Non-NMD	ENSG00000075239
ACAT1	ACAT1_chr11:108131906:108131954:+@chr11:108121577:108121678:+@chr11:108138897:108138997:+	SE	protein_coding	chr11:108121678-108131906:108131954-108138897:+	5UTR	-0.0621552	Non-NMD	ENSG00000075239
ACAT1	ACAT1_chr11:108129102:108129201:+@chr11:108127878:108127979:+@chr11:108131906:108132006:+	SE	protein_coding	chr11:108127979-108129102:108129201-108131906:+	5UTR	Inf	Non-NMD	ENSG00000075239
ACAT1	ACAT1_chr11:108128642:108129201:+@chr11:108121825:108121926:+@chr11:108131906:108132006:+	SE	protein_coding	chr11:108121926-108128642:108129201-108131906:+	#N/A	#N/A	#N/A	ENSG00000075239
ACBD3	ACBD3_chr1:226159183:226159358:-@chr1:226154732:226154833:-@chr1:226161530:226161630:-	SE	protein_coding	chr1:226154833-226159183:226159358-226161530:-	NMD_ex	0.389501	NMD	ENSG00000182827
ACBD4	ACBD4_chr17:45136499:45136620:+@chr17:45136131:45136232:+@chr17:45136691:45136791:+	SE	protein_coding	chr17:45136232-45136499:45136620-45136691:+	NMD_ex	-0.153534	Non-NMD	ENSG00000181513
ACBD4	ACBD4_chr17:45139020:45139160:+@chr17:45137887:45137988:+@chr17:45143442:45143542:+	SE	protein_coding	chr17:45137988-45139020:45139160-45143442:+	ORF_changing	0.203115	Non-NMD	ENSG00000181513
ACBD4	ACBD4_chr17:45133030:45133201:+@chr17:45132562:45132663:+@chr17:45135340:45135440:+	SE	protein_coding	chr17:45132663-45133030:45133201-45135340:+	5UTR	Inf	Non-NMD	ENSG00000181513
ACBD5	ACBD5_chr10:27208245:27208445:-@chr10:27205147:27205248:-@chr10:27210813:27210913:-	SE	protein_coding	chr10:27205248-27208245:27208445-27210813:-	ORF_changing	-0.0687942	Non-NMD	ENSG00000107897
ACBD5	ACBD5_chr10:27215534:27215641:-@chr10:27210980:27211081:-@chr10:27217979:27218079:-	SE	protein_coding	chr10:27211081-27215534:27215641-27217979:-	NMD_ex	0.097324	Non-NMD	ENSG00000107897
ACBD5	ACBD5_chr10:27217979:27218183:-@chr10:27215540:27215641:-@chr10:27219722:27219822:-	SE	protein_coding	chr10:27215641-27217979:27218183-27219722:-	ORF_preserving	-0.170264	Non-NMD	ENSG00000107897
ACBD5	ACBD5_chr10:27223206:27223239:-@chr10:27219756:27219857:-@chr10:27223337:27223437:-	SE	protein_coding	chr10:27219857-27223206:27223239-27223337:-	ORF_preserving	-0.217114	Non-NMD	ENSG00000107897
ACBD5	ACBD5_chr10:27231747:27231820:-@chr10:27223351:27223452:-@chr10:27240318:27240418:-	SE	protein_coding	chr10:27223452-27231747:27231820-27240318:-	Start_codon	0.284707	Non-NMD	ENSG00000107897
ACBD5	ACBD5_chr10:27235091:27235212:-@chr10:27231719:27231820:-@chr10:27240318:27240418:-	SE	protein_coding	chr10:27231820-27235091:27235212-27240318:-	NMD_ex	0.252052	NMD	ENSG00000107897
ACBD5	ACBD5_chr10:27204439:27204549:-@chr10:27197341:27197442:-@chr10:27205197:27205297:-	SE	protein_coding	chr10:27197442-27204439:27204549-27205197:-	ORF_changing	0.137782	Non-NMD	ENSG00000107897
ACBD5	ACBD5_chr10:27234357:27234488:-@chr10:27231719:27231820:-@chr10:27235091:27235191:-	SE	protein_coding	chr10:27231820-27234357:27234488-27235091:-	NMD_in	0.247314	NMD	ENSG00000107897
ACBD5	ACBD5_chr10:27221695:27221746:-@chr10:27219756:27219857:-@chr10:27223206:27223306:-	SE	protein_coding	chr10:27219857-27221695:27221746-27223206:-	ORF_preserving	-0.00202502	Non-NMD	ENSG00000107897
ACBD5	ACBD5_chr10:27198983:27199101:-@chr10:27197341:27197442:-@chr10:27204439:27204539:-	SE	protein_coding	chr10:27197442-27198983:27199101-27204439:-	ORF_changing	0.142302	Non-NMD	ENSG00000107897
ACBD5	ACBD5_chr10:27220372:27220464:-@chr10:27219756:27219857:-@chr10:27223206:27223306:-	SE	protein_coding	chr10:27219857-27220372:27220464-27223206:-	NMD_in	0.189136	NMD	ENSG00000107897
ACBD6	ACBD6_chr1:180326410:180326562:-@chr1:180314621:180314722:-@chr1:180397515:180397615:-	SE	protein_coding	chr1:180314722-180326410:180326562-180397515:-	NMD_in	0.295815	NMD	ENSG00000230124
ACCS	ACCS_chr11:44083423:44083577:+@chr11:44083210:44083311:+@chr11:44083694:44083794:+	SE	protein_coding	chr11:44083311-44083423:44083577-44083694:+	ORF_changing	0.144775	Non-NMD	ENSG00000110455
ACCS	ACCS_chr11:44082064:44082192:+@chr11:44081219:44081320:+@chr11:44083168:44083268:+	SE	protein_coding	chr11:44081320-44082064:44082192-44083168:+	NMD_in	0.326178	NMD	ENSG00000110455
ACD	ACD_chr16:67657985:67658362:-@chr16:67657752:67657853:-@chr16:67658927:67659027:-	SE	protein_coding	chr16:67657853-67657985:67658362-67658927:-	NMD_in	0.62228	NMD	ENSG00000102977
ACD	ACD_chr16:67657985:67658362:-@chr16:67657752:67657853:-@chr16:67658554:67658654:-	SE	protein_coding	chr16:67657853-67657985:67658362-67658554:-	NMD_ex	0.510946	NMD	ENSG00000102977
ACD	ACD_chr16:67658554:67658641:-@chr16:67658261:67658362:-@chr16:67658719:67658819:-	SE	protein_coding	chr16:67658362-67658554:67658641-67658719:-	ORF_preserving	0.181922	Non-NMD	ENSG00000102977
ACD	ACD_chr16:67658719:67658816:-@chr16:67658540:67658641:-@chr16:67658927:67659027:-	SE	protein_coding	chr16:67658641-67658719:67658816-67658927:-	NMD_ex	0.198219	NMD	ENSG00000102977
ACD	ACD_chr16:67658927:67659079:-@chr16:67658715:67658816:-@chr16:67659228:67659328:-	SE	protein_coding	chr16:67658816-67658927:67659079-67659228:-	NMD_ex	0.215649	NMD	ENSG00000102977
ACD	ACD_chr16:67659228:67659263:-@chr16:67658978:67659079:-@chr16:67659374:67659474:-	SE	protein_coding	chr16:67659079-67659228:67659263-67659374:-	NMD_ex	0.168229	NMD	ENSG00000102977
ACD	ACD_chr16:67659374:67659419:-@chr16:67659162:67659263:-@chr16:67659536:67659636:-	SE	protein_coding	chr16:67659263-67659374:67659419-67659536:-	ORF_preserving	0.123754	Non-NMD	ENSG00000102977
ACD	ACD_chr16:67659902:67660045:-@chr16:67659694:67659795:-@chr16:67660121:67660221:-	SE	protein_coding	chr16:67659795-67659902:67660045-67660121:-	NMD_ex	0.245902	NMD	ENSG00000102977
ACD	ACD_chr16:67659228:67659263:-@chr16:67658978:67659079:-@chr16:67659536:67659636:-	SE	protein_coding	chr16:67659079-67659228:67659263-67659536:-	NMD_ex	0.340154	NMD	ENSG00000102977
ACD	ACD_chr16:67659902:67660036:-@chr16:67659694:67659795:-@chr16:67660121:67660221:-	SE	protein_coding	chr16:67659795-67659902:67660036-67660121:-	NMD_ex	0.182584	NMD	ENSG00000102977
ACD	ACD_chr16:67657985:67658028:-@chr16:67657752:67657853:-@chr16:67658554:67658654:-	SE	protein_coding	chr16:67657853-67657985:67658028-67658554:-	NMD_ex	0.570756	NMD	ENSG00000102977
ACD	ACD_chr16:67658554:67658641:-@chr16:67657927:67658028:-@chr16:67658719:67658819:-	SE	protein_coding	chr16:67658028-67658554:67658641-67658719:-	ORF_preserving	0.219759	Non-NMD	ENSG00000102977
ACD	ACD_chr16:67658719:67658816:-@chr16:67658261:67658362:-@chr16:67658927:67659027:-	SE	protein_coding	chr16:67658362-67658719:67658816-67658927:-	NMD_ex	0.646102	NMD	ENSG00000102977
ACD	ACD_chr16:67658205:67658362:-@chr16:67657927:67658028:-@chr16:67658554:67658654:-	SE	protein_coding	chr16:67658028-67658205:67658362-67658554:-	ORF_changing	0.172247	Non-NMD	ENSG00000102977
ACD	ACD_chr16:67658719:67658832:-@chr16:67658540:67658641:-@chr16:67658927:67659027:-	SE	protein_coding	chr16:67658641-67658719:67658832-67658927:-	ORF_changing	0.369834	Non-NMD	ENSG00000102977
ACD	ACD_chr16:67658554:67658641:-@chr16:67658261:67658362:-@chr16:67658927:67659027:-	SE	protein_coding	chr16:67658362-67658554:67658641-67658927:-	#N/A	#N/A	#N/A	ENSG00000102977
ACD	ACD_chr16:67659876:67660045:-@chr16:67659694:67659795:-@chr16:67660121:67660221:-	SE	protein_coding	chr16:67659795-67659876:67660045-67660121:-	ORF_changing	0.409688	Non-NMD	ENSG00000102977
ACD	ACD_chr16:67659374:67659419:-@chr16:67658978:67659079:-@chr16:67659536:67659636:-	SE	protein_coding	chr16:67659079-67659374:67659419-67659536:-	ORF_preserving	0.340154	Non-NMD	ENSG00000102977
ACE	ACE_chr17:63479006:63479100:+@chr17:63477997:63478098:+@chr17:63479768:63479868:+	SE	protein_coding	chr17:63478098-63479006:63479100-63479768:+	NMD_ex	0.231171	NMD	ENSG00000159640
ACE	ACE_chr17:63483028:63483173:+@chr17:63482588:63482689:+@chr17:63483459:63483559:+	SE	protein_coding	chr17:63482689-63483028:63483173-63483459:+	NMD_ex	0.278668	NMD	ENSG00000159640
ACE	ACE_chr17:63488940:63489132:+@chr17:63488690:63488791:+@chr17:63490953:63491053:+	SE	protein_coding	chr17:63488791-63488940:63489132-63490953:+	ORF_preserving	0.150547	Non-NMD	ENSG00000159640
ACE	ACE_chr17:63496393:63496516:+@chr17:63494369:63494470:+@chr17:63496797:63496897:+	SE	protein_coding	chr17:63494470-63496393:63496516-63496797:+	ORF_preserving	0.178176	Non-NMD	ENSG00000159640
ACE	ACE_chr17:63486358:63486371:+@chr17:63485271:63485372:+@chr17:63486556:63486656:+	SE	protein_coding	chr17:63485372-63486358:63486371-63486556:+	NMD_in	-0.0160581	Non-NMD	ENSG00000159640
ACE	ACE_chr17:63486291:63486371:+@chr17:63485271:63485372:+@chr17:63486556:63486656:+	SE	protein_coding	chr17:63485372-63486291:63486371-63486556:+	NMD_in	0.282279	NMD	ENSG00000159640
ACE2	ACE2_chrX:15500497:15500585:-@chrX:15494748:15494849:-@chrX:15564023:15564123:-	SE	protein_coding	chrX:15494849-15500497:15500585-15564023:-	ORF_changing	0.373634	Non-NMD	ENSG00000130234
ACER3	ACER3_chr11:76926556:76926667:+@chr11:76860978:76861079:+@chr11:76958978:76959078:+	SE	protein_coding	chr11:76861079-76926556:76926667-76958978:+	ORF_preserving	-0.0982858	Non-NMD	ENSG00000078124
ACER3	ACER3_chr11:76958978:76959031:+@chr11:76926566:76926667:+@chr11:76976288:76976388:+	SE	protein_coding	chr11:76926667-76958978:76959031-76976288:+	NMD_ex	-0.0405767	Non-NMD	ENSG00000078124
ACER3	ACER3_chr11:76985642:76985724:+@chr11:76976240:76976341:+@chr11:76990538:76990638:+	SE	protein_coding	chr11:76976341-76985642:76985724-76990538:+	NMD_ex	-0.135452	Non-NMD	ENSG00000078124
ACER3	ACER3_chr11:77015638:77015659:+@chr11:77015016:77015117:+@chr11:77016674:77016774:+	SE	protein_coding	chr11:77015117-77015638:77015659-77016674:+	ORF_preserving	-0.150445	Non-NMD	ENSG00000078124
ACER3	ACER3_chr11:76998762:76998821:+@chr11:76990473:76990574:+@chr11:77011329:77011429:+	SE	protein_coding	chr11:76990574-76998762:76998821-77011329:+	ORF_changing	0.274438	Non-NMD	ENSG00000078124
ACER3	ACER3_chr11:77011329:77011375:+@chr11:76998720:76998821:+@chr11:77015015:77015115:+	SE	protein_coding	chr11:76998821-77011329:77011375-77015015:+	NMD_in	0.0816555	Non-NMD	ENSG00000078124
ACER3	ACER3_chr11:76957464:76957586:+@chr11:76926566:76926667:+@chr11:76958978:76959078:+	SE	protein_coding	chr11:76926667-76957464:76957586-76958978:+	NMD_in	0.237798	NMD	ENSG00000078124
ACER3	ACER3_chr11:76994155:76994226:+@chr11:76990473:76990574:+@chr11:76998762:76998862:+	SE	protein_coding	chr11:76990574-76994155:76994226-76998762:+	NMD_in	0.246601	NMD	ENSG00000078124
ACER3	ACER3_chr11:76868119:76868156:+@chr11:76860978:76861079:+@chr11:76926556:76926656:+	SE	protein_coding	chr11:76861079-76868119:76868156-76926556:+	NMD_in	0.154713	NMD	ENSG00000078124
ACER3	ACER3_chr11:76959076:76959200:+@chr11:76926566:76926667:+@chr11:76976288:76976388:+	SE	protein_coding	chr11:76926667-76959076:76959200-76976288:+	5UTR	0.236992	Non-NMD	ENSG00000078124
ACER3	ACER3_chr11:76868119:76868267:+@chr11:76860978:76861079:+@chr11:76926556:76926656:+	SE	protein_coding	chr11:76861079-76868119:76868267-76926556:+	NMD_in	0.242669	NMD	ENSG00000078124
ACER3	ACER3_chr11:76981796:76981922:+@chr11:76976240:76976341:+@chr11:76985642:76985742:+	SE	protein_coding	chr11:76976341-76981796:76981922-76985642:+	NMD_in	-0.0323667	Non-NMD	ENSG00000078124
ACER3	ACER3_chr11:76997205:76997273:+@chr11:76990473:76990574:+@chr11:76998762:76998862:+	SE	protein_coding	chr11:76990574-76997205:76997273-76998762:+	NMD_in	0.0191839	Non-NMD	ENSG00000078124
ACHE	ACHE_chr7:100892333:100892554:-@chr7:100891237:100891338:-@chr7:100893164:100893264:-	SE	protein_coding	chr7:100891338-100892333:100892554-100893164:-	NMD_ex	0.449727	NMD	ENSG00000087085
ACHE	ACHE_chr7:100892333:100892818:-@chr7:100891237:100891338:-@chr7:100893164:100893264:-	SE	protein_coding	chr7:100891338-100892333:100892818-100893164:-	NMD_ex	0.493692	NMD	ENSG00000087085
ACHE	ACHE_chr7:100892707:100892818:-@chr7:100890234:100890335:-@chr7:100893164:100893264:-	SE	protein_coding	chr7:100890335-100892707:100892818-100893164:-	No_stop_codon	0.451461	Non-NMD	ENSG00000087085
ACHE	ACHE_chr7:100891168:100891338:-@chr7:100890234:100890335:-@chr7:100893164:100893264:-	SE	protein_coding	chr7:100890335-100891168:100891338-100893164:-	NMD_in	0.568608	NMD	ENSG00000087085
ACHE	ACHE_chr7:100892333:100892643:-@chr7:100891237:100891338:-@chr7:100893164:100893264:-	SE	protein_coding	chr7:100891338-100892333:100892643-100893164:-	ORF_changing	0.547032	Non-NMD	ENSG00000087085
ACHE	ACHE_chr7:100892686:100892818:-@chr7:100891237:100891338:-@chr7:100893164:100893264:-	SE	protein_coding	chr7:100891338-100892686:100892818-100893164:-	ORF_preserving	0.472386	Non-NMD	ENSG00000087085
ACHE	ACHE_chr7:100896139:100896281:-@chr7:100894151:100894252:-@chr7:100896552:100896652:-	SE	protein_coding	chr7:100894252-100896139:100896281-100896552:-	5UTR	Inf	Non-NMD	ENSG00000087085
ACIN1	ACIN1_chr14:23089981:23090101:-@chr14:23081735:23081836:-@chr14:23090521:23090621:-	SE	protein_coding	chr14:23081836-23089981:23090101-23090521:-	ORF_preserving	0.0125232	Non-NMD	ENSG00000100813
ACIN1	ACIN1_chr14:23067313:23068671:-@chr14:23065907:23066008:-@chr14:23069475:23069575:-	SE	protein_coding	chr14:23066008-23067313:23068671-23069475:-	NMD_in	0.329144	NMD	ENSG00000100813
ACIN1	ACIN1_chr14:23071124:23071186:-@chr14:23069516:23069617:-@chr14:23071426:23071526:-	SE	protein_coding	chr14:23069617-23071124:23071186-23071426:-	Start_codon	0.29871	Non-NMD	ENSG00000100813
ACIN1	ACIN1_chr14:23076469:23076548:-@chr14:23069516:23069617:-@chr14:23078150:23078250:-	SE	protein_coding	chr14:23069617-23076469:23076548-23078150:-	NMD_in	0.515313	NMD	ENSG00000100813
ACKR2	ACKR2_chr3:42819630:42819711:+@chr3:42809431:42809532:+@chr3:42839093:42839193:+	SE	protein_coding	chr3:42809532-42819630:42819711-42839093:+	5UTR	Inf	Non-NMD	ENSG00000144648
ACKR2	ACKR2_chr3:42851295:42851454:+@chr3:42839178:42839279:+@chr3:42864465:42864565:+	SE	protein_coding	chr3:42839279-42851295:42851454-42864465:+	5UTR	Inf	Non-NMD	ENSG00000144648
ACKR2	ACKR2_chr3:42819630:42819711:+@chr3:42809431:42809532:+@chr3:42864465:42864565:+	SE	protein_coding	chr3:42809532-42819630:42819711-42864465:+	5UTR	Inf	Non-NMD	ENSG00000144648
ACKR2	ACKR2_chr3:42839093:42839279:+@chr3:42819610:42819711:+@chr3:42864465:42864565:+	SE	protein_coding	chr3:42819711-42839093:42839279-42864465:+	5UTR	Inf	Non-NMD	ENSG00000144648
ACLY	ACLY_chr17:41896619:41896649:-@chr17:41893073:41893174:-@chr17:41897748:41897848:-	SE	protein_coding	chr17:41893174-41896619:41896649-41897748:-	ORF_preserving	-0.403245	Non-NMD	ENSG00000131473
ACMSD	ACMSD_chr2:134861968:134862018:+@chr2:134859256:134859357:+@chr2:134863394:134863494:+	SE	protein_coding	chr2:134859357-134861968:134862018-134863394:+	NMD_ex_in	0.233852	NMD	ENSG00000153086
ACMSD	ACMSD_chr2:134844364:134844471:+@chr2:134838638:134838739:+@chr2:134845232:134845332:+	SE	protein_coding	chr2:134838739-134844364:134844471-134845232:+	NMD_in	0.443872	NMD	ENSG00000153086
ACO1	ACO1_chr9:32386370:32386442:+@chr9:32384634:32384735:+@chr9:32405484:32405584:+	SE	protein_coding	chr9:32384735-32386370:32386442-32405484:+	5UTR	Inf	Non-NMD	ENSG00000122729
ACO1	ACO1_chr9:32386370:32386438:+@chr9:32384634:32384735:+@chr9:32405484:32405584:+	SE	protein_coding	chr9:32384735-32386370:32386438-32405484:+	5UTR	Inf	Non-NMD	ENSG00000122729
ACO2	ACO2_chr22:41518480:41518572:+@chr22:41517530:41517631:+@chr22:41520170:41520270:+	SE	protein_coding	chr22:41517631-41518480:41518572-41520170:+	NMD_ex	0.266262	NMD	ENSG00000100412
ACO2	ACO2_chr22:41522829:41522987:+@chr22:41520175:41520276:+@chr22:41523204:41523304:+	SE	protein_coding	chr22:41520276-41522829:41522987-41523204:+	NMD_ex	0.183706	NMD	ENSG00000100412
ACO2	ACO2_chr22:41526261:41526453:+@chr22:41525247:41525348:+@chr22:41527287:41527387:+	SE	protein_coding	chr22:41525348-41526261:41526453-41527287:+	ORF_preserving	-0.255829	Non-NMD	ENSG00000100412
ACO2	ACO2_chr22:41527138:41527202:+@chr22:41526352:41526453:+@chr22:41527287:41527387:+	SE	protein_coding	chr22:41526453-41527138:41527202-41527287:+	NMD_in	0.102511	Non-NMD	ENSG00000100412
ACO2	ACO2_chr22:41502629:41502771:+@chr22:41499761:41499862:+@chr22:41507790:41507890:+	SE	protein_coding	chr22:41499862-41502629:41502771-41507790:+	Start_codon	0.139064	Non-NMD	ENSG00000100412
ACO2	ACO2_chr22:41517942:41518572:+@chr22:41517530:41517631:+@chr22:41520170:41520270:+	SE	protein_coding	chr22:41517631-41517942:41518572-41520170:+	Other	0.541254	Non-NMD	ENSG00000100412
ACO2	ACO2_chr22:41507445:41507606:+@chr22:41499761:41499862:+@chr22:41507790:41507890:+	SE	protein_coding	chr22:41499862-41507445:41507606-41507790:+	NMD_in	0.109093	Non-NMD	ENSG00000100412
ACO2	ACO2_chr22:41517942:41518408:+@chr22:41517530:41517631:+@chr22:41520170:41520270:+	SE	protein_coding	chr22:41517631-41517942:41518408-41520170:+	Same_stop_codon_diff_from_annot	0.411629	Non-NMD	ENSG00000100412
ACO2	ACO2_chr22:41518495:41518572:+@chr22:41517530:41517631:+@chr22:41520170:41520270:+	SE	protein_coding	chr22:41517631-41518495:41518572-41520170:+	NMD_ex	0.549401	NMD	ENSG00000100412
ACO2	ACO2_chr22:41477912:41478127:+@chr22:41469081:41469182:+@chr22:41499725:41499825:+	SE	protein_coding	chr22:41469182-41477912:41478127-41499725:+	NMD_in	0.102679	Non-NMD	ENSG00000100412
ACO2	ACO2_chr22:41504910:41505035:+@chr22:41502670:41502771:+@chr22:41507790:41507890:+	SE	protein_coding	chr22:41502771-41504910:41505035-41507790:+	NMD_in	0.204132	NMD	ENSG00000100412
ACO2	ACO2_chr22:41511030:41511147:+@chr22:41507948:41508049:+@chr22:41511875:41511975:+	SE	protein_coding	chr22:41508049-41511030:41511147-41511875:+	NMD_in	0.129708	Non-NMD	ENSG00000100412
ACOT11	ACOT11_chr1:54548466:54548619:+@chr1:54548241:54548342:+@chr1:54584654:54584754:+	SE	protein_coding	chr1:54548342-54548466:54548619-54584654:+	NMD_in	0.327848	NMD	ENSG00000162390
ACOT11	ACOT11_chr1:54585834:54585904:+@chr1:54584761:54584862:+@chr1:54592545:54592645:+	SE	protein_coding	chr1:54584862-54585834:54585904-54592545:+	NMD_ex	0.420631	NMD	ENSG00000162390
ACOT12	ACOT12_chr5:81342671:81342755:-@chr5:81335800:81335901:-@chr5:81343817:81343917:-	SE	protein_coding	chr5:81335901-81342671:81342755-81343817:-	ORF_preserving	-0.118412	Non-NMD	ENSG00000172497
ACOT13	ACOT13_chr6:24687404:24687693:+@chr6:24667243:24667344:+@chr6:24697882:24697982:+	SE	protein_coding	chr6:24667344-24687404:24687693-24697882:+	Start_codon	0.375767	Non-NMD	ENSG00000112304
ACOT7	ACOT7_chr1:6282723:6282796:-@chr1:6281185:6281286:-@chr1:6294863:6294963:-	SE	protein_coding	chr1:6281286-6282723:6282796-6294863:-	NMD_in	0.356457	NMD	ENSG00000097021
ACOT7	ACOT7_chr1:6282723:6282888:-@chr1:6281185:6281286:-@chr1:6294863:6294963:-	SE	protein_coding	chr1:6281286-6282723:6282888-6294863:-	NMD_in	0.453501	NMD	ENSG00000097021
ACOT8	ACOT8_chr20:45843526:45843721:-@chr20:45841855:45841956:-@chr20:45844262:45844362:-	SE	protein_coding	chr20:45841956-45843526:45843721-45844262:-	ORF_preserving	0.244492	Non-NMD	ENSG00000101473
ACOT8	ACOT8_chr20:45855158:45855292:-@chr20:45848574:45848675:-@chr20:45857187:45857287:-	SE	protein_coding	chr20:45848675-45855158:45855292-45857187:-	NMD_ex	0.225802	NMD	ENSG00000101473
ACOT8	ACOT8_chr20:45843526:45843772:-@chr20:45841855:45841956:-@chr20:45844262:45844362:-	SE	protein_coding	chr20:45841956-45843526:45843772-45844262:-	NMD_in	0.830891	NMD	ENSG00000101473
ACOT8	ACOT8_chr20:45848449:45848675:-@chr20:45844319:45844420:-@chr20:45857187:45857287:-	SE	protein_coding	chr20:45844420-45848449:45848675-45857187:-	NMD_in	0.26476	NMD	ENSG00000101473
ACOT8	ACOT8_chr20:45853922:45853984:-@chr20:45848574:45848675:-@chr20:45855158:45855258:-	SE	protein_coding	chr20:45848675-45853922:45853984-45855158:-	NMD_in	0.43499	NMD	ENSG00000101473
ACOT8	ACOT8_chr20:45853922:45853979:-@chr20:45848574:45848675:-@chr20:45855158:45855258:-	SE	protein_coding	chr20:45848675-45853922:45853979-45855158:-	NMD_in	0.263535	NMD	ENSG00000101473
ACOT9	ACOT9_chrX:23713134:23713208:-@chrX:23707843:23707944:-@chrX:23721880:23721980:-	SE	protein_coding	chrX:23707944-23713134:23713208-23721880:-	NMD_ex	0.296429	NMD	ENSG00000123130
ACOT9	ACOT9_chrX:23722669:23722753:-@chrX:23721883:23721984:-@chrX:23730526:23730626:-	SE	protein_coding	chrX:23721984-23722669:23722753-23730526:-	ORF_preserving	0.0250343	Non-NMD	ENSG00000123130
ACOT9	ACOT9_chrX:23734340:23734367:-@chrX:23733116:23733217:-@chrX:23735918:23736018:-	SE	protein_coding	chrX:23733217-23734340:23734367-23735918:-	5UTR	-0.116909	Non-NMD	ENSG00000123130
ACOT9	ACOT9_chrX:23735918:23736016:-@chrX:23733116:23733217:-@chrX:23743124:23743224:-	SE	protein_coding	chrX:23733217-23735918:23736016-23743124:-	NMD_ex	0.120296	Non-NMD	ENSG00000123130
ACOX1	ACOX1_chr17:75960214:75960375:-@chr17:75957465:75957566:-@chr17:75978533:75978633:-	SE	protein_coding	chr17:75957566-75960214:75960375-75978533:-	NMD_ex	0.321437	NMD	ENSG00000161533
ACOX1	ACOX1_chr17:75957458:75957566:-@chr17:75955846:75955947:-@chr17:75973624:75973724:-	SE	protein_coding	chr17:75955947-75957458:75957566-75973624:-	ORF_preserving	0.235899	Non-NMD	ENSG00000161533
ACOX1	ACOX1_chr17:75973624:75973785:-@chr17:75957465:75957566:-@chr17:75978533:75978633:-	SE	protein_coding	chr17:75957566-75973624:75973785-75978533:-	NMD_ex	0.370459	NMD	ENSG00000161533
ACOX1	ACOX1_chr17:75960214:75960375:-@chr17:75957465:75957566:-@chr17:75973624:75973724:-	SE	protein_coding	chr17:75957566-75960214:75960375-75973624:-	NMD_in	0.377846	NMD	ENSG00000161533
ACOX1	ACOX1_chr17:75973624:75973785:-@chr17:75960274:75960375:-@chr17:75978533:75978633:-	SE	protein_coding	chr17:75960375-75973624:75973785-75978533:-	NMD_in	0.321437	NMD	ENSG00000161533
ACOX2	ACOX2_chr3:58530465:58530638:-@chr3:58528855:58528956:-@chr3:58531250:58531350:-	SE	protein_coding	chr3:58528956-58530465:58530638-58531250:-	NMD_ex	0.641236	NMD	ENSG00000168306
ACOX2	ACOX2_chr3:58510978:58511054:-@chr3:58508924:58509025:-@chr3:58517205:58517305:-	SE	protein_coding	chr3:58509025-58510978:58511054-58517205:-	NMD_in	0.620538	NMD	ENSG00000168306
ACOX3	ACOX3_chr4:8373560:8373628:-@chr4:8370893:8370994:-@chr4:8374977:8375077:-	SE	protein_coding	chr4:8370994-8373560:8373628-8374977:-	ORF_changing	0.322712	Non-NMD	ENSG00000087008
ACOX3	ACOX3_chr4:8416377:8416535:-@chr4:8415898:8415999:-@chr4:8428350:8428450:-	SE	protein_coding	chr4:8415999-8416377:8416535-8428350:-	Start_codon	Inf	Non-NMD	ENSG00000087008
ACOXL	ACOXL_chr2:110908788:110908905:+@chr2:110841304:110841405:+@chr2:110933488:110933588:+	SE	protein_coding	chr2:110841405-110908788:110908905-110933488:+	ORF_preserving	0.0019997	Non-NMD	ENSG00000153093
ACOXL	ACOXL_chr2:110963623:110963713:+@chr2:110933541:110933642:+@chr2:110987107:110987207:+	SE	protein_coding	chr2:110933642-110963623:110963713-110987107:+	ORF_preserving	-0.0339215	Non-NMD	ENSG00000153093
ACOXL	ACOXL_chr2:111031626:111031714:+@chr2:110995903:110996004:+@chr2:111049217:111049317:+	SE	protein_coding	chr2:110996004-111031626:111031714-111049217:+	NMD_ex	0.409928	NMD	ENSG00000153093
ACOXL	ACOXL_chr2:111049217:111049288:+@chr2:111031613:111031714:+@chr2:111092864:111092964:+	SE	protein_coding	chr2:111031714-111049217:111049288-111092864:+	ORF_changing	0.4002	Non-NMD	ENSG00000153093
ACP1	ACP1_chr2:269300:269347:+@chr2:264906:265007:+@chr2:271865:271965:+	SE	protein_coding	chr2:265007-269300:269347-271865:+	NMD_in	-0.100884	Non-NMD	ENSG00000143727
ACP1	ACP1_chr2:275139:275201:+@chr2:272049:272150:+@chr2:276979:277079:+	SE	protein_coding	chr2:272150-275139:275201-276979:+	NMD_ex	0.22648	NMD	ENSG00000143727
ACP1	ACP1_chr2:272036:272065:+@chr2:271838:271939:+@chr2:272191:272291:+	SE	protein_coding	chr2:271939-272036:272065-272191:+	NMD_in	-0.0225318	Non-NMD	ENSG00000143727
ACP2	ACP2_chr11:47245473:47245572:-@chr11:47245293:47245394:-@chr11:47245681:47245781:-	SE	protein_coding	chr11:47245394-47245473:47245572-47245681:-	ORF_preserving	0.049476	Non-NMD	ENSG00000134575
ACP2	ACP2_chr11:47248037:47248133:-@chr11:47247626:47247727:-@chr11:47248675:47248775:-	SE	protein_coding	chr11:47247727-47248037:47248133-47248675:-	ORF_preserving	0.0487778	Non-NMD	ENSG00000134575
ACP2	ACP2_chr11:47245304:47245422:-@chr11:47244766:47244867:-@chr11:47245681:47245781:-	SE	protein_coding	chr11:47244867-47245304:47245422-47245681:-	NMD_in	0.219084	NMD	ENSG00000134575
ACP2	ACP2_chr11:47245304:47245427:-@chr11:47244766:47244867:-@chr11:47245681:47245781:-	SE	protein_coding	chr11:47244867-47245304:47245427-47245681:-	NMD_in	0.219084	NMD	ENSG00000134575
ACP2	ACP2_chr11:47245304:47245394:-@chr11:47244766:47244867:-@chr11:47245681:47245781:-	SE	protein_coding	chr11:47244867-47245304:47245394-47245681:-	ORF_preserving	0.165838	Non-NMD	ENSG00000134575
ACP3	ACP3_chr3:132337455:132337554:+@chr3:132332243:132332344:+@chr3:132342551:132342651:+	SE	protein_coding	chr3:132332344-132337455:132337554-132342551:+	ORF_preserving	-0.0450816	Non-NMD	ENSG00000014257
ACP3	ACP3_chr3:132331646:132331733:+@chr3:132328261:132328362:+@chr3:132332191:132332291:+	SE	protein_coding	chr3:132328362-132331646:132331733-132332191:+	ORF_preserving	0.117433	Non-NMD	ENSG00000014257
ACP5	ACP5_chr19:11576715:11576843:-@chr19:11576487:11576588:-@chr19:11577056:11577156:-	SE	protein_coding	chr19:11576588-11576715:11576843-11577056:-	NMD_ex	0.310855	NMD	ENSG00000102575
ACP5	ACP5_chr19:11578584:11578764:-@chr19:11577578:11577679:-@chr19:11578843:11578943:-	SE	protein_coding	chr19:11577679-11578584:11578764-11578843:-	5UTR	Inf	Non-NMD	ENSG00000102575
ACP5	ACP5_chr19:11578584:11578657:-@chr19:11578093:11578194:-@chr19:11578843:11578943:-	SE	protein_coding	chr19:11578194-11578584:11578657-11578843:-	5UTR	Inf	Non-NMD	ENSG00000102575
ACP5	ACP5_chr19:11576715:11576840:-@chr19:11576487:11576588:-@chr19:11577056:11577156:-	SE	protein_coding	chr19:11576588-11576715:11576840-11577056:-	NMD_ex	0.338761	NMD	ENSG00000102575
ACP5	ACP5_chr19:11576793:11576843:-@chr19:11576487:11576588:-@chr19:11577056:11577156:-	SE	protein_coding	chr19:11576588-11576793:11576843-11577056:-	NMD_ex	0.32352	NMD	ENSG00000102575
ACP5	ACP5_chr19:11578584:11578657:-@chr19:11577578:11577679:-@chr19:11578843:11578943:-	SE	protein_coding	chr19:11577679-11578584:11578657-11578843:-	5UTR	Inf	Non-NMD	ENSG00000102575
ACP5	ACP5_chr19:11578075:11578194:-@chr19:11577578:11577679:-@chr19:11578584:11578684:-	SE	protein_coding	chr19:11577679-11578075:11578194-11578584:-	5UTR	Inf	Non-NMD	ENSG00000102575
ACP5	ACP5_chr19:11578023:11578194:-@chr19:11577578:11577679:-@chr19:11578584:11578684:-	SE	protein_coding	chr19:11577679-11578023:11578194-11578584:-	5UTR	Inf	Non-NMD	ENSG00000102575
ACP5	ACP5_chr19:11576715:11576744:-@chr19:11576487:11576588:-@chr19:11577056:11577156:-	SE	protein_coding	chr19:11576588-11576715:11576744-11577056:-	NMD_ex	0.321352	NMD	ENSG00000102575
ACP5	ACP5_chr19:11578479:11578657:-@chr19:11577578:11577679:-@chr19:11578843:11578943:-	SE	protein_coding	chr19:11577679-11578479:11578657-11578843:-	5UTR	Inf	Non-NMD	ENSG00000102575
ACP5	ACP5_chr19:11578023:11578194:-@chr19:11577578:11577679:-@chr19:11578843:11578943:-	SE	protein_coding	chr19:11577679-11578023:11578194-11578843:-	5UTR	Inf	Non-NMD	ENSG00000102575
ACP5	ACP5_chr19:11576715:11576968:-@chr19:11576487:11576588:-@chr19:11577056:11577156:-	SE	protein_coding	chr19:11576588-11576715:11576968-11577056:-	NMD_in	0.60502	NMD	ENSG00000102575
ACP6	ACP6_chr1:147659646:147659775:-@chr1:147659425:147659526:-@chr1:147669829:147669929:-	SE	protein_coding	chr1:147659526-147659646:147659775-147669829:-	ORF_preserving	-0.0659969	Non-NMD	ENSG00000162836
ACP6	ACP6_chr1:147659395:147659526:-@chr1:147658938:147659039:-@chr1:147669829:147669929:-	SE	protein_coding	chr1:147659039-147659395:147659526-147669829:-	NMD_ex	0.147456	NMD	ENSG00000162836
ACP7	ACP7_chr19:39106946:39107084:+@chr19:39101436:39101537:+@chr19:39110052:39110152:+	SE	protein_coding	chr19:39101537-39106946:39107084-39110052:+	NMD_in	0.259694	NMD	ENSG00000183760
ACP7	ACP7_chr19:39100226:39100350:+@chr19:39099041:39099142:+@chr19:39100579:39100679:+	SE	protein_coding	chr19:39099142-39100226:39100350-39100579:+	NMD_ex	0.186277	NMD	ENSG00000183760
ACP7	ACP7_chr19:39101465:39101537:+@chr19:39101254:39101355:+@chr19:39110052:39110152:+	SE	protein_coding	chr19:39101355-39101465:39101537-39110052:+	ORF_preserving	0.368715	Non-NMD	ENSG00000183760
ACRBP	ACRBP_chr12:6646482:6646577:-@chr12:6645236:6645337:-@chr12:6646793:6646893:-	SE	protein_coding	chr12:6645337-6646482:6646577-6646793:-	NMD_ex	0.191997	NMD	ENSG00000111644
ACSBG1	ACSBG1_chr15:78208001:78208102:-@chr15:78194625:78194726:-@chr15:78234370:78234470:-	SE	protein_coding	chr15:78194726-78208001:78208102-78234370:-	NMD_ex	0.278655	NMD	ENSG00000103740
ACSBG1	ACSBG1_chr15:78226454:78226605:-@chr15:78194625:78194726:-@chr15:78234370:78234470:-	SE	protein_coding	chr15:78194726-78226454:78226605-78234370:-	ORF_changing	0.275994	Non-NMD	ENSG00000103740
ACSBG1	ACSBG1_chr15:78209144:78209249:-@chr15:78208001:78208102:-@chr15:78245268:78245368:-	SE	protein_coding	chr15:78208102-78209144:78209249-78245268:-	#N/A	#N/A	#N/A	ENSG00000103740
ACSBG2	ACSBG2_chr19:6156430:6156551:+@chr19:6151694:6151795:+@chr19:6161214:6161314:+	SE	protein_coding	chr19:6151795-6156430:6156551-6161214:+	NMD_ex	0.172626	NMD	ENSG00000130377
ACSBG2	ACSBG2_chr19:6190583:6190692:+@chr19:6187744:6187845:+@chr19:6192667:6192767:+	SE	protein_coding	chr19:6187845-6190583:6190692-6192667:+	ORF_changing	0.205168	Non-NMD	ENSG00000130377
ACSBG2	ACSBG2_chr19:6137311:6137415:+@chr19:6135817:6135918:+@chr19:6141512:6141612:+	SE	protein_coding	chr19:6135918-6137311:6137415-6141512:+	5UTR	Inf	Non-NMD	ENSG00000130377
ACSBG2	ACSBG2_chr19:6175290:6175429:+@chr19:6165914:6166015:+@chr19:6177228:6177328:+	SE	protein_coding	chr19:6166015-6175290:6175429-6177228:+	NMD_in	0.297249	NMD	ENSG00000130377
ACSF2	ACSF2_chr17:50463817:50463909:+@chr17:50463451:50463552:+@chr17:50464217:50464317:+	SE	protein_coding	chr17:50463552-50463817:50463909-50464217:+	NMD_ex	0.260196	NMD	ENSG00000167107
ACSF2	ACSF2_chr17:50472427:50472579:+@chr17:50471034:50471135:+@chr17:50473664:50473764:+	SE	protein_coding	chr17:50471135-50472427:50472579-50473664:+	NMD_ex	0.146275	NMD	ENSG00000167107
ACSF2	ACSF2_chr17:50460201:50460363:+@chr17:50426288:50426389:+@chr17:50460676:50460776:+	SE	protein_coding	chr17:50426389-50460201:50460363-50460676:+	NMD_in	0.213471	NMD	ENSG00000167107
ACSF2	ACSF2_chr17:50461241:50461287:+@chr17:50460771:50460872:+@chr17:50461632:50461732:+	SE	protein_coding	chr17:50460872-50461241:50461287-50461632:+	NMD_in	0.51451	NMD	ENSG00000167107
ACSF2	ACSF2_chr17:50460676:50460872:+@chr17:50426288:50426389:+@chr17:50461632:50461732:+	SE	protein_coding	chr17:50426389-50460676:50460872-50461632:+	NMD_ex	0.53891	NMD	ENSG00000167107
ACSF2	ACSF2_chr17:50461241:50461370:+@chr17:50460771:50460872:+@chr17:50461632:50461732:+	SE	protein_coding	chr17:50460872-50461241:50461370-50461632:+	ORF_preserving	-0.11192	Non-NMD	ENSG00000167107
ACSF2	ACSF2_chr17:50426904:50426979:+@chr17:50426288:50426389:+@chr17:50460676:50460776:+	SE	protein_coding	chr17:50426389-50426904:50426979-50460676:+	ORF_preserving	0.0143807	Non-NMD	ENSG00000167107
ACSF2	ACSF2_chr17:50464525:50464599:+@chr17:50464193:50464294:+@chr17:50471027:50471127:+	SE	protein_coding	chr17:50464294-50464525:50464599-50471027:+	NMD_in	0.370237	NMD	ENSG00000167107
ACSF2	ACSF2_chr17:50468585:50468638:+@chr17:50468331:50468432:+@chr17:50471027:50471127:+	SE	protein_coding	chr17:50468432-50468585:50468638-50471027:+	#N/A	#N/A	#N/A	ENSG00000167107
ACSF3	ACSF3_chr16:89098590:89098763:+@chr16:89093891:89093992:+@chr16:89100661:89100761:+	SE	protein_coding	chr16:89093992-89098590:89098763-89100661:+	5UTR	Inf	Non-NMD	ENSG00000176715
ACSF3	ACSF3_chr16:89114338:89114487:+@chr16:89112145:89112246:+@chr16:89120800:89120900:+	SE	protein_coding	chr16:89112246-89114338:89114487-89120800:+	NMD_ex	-0.0364157	Non-NMD	ENSG00000176715
ACSF3	ACSF3_chr16:89098590:89098763:+@chr16:89093895:89093996:+@chr16:89100661:89100761:+	SE	protein_coding	chr16:89093996-89098590:89098763-89100661:+	5UTR	Inf	Non-NMD	ENSG00000176715
ACSF3	ACSF3_chr16:89100661:89101347:+@chr16:89093891:89093992:+@chr16:89102603:89102703:+	SE	protein_coding	chr16:89093992-89100661:89101347-89102603:+	Start_codon	Inf	Non-NMD	ENSG00000176715
ACSF3	ACSF3_chr16:89100661:89101347:+@chr16:89093895:89093996:+@chr16:89102603:89102703:+	SE	protein_coding	chr16:89093996-89100661:89101347-89102603:+	Start_codon	Inf	Non-NMD	ENSG00000176715
ACSF3	ACSF3_chr16:89095194:89095303:+@chr16:89093891:89093992:+@chr16:89098590:89098690:+	SE	protein_coding	chr16:89093992-89095194:89095303-89098590:+	5UTR	Inf	Non-NMD	ENSG00000176715
ACSL1	ACSL1_chr4:184770254:184770332:-@chr4:184768349:184768450:-@chr4:184773080:184773180:-	SE	protein_coding	chr4:184768450-184770254:184770332-184773080:-	ORF_preserving	0.258836	Non-NMD	ENSG00000151726
ACSL1	ACSL1_chr4:184780331:184780433:-@chr4:184776882:184776983:-@chr4:184783926:184784026:-	SE	protein_coding	chr4:184776983-184780331:184780433-184783926:-	5UTR	-0.29392	Non-NMD	ENSG00000151726
ACSL1	ACSL1_chr4:184803319:184803546:-@chr4:184788630:184788731:-@chr4:184825915:184826015:-	SE	protein_coding	chr4:184788731-184803319:184803546-184825915:-	Start_codon	Inf	Non-NMD	ENSG00000151726
ACSL1	ACSL1_chr4:184770398:184770476:-@chr4:184768349:184768450:-@chr4:184773080:184773180:-	SE	protein_coding	chr4:184768450-184770398:184770476-184773080:-	ORF_preserving	-0.121057	Non-NMD	ENSG00000151726
ACSL1	ACSL1_chr4:184825165:184825241:-@chr4:184803445:184803546:-@chr4:184825915:184826015:-	SE	protein_coding	chr4:184803546-184825165:184825241-184825915:-	5UTR	Inf	Non-NMD	ENSG00000151726
ACSL1	ACSL1_chr4:184788378:184788513:-@chr4:184783890:184783991:-@chr4:184788616:184788716:-	SE	protein_coding	chr4:184783991-184788378:184788513-184788616:-	NMD_in	0.142368	NMD	ENSG00000151726
ACSL3	ACSL3_chr2:222887829:222887888:+@chr2:222861157:222861258:+@chr2:222908732:222908832:+	SE	protein_coding	chr2:222861258-222887829:222887888-222908732:+	5UTR	Inf	Non-NMD	ENSG00000123983
ACSL3	ACSL3_chr2:222908732:222909150:+@chr2:222887787:222887888:+@chr2:222916318:222916418:+	SE	protein_coding	chr2:222887888-222908732:222909150-222916318:+	Start_codon	Inf	Non-NMD	ENSG00000123983
ACSL3	ACSL3_chr2:222921279:222921430:+@chr2:222919101:222919202:+@chr2:222922707:222922807:+	SE	protein_coding	chr2:222919202-222921279:222921430-222922707:+	NMD_ex	0.214277	NMD	ENSG00000123983
ACSL3	ACSL3_chr2:222928861:222928936:+@chr2:222927088:222927189:+@chr2:222930620:222930720:+	SE	protein_coding	chr2:222927189-222928861:222928936-222930620:+	ORF_preserving	-0.0477118	Non-NMD	ENSG00000123983
ACSL3	ACSL3_chr2:222927016:222927189:+@chr2:222924494:222924595:+@chr2:222930620:222930720:+	SE	protein_coding	chr2:222924595-222927016:222927189-222930620:+	NMD_ex	0.336465	NMD	ENSG00000123983
ACSL3	ACSL3_chr2:222927016:222928936:+@chr2:222924494:222924595:+@chr2:222930620:222930720:+	SE	protein_coding	chr2:222924595-222927016:222928936-222930620:+	ORF_changing	0.44057	Non-NMD	ENSG00000123983
ACSL3	ACSL3_chr2:222887829:222887888:+@chr2:222861157:222861258:+@chr2:222900673:222900773:+	SE	protein_coding	chr2:222861258-222887829:222887888-222900673:+	5UTR	Inf	Non-NMD	ENSG00000123983
ACSL3	ACSL3_chr2:222900673:222900780:+@chr2:222887787:222887888:+@chr2:222908732:222908832:+	SE	protein_coding	chr2:222887888-222900673:222900780-222908732:+	5UTR	Inf	Non-NMD	ENSG00000123983
ACSL3	ACSL3_chr2:222933505:222933693:+@chr2:222933179:222933280:+@chr2:222934529:222934629:+	SE	protein_coding	chr2:222933280-222933505:222933693-222934529:+	NMD_in	0.366659	NMD	ENSG00000123983
ACSL3	ACSL3_chr2:222900673:222900780:+@chr2:222861157:222861258:+@chr2:222908732:222908832:+	SE	protein_coding	chr2:222861258-222900673:222900780-222908732:+	5UTR	Inf	Non-NMD	ENSG00000123983
ACSL3	ACSL3_chr2:222892263:222892301:+@chr2:222887787:222887888:+@chr2:222908732:222908832:+	SE	protein_coding	chr2:222887888-222892263:222892301-222908732:+	5UTR	Inf	Non-NMD	ENSG00000123983
ACSL3	ACSL3_chr2:222878025:222878159:+@chr2:222861157:222861258:+@chr2:222887829:222887929:+	SE	protein_coding	chr2:222861258-222878025:222878159-222887829:+	5UTR	Inf	Non-NMD	ENSG00000123983
ACSL3	ACSL3_chr2:222865465:222865574:+@chr2:222861157:222861258:+@chr2:222887829:222887929:+	SE	protein_coding	chr2:222861258-222865465:222865574-222887829:+	5UTR	Inf	Non-NMD	ENSG00000123983
ACSL4	ACSL4_chrX:109696143:109696196:-@chrX:109683565:109683666:-@chrX:109733138:109733238:-	SE	protein_coding	chrX:109683666-109696143:109696196-109733138:-	5UTR	Inf	Non-NMD	ENSG00000068366
ACSL4	ACSL4_chrX:109696143:109696196:-@chrX:109683274:109683375:-@chrX:109733138:109733238:-	SE	protein_coding	chrX:109683375-109696143:109696196-109733138:-	5UTR	Inf	Non-NMD	ENSG00000068366
ACSL4	ACSL4_chrX:109685426:109685444:-@chrX:109683565:109683666:-@chrX:109696143:109696243:-	SE	protein_coding	chrX:109683666-109685426:109685444-109696143:-	5UTR	Inf	Non-NMD	ENSG00000068366
ACSL4	ACSL4_chrX:109696143:109696196:-@chrX:109683451:109683552:-@chrX:109733138:109733238:-	SE	protein_coding	chrX:109683552-109696143:109696196-109733138:-	5UTR	Inf	Non-NMD	ENSG00000068366
ACSL4	ACSL4_chrX:109691002:109691131:-@chrX:109683274:109683375:-@chrX:109696143:109696243:-	SE	protein_coding	chrX:109683375-109691002:109691131-109696143:-	5UTR	Inf	Non-NMD	ENSG00000068366
ACSL5	ACSL5_chr10:112411455:112411529:+@chr10:112410534:112410635:+@chr10:112411901:112412001:+	SE	protein_coding	chr10:112410635-112411455:112411529-112411901:+	NMD_ex	0.472331	NMD	ENSG00000197142
ACSL5	ACSL5_chr10:112426787:112426859:+@chr10:112426258:112426359:+@chr10:112427217:112427317:+	SE	protein_coding	chr10:112426359-112426787:112426859-112427217:+	ORF_preserving	0.122759	Non-NMD	ENSG00000197142
ACSL5	ACSL5_chr10:112410583:112410635:+@chr10:112410394:112410495:+@chr10:112411901:112412001:+	SE	protein_coding	chr10:112410495-112410583:112410635-112411901:+	NMD_in	0.445204	NMD	ENSG00000197142
ACSL6	ACSL6_chr5:131985406:131985458:-@chr5:131976620:131976721:-@chr5:131986821:131986921:-	SE	protein_coding	chr5:131976721-131985406:131985458-131986821:-	NMD_ex_in	0.251799	NMD	ENSG00000164398
ACSL6	ACSL6_chr5:131971746:131971759:-@chr5:131971544:131971645:-@chr5:131972723:131972823:-	SE	protein_coding	chr5:131971645-131971746:131971759-131972723:-	NMD_in	0.177735	NMD	ENSG00000164398
ACSL6	ACSL6_chr5:132004314:132004663:-@chr5:131994150:131994251:-@chr5:132011504:132011604:-	SE	protein_coding	chr5:131994251-132004314:132004663-132011504:-	NMD_in	0.256171	NMD	ENSG00000164398
ACSL6	ACSL6_chr5:131991744:131991813:-@chr5:131990866:131990967:-@chr5:131994030:131994130:-	SE	protein_coding	chr5:131990967-131991744:131991813-131994030:-	ORF_preserving	-0.167412	Non-NMD	ENSG00000164398
ACSL6	ACSL6_chr5:131976183:131976240:-@chr5:131974869:131974970:-@chr5:131976647:131976747:-	SE	protein_coding	chr5:131974970-131976183:131976240-131976647:-	NMD_in	0.355551	NMD	ENSG00000164398
ACSL6	ACSL6_chr5:131988555:131988600:-@chr5:131988125:131988226:-@chr5:131988804:131988904:-	SE	protein_coding	chr5:131988226-131988555:131988600-131988804:-	ORF_preserving	-0.214507	Non-NMD	ENSG00000164398
ACSM1	ACSM1_chr16:20636738:20636840:-@chr16:20627215:20627316:-@chr16:20637370:20637470:-	SE	protein_coding	chr16:20627316-20636738:20636840-20637370:-	ORF_preserving	-0.300394	Non-NMD	ENSG00000166743
ACSM1	ACSM1_chr16:20640460:20640584:-@chr16:20637350:20637451:-@chr16:20661793:20661893:-	SE	protein_coding	chr16:20637451-20640460:20640584-20661793:-	NMD_ex	0.144741	NMD	ENSG00000166743
ACSM1	ACSM1_chr16:20674043:20674100:-@chr16:20671570:20671671:-@chr16:20682255:20682355:-	SE	protein_coding	chr16:20671671-20674043:20674100-20682255:-	NMD_in	0.276371	NMD	ENSG00000166743
ACSM2A	ACSM2A_chr16:20452387:20452466:+@chr16:20451580:20451681:+@chr16:20465516:20465616:+	SE	protein_coding	chr16:20451681-20452387:20452466-20465516:+	5UTR	Inf	Non-NMD	ENSG00000183747
ACSM2A	ACSM2A_chr16:20460106:20460291:+@chr16:20451580:20451681:+@chr16:20465516:20465616:+	SE	protein_coding	chr16:20451681-20460106:20460291-20465516:+	Start_codon	Inf	Non-NMD	ENSG00000183747
ACSM2A	ACSM2A_chr16:20452380:20452466:+@chr16:20451580:20451681:+@chr16:20460106:20460206:+	SE	protein_coding	chr16:20451681-20452380:20452466-20460106:+	5UTR	Inf	Non-NMD	ENSG00000183747
ACSM2A	ACSM2A_chr16:20460106:20460291:+@chr16:20452365:20452466:+@chr16:20465516:20465616:+	SE	protein_coding	chr16:20452466-20460106:20460291-20465516:+	Start_codon	Inf	Non-NMD	ENSG00000183747
ACSM2A	ACSM2A_chr16:20452431:20452466:+@chr16:20451580:20451681:+@chr16:20460106:20460206:+	SE	protein_coding	chr16:20451681-20452431:20452466-20460106:+	5UTR	Inf	Non-NMD	ENSG00000183747
ACSM2A	ACSM2A_chr16:20452084:20452466:+@chr16:20451580:20451681:+@chr16:20460106:20460206:+	SE	protein_coding	chr16:20451681-20452084:20452466-20460106:+	5UTR	Inf	Non-NMD	ENSG00000183747
ACSM2A	ACSM2A_chr16:20470815:20470958:+@chr16:20469618:20469719:+@chr16:20471072:20471172:+	SE	protein_coding	chr16:20469719-20470815:20470958-20471072:+	NMD_in	0.328674	NMD	ENSG00000183747
ACSM2A	ACSM2A_chr16:20452338:20452466:+@chr16:20451580:20451681:+@chr16:20460106:20460206:+	SE	protein_coding	chr16:20451681-20452338:20452466-20460106:+	5UTR	Inf	Non-NMD	ENSG00000183747
ACSM2B	ACSM2B_chr16:20564668:20564853:-@chr16:20559346:20559447:-@chr16:20576206:20576306:-	SE	protein_coding	chr16:20559447-20564668:20564853-20576206:-	Start_codon	Inf	Non-NMD	ENSG00000066813
ACSM2B	ACSM2B_chr16:20564668:20564853:-@chr16:20559346:20559447:-@chr16:20575421:20575521:-	SE	protein_coding	chr16:20559447-20564668:20564853-20575421:-	Start_codon	Inf	Non-NMD	ENSG00000066813
ACSM2B	ACSM2B_chr16:20575421:20575803:-@chr16:20564752:20564853:-@chr16:20576206:20576306:-	SE	protein_coding	chr16:20564853-20575421:20575803-20576206:-	5UTR	Inf	Non-NMD	ENSG00000066813
ACSM2B	ACSM2B_chr16:20575421:20575456:-@chr16:20564752:20564853:-@chr16:20576206:20576306:-	SE	protein_coding	chr16:20564853-20575421:20575456-20576206:-	5UTR	Inf	Non-NMD	ENSG00000066813
ACSM2B	ACSM2B_chr16:20554034:20554177:-@chr16:20553819:20553920:-@chr16:20555268:20555368:-	SE	protein_coding	chr16:20553920-20554034:20554177-20555268:-	NMD_in	0.328674	NMD	ENSG00000066813
ACSM2B	ACSM2B_chr16:20575421:20575500:-@chr16:20559346:20559447:-@chr16:20576206:20576306:-	SE	protein_coding	chr16:20559447-20575421:20575500-20576206:-	5UTR	Inf	Non-NMD	ENSG00000066813
ACSM2B	ACSM2B_chr16:20575421:20575549:-@chr16:20564752:20564853:-@chr16:20576206:20576306:-	SE	protein_coding	chr16:20564853-20575421:20575549-20576206:-	5UTR	Inf	Non-NMD	ENSG00000066813
ACSM2B	ACSM2B_chr16:20575421:20575507:-@chr16:20564752:20564853:-@chr16:20576206:20576306:-	SE	protein_coding	chr16:20564853-20575421:20575507-20576206:-	5UTR	Inf	Non-NMD	ENSG00000066813
ACSM2B	ACSM2B_chr16:20575421:20575507:-@chr16:20574544:20574645:-@chr16:20576206:20576306:-	SE	protein_coding	chr16:20574645-20575421:20575507-20576206:-	#N/A	#N/A	#N/A	ENSG00000066813
ACSM3	ACSM3_chr16:20779796:20779907:+@chr16:20777479:20777580:+@chr16:20780713:20780813:+	SE	protein_coding	chr16:20777580-20779796:20779907-20780713:+	ORF_preserving	-0.297272	Non-NMD	ENSG00000005187
ACSM5	ACSM5_chr16:20423915:20424069:+@chr16:20421300:20421401:+@chr16:20427787:20427887:+	SE	protein_coding	chr16:20421401-20423915:20424069-20427787:+	NMD_ex	0.318059	NMD	ENSG00000183549
ACSM5	ACSM5_chr16:20427787:20427867:+@chr16:20423968:20424069:+@chr16:20429677:20429777:+	SE	protein_coding	chr16:20424069-20427787:20427867-20429677:+	NMD_ex	0.496109	NMD	ENSG00000183549
ACSM6	ACSM6_chr10:95214851:95214975:+@chr10:95212839:95212940:+@chr10:95219890:95219990:+	SE	protein_coding	chr10:95212940-95214851:95214975-95219890:+	NMD_ex	0.367892	NMD	ENSG00000173124
ACSM6	ACSM6_chr10:95201440:95201521:+@chr10:95194576:95194677:+@chr10:95201984:95202084:+	SE	protein_coding	chr10:95194677-95201440:95201521-95201984:+	NMD_in	0.369059	NMD	ENSG00000173124
ACSS2	ACSS2_chr20:34926104:34926281:+@chr20:34925665:34925766:+@chr20:34926876:34926976:+	SE	protein_coding	chr20:34925766-34926104:34926281-34926876:+	NMD_in	0.19036	NMD	ENSG00000131069
ACSS2	ACSS2_chr20:34875852:34875931:+@chr20:34875036:34875137:+@chr20:34882793:34882893:+	SE	protein_coding	chr20:34875137-34875852:34875931-34882793:+	ORF_changing	0.475409	Non-NMD	ENSG00000131069
ACSS2	ACSS2_chr20:34893568:34893622:+@chr20:34882888:34882989:+@chr20:34913095:34913195:+	SE	protein_coding	chr20:34882989-34893568:34893622-34913095:+	ORF_preserving	0.15791	Non-NMD	ENSG00000131069
ACSS2	ACSS2_chr20:34908904:34908943:+@chr20:34882888:34882989:+@chr20:34913095:34913195:+	SE	protein_coding	chr20:34882989-34908904:34908943-34913095:+	ORF_preserving	0.15791	Non-NMD	ENSG00000131069
ACSS2	ACSS2_chr20:34915217:34915256:+@chr20:34914336:34914437:+@chr20:34919434:34919534:+	SE	protein_coding	chr20:34914437-34915217:34915256-34919434:+	ORF_preserving	0.111362	Non-NMD	ENSG00000131069
ACSS3	ACSS3_chr12:81199659:81199711:+@chr12:81199343:81199444:+@chr12:81216900:81217000:+	SE	protein_coding	chr12:81199444-81199659:81199711-81216900:+	NMD_in	0.301299	NMD	ENSG00000111058
ACTA1	ACTA1_chr1:229432986:229433127:-@chr1:229432779:229432880:-@chr1:229434003:229434103:-	SE	protein_coding	chr1:229432880-229432986:229433127-229434003:-	Start_codon	Inf	Non-NMD	ENSG00000143632
ACTB	ACTB_chr7:5529534:5529663:-@chr7:5529299:5529400:-@chr7:5530523:5530623:-	SE	protein_coding	chr7:5529400-5529534:5529663-5530523:-	Start_codon	Inf	Non-NMD	ENSG00000075624
ACTB	ACTB_chr7:5529160:5529400:-@chr7:5528618:5528719:-@chr7:5530523:5530623:-	SE	protein_coding	chr7:5528719-5529160:5529400-5530523:-	Start_codon	Inf	Non-NMD	ENSG00000075624
ACTB	ACTB_chr7:5529018:5529059:-@chr7:5528618:5528719:-@chr7:5529160:5529260:-	SE	protein_coding	chr7:5528719-5529018:5529059-5529160:-	NMD_in	0.184967	NMD	ENSG00000075624
ACTB	ACTB_chr7:5529534:5529733:-@chr7:5529299:5529400:-@chr7:5530523:5530623:-	SE	protein_coding	chr7:5529400-5529534:5529733-5530523:-	Start_codon	Inf	Non-NMD	ENSG00000075624
ACTB	ACTB_chr7:5540675:5540771:-@chr7:5529562:5529663:-@chr7:5562573:5562673:-	SE	protein_coding	chr7:5529663-5540675:5540771-5562573:-	5UTR	Inf	Non-NMD	ENSG00000075624
ACTG1	ACTG1_chr17:81511762:81511803:-@chr17:81511525:81511626:-@chr17:81511902:81512002:-	SE	protein_coding	chr17:81511626-81511762:81511803-81511902:-	NMD_in	0.23642	NMD	ENSG00000184009
ACTG2	ACTG2_chr2:73902359:73902488:+@chr2:73901336:73901437:+@chr2:73908672:73908772:+	SE	protein_coding	chr2:73901437-73902359:73902488-73908672:+	ORF_preserving	-0.177562	Non-NMD	ENSG00000163017
ACTG2	ACTG2_chr2:73896751:73897314:+@chr2:73892950:73893051:+@chr2:73901275:73901375:+	SE	protein_coding	chr2:73893051-73896751:73897314-73901275:+	5UTR	Inf	Non-NMD	ENSG00000163017
ACTL6A	ACTL6A_chr3:179575402:179575504:+@chr3:179574366:179574467:+@chr3:179576216:179576316:+	SE	protein_coding	chr3:179574467-179575402:179575504-179576216:+	NMD_in	0.236362	NMD	ENSG00000136518
ACTL6B	ACTL6B_chr7:100655802:100655879:-@chr7:100655485:100655586:-@chr7:100656329:100656429:-	SE	protein_coding	chr7:100655586-100655802:100655879-100656329:-	NMD_ex	0.515211	NMD	ENSG00000077080
ACTN1	ACTN1_chr14:68878457:68878523:-@chr14:68877139:68877240:-@chr14:68878988:68879088:-	SE	protein_coding	chr14:68877240-68878457:68878523-68878988:-	ORF_preserving	0.0665339	Non-NMD	ENSG00000072110
ACTN1	ACTN1_chr14:68878988:68879069:-@chr14:68878422:68878523:-@chr14:68879961:68880061:-	SE	protein_coding	chr14:68878523-68878988:68879069-68879961:-	ORF_preserving	0.0790559	Non-NMD	ENSG00000072110
ACTN1	ACTN1_chr14:68882872:68883055:-@chr14:68882491:68882592:-@chr14:68884167:68884267:-	SE	protein_coding	chr14:68882592-68882872:68883055-68884167:-	ORF_preserving	-0.216382	Non-NMD	ENSG00000072110
ACTN1	ACTN1_chr14:68893654:68893747:-@chr14:68892182:68892283:-@chr14:68902476:68902576:-	SE	protein_coding	chr14:68892283-68893654:68893747-68902476:-	ORF_preserving	-0.160324	Non-NMD	ENSG00000072110
ACTN1	ACTN1_chr14:68909954:68910042:-@chr14:68909295:68909396:-@chr14:68912155:68912255:-	SE	protein_coding	chr14:68909396-68909954:68910042-68912155:-	NMD_ex	0.197287	NMD	ENSG00000072110
ACTN1	ACTN1_chr14:68921005:68921125:-@chr14:68912141:68912242:-@chr14:68925557:68925657:-	SE	protein_coding	chr14:68912242-68921005:68921125-68925557:-	ORF_preserving	-0.116531	Non-NMD	ENSG00000072110
ACTN1	ACTN1_chr14:68900861:68900946:-@chr14:68893646:68893747:-@chr14:68902476:68902576:-	SE	protein_coding	chr14:68893747-68900861:68900946-68902476:-	NMD_in	0.208038	NMD	ENSG00000072110
ACTN1	ACTN1_chr14:68878988:68879069:-@chr14:68877139:68877240:-@chr14:68879961:68880061:-	SE	protein_coding	chr14:68877240-68878988:68879069-68879961:-	ORF_preserving	0.130293	Non-NMD	ENSG00000072110
ACTN1	ACTN1_chr14:68878457:68878523:-@chr14:68877139:68877240:-@chr14:68879961:68880061:-	SE	protein_coding	chr14:68877240-68878457:68878523-68879961:-	ORF_preserving	0.0882022	Non-NMD	ENSG00000072110
ACTN1	ACTN1_chr14:68878457:68878520:-@chr14:68877139:68877240:-@chr14:68879961:68880061:-	SE	protein_coding	chr14:68877240-68878457:68878520-68879961:-	ORF_preserving	0.0940404	Non-NMD	ENSG00000072110
ACTN1	ACTN1_chr14:68878457:68879069:-@chr14:68877139:68877240:-@chr14:68879961:68880061:-	SE	protein_coding	chr14:68877240-68878457:68879069-68879961:-	#N/A	#N/A	#N/A	ENSG00000072110
ACTN1	ACTN1_chr14:68878457:68878520:-@chr14:68877139:68877240:-@chr14:68878988:68879088:-	SE	protein_coding	chr14:68877240-68878457:68878520-68878988:-	ORF_preserving	0.0707901	Non-NMD	ENSG00000072110
ACTN1	ACTN1_chr14:68878988:68879069:-@chr14:68878419:68878520:-@chr14:68879961:68880061:-	SE	protein_coding	chr14:68878520-68878988:68879069-68879961:-	ORF_preserving	0.0885237	Non-NMD	ENSG00000072110
ACTN2	ACTN2_chr1:236727677:236727756:+@chr1:236725919:236726020:+@chr1:236731232:236731332:+	SE	protein_coding	chr1:236726020-236727677:236727756-236731232:+	NMD_ex	0.44598	NMD	ENSG00000077522
ACTN2	ACTN2_chr1:236735634:236735720:+@chr1:236731213:236731314:+@chr1:236737121:236737221:+	SE	protein_coding	chr1:236731314-236735634:236735720-236737121:+	NMD_ex	0.427725	NMD	ENSG00000077522
ACTN2	ACTN2_chr1:236737121:236737214:+@chr1:236735619:236735720:+@chr1:236739301:236739401:+	SE	protein_coding	chr1:236735720-236737121:236737214-236739301:+	ORF_preserving	0.216032	Non-NMD	ENSG00000077522
ACTN2	ACTN2_chr1:236734432:236734518:+@chr1:236731213:236731314:+@chr1:236737121:236737221:+	SE	protein_coding	chr1:236731314-236734432:236734518-236737121:+	NMD_ex	0.427725	NMD	ENSG00000077522
ACTN2	ACTN2_chr1:236737121:236737214:+@chr1:236734417:236734518:+@chr1:236739301:236739401:+	SE	protein_coding	chr1:236734518-236737121:236737214-236739301:+	ORF_preserving	0.256159	Non-NMD	ENSG00000077522
ACTN2	ACTN2_chr1:236734432:236734518:+@chr1:236731213:236731314:+@chr1:236735634:236735734:+	SE	protein_coding	chr1:236731314-236734432:236734518-236735634:+	NMD_in	0.406689	NMD	ENSG00000077522
ACTN2	ACTN2_chr1:236736557:236736668:+@chr1:236735619:236735720:+@chr1:236737121:236737221:+	SE	protein_coding	chr1:236735720-236736557:236736668-236737121:+	ORF_preserving	0.263377	Non-NMD	ENSG00000077522
ACTN2	ACTN2_chr1:236735634:236737214:+@chr1:236734417:236734518:+@chr1:236739301:236739401:+	SE	protein_coding	chr1:236734518-236735634:236737214-236739301:+	#N/A	#N/A	#N/A	ENSG00000077522
ACTN2	ACTN2_chr1:236735634:236735720:+@chr1:236731213:236731314:+@chr1:236739301:236739401:+	SE	protein_coding	chr1:236731314-236735634:236735720-236739301:+	NMD_ex	0.474007	NMD	ENSG00000077522
ACTN2	ACTN2_chr1:236734432:236737214:+@chr1:236731213:236731314:+@chr1:236739301:236739401:+	SE	protein_coding	chr1:236731314-236734432:236737214-236739301:+	#N/A	#N/A	#N/A	ENSG00000077522
ACTN2	ACTN2_chr1:236737121:236737214:+@chr1:236731213:236731314:+@chr1:236739301:236739401:+	SE	protein_coding	chr1:236731314-236737121:236737214-236739301:+	3UTR	0.342649	Non-NMD	ENSG00000077522
ACTN2	ACTN2_chr1:236725932:236726020:+@chr1:236720090:236720191:+@chr1:236731232:236731332:+	SE	protein_coding	chr1:236720191-236725932:236726020-236731232:+	ORF_changing	0.459299	Non-NMD	ENSG00000077522
ACTN2	ACTN2_chr1:236734432:236734518:+@chr1:236731213:236731314:+@chr1:236739301:236739401:+	SE	protein_coding	chr1:236731314-236734432:236734518-236739301:+	#N/A	#N/A	#N/A	ENSG00000077522
ACTR10	ACTR10_chr14:58202854:58202927:+@chr14:58200193:58200294:+@chr14:58207935:58208035:+	SE	protein_coding	chr14:58200294-58202854:58202927-58207935:+	NMD_ex	0.200306	NMD	ENSG00000131966
ACTR10	ACTR10_chr14:58223782:58223856:+@chr14:58223600:58223701:+@chr14:58230398:58230498:+	SE	protein_coding	chr14:58223701-58223782:58223856-58230398:+	NMD_ex	0.45141	NMD	ENSG00000131966
ACTR10	ACTR10_chr14:58207048:58207183:+@chr14:58202826:58202927:+@chr14:58207935:58208035:+	SE	protein_coding	chr14:58202927-58207048:58207183-58207935:+	NMD_in	0.234774	NMD	ENSG00000131966
ACTR10	ACTR10_chr14:58231079:58231153:+@chr14:58230379:58230480:+@chr14:58232065:58232165:+	SE	protein_coding	chr14:58230480-58231079:58231153-58232065:+	NMD_in	0.553264	NMD	ENSG00000131966
ACTR10	ACTR10_chr14:58230398:58230480:+@chr14:58223600:58223701:+@chr14:58232065:58232165:+	SE	protein_coding	chr14:58223701-58230398:58230480-58232065:+	#N/A	#N/A	#N/A	ENSG00000131966
ACTR1A	ACTR1A_chr10:102490548:102490613:-@chr10:102489037:102489138:-@chr10:102502599:102502699:-	SE	protein_coding	chr10:102489138-102490548:102490613-102502599:-	NMD_ex	0.00717425	Non-NMD	ENSG00000138107
ACTR1A	ACTR1A_chr10:102481836:102481898:-@chr10:102481071:102481172:-@chr10:102482000:102482100:-	SE	protein_coding	chr10:102481172-102481836:102481898-102482000:-	ORF_changing	0.390723	Non-NMD	ENSG00000138107
ACTR1A	ACTR1A_chr10:102482000:102482175:-@chr10:102481071:102481172:-@chr10:102483010:102483110:-	SE	protein_coding	chr10:102481172-102482000:102482175-102483010:-	ORF_changing	0.445027	Non-NMD	ENSG00000138107
ACTR2	ACTR2_chr2:65241971:65242063:+@chr2:65239861:65239962:+@chr2:65246523:65246623:+	SE	protein_coding	chr2:65239962-65241971:65242063-65246523:+	NMD_in	0.305221	NMD	ENSG00000138071
ACTR2	ACTR2_chr2:65246184:65246307:+@chr2:65239861:65239962:+@chr2:65246523:65246623:+	SE	protein_coding	chr2:65239962-65246184:65246307-65246523:+	NMD_in	0.291013	NMD	ENSG00000138071
ACTR2	ACTR2_chr2:65242048:65242063:+@chr2:65239861:65239962:+@chr2:65246523:65246623:+	SE	protein_coding	chr2:65239962-65242048:65242063-65246523:+	ORF_preserving	0.0564818	Non-NMD	ENSG00000138071
ACTR3	ACTR3_chr2:113913171:113913227:+@chr2:113890222:113890323:+@chr2:113916883:113916983:+	SE	protein_coding	chr2:113890323-113913171:113913227-113916883:+	NMD_ex	0.272641	NMD	ENSG00000115091
ACTR3	ACTR3_chr2:113916883:113917008:+@chr2:113913126:113913227:+@chr2:113927344:113927444:+	SE	protein_coding	chr2:113913227-113916883:113917008-113927344:+	Start_codon	0.120823	Non-NMD	ENSG00000115091
ACTR3	ACTR3_chr2:113927344:113927455:+@chr2:113913126:113913227:+@chr2:113931300:113931400:+	SE	protein_coding	chr2:113913227-113927344:113927455-113931300:+	ORF_changing	0.14788	Non-NMD	ENSG00000115091
ACTR3B	ACTR3B_chr7:152783186:152783242:+@chr7:152759825:152759926:+@chr7:152800530:152800630:+	SE	protein_coding	chr7:152759926-152783186:152783242-152800530:+	NMD_ex	0.070848	Non-NMD	ENSG00000133627
ACTR3B	ACTR3B_chr7:152811696:152811733:+@chr7:152801630:152801731:+@chr7:152814549:152814649:+	SE	protein_coding	chr7:152801731-152811696:152811733-152814549:+	NMD_in	0.0654088	Non-NMD	ENSG00000133627
ACTR6	ACTR6_chr12:100210072:100210208:+@chr12:100207685:100207786:+@chr12:100210294:100210394:+	SE	protein_coding	chr12:100207786-100210072:100210208-100210294:+	NMD_ex	0.0852221	Non-NMD	ENSG00000075089
ACTR6	ACTR6_chr12:100208771:100208889:+@chr12:100207685:100207786:+@chr12:100210072:100210172:+	SE	protein_coding	chr12:100207786-100208771:100208889-100210072:+	NMD_in	0.140182	NMD	ENSG00000075089
ACVR1	ACVR1_chr2:157826527:157826646:-@chr2:157818458:157818559:-@chr2:157874863:157874963:-	SE	protein_coding	chr2:157818559-157826527:157826646-157874863:-	5UTR	Inf	Non-NMD	ENSG00000115170
ACVR1	ACVR1_chr2:157860032:157860179:-@chr2:157818458:157818559:-@chr2:157874863:157874963:-	SE	protein_coding	chr2:157818559-157860032:157860179-157874863:-	5UTR	Inf	Non-NMD	ENSG00000115170
ACVR1	ACVR1_chr2:157826527:157826646:-@chr2:157818458:157818559:-@chr2:157860032:157860132:-	SE	protein_coding	chr2:157818559-157826527:157826646-157860032:-	5UTR	Inf	Non-NMD	ENSG00000115170
ACVR1	ACVR1_chr2:157860032:157860179:-@chr2:157826545:157826646:-@chr2:157874863:157874963:-	SE	protein_coding	chr2:157826646-157860032:157860179-157874863:-	5UTR	Inf	Non-NMD	ENSG00000115170
ACVR1	ACVR1_chr2:157818376:157818559:-@chr2:157799399:157799500:-@chr2:157874863:157874963:-	SE	protein_coding	chr2:157799500-157818376:157818559-157874863:-	5UTR	Inf	Non-NMD	ENSG00000115170
ACVR1	ACVR1_chr2:157818384:157818559:-@chr2:157799399:157799500:-@chr2:157874863:157874963:-	SE	protein_coding	chr2:157799500-157818384:157818559-157874863:-	5UTR	Inf	Non-NMD	ENSG00000115170
ACVR1	ACVR1_chr2:157818268:157818559:-@chr2:157799399:157799500:-@chr2:157874863:157874963:-	SE	protein_coding	chr2:157799500-157818268:157818559-157874863:-	5UTR	Inf	Non-NMD	ENSG00000115170
ACVR1	ACVR1_chr2:157860032:157860179:-@chr2:157818458:157818559:-@chr2:157875795:157875895:-	SE	protein_coding	chr2:157818559-157860032:157860179-157875795:-	5UTR	Inf	Non-NMD	ENSG00000115170
ACVR1	ACVR1_chr2:157819402:157819489:-@chr2:157818458:157818559:-@chr2:157875795:157875895:-	SE	protein_coding	chr2:157818559-157819402:157819489-157875795:-	5UTR	Inf	Non-NMD	ENSG00000115170
ACVR1	ACVR1_chr2:157826527:157826646:-@chr2:157818458:157818559:-@chr2:157875795:157875895:-	SE	protein_coding	chr2:157818559-157826527:157826646-157875795:-	5UTR	Inf	Non-NMD	ENSG00000115170
ACVR1	ACVR1_chr2:157826527:157826646:-@chr2:157818458:157818559:-@chr2:157838240:157838340:-	SE	protein_coding	chr2:157818559-157826527:157826646-157838240:-	5UTR	Inf	Non-NMD	ENSG00000115170
ACVR1	ACVR1_chr2:157860054:157860179:-@chr2:157826545:157826646:-@chr2:157875795:157875895:-	SE	protein_coding	chr2:157826646-157860054:157860179-157875795:-	5UTR	Inf	Non-NMD	ENSG00000115170
ACVR1B	ACVR1B_chr12:51986817:51986942:+@chr12:51985247:51985348:+@chr12:51991862:51991962:+	SE	protein_coding	chr12:51985348-51986817:51986942-51991862:+	NMD_ex	0.217031	NMD	ENSG00000135503
ACVR1B	ACVR1B_chr12:51982685:51982808:+@chr12:51981098:51981199:+@chr12:51983998:51984098:+	SE	protein_coding	chr12:51981199-51982685:51982808-51983998:+	ORF_preserving	0.0254674	Non-NMD	ENSG00000135503
ACVR1B	ACVR1B_chr12:51960055:51960187:+@chr12:51951733:51951834:+@chr12:51975264:51975364:+	SE	protein_coding	chr12:51951834-51960055:51960187-51975264:+	NMD_in	0.16029	NMD	ENSG00000135503
ACVR1C	ACVR1C_chr2:157556092:157556332:-@chr2:157550291:157550392:-@chr2:157587186:157587286:-	SE	protein_coding	chr2:157550392-157556092:157556332-157587186:-	ORF_preserving	-0.0472711	Non-NMD	ENSG00000123612
ACVR1C	ACVR1C_chr2:157550161:157550392:-@chr2:157544511:157544612:-@chr2:157587186:157587286:-	SE	protein_coding	chr2:157544612-157550161:157550392-157587186:-	ORF_preserving	0.143022	Non-NMD	ENSG00000123612
ACVR2A	ACVR2A_chr2:147898240:147898330:+@chr2:147896407:147896508:+@chr2:147899457:147899557:+	SE	protein_coding	chr2:147896508-147898240:147898330-147899457:+	NMD_in	0.302814	NMD	ENSG00000121989
ACVR2A	ACVR2A_chr2:147845073:147845207:+@chr2:147844605:147844706:+@chr2:147896300:147896400:+	SE	protein_coding	chr2:147844706-147845073:147845207-147896300:+	Start_codon	Inf	Non-NMD	ENSG00000121989
ACVRL1	ACVRL1_chr12:51913098:51913350:+@chr12:51912434:51912535:+@chr12:51914438:51914538:+	SE	protein_coding	chr12:51912535-51913098:51913350-51914438:+	ORF_preserving	0.143141	Non-NMD	ENSG00000139567
ACY1	ACY1_chr3:51986414:51986504:+@chr3:51986230:51986331:+@chr3:51986604:51986704:+	SE	protein_coding	chr3:51986331-51986414:51986504-51986604:+	ORF_changing	0.252428	Non-NMD	ENSG00000243989
ACY1	ACY1_chr3:51985360:51985465:+@chr3:51984057:51984158:+@chr3:51985851:51985951:+	SE	protein_coding	chr3:51984158-51985360:51985465-51985851:+	ORF_preserving	0.0921924	Non-NMD	ENSG00000243989
ACY1	ACY1_chr3:51985851:51985946:+@chr3:51985364:51985465:+@chr3:51986254:51986354:+	SE	protein_coding	chr3:51985465-51985851:51985946-51986254:+	NMD_ex	0.14077	NMD	ENSG00000243989
ACY1	ACY1_chr3:51985851:51985946:+@chr3:51985364:51985465:+@chr3:51986254:51986354:+	SE	protein_coding	chr3:51985465-51985851:51985946-51986254:+	NMD_ex	0.14077	NMD	ENSG00000243989
ACY1	ACY1_chr3:51988523:51988603:+@chr3:51987523:51987624:+@chr3:51988765:51988865:+	SE	protein_coding	chr3:51987624-51988523:51988603-51988765:+	ORF_changing	0.481558	Non-NMD	ENSG00000243989
ACY1	ACY1_chr3:51985400:51985465:+@chr3:51984057:51984158:+@chr3:51985851:51985951:+	SE	protein_coding	chr3:51984158-51985400:51985465-51985851:+	NMD_ex	0.196644	NMD	ENSG00000243989
ACY1	ACY1_chr3:51985206:51985271:+@chr3:51984057:51984158:+@chr3:51985360:51985460:+	SE	protein_coding	chr3:51984158-51985206:51985271-51985360:+	NMD_ex	0.281542	NMD	ENSG00000243989
ACY1	ACY1_chr3:51985206:51985271:+@chr3:51984057:51984158:+@chr3:51985360:51985460:+	SE	protein_coding	chr3:51984158-51985206:51985271-51985360:+	NMD_ex	0.281542	NMD	ENSG00000243989
ACY1	ACY1_chr3:51985360:51985465:+@chr3:51985170:51985271:+@chr3:51985851:51985951:+	SE	protein_coding	chr3:51985271-51985360:51985465-51985851:+	ORF_preserving	0.170818	Non-NMD	ENSG00000243989
ACY1	ACY1_chr3:51984653:51984799:+@chr3:51984057:51984158:+@chr3:51985206:51985306:+	SE	protein_coding	chr3:51984158-51984653:51984799-51985206:+	NMD_in	0.241649	NMD	ENSG00000243989
ACY1	ACY1_chr3:51985206:51985271:+@chr3:51984057:51984158:+@chr3:51985851:51985951:+	SE	protein_coding	chr3:51984158-51985206:51985271-51985851:+	NMD_ex	0.196644	NMD	ENSG00000243989
ACY1	ACY1_chr3:51985333:51985465:+@chr3:51985170:51985271:+@chr3:51985851:51985951:+	SE	protein_coding	chr3:51985271-51985333:51985465-51985851:+	ORF_preserving	0.110067	Non-NMD	ENSG00000243989
ACYP1	ACYP1_chr14:75061683:75061762:-@chr14:75053558:75053659:-@chr14:75063469:75063569:-	SE	protein_coding	chr14:75053659-75061683:75061762-75063469:-	ORF_changing	0.17315	Non-NMD	ENSG00000119640
ACYP2	ACYP2_chr2:54267295:54267365:+@chr2:54138647:54138748:+@chr2:54304687:54304787:+	SE	protein_coding	chr2:54138748-54267295:54267365-54304687:+	ORF_changing	0.231669	Non-NMD	ENSG00000170634
ACYP2	ACYP2_chr2:54222996:54223083:+@chr2:54138647:54138748:+@chr2:54304687:54304787:+	SE	protein_coding	chr2:54138748-54222996:54223083-54304687:+	NMD_in	0.287469	NMD	ENSG00000170634
ADA	ADA_chr20:44623006:44623078:-@chr20:44622829:44622930:-@chr20:44624201:44624301:-	SE	protein_coding	chr20:44622930-44623006:44623078-44624201:-	ORF_preserving	-0.28355	Non-NMD	ENSG00000196839
ADA	ADA_chr20:44625568:44625684:-@chr20:44624228:44624329:-@chr20:44626455:44626555:-	SE	protein_coding	chr20:44624329-44625568:44625684-44626455:-	NMD_ex	0.0854379	Non-NMD	ENSG00000196839
ADA	ADA_chr20:44622587:44622652:-@chr20:44621046:44621147:-@chr20:44622828:44622928:-	SE	protein_coding	chr20:44621147-44622587:44622652-44622828:-	NMD_ex_in	0.295781	NMD	ENSG00000196839
ADA	ADA_chr20:44623033:44623078:-@chr20:44622829:44622930:-@chr20:44624201:44624301:-	SE	protein_coding	chr20:44622930-44623033:44623078-44624201:-	ORF_preserving	-0.166864	Non-NMD	ENSG00000196839
ADA	ADA_chr20:44623006:44623078:-@chr20:44622829:44622930:-@chr20:44629048:44629148:-	SE	protein_coding	chr20:44622930-44623006:44623078-44629048:-	ORF_preserving	-0.0479255	Non-NMD	ENSG00000196839
ADA	ADA_chr20:44623006:44623075:-@chr20:44622829:44622930:-@chr20:44624201:44624301:-	SE	protein_coding	chr20:44622930-44623006:44623075-44624201:-	ORF_preserving	-0.223614	Non-NMD	ENSG00000196839
ADA	ADA_chr20:44626455:44626599:-@chr20:44622829:44622930:-@chr20:44629046:44629146:-	SE	protein_coding	chr20:44622930-44626455:44626599-44629046:-	ORF_preserving	-0.059206	Non-NMD	ENSG00000196839
ADA	ADA_chr20:44635989:44636106:-@chr20:44629068:44629169:-@chr20:44636226:44636326:-	SE	protein_coding	chr20:44629169-44635989:44636106-44636226:-	NMD_in	-0.0580422	Non-NMD	ENSG00000196839
ADA	ADA_chr20:44623006:44623147:-@chr20:44622829:44622930:-@chr20:44624201:44624301:-	SE	protein_coding	chr20:44622930-44623006:44623147-44624201:-	ORF_preserving	-0.213702	Non-NMD	ENSG00000196839
ADA	ADA_chr20:44647326:44647433:-@chr20:44636187:44636288:-@chr20:44651574:44651674:-	SE	protein_coding	chr20:44636288-44647326:44647433-44651574:-	NMD_in	0.00991872	Non-NMD	ENSG00000196839
ADA	ADA_chr20:44623006:44623078:-@chr20:44622829:44622930:-@chr20:44629046:44629146:-	SE	protein_coding	chr20:44622930-44623006:44623078-44629046:-	NMD_in	0.240703	NMD	ENSG00000196839
ADA	ADA_chr20:44647358:44647433:-@chr20:44636187:44636288:-@chr20:44651574:44651674:-	SE	protein_coding	chr20:44636288-44647358:44647433-44651574:-	ORF_preserving	-0.0435441	Non-NMD	ENSG00000196839
ADA	ADA_chr20:44624647:44624725:-@chr20:44624228:44624329:-@chr20:44625568:44625668:-	SE	protein_coding	chr20:44624329-44624647:44624725-44625568:-	NMD_in	0.3543	NMD	ENSG00000196839
ADA2	ADA2_chr22:17189941:17190032:-@chr22:17188346:17188447:-@chr22:17191682:17191782:-	SE	protein_coding	chr22:17188447-17189941:17190032-17191682:-	NMD_ex	0.21348	NMD	ENSG00000093072
ADA2	ADA2_chr22:17199162:17199279:-@chr22:17191709:17191810:-@chr22:17199548:17199648:-	SE	protein_coding	chr22:17191810-17199162:17199279-17199548:-	ORF_preserving	0.0850559	Non-NMD	ENSG00000093072
ADA2	ADA2_chr22:17209355:17209723:-@chr22:17207189:17207290:-@chr22:17219355:17219455:-	SE	protein_coding	chr22:17207290-17209355:17209723-17219355:-	Start_codon	Inf	Non-NMD	ENSG00000093072
ADA2	ADA2_chr22:17209355:17209751:-@chr22:17207189:17207290:-@chr22:17219355:17219455:-	SE	protein_coding	chr22:17207290-17209355:17209751-17219355:-	Start_codon	Inf	Non-NMD	ENSG00000093072
ADA2	ADA2_chr22:17212002:17212578:-@chr22:17209622:17209723:-@chr22:17219355:17219455:-	SE	protein_coding	chr22:17209723-17212002:17212578-17219355:-	5UTR	Inf	Non-NMD	ENSG00000093072
ADA2	ADA2_chr22:17212002:17212578:-@chr22:17209622:17209723:-@chr22:17221726:17221826:-	SE	protein_coding	chr22:17209723-17212002:17212578-17221726:-	5UTR	Inf	Non-NMD	ENSG00000093072
ADA2	ADA2_chr22:17209355:17209690:-@chr22:17207189:17207290:-@chr22:17219355:17219455:-	SE	protein_coding	chr22:17207290-17209355:17209690-17219355:-	Start_codon	Inf	Non-NMD	ENSG00000093072
ADA2	ADA2_chr22:17209355:17209598:-@chr22:17207189:17207290:-@chr22:17219355:17219455:-	SE	protein_coding	chr22:17207290-17209355:17209598-17219355:-	Start_codon	Inf	Non-NMD	ENSG00000093072
ADA2	ADA2_chr22:17203853:17203889:-@chr22:17203672:17203773:-@chr22:17207070:17207170:-	SE	protein_coding	chr22:17203773-17203853:17203889-17207070:-	NMD_in	0.113305	Non-NMD	ENSG00000093072
ADAD1	ADAD1_chr4:122379371:122379445:+@chr4:122379014:122379115:+@chr4:122380061:122380161:+	SE	protein_coding	chr4:122379115-122379371:122379445-122380061:+	5UTR	Inf	Non-NMD	ENSG00000164113
ADAD2	ADAD2_chr16:84194005:84194221:+@chr16:84191547:84191648:+@chr16:84194441:84194541:+	SE	protein_coding	chr16:84191648-84194005:84194221-84194441:+	ORF_preserving	0.0691522	Non-NMD	ENSG00000140955
ADAD2	ADAD2_chr16:84194932:84194980:+@chr16:84194481:84194582:+@chr16:84195068:84195168:+	SE	protein_coding	chr16:84194582-84194932:84194980-84195068:+	ORF_preserving	0.059608	Non-NMD	ENSG00000140955
ADAD2	ADAD2_chr16:84195814:84196044:+@chr16:84195596:84195697:+@chr16:84196126:84196226:+	SE	protein_coding	chr16:84195697-84195814:84196044-84196126:+	NMD_ex	0.349453	NMD	ENSG00000140955
ADAL	ADAL_chr15:43331899:43332000:+@chr15:43330758:43330859:+@chr15:43333310:43333410:+	SE	protein_coding	chr15:43330859-43331899:43332000-43333310:+	5UTR	Inf	Non-NMD	ENSG00000168803
ADAL	ADAL_chr15:43334944:43335170:+@chr15:43333333:43333434:+@chr15:43335695:43335795:+	SE	protein_coding	chr15:43333434-43334944:43335170-43335695:+	Start_codon	Inf	Non-NMD	ENSG00000168803
ADAL	ADAL_chr15:43336625:43336686:+@chr15:43335725:43335826:+@chr15:43340264:43340364:+	SE	protein_coding	chr15:43335826-43336625:43336686-43340264:+	NMD_ex	-0.0437582	Non-NMD	ENSG00000168803
ADAL	ADAL_chr15:43347015:43347096:+@chr15:43345879:43345980:+@chr15:43348906:43349006:+	SE	protein_coding	chr15:43345980-43347015:43347096-43348906:+	ORF_preserving	0.252924	Non-NMD	ENSG00000168803
ADAM10	ADAM10_chr15:58679123:58679282:-@chr15:58665096:58665197:-@chr15:58682195:58682295:-	SE	protein_coding	chr15:58665197-58679123:58679282-58682195:-	ORF_preserving	-0.102574	Non-NMD	ENSG00000137845
ADAM10	ADAM10_chr15:58682195:58682314:-@chr15:58679181:58679282:-@chr15:58717576:58717676:-	SE	protein_coding	chr15:58679282-58682195:58682314-58717576:-	NMD_ex	0.294776	NMD	ENSG00000137845
ADAM10	ADAM10_chr15:58676142:58676293:-@chr15:58665096:58665197:-@chr15:58679123:58679223:-	SE	protein_coding	chr15:58665197-58676142:58676293-58679123:-	NMD_in	0.301952	NMD	ENSG00000137845
ADAM10	ADAM10_chr15:58707306:58707380:-@chr15:58682213:58682314:-@chr15:58717576:58717676:-	SE	protein_coding	chr15:58682314-58707306:58707380-58717576:-	NMD_in	0.431848	NMD	ENSG00000137845
ADAM15	ADAM15_chr1:155053416:155053493:+@chr1:155052676:155052777:+@chr1:155053909:155054009:+	SE	protein_coding	chr1:155052777-155053416:155053493-155053909:+	NMD_ex_in	0.295481	NMD	ENSG00000143537
ADAM15	ADAM15_chr1:155055789:155055852:+@chr1:155054405:155054506:+@chr1:155055931:155056031:+	SE	protein_coding	chr1:155054506-155055789:155055852-155055931:+	ORF_preserving	0.0290557	Non-NMD	ENSG00000143537
ADAM15	ADAM15_chr1:155055701:155055852:+@chr1:155054405:155054506:+@chr1:155055931:155056031:+	SE	protein_coding	chr1:155054506-155055701:155055852-155055931:+	#N/A	#N/A	#N/A	ENSG00000143537
ADAM15	ADAM15_chr1:155060762:155060832:+@chr1:155060242:155060343:+@chr1:155061417:155061517:+	SE	protein_coding	chr1:155060343-155060762:155060832-155061417:+	NMD_ex	0.175645	NMD	ENSG00000143537
ADAM15	ADAM15_chr1:155061417:155061489:+@chr1:155060731:155060832:+@chr1:155061903:155062003:+	SE	protein_coding	chr1:155060832-155061417:155061489-155061903:+	ORF_preserving	0.0906986	Non-NMD	ENSG00000143537
ADAM15	ADAM15_chr1:155061903:155061975:+@chr1:155061388:155061489:+@chr1:155062244:155062344:+	SE	protein_coding	chr1:155061489-155061903:155061975-155062244:+	NMD_in	0.194273	NMD	ENSG00000143537
ADAM15	ADAM15_chr1:155061414:155061489:+@chr1:155060731:155060832:+@chr1:155062244:155062344:+	SE	protein_coding	chr1:155060832-155061414:155061489-155062244:+	ORF_preserving	0.214413	Non-NMD	ENSG00000143537
ADAM15	ADAM15_chr1:155061903:155061975:+@chr1:155060731:155060832:+@chr1:155062244:155062344:+	SE	protein_coding	chr1:155060832-155061903:155061975-155062244:+	ORF_preserving	0.214413	Non-NMD	ENSG00000143537
ADAM15	ADAM15_chr1:155061417:155061489:+@chr1:155060242:155060343:+@chr1:155062244:155062344:+	SE	protein_coding	chr1:155060343-155061417:155061489-155062244:+	ORF_preserving	0.310892	Non-NMD	ENSG00000143537
ADAM15	ADAM15_chr1:155061414:155061489:+@chr1:155060731:155060832:+@chr1:155061903:155062003:+	SE	protein_coding	chr1:155060832-155061414:155061489-155061903:+	ORF_preserving	0.0705592	Non-NMD	ENSG00000143537
ADAM15	ADAM15_chr1:155061903:155062117:+@chr1:155061388:155061489:+@chr1:155062244:155062344:+	SE	protein_coding	chr1:155061489-155061903:155062117-155062244:+	NMD_in	0.39671	NMD	ENSG00000143537
ADAM15	ADAM15_chr1:155061903:155062117:+@chr1:155060731:155060832:+@chr1:155062244:155062344:+	SE	protein_coding	chr1:155060832-155061903:155062117-155062244:+	NMD_in	0.410684	NMD	ENSG00000143537
ADAM15	ADAM15_chr1:155060762:155060832:+@chr1:155060242:155060343:+@chr1:155062244:155062344:+	SE	protein_coding	chr1:155060343-155060762:155060832-155062244:+	ORF_changing	0.27591	Non-NMD	ENSG00000143537
ADAM15	ADAM15_chr1:155052530:155052559:+@chr1:155051364:155051465:+@chr1:155052670:155052770:+	SE	protein_coding	chr1:155051465-155052530:155052559-155052670:+	NMD_ex_in	0.154644	NMD	ENSG00000143537
ADAM15	ADAM15_chr1:155055786:155055852:+@chr1:155054405:155054506:+@chr1:155055931:155056031:+	SE	protein_coding	chr1:155054506-155055786:155055852-155055931:+	#N/A	#N/A	#N/A	ENSG00000143537
ADAM15	ADAM15_chr1:155061575:155061646:+@chr1:155061388:155061489:+@chr1:155062244:155062344:+	SE	protein_coding	chr1:155061489-155061575:155061646-155062244:+	NMD_in	0.339694	NMD	ENSG00000143537
ADAM15	ADAM15_chr1:155061113:155061193:+@chr1:155060731:155060832:+@chr1:155061414:155061514:+	SE	protein_coding	chr1:155060832-155061113:155061193-155061414:+	NMD_in	0.275754	NMD	ENSG00000143537
ADAM17	ADAM17_chr2:9491100:9491151:-@chr2:9490417:9490518:-@chr2:9492897:9492997:-	SE	protein_coding	chr2:9490518-9491100:9491151-9492897:-	ORF_preserving	0.283428	Non-NMD	ENSG00000151694
ADAM17	ADAM17_chr2:9505165:9505365:-@chr2:9502175:9502276:-@chr2:9509978:9510078:-	SE	protein_coding	chr2:9502276-9505165:9505365-9509978:-	NMD_ex	0.186025	NMD	ENSG00000151694
ADAM17	ADAM17_chr2:9523248:9523338:-@chr2:9521215:9521316:-@chr2:9526110:9526210:-	SE	protein_coding	chr2:9521316-9523248:9523338-9526110:-	ORF_preserving	-0.00229765	Non-NMD	ENSG00000151694
ADAM17	ADAM17_chr2:9543695:9543760:-@chr2:9543184:9543285:-@chr2:9555508:9555608:-	SE	protein_coding	chr2:9543285-9543695:9543760-9555508:-	NMD_in	0.311898	NMD	ENSG00000151694
ADAM18	ADAM18_chr8:39605727:39605761:+@chr8:39585251:39585352:+@chr8:39606306:39606406:+	SE	protein_coding	chr8:39585352-39605727:39605761-39606306:+	NMD_in	-0.064152	Non-NMD	ENSG00000168619
ADAM18	ADAM18_chr8:39610528:39610706:+@chr8:39609460:39609561:+@chr8:39629373:39629473:+	SE	protein_coding	chr8:39609561-39610528:39610706-39629373:+	NMD_ex	0.492151	NMD	ENSG00000168619
ADAM18	ADAM18_chr8:39637263:39637335:+@chr8:39629338:39629439:+@chr8:39637536:39637636:+	SE	protein_coding	chr8:39629439-39637263:39637335-39637536:+	ORF_preserving	0.233338	Non-NMD	ENSG00000168619
ADAM18	ADAM18_chr8:39648343:39648527:+@chr8:39645373:39645474:+@chr8:39663794:39663894:+	SE	protein_coding	chr8:39645474-39648343:39648527-39663794:+	NMD_ex	0.431215	NMD	ENSG00000168619
ADAM2	ADAM2_chr8:39809409:39809466:-@chr8:39788639:39788740:-@chr8:39821001:39821101:-	SE	protein_coding	chr8:39788740-39809409:39809466-39821001:-	ORF_preserving	-0.217103	Non-NMD	ENSG00000104755
ADAM22	ADAM22_chr7:88178934:88179129:+@chr7:88171460:88171561:+@chr7:88181504:88181604:+	SE	protein_coding	chr7:88171561-88178934:88179129-88181504:+	ORF_preserving	-0.124721	Non-NMD	ENSG00000008277
ADAM22	ADAM22_chr7:88186614:88186701:+@chr7:88181923:88182024:+@chr7:88193115:88193215:+	SE	protein_coding	chr7:88182024-88186614:88186701-88193115:+	ORF_preserving	0.0927997	Non-NMD	ENSG00000008277
ADAM22	ADAM22_chr7:87964633:87964684:+@chr7:87935085:87935186:+@chr7:87978335:87978435:+	SE	protein_coding	chr7:87935186-87964633:87964684-87978335:+	ORF_preserving	0.106788	Non-NMD	ENSG00000008277
ADAM22	ADAM22_chr7:88178934:88179042:+@chr7:88171460:88171561:+@chr7:88181504:88181604:+	SE	protein_coding	chr7:88171561-88178934:88179042-88181504:+	ORF_preserving	-0.0401246	Non-NMD	ENSG00000008277
ADAM22	ADAM22_chr7:88184291:88184402:+@chr7:88181923:88182024:+@chr7:88186614:88186714:+	SE	protein_coding	chr7:88182024-88184291:88184402-88186614:+	ORF_preserving	-0.0152211	Non-NMD	ENSG00000008277
ADAM23	ADAM23_chr2:206609909:206610000:+@chr2:206596061:206596162:+@chr2:206617578:206617678:+	SE	protein_coding	chr2:206596162-206609909:206610000-206617578:+	Same_stop_codon_diff_from_annot	0.173064	Non-NMD	ENSG00000114948
ADAM23	ADAM23_chr2:206605789:206605880:+@chr2:206596061:206596162:+@chr2:206617578:206617678:+	SE	protein_coding	chr2:206596162-206605789:206605880-206617578:+	Same_stop_codon_diff_from_annot	0.0931002	Non-NMD	ENSG00000114948
ADAM28	ADAM28_chr8:24308640:24308768:+@chr8:24299976:24300077:+@chr8:24309893:24309993:+	SE	protein_coding	chr8:24300077-24308640:24308768-24309893:+	NMD_in	0.312966	NMD	ENSG00000042980
ADAM28	ADAM28_chr8:24353769:24353832:+@chr8:24351951:24352052:+@chr8:24354383:24354483:+	SE	protein_coding	chr8:24352052-24353769:24353832-24354383:+	ORF_preserving	0.125639	Non-NMD	ENSG00000042980
ADAM28	ADAM28_chr8:24349863:24349972:+@chr8:24343483:24343584:+@chr8:24351231:24351331:+	SE	protein_coding	chr8:24343584-24349863:24349972-24351231:+	NMD_ex	0.13485	NMD	ENSG00000042980
ADAM28	ADAM28_chr8:24352860:24352923:+@chr8:24351951:24352052:+@chr8:24353769:24353869:+	SE	protein_coding	chr8:24352052-24352860:24352923-24353769:+	ORF_preserving	0.125639	Non-NMD	ENSG00000042980
ADAM29	ADAM29_chr4:174920686:174920792:+@chr4:174918370:174918471:+@chr4:174930985:174931085:+	SE	protein_coding	chr4:174918471-174920686:174920792-174930985:+	5UTR	Inf	Non-NMD	ENSG00000168594
ADAM29	ADAM29_chr4:174936932:174937013:+@chr4:174931073:174931174:+@chr4:174975345:174975445:+	SE	protein_coding	chr4:174931174-174936932:174937013-174975345:+	5UTR	Inf	Non-NMD	ENSG00000168594
ADAM29	ADAM29_chr4:174918929:174918990:+@chr4:174918370:174918471:+@chr4:174920686:174920786:+	SE	protein_coding	chr4:174918471-174918929:174918990-174920686:+	5UTR	Inf	Non-NMD	ENSG00000168594
ADAM29	ADAM29_chr4:174930985:174931174:+@chr4:174918370:174918471:+@chr4:174975345:174975445:+	SE	protein_coding	chr4:174918471-174930985:174931174-174975345:+	5UTR	Inf	Non-NMD	ENSG00000168594
ADAM32	ADAM32_chr8:39118085:39118165:+@chr8:39107732:39107833:+@chr8:39136656:39136756:+	SE	protein_coding	chr8:39107833-39118085:39118165-39136656:+	NMD_ex_in	0.342614	NMD	ENSG00000197140
ADAM32	ADAM32_chr8:39160896:39160965:+@chr8:39151447:39151548:+@chr8:39164763:39164863:+	SE	protein_coding	chr8:39151548-39160896:39160965-39164763:+	ORF_preserving	0.212437	Non-NMD	ENSG00000197140
ADAM32	ADAM32_chr8:39281135:39281174:+@chr8:39275765:39275866:+@chr8:39283585:39283685:+	SE	protein_coding	chr8:39275866-39281135:39281174-39283585:+	ORF_preserving	0.263063	Non-NMD	ENSG00000197140
ADAM32	ADAM32_chr8:39129975:39130097:+@chr8:39118064:39118165:+@chr8:39136656:39136756:+	SE	protein_coding	chr8:39118165-39129975:39130097-39136656:+	NMD_in	0.446583	NMD	ENSG00000197140
ADAM33	ADAM33_chr20:3671418:3671496:-@chr20:3671244:3671345:-@chr20:3671580:3671680:-	SE	protein_coding	chr20:3671345-3671418:3671496-3671580:-	ORF_preserving	0.20067	Non-NMD	ENSG00000149451
ADAM3A	ADAM3A_chr8:39477695:39477846:-@chr8:39475420:39475521:-@chr8:39490262:39490362:-	SE	transcribed_unitary_pseudogene	chr8:39475521-39477695:39477846-39490262:-	#N/A	#N/A	#N/A	ENSG00000197475
ADAM3A	ADAM3A_chr8:39512577:39512656:-@chr8:39505771:39505872:-@chr8:39514100:39514200:-	SE	transcribed_unitary_pseudogene	chr8:39505872-39512577:39512656-39514100:-	#N/A	#N/A	#N/A	ENSG00000197475
ADAM3A	ADAM3A_chr8:39490262:39490357:-@chr8:39475420:39475521:-@chr8:39491824:39491924:-	SE	transcribed_unitary_pseudogene	chr8:39475521-39490262:39490357-39491824:-	#N/A	#N/A	#N/A	ENSG00000197475
ADAM3A	ADAM3A_chr8:39477695:39477943:-@chr8:39475420:39475521:-@chr8:39490262:39490362:-	SE	transcribed_unitary_pseudogene	chr8:39475521-39477695:39477943-39490262:-	#N/A	#N/A	#N/A	ENSG00000197475
ADAM3A	ADAM3A_chr8:39522259:39522342:-@chr8:39514054:39514155:-@chr8:39522752:39522852:-	SE	transcribed_unitary_pseudogene	chr8:39514155-39522259:39522342-39522752:-	#N/A	#N/A	#N/A	ENSG00000197475
ADAM5	ADAM5_chr8:39319451:39319505:+@chr8:39315433:39315534:+@chr8:39322560:39322660:+	SE	transcribed_unitary_pseudogene	chr8:39315534-39319451:39319505-39322560:+	#N/A	#N/A	#N/A	ENSG00000196115
ADAM5	ADAM5_chr8:39325212:39325278:+@chr8:39324238:39324339:+@chr8:39345860:39345960:+	SE	transcribed_unitary_pseudogene	chr8:39324339-39325212:39325278-39345860:+	#N/A	#N/A	#N/A	ENSG00000196115
ADAM5	ADAM5_chr8:39345860:39346044:+@chr8:39325177:39325278:+@chr8:39375678:39375778:+	SE	transcribed_unitary_pseudogene	chr8:39325278-39345860:39346044-39375678:+	#N/A	#N/A	#N/A	ENSG00000196115
ADAM5	ADAM5_chr8:39392573:39392660:+@chr8:39381634:39381735:+@chr8:39393271:39393371:+	SE	transcribed_unitary_pseudogene	chr8:39381735-39392573:39392660-39393271:+	#N/A	#N/A	#N/A	ENSG00000196115
ADAM5	ADAM5_chr8:39315454:39315534:+@chr8:39314616:39314717:+@chr8:39322560:39322660:+	SE	transcribed_unitary_pseudogene	chr8:39314717-39315454:39315534-39322560:+	#N/A	#N/A	#N/A	ENSG00000196115
ADAM5	ADAM5_chr8:39344063:39344186:+@chr8:39325177:39325278:+@chr8:39345860:39345960:+	SE	transcribed_unitary_pseudogene	chr8:39325278-39344063:39344186-39345860:+	#N/A	#N/A	#N/A	ENSG00000196115
ADAM5	ADAM5_chr8:39325212:39325278:+@chr8:39324238:39324339:+@chr8:39375678:39375778:+	SE	transcribed_unitary_pseudogene	chr8:39324339-39325212:39325278-39375678:+	#N/A	#N/A	#N/A	ENSG00000196115
ADAM5	ADAM5_chr8:39345860:39346044:+@chr8:39324238:39324339:+@chr8:39375678:39375778:+	SE	transcribed_unitary_pseudogene	chr8:39324339-39345860:39346044-39375678:+	#N/A	#N/A	#N/A	ENSG00000196115
ADAM5	ADAM5_chr8:39325212:39325278:+@chr8:39324238:39324339:+@chr8:39335399:39335499:+	SE	transcribed_unitary_pseudogene	chr8:39324339-39325212:39325278-39335399:+	#N/A	#N/A	#N/A	ENSG00000196115
ADAM7	ADAM7_chr8:24506090:24506156:+@chr8:24501475:24501576:+@chr8:24507479:24507579:+	SE	protein_coding	chr8:24501576-24506090:24506156-24507479:+	ORF_preserving	0.247437	Non-NMD	ENSG00000069206
ADAM8	ADAM8_chr10:133263687:133263765:-@chr10:133263132:133263233:-@chr10:133267351:133267451:-	SE	protein_coding	chr10:133263233-133263687:133263765-133267351:-	ORF_changing	0.205932	Non-NMD	ENSG00000151651
ADAM8	ADAM8_chr10:133269896:133269974:-@chr10:133269428:133269529:-@chr10:133270359:133270459:-	SE	protein_coding	chr10:133269529-133269896:133269974-133270359:-	ORF_preserving	-0.036061	Non-NMD	ENSG00000151651
ADAM8	ADAM8_chr10:133275483:133275587:-@chr10:133274134:133274235:-@chr10:133276771:133276871:-	SE	protein_coding	chr10:133274235-133275483:133275587-133276771:-	NMD_ex_in	0.211243	NMD	ENSG00000151651
ADAM8	ADAM8_chr10:133274795:133274990:-@chr10:133274134:133274235:-@chr10:133275483:133275583:-	SE	protein_coding	chr10:133274235-133274795:133274990-133275483:-	ORF_preserving	-0.0468826	Non-NMD	ENSG00000151651
ADAM9	ADAM9_chr8:39011657:39011716:+@chr8:39007882:39007983:+@chr8:39013964:39014064:+	SE	protein_coding	chr8:39007983-39011657:39011716-39013964:+	NMD_ex	0.179053	NMD	ENSG00000168615
ADAM9	ADAM9_chr8:39041945:39042117:+@chr8:39026709:39026810:+@chr8:39054480:39054580:+	SE	protein_coding	chr8:39026810-39041945:39042117-39054480:+	NMD_ex	0.311837	NMD	ENSG00000168615
ADAM9	ADAM9_chr8:39076146:39076275:+@chr8:39055671:39055772:+@chr8:39077227:39077327:+	SE	protein_coding	chr8:39055772-39076146:39076275-39077227:+	ORF_changing	0.244029	Non-NMD	ENSG00000168615
ADAM9	ADAM9_chr8:39082967:39083073:+@chr8:39082620:39082721:+@chr8:39090046:39090146:+	SE	protein_coding	chr8:39082721-39082967:39083073-39090046:+	NMD_ex	0.136166	NMD	ENSG00000168615
ADAM9	ADAM9_chr8:39090046:39090188:+@chr8:39082972:39083073:+@chr8:39091258:39091358:+	SE	protein_coding	chr8:39083073-39090046:39090188-39091258:+	NMD_ex	0.183021	NMD	ENSG00000168615
ADAM9	ADAM9_chr8:39071297:39071403:+@chr8:39055671:39055772:+@chr8:39076146:39076246:+	SE	protein_coding	chr8:39055772-39071297:39071403-39076146:+	ORF_changing	0.439133	Non-NMD	ENSG00000168615
ADAM9	ADAM9_chr8:39076146:39076275:+@chr8:39071302:39071403:+@chr8:39077227:39077327:+	SE	protein_coding	chr8:39071403-39076146:39076275-39077227:+	NMD_in	0.272596	NMD	ENSG00000168615
ADAM9	ADAM9_chr8:39082640:39082721:+@chr8:39077310:39077411:+@chr8:39090046:39090146:+	SE	protein_coding	chr8:39077411-39082640:39082721-39090046:+	ORF_preserving	0.613455	Non-NMD	ENSG00000168615
ADAM9	ADAM9_chr8:39046001:39046058:+@chr8:39042016:39042117:+@chr8:39054480:39054580:+	SE	protein_coding	chr8:39042117-39046001:39046058-39054480:+	NMD_in	0.281959	NMD	ENSG00000168615
ADAM9	ADAM9_chr8:39071297:39071403:+@chr8:39055671:39055772:+@chr8:39077227:39077327:+	SE	protein_coding	chr8:39055772-39071297:39071403-39077227:+	NMD_ex	0.2207	NMD	ENSG00000168615
ADAM9	ADAM9_chr8:39091671:39091764:+@chr8:39091245:39091346:+@chr8:39101862:39101962:+	SE	protein_coding	chr8:39091346-39091671:39091764-39101862:+	NMD_in	0.317713	NMD	ENSG00000168615
ADAM9	ADAM9_chr8:39046953:39047046:+@chr8:39042016:39042117:+@chr8:39054480:39054580:+	SE	protein_coding	chr8:39042117-39046953:39047046-39054480:+	ORF_preserving	0.157931	Non-NMD	ENSG00000168615
ADAM9	ADAM9_chr8:39071297:39071413:+@chr8:39055671:39055772:+@chr8:39077227:39077327:+	SE	protein_coding	chr8:39055772-39071297:39071413-39077227:+	ORF_changing	0.234034	Non-NMD	ENSG00000168615
ADAMDEC1	ADAMDEC1_chr8:24392261:24392380:+@chr8:24384491:24384592:+@chr8:24393261:24393361:+	SE	protein_coding	chr8:24384592-24392261:24392380-24393261:+	NMD_ex	0.229001	NMD	ENSG00000134028
ADAMDEC1	ADAMDEC1_chr8:24390128:24390218:+@chr8:24384491:24384592:+@chr8:24392261:24392361:+	SE	protein_coding	chr8:24384592-24390128:24390218-24392261:+	NMD_in	0.354217	NMD	ENSG00000134028
ADAMTS1	ADAMTS1_chr21:26840997:26841165:-@chr21:26840461:26840562:-@chr21:26841857:26841957:-	SE	protein_coding	chr21:26840562-26840997:26841165-26841857:-	ORF_preserving	0.292021	Non-NMD	ENSG00000154734
ADAMTS10	ADAMTS10_chr19:8605622:8605809:-@chr19:8605257:8605358:-@chr19:8608133:8608233:-	SE	protein_coding	chr19:8605358-8605622:8605809-8608133:-	Start_codon	Inf	Non-NMD	ENSG00000142303
ADAMTS10	ADAMTS10_chr19:8608133:8608248:-@chr19:8605708:8605809:-@chr19:8610643:8610743:-	SE	protein_coding	chr19:8605809-8608133:8608248-8610643:-	5UTR	Inf	Non-NMD	ENSG00000142303
ADAMTS10	ADAMTS10_chr19:8605622:8605809:-@chr19:8605257:8605358:-@chr19:8610643:8610743:-	SE	protein_coding	chr19:8605358-8605622:8605809-8610643:-	Start_codon	Inf	Non-NMD	ENSG00000142303
ADAMTS10	ADAMTS10_chr19:8608133:8608248:-@chr19:8605257:8605358:-@chr19:8610643:8610743:-	SE	protein_coding	chr19:8605358-8608133:8608248-8610643:-	5UTR	Inf	Non-NMD	ENSG00000142303
ADAMTS13	ADAMTS13_chr9:133433640:133433704:+@chr9:133433428:133433529:+@chr9:133436828:133436928:+	SE	protein_coding	chr9:133433529-133433640:133433704-133436828:+	NMD_ex	0.345107	NMD	ENSG00000160323
ADAMTS13	ADAMTS13_chr9:133457909:133458094:+@chr9:133456618:133456719:+@chr9:133458973:133459073:+	SE	protein_coding	chr9:133456719-133457909:133458094-133458973:+	ORF_changing	-0.14614	Non-NMD	ENSG00000160323
ADAMTS13	ADAMTS13_chr9:133443375:133443561:+@chr9:133440424:133440525:+@chr9:133444862:133444962:+	SE	protein_coding	chr9:133440525-133443375:133443561-133444862:+	ORF_preserving	0.412404	Non-NMD	ENSG00000160323
ADAMTS16	ADAMTS16_chr5:5236968:5237099:+@chr5:5235085:5235186:+@chr5:5239150:5239250:+	SE	protein_coding	chr5:5235186-5236968:5237099-5239150:+	NMD_ex	0.411735	NMD	ENSG00000145536
ADAMTS17	ADAMTS17_chr15:100341038:100341409:-@chr15:100330953:100331054:-@chr15:100341820:100341920:-	SE	protein_coding	chr15:100331054-100341038:100341409-100341820:-	NMD_ex	0.409799	NMD	ENSG00000140470
ADAMTS17	ADAMTS17_chr15:100063678:100063759:-@chr15:100053953:100054054:-@chr15:100096355:100096455:-	SE	protein_coding	chr15:100054054-100063678:100063759-100096355:-	ORF_preserving	0.428048	Non-NMD	ENSG00000140470
ADAMTS18	ADAMTS18_chr16:77362104:77362264:-@chr16:77359322:77359423:-@chr16:77363801:77363901:-	SE	protein_coding	chr16:77359423-77362104:77362264-77363801:-	NMD_ex	0.357729	NMD	ENSG00000140873
ADAMTS19	ADAMTS19_chr5:129461101:129461757:+@chr5:129460381:129460482:+@chr5:129509076:129509176:+	SE	protein_coding	chr5:129460482-129461101:129461757-129509076:+	NMD_ex	0.40852	NMD	ENSG00000145808
ADAMTS20	ADAMTS20_chr12:43429616:43429724:-@chr12:43428698:43428799:-@chr12:43430351:43430451:-	SE	protein_coding	chr12:43428799-43429616:43429724-43430351:-	ORF_preserving	-0.329317	Non-NMD	ENSG00000173157
ADAMTS5	ADAMTS5_chr21:26939811:26939955:-@chr21:26934648:26934749:-@chr21:26943379:26943479:-	SE	protein_coding	chr21:26934749-26939811:26939955-26943379:-	NMD_in	0.128285	Non-NMD	ENSG00000154736
ADAMTS6	ADAMTS6_chr5:65291328:65291470:-@chr5:65273346:65273447:-@chr5:65299984:65300084:-	SE	protein_coding	chr5:65273447-65291328:65291470-65299984:-	NMD_ex	0.226249	NMD	ENSG00000049192
ADAMTS6	ADAMTS6_chr5:65297107:65297244:-@chr5:65291369:65291470:-@chr5:65299984:65300084:-	SE	protein_coding	chr5:65291470-65297107:65297244-65299984:-	NMD_in	0.249101	NMD	ENSG00000049192
ADAMTS7	ADAMTS7_chr15:78767378:78767592:-@chr15:78766950:78767051:-@chr15:78768132:78768232:-	SE	protein_coding	chr15:78767051-78767378:78767592-78768132:-	NMD_ex	0.328185	NMD	ENSG00000136378
ADAMTS9	ADAMTS9_chr3:64655791:64655875:-@chr3:64655590:64655691:-@chr3:64658501:64658601:-	SE	protein_coding	chr3:64655691-64655791:64655875-64658501:-	ORF_preserving	0.101859	Non-NMD	ENSG00000163638
ADAMTS9	ADAMTS9_chr3:64521493:64521668:-@chr3:64517020:64517121:-@chr3:64522165:64522265:-	SE	protein_coding	chr3:64517121-64521493:64521668-64522165:-	NMD_in	0.374062	NMD	ENSG00000163638
ADAMTS9-AS1	ADAMTS9-AS1_chr3:64582517:64582646:+@chr3:64561667:64561768:+@chr3:64583272:64583372:+	SE	lncRNA	chr3:64561768-64582517:64582646-64583272:+	#N/A	#N/A	#N/A	ENSG00000241158
ADAMTS9-AS1	ADAMTS9-AS1_chr3:64583272:64583511:+@chr3:64561667:64561768:+@chr3:64586816:64586916:+	SE	lncRNA	chr3:64561768-64583272:64583511-64586816:+	#N/A	#N/A	#N/A	ENSG00000241158
ADAMTS9-AS1	ADAMTS9-AS1_chr3:64568658:64569071:+@chr3:64561667:64561768:+@chr3:64582517:64582617:+	SE	lncRNA	chr3:64561768-64568658:64569071-64582517:+	#N/A	#N/A	#N/A	ENSG00000241158
ADAMTS9-AS1	ADAMTS9-AS1_chr3:64568658:64569059:+@chr3:64561667:64561768:+@chr3:64583272:64583372:+	SE	lncRNA	chr3:64561768-64568658:64569059-64583272:+	#N/A	#N/A	#N/A	ENSG00000241158
ADAMTS9-AS1	ADAMTS9-AS1_chr3:64583272:64583511:+@chr3:64568958:64569059:+@chr3:64586816:64586916:+	SE	lncRNA	chr3:64569059-64583272:64583511-64586816:+	#N/A	#N/A	#N/A	ENSG00000241158
ADAMTS9-AS1	ADAMTS9-AS1_chr3:64565404:64565561:+@chr3:64561667:64561768:+@chr3:64568658:64568758:+	SE	lncRNA	chr3:64561768-64565404:64565561-64568658:+	#N/A	#N/A	#N/A	ENSG00000241158
ADAMTS9-AS1	ADAMTS9-AS1_chr3:64583965:64584101:+@chr3:64583410:64583511:+@chr3:64586816:64586916:+	SE	lncRNA	chr3:64583511-64583965:64584101-64586816:+	#N/A	#N/A	#N/A	ENSG00000241158
ADAMTS9-AS2	ADAMTS9-AS2_chr3:64956895:64957583:+@chr3:64867156:64867257:+@chr3:65008944:65009044:+	SE	lncRNA	chr3:64867257-64956895:64957583-65008944:+	#N/A	#N/A	#N/A	ENSG00000241684
ADAMTS9-AS2	ADAMTS9-AS2_chr3:64809794:64809851:+@chr3:64799644:64799745:+@chr3:64867167:64867267:+	SE	lncRNA	chr3:64799745-64809794:64809851-64867167:+	#N/A	#N/A	#N/A	ENSG00000241684
ADAMTS9-AS2	ADAMTS9-AS2_chr3:64809794:64809897:+@chr3:64799644:64799745:+@chr3:64867167:64867267:+	SE	lncRNA	chr3:64799745-64809794:64809897-64867167:+	#N/A	#N/A	#N/A	ENSG00000241684
ADAMTSL1	ADAMTSL1_chr9:18675856:18675907:+@chr9:18661972:18662073:+@chr9:18680311:18680411:+	SE	protein_coding	chr9:18662073-18675856:18675907-18680311:+	ORF_preserving	-0.11582	Non-NMD	ENSG00000178031
ADAMTSL1	ADAMTSL1_chr9:18892388:18892596:+@chr9:18889647:18889748:+@chr9:18905781:18905881:+	SE	protein_coding	chr9:18889748-18892388:18892596-18905781:+	NMD_ex	0.424506	NMD	ENSG00000178031
ADAMTSL1	ADAMTSL1_chr9:18889567:18889748:+@chr9:18887942:18888043:+@chr9:18905781:18905881:+	SE	protein_coding	chr9:18888043-18889567:18889748-18905781:+	ORF_changing	0.405919	Non-NMD	ENSG00000178031
ADAMTSL3	ADAMTSL3_chr15:83885100:83885212:+@chr15:83870858:83870959:+@chr15:83890108:83890208:+	SE	protein_coding	chr15:83870959-83885100:83885212-83890108:+	NMD_ex	0.206578	NMD	ENSG00000156218
ADAMTSL3	ADAMTSL3_chr15:83961572:83961801:+@chr15:83945813:83945914:+@chr15:83970483:83970583:+	SE	protein_coding	chr15:83945914-83961572:83961801-83970483:+	#N/A	#N/A	#N/A	ENSG00000156218
ADAMTSL4	ADAMTSL4_chr1:150554565:150554634:+@chr1:150554366:150554467:+@chr1:150555428:150555528:+	SE	protein_coding	chr1:150554467-150554565:150554634-150555428:+	ORF_preserving	0.0141837	Non-NMD	ENSG00000143382
ADAMTSL5	ADAMTSL5_chr19:1511624:1511727:-@chr19:1510816:1510917:-@chr19:1512962:1513062:-	SE	protein_coding	chr19:1510917-1511624:1511727-1512962:-	Start_codon	Inf	Non-NMD	ENSG00000185761
ADAMTSL5	ADAMTSL5_chr19:1511624:1511772:-@chr19:1510816:1510917:-@chr19:1512962:1513062:-	SE	protein_coding	chr19:1510917-1511624:1511772-1512962:-	Start_codon	Inf	Non-NMD	ENSG00000185761
ADAP1	ADAP1_chr7:900935:901031:-@chr7:900515:900616:-@chr7:904125:904225:-	SE	protein_coding	chr7:900616-900935:901031-904125:-	ORF_preserving	0.110927	Non-NMD	ENSG00000105963
ADAP2	ADAP2_chr17:30949286:30949370:+@chr17:30944952:30945053:+@chr17:30953287:30953387:+	SE	protein_coding	chr17:30945053-30949286:30949370-30953287:+	ORF_preserving	0.156499	Non-NMD	ENSG00000184060
ADAP2	ADAP2_chr17:30953287:30953350:+@chr17:30949269:30949370:+@chr17:30954477:30954577:+	SE	protein_coding	chr17:30949370-30953287:30953350-30954477:+	ORF_preserving	0.123979	Non-NMD	ENSG00000184060
ADAP2	ADAP2_chr17:30926808:30926918:+@chr17:30922969:30923070:+@chr17:30931888:30931988:+	SE	protein_coding	chr17:30923070-30926808:30926918-30931888:+	NMD_ex	0.209879	NMD	ENSG00000184060
ADAP2	ADAP2_chr17:30931888:30931968:+@chr17:30926817:30926918:+@chr17:30934184:30934284:+	SE	protein_coding	chr17:30926918-30931888:30931968-30934184:+	NMD_ex	0.277234	NMD	ENSG00000184060
ADAP2	ADAP2_chr17:30926826:30926918:+@chr17:30922969:30923070:+@chr17:30931888:30931988:+	SE	protein_coding	chr17:30923070-30926826:30926918-30931888:+	NMD_ex	0.35806	NMD	ENSG00000184060
ADAP2	ADAP2_chr17:30922939:30923070:+@chr17:30922007:30922108:+@chr17:30931888:30931988:+	SE	protein_coding	chr17:30922108-30922939:30923070-30931888:+	5UTR	0.0557914	Non-NMD	ENSG00000184060
ADAR	ADAR_chr1:154586180:154586363:-@chr1:154585764:154585865:-@chr1:154588124:154588224:-	SE	protein_coding	chr1:154585865-154586180:154586363-154588124:-	ORF_preserving	0.115853	Non-NMD	ENSG00000160710
ADAR	ADAR_chr1:154602384:154602626:-@chr1:154602147:154602248:-@chr1:154607991:154608091:-	SE	protein_coding	chr1:154602248-154602384:154602626-154607991:-	NMD_in	0.448669	NMD	ENSG00000160710
ADAR	ADAR_chr1:154606005:154606376:-@chr1:154602525:154602626:-@chr1:154607991:154608091:-	SE	protein_coding	chr1:154602626-154606005:154606376-154607991:-	NMD_in	0.368236	NMD	ENSG00000160710
ADAR	ADAR_chr1:154625062:154625153:-@chr1:154602525:154602626:-@chr1:154627854:154627954:-	SE	protein_coding	chr1:154602626-154625062:154625153-154627854:-	5UTR	Inf	Non-NMD	ENSG00000160710
ADAR	ADAR_chr1:154586634:154586941:-@chr1:154586262:154586363:-@chr1:154588124:154588224:-	SE	protein_coding	chr1:154586363-154586634:154586941-154588124:-	NMD_in	0.23911	NMD	ENSG00000160710
ADAR	ADAR_chr1:154602384:154602626:-@chr1:154602147:154602248:-@chr1:154627953:154628053:-	SE	protein_coding	chr1:154602248-154602384:154602626-154627953:-	5UTR	Inf	Non-NMD	ENSG00000160710
ADAR	ADAR_chr1:154602384:154602626:-@chr1:154602147:154602248:-@chr1:154627854:154627954:-	SE	protein_coding	chr1:154602248-154602384:154602626-154627854:-	5UTR	Inf	Non-NMD	ENSG00000160710
ADARB1	ADARB1_chr21:45184473:45184593:+@chr21:45183409:45183510:+@chr21:45184922:45185022:+	SE	protein_coding	chr21:45183510-45184473:45184593-45184922:+	ORF_preserving	-0.143461	Non-NMD	ENSG00000197381
ADARB1	ADARB1_chr21:45134714:45134832:+@chr21:45128472:45128573:+@chr21:45171609:45171709:+	SE	protein_coding	chr21:45128573-45134714:45134832-45171609:+	5UTR	Inf	Non-NMD	ENSG00000197381
ADARB1	ADARB1_chr21:45181479:45181516:+@chr21:45180343:45180444:+@chr21:45182584:45182684:+	SE	protein_coding	chr21:45180444-45181479:45181516-45182584:+	NMD_in	0.183703	NMD	ENSG00000197381
ADAT1	ADAT1_chr16:75618585:75618640:-@chr16:75617171:75617272:-@chr16:75620265:75620365:-	SE	protein_coding	chr16:75617272-75618585:75618640-75620265:-	NMD_ex	0.065438	Non-NMD	ENSG00000065457
ADAT1	ADAT1_chr16:75618585:75618698:-@chr16:75617171:75617272:-@chr16:75620265:75620365:-	SE	protein_coding	chr16:75617272-75618585:75618698-75620265:-	ORF_changing	0.107051	Non-NMD	ENSG00000065457
ADAT1	ADAT1_chr16:75622402:75622464:-@chr16:75620719:75620820:-@chr16:75623237:75623337:-	SE	protein_coding	chr16:75620820-75622402:75622464-75623237:-	5UTR	Inf	Non-NMD	ENSG00000065457
ADAT1	ADAT1_chr16:75619631:75619743:-@chr16:75618539:75618640:-@chr16:75620265:75620365:-	SE	protein_coding	chr16:75618640-75619631:75619743-75620265:-	NMD_in	0.166904	NMD	ENSG00000065457
ADCK1	ADCK1_chr14:77859075:77859279:+@chr14:77822417:77822518:+@chr14:77887090:77887190:+	SE	protein_coding	chr14:77822518-77859075:77859279-77887090:+	ORF_preserving	0.178964	Non-NMD	ENSG00000063761
ADCK1	ADCK1_chr14:77887090:77887249:+@chr14:77859178:77859279:+@chr14:77899099:77899199:+	SE	protein_coding	chr14:77859279-77887090:77887249-77899099:+	ORF_preserving	0.177409	Non-NMD	ENSG00000063761
ADCK1	ADCK1_chr14:77907802:77907919:+@chr14:77899157:77899258:+@chr14:77924456:77924556:+	SE	protein_coding	chr14:77899258-77907802:77907919-77924456:+	ORF_preserving	0.143825	Non-NMD	ENSG00000063761
ADCK1	ADCK1_chr14:77827853:77827971:+@chr14:77822417:77822518:+@chr14:77859075:77859175:+	SE	protein_coding	chr14:77822518-77827853:77827971-77859075:+	NMD_in	0.282402	NMD	ENSG00000063761
ADCK1	ADCK1_chr14:77900558:77900674:+@chr14:77899157:77899258:+@chr14:77907802:77907902:+	SE	protein_coding	chr14:77899258-77900558:77900674-77907802:+	NMD_in	0.168192	NMD	ENSG00000063761
ADCK2	ADCK2_chr7:140689596:140689725:+@chr7:140687140:140687241:+@chr7:140690759:140690859:+	SE	protein_coding	chr7:140687241-140689596:140689725-140690759:+	ORF_preserving	0.171986	Non-NMD	ENSG00000133597
ADCK5	ADCK5_chr8:144377392:144377490:+@chr8:144374006:144374107:+@chr8:144379386:144379486:+	SE	protein_coding	chr8:144374107-144377392:144377490-144379386:+	NMD_in	0.333643	NMD	ENSG00000173137
ADCK5	ADCK5_chr8:144375465:144375637:+@chr8:144374006:144374107:+@chr8:144379386:144379486:+	SE	protein_coding	chr8:144374107-144375465:144375637-144379386:+	NMD_in	0.0233384	Non-NMD	ENSG00000173137
ADCK5	ADCK5_chr8:144389262:144389336:+@chr8:144383129:144383230:+@chr8:144390670:144390770:+	SE	protein_coding	chr8:144383230-144389262:144389336-144390670:+	NMD_in	0.484465	NMD	ENSG00000173137
ADCY10	ADCY10_chr1:167901661:167901805:-@chr1:167899527:167899628:-@chr1:167902015:167902115:-	SE	protein_coding	chr1:167899628-167901661:167901805-167902015:-	5UTR	-0.187948	Non-NMD	ENSG00000143199
ADCY10	ADCY10_chr1:167818362:167818412:-@chr1:167818166:167818267:-@chr1:167822023:167822123:-	SE	protein_coding	chr1:167818267-167818362:167818412-167822023:-	NMD_in	0.110048	Non-NMD	ENSG00000143199
ADCY10	ADCY10_chr1:167901661:167901842:-@chr1:167899527:167899628:-@chr1:167902015:167902115:-	SE	protein_coding	chr1:167899628-167901661:167901842-167902015:-	Start_codon	Inf	Non-NMD	ENSG00000143199
ADCY3	ADCY3_chr2:24872569:24872719:-@chr2:24842283:24842384:-@chr2:24918312:24918412:-	SE	protein_coding	chr2:24842384-24872569:24872719-24918312:-	ORF_preserving	0.0619346	Non-NMD	ENSG00000138031
ADCY3	ADCY3_chr2:24838846:24838912:-@chr2:24838521:24838622:-@chr2:24839872:24839972:-	SE	protein_coding	chr2:24838622-24838846:24838912-24839872:-	ORF_preserving	0.222239	Non-NMD	ENSG00000138031
ADCY3	ADCY3_chr2:24820383:24820451:-@chr2:24820013:24820114:-@chr2:24820723:24820823:-	SE	protein_coding	chr2:24820114-24820383:24820451-24820723:-	ORF_changing	0.192855	Non-NMD	ENSG00000138031
ADCY4	ADCY4_chr14:24330167:24330295:-@chr14:24329917:24330018:-@chr14:24331017:24331117:-	SE	protein_coding	chr14:24330018-24330167:24330295-24331017:-	NMD_ex	0.254685	NMD	ENSG00000129467
ADCY4	ADCY4_chr14:24334493:24334678:-@chr14:24332887:24332988:-@chr14:24334983:24335083:-	SE	protein_coding	chr14:24332988-24334493:24334678-24334983:-	Start_codon	Inf	Non-NMD	ENSG00000129467
ADCY4	ADCY4_chr14:24321715:24321976:-@chr14:24319787:24319888:-@chr14:24322065:24322165:-	SE	protein_coding	chr14:24319888-24321715:24321976-24322065:-	NMD_in	0.289536	NMD	ENSG00000129467
ADCY4	ADCY4_chr14:24334493:24334682:-@chr14:24332887:24332988:-@chr14:24334983:24335083:-	SE	protein_coding	chr14:24332988-24334493:24334682-24334983:-	Start_codon	Inf	Non-NMD	ENSG00000129467
ADCY4	ADCY4_chr14:24328606:24328873:-@chr14:24326241:24326342:-@chr14:24329060:24329160:-	SE	protein_coding	chr14:24326342-24328606:24328873-24329060:-	NMD_in	0.40829	NMD	ENSG00000129467
ADCY4	ADCY4_chr14:24330167:24330327:-@chr14:24329917:24330018:-@chr14:24331017:24331117:-	SE	protein_coding	chr14:24330018-24330167:24330327-24331017:-	ORF_changing	0.275988	Non-NMD	ENSG00000129467
ADCY4	ADCY4_chr14:24334493:24334635:-@chr14:24332887:24332988:-@chr14:24334983:24335083:-	SE	protein_coding	chr14:24332988-24334493:24334635-24334983:-	5UTR	Inf	Non-NMD	ENSG00000129467
ADCY5	ADCY5_chr3:123296979:123297054:-@chr3:123296115:123296216:-@chr3:123297352:123297452:-	SE	protein_coding	chr3:123296216-123296979:123297054-123297352:-	ORF_preserving	-0.0837039	Non-NMD	ENSG00000173175
ADCY5	ADCY5_chr3:123367904:123368046:-@chr3:123352480:123352581:-@chr3:123418780:123418880:-	SE	protein_coding	chr3:123352581-123367904:123368046-123418780:-	Start_codon	0.290461	Non-NMD	ENSG00000173175
ADCY6	ADCY6_chr12:48773939:48774098:-@chr12:48773546:48773647:-@chr12:48774401:48774501:-	SE	protein_coding	chr12:48773647-48773939:48774098-48774401:-	ORF_preserving	0.214477	Non-NMD	ENSG00000174233
ADCY7	ADCY7_chr16:50289220:50289313:+@chr16:50288249:50288350:+@chr16:50290456:50290556:+	SE	protein_coding	chr16:50288350-50289220:50289313-50290456:+	ORF_preserving	0.161748	Non-NMD	ENSG00000121281
ADCY9	ADCY9_chr16:3992145:3992363:-@chr16:3988995:3989096:-@chr16:3993405:3993505:-	SE	protein_coding	chr16:3989096-3992145:3992363-3993405:-	NMD_ex	0.342273	NMD	ENSG00000162104
ADCY9	ADCY9_chr16:4007367:4007558:-@chr16:3993409:3993510:-@chr16:4113749:4113849:-	SE	protein_coding	chr16:3993510-4007367:4007558-4113749:-	NMD_ex	0.318749	NMD	ENSG00000162104
ADCY9	ADCY9_chr16:3992145:3992270:-@chr16:3988995:3989096:-@chr16:3993405:3993505:-	SE	protein_coding	chr16:3989096-3992145:3992270-3993405:-	#N/A	#N/A	#N/A	ENSG00000162104
ADCYAP1R1	ADCYAP1R1_chr7:31100126:31100210:+@chr7:31092634:31092735:+@chr7:31103236:31103336:+	SE	protein_coding	chr7:31092735-31100126:31100210-31103236:+	ORF_preserving	0.179583	Non-NMD	ENSG00000078549
ADCYAP1R1	ADCYAP1R1_chr7:31100129:31100210:+@chr7:31092634:31092735:+@chr7:31103236:31103336:+	SE	protein_coding	chr7:31092735-31100129:31100210-31103236:+	ORF_preserving	0.232472	Non-NMD	ENSG00000078549
ADCYAP1R1	ADCYAP1R1_chr7:31095666:31095750:+@chr7:31092634:31092735:+@chr7:31100126:31100226:+	SE	protein_coding	chr7:31092735-31095666:31095750-31100126:+	ORF_preserving	0.172283	Non-NMD	ENSG00000078549
ADCYAP1R1	ADCYAP1R1_chr7:31100126:31100210:+@chr7:31095649:31095750:+@chr7:31103236:31103336:+	SE	protein_coding	chr7:31095750-31100126:31100210-31103236:+	ORF_preserving	0.393402	Non-NMD	ENSG00000078549
ADCYAP1R1	ADCYAP1R1_chr7:31095666:31095750:+@chr7:31092634:31092735:+@chr7:31103236:31103336:+	SE	protein_coding	chr7:31092735-31095666:31095750-31103236:+	ORF_preserving	0.185575	Non-NMD	ENSG00000078549
ADD1	ADD1_chr4:2881897:2882060:+@chr4:2876009:2876110:+@chr4:2884514:2884614:+	SE	protein_coding	chr4:2876110-2881897:2882060-2884514:+	NMD_ex	0.152787	NMD	ENSG00000087274
ADD1	ADD1_chr4:2909338:2909431:+@chr4:2908503:2908604:+@chr4:2914883:2914983:+	SE	protein_coding	chr4:2908604-2909338:2909431-2914883:+	ORF_preserving	-0.205195	Non-NMD	ENSG00000087274
ADD1	ADD1_chr4:2914883:2915040:+@chr4:2908503:2908604:+@chr4:2926013:2926113:+	SE	protein_coding	chr4:2908604-2914883:2915040-2926013:+	ORF_changing	-0.165877	Non-NMD	ENSG00000087274
ADD1	ADD1_chr4:2926641:2926675:+@chr4:2926011:2926112:+@chr4:2928170:2928270:+	SE	protein_coding	chr4:2926112-2926641:2926675-2928170:+	ORF_changing	0.0381216	Non-NMD	ENSG00000087274
ADD1	ADD1_chr4:2884514:2884666:+@chr4:2876009:2876110:+@chr4:2894012:2894112:+	SE	protein_coding	chr4:2876110-2884514:2884666-2894012:+	NMD_in	0.457564	NMD	ENSG00000087274
ADD1	ADD1_chr4:2867971:2868129:+@chr4:2843923:2844024:+@chr4:2875895:2875995:+	SE	protein_coding	chr4:2844024-2867971:2868129-2875895:+	5UTR	Inf	Non-NMD	ENSG00000087274
ADD1	ADD1_chr4:2926638:2926675:+@chr4:2926011:2926112:+@chr4:2928170:2928270:+	SE	protein_coding	chr4:2926112-2926638:2926675-2928170:+	ORF_changing	0.290767	Non-NMD	ENSG00000087274
ADD1	ADD1_chr4:2926284:2926316:+@chr4:2926011:2926112:+@chr4:2928170:2928270:+	SE	protein_coding	chr4:2926112-2926284:2926316-2928170:+	ORF_changing	0.289281	Non-NMD	ENSG00000087274
ADD2	ADD2_chr2:70713065:70713184:-@chr2:70706341:70706442:-@chr2:70767885:70767985:-	SE	protein_coding	chr2:70706442-70713065:70713184-70767885:-	NMD_in	0.00223574	Non-NMD	ENSG00000075340
ADD2	ADD2_chr2:70673240:70673326:-@chr2:70672905:70673006:-@chr2:70674677:70674777:-	SE	protein_coding	chr2:70673006-70673240:70673326-70674677:-	ORF_changing	0.35226	Non-NMD	ENSG00000075340
ADD2	ADD2_chr2:70741340:70741406:-@chr2:70713083:70713184:-@chr2:70767885:70767985:-	SE	protein_coding	chr2:70713184-70741340:70741406-70767885:-	5UTR	Inf	Non-NMD	ENSG00000075340
ADD2	ADD2_chr2:70711132:70711250:-@chr2:70706341:70706442:-@chr2:70713065:70713165:-	SE	protein_coding	chr2:70706442-70711132:70711250-70713065:-	5UTR	Inf	Non-NMD	ENSG00000075340
ADD2	ADD2_chr2:70760605:70760701:-@chr2:70713083:70713184:-@chr2:70767885:70767985:-	SE	protein_coding	chr2:70713184-70760605:70760701-70767885:-	5UTR	Inf	Non-NMD	ENSG00000075340
ADD3	ADD3_chr10:110116258:110116410:+@chr10:110112814:110112915:+@chr10:110117341:110117441:+	SE	protein_coding	chr10:110112915-110116258:110116410-110117341:+	NMD_ex	0.155611	NMD	ENSG00000148700
ADD3	ADD3_chr10:110100624:110100848:+@chr10:110008198:110008299:+@chr10:110112776:110112876:+	SE	protein_coding	chr10:110008299-110100624:110100848-110112776:+	Start_codon	Inf	Non-NMD	ENSG00000148700
ADD3	ADD3_chr10:110132304:110132400:+@chr10:110130385:110130486:+@chr10:110133325:110133425:+	SE	protein_coding	chr10:110130486-110132304:110132400-110133325:+	ORF_preserving	0.306728	Non-NMD	ENSG00000148700
ADD3	ADD3_chr10:110112140:110112355:+@chr10:110105952:110106053:+@chr10:110112776:110112876:+	SE	protein_coding	chr10:110106053-110112140:110112355-110112776:+	#N/A	#N/A	#N/A	ENSG00000148700
ADD3	ADD3_chr10:110079239:110079297:+@chr10:110008198:110008299:+@chr10:110100624:110100724:+	SE	protein_coding	chr10:110008299-110079239:110079297-110100624:+	5UTR	Inf	Non-NMD	ENSG00000148700
ADD3	ADD3_chr10:110075617:110075709:+@chr10:110008198:110008299:+@chr10:110100624:110100724:+	SE	protein_coding	chr10:110008299-110075617:110075709-110100624:+	5UTR	Inf	Non-NMD	ENSG00000148700
ADD3	ADD3_chr10:110105999:110106053:+@chr10:110100747:110100848:+@chr10:110112776:110112876:+	SE	protein_coding	chr10:110100848-110105999:110106053-110112776:+	NMD_in	0.165107	NMD	ENSG00000148700
ADD3	ADD3_chr10:110079239:110079297:+@chr10:110077017:110077118:+@chr10:110100624:110100724:+	SE	protein_coding	chr10:110077118-110079239:110079297-110100624:+	#N/A	#N/A	#N/A	ENSG00000148700
ADD3-AS1	ADD3-AS1_chr10:109997448:109997575:-@chr10:109953790:109953891:-@chr10:110005956:110006056:-	SE	lncRNA	chr10:109953891-109997448:109997575-110005956:-	#N/A	#N/A	#N/A	ENSG00000203876
ADD3-AS1	ADD3-AS1_chr10:109951843:109951965:-@chr10:109947175:109947276:-@chr10:109953755:109953855:-	SE	lncRNA	chr10:109947276-109951843:109951965-109953755:-	#N/A	#N/A	#N/A	ENSG00000203876
ADGB	ADGB_chr6:146600332:146600363:+@chr6:146599013:146599114:+@chr6:146635392:146635492:+	SE	protein_coding	chr6:146599114-146600332:146600363-146635392:+	NMD_in	0.0937925	Non-NMD	ENSG00000118492
ADGB	ADGB_chr6:146715381:146715415:+@chr6:146700969:146701070:+@chr6:146716882:146716982:+	SE	protein_coding	chr6:146701070-146715381:146715415-146716882:+	NMD_ex	0.296136	NMD	ENSG00000118492
ADGB	ADGB_chr6:146784617:146784794:+@chr6:146782091:146782192:+@chr6:146785609:146785709:+	SE	protein_coding	chr6:146782192-146784617:146784794-146785609:+	ORF_preserving	-0.217389	Non-NMD	ENSG00000118492
ADGB	ADGB_chr6:146784617:146784673:+@chr6:146782091:146782192:+@chr6:146785609:146785709:+	SE	protein_coding	chr6:146782192-146784617:146784673-146785609:+	ORF_changing	0.382377	Non-NMD	ENSG00000118492
ADGRA3	ADGRA3_chr4:22454865:22454937:-@chr4:22447410:22447511:-@chr4:22461736:22461836:-	SE	protein_coding	chr4:22447511-22454865:22454937-22461736:-	5UTR	0.0337507	Non-NMD	ENSG00000152990
ADGRB1	ADGRB1_chr8:142524237:142524304:+@chr8:142522609:142522710:+@chr8:142526541:142526641:+	SE	protein_coding	chr8:142522710-142524237:142524304-142526541:+	NMD_ex	0.350827	NMD	ENSG00000181790
ADGRB1	ADGRB1_chr8:142526541:142526627:+@chr8:142524203:142524304:+@chr8:142533294:142533394:+	SE	protein_coding	chr8:142524304-142526541:142526627-142533294:+	NMD_ex	0.424697	NMD	ENSG00000181790
ADGRB2	ADGRB2_chr1:31728024:31728081:-@chr1:31727504:31727605:-@chr1:31728181:31728281:-	SE	protein_coding	chr1:31727605-31728024:31728081-31728181:-	ORF_preserving	0.241813	Non-NMD	ENSG00000121753
ADGRB2	ADGRB2_chr1:31735182:31735281:-@chr1:31733042:31733143:-@chr1:31735579:31735679:-	SE	protein_coding	chr1:31733143-31735182:31735281-31735579:-	ORF_preserving	-0.0126762	Non-NMD	ENSG00000121753
ADGRB2	ADGRB2_chr1:31742837:31743002:-@chr1:31742116:31742217:-@chr1:31744192:31744292:-	SE	protein_coding	chr1:31742217-31742837:31743002-31744192:-	ORF_preserving	0.126117	Non-NMD	ENSG00000121753
ADGRB2	ADGRB2_chr1:31744192:31744357:-@chr1:31742901:31743002:-@chr1:31744647:31744747:-	SE	protein_coding	chr1:31743002-31744192:31744357-31744647:-	ORF_preserving	0.126117	Non-NMD	ENSG00000121753
ADGRB3-DT	ADGRB3-DT_chr6:68634621:68634719:-@chr6:68630549:68630650:-@chr6:68634833:68634933:-	SE	lncRNA	chr6:68630650-68634621:68634719-68634833:-	#N/A	#N/A	#N/A	ENSG00000230910
ADGRB3-DT	ADGRB3-DT_chr6:68634464:68634724:-@chr6:68634157:68634258:-@chr6:68634833:68634933:-	SE	lncRNA	chr6:68634258-68634464:68634724-68634833:-	#N/A	#N/A	#N/A	ENSG00000230910
ADGRB3-DT	ADGRB3-DT_chr6:68634464:68634719:-@chr6:68634157:68634258:-@chr6:68634833:68634933:-	SE	lncRNA	chr6:68634258-68634464:68634719-68634833:-	#N/A	#N/A	#N/A	ENSG00000230910
ADGRD1	ADGRD1_chr12:130981883:130982063:+@chr12:130971479:130971580:+@chr12:130987094:130987194:+	SE	protein_coding	chr12:130971580-130981883:130982063-130987094:+	ORF_preserving	0.259364	Non-NMD	ENSG00000111452
ADGRD1	ADGRD1_chr12:130968976:130969072:+@chr12:130966445:130966546:+@chr12:130971457:130971557:+	SE	protein_coding	chr12:130966546-130968976:130969072-130971457:+	ORF_preserving	0.251093	Non-NMD	ENSG00000111452
ADGRD2	ADGRD2_chr9:124453998:124454097:+@chr9:124453575:124453676:+@chr9:124454483:124454583:+	SE	protein_coding	chr9:124453676-124453998:124454097-124454483:+	ORF_preserving	0.0327422	Non-NMD	ENSG00000180264
ADGRE1	ADGRE1_chr19:6897148:6897304:+@chr19:6896440:6896541:+@chr19:6897427:6897527:+	SE	protein_coding	chr19:6896541-6897148:6897304-6897427:+	ORF_preserving	-0.380477	Non-NMD	ENSG00000174837
ADGRE1	ADGRE1_chr19:6904035:6904182:+@chr19:6903849:6903950:+@chr19:6906432:6906532:+	SE	protein_coding	chr19:6903950-6904035:6904182-6906432:+	ORF_preserving	-0.36894	Non-NMD	ENSG00000174837
ADGRE1	ADGRE1_chr19:6924677:6924872:+@chr19:6921782:6921883:+@chr19:6926365:6926465:+	SE	protein_coding	chr19:6921883-6924677:6924872-6926365:+	ORF_preserving	-0.443462	Non-NMD	ENSG00000174837
ADGRE2	ADGRE2_chr19:14746231:14746323:-@chr19:14743683:14743784:-@chr19:14746895:14746995:-	SE	protein_coding	chr19:14743784-14746231:14746323-14746895:-	NMD_ex	0.315029	NMD	ENSG00000127507
ADGRE2	ADGRE2_chr19:14754953:14755127:-@chr19:14752425:14752526:-@chr19:14755653:14755753:-	SE	protein_coding	chr19:14752526-14754953:14755127-14755653:-	ORF_preserving	-0.277965	Non-NMD	ENSG00000127507
ADGRE2	ADGRE2_chr19:14755653:14755877:-@chr19:14755026:14755127:-@chr19:14756237:14756337:-	SE	protein_coding	chr19:14755127-14755653:14755877-14756237:-	NMD_ex	0.5752	NMD	ENSG00000127507
ADGRE2	ADGRE2_chr19:14766234:14766381:-@chr19:14765703:14765804:-@chr19:14766977:14767077:-	SE	protein_coding	chr19:14765804-14766234:14766381-14766977:-	ORF_preserving	-0.224222	Non-NMD	ENSG00000127507
ADGRE2	ADGRE2_chr19:14755653:14755844:-@chr19:14755026:14755127:-@chr19:14756237:14756337:-	SE	protein_coding	chr19:14755127-14755653:14755844-14756237:-	NMD_ex	0.570887	NMD	ENSG00000127507
ADGRE2	ADGRE2_chr19:14755653:14755877:-@chr19:14752425:14752526:-@chr19:14756237:14756337:-	SE	protein_coding	chr19:14752526-14755653:14755877-14756237:-	NMD_ex	0.389011	NMD	ENSG00000127507
ADGRE2	ADGRE2_chr19:14766977:14767109:-@chr19:14765703:14765804:-@chr19:14772341:14772441:-	SE	protein_coding	chr19:14765804-14766977:14767109-14772341:-	ORF_preserving	0.168959	Non-NMD	ENSG00000127507
ADGRE2	ADGRE2_chr19:14765657:14765804:-@chr19:14765469:14765570:-@chr19:14772341:14772441:-	SE	protein_coding	chr19:14765570-14765657:14765804-14772341:-	ORF_preserving	0.19845	Non-NMD	ENSG00000127507
ADGRE2	ADGRE2_chr19:14754953:14755127:-@chr19:14752425:14752526:-@chr19:14756237:14756337:-	SE	protein_coding	chr19:14752526-14754953:14755127-14756237:-	ORF_preserving	0.367296	Non-NMD	ENSG00000127507
ADGRE2	ADGRE2_chr19:14752328:14752526:-@chr19:14751570:14751671:-@chr19:14756237:14756337:-	SE	protein_coding	chr19:14751671-14752328:14752526-14756237:-	NMD_in	0.365893	NMD	ENSG00000127507
ADGRE3	ADGRE3_chr19:14661962:14662118:-@chr19:14658449:14658550:-@chr19:14663417:14663517:-	SE	protein_coding	chr19:14658550-14661962:14662118-14663417:-	5UTR	-0.29862	Non-NMD	ENSG00000131355
ADGRE5	ADGRE5_chr19:14388449:14388500:+@chr19:14381444:14381545:+@chr19:14388701:14388801:+	SE	protein_coding	chr19:14381545-14388449:14388500-14388701:+	ORF_preserving	-0.0496037	Non-NMD	ENSG00000123146
ADGRE5	ADGRE5_chr19:14397888:14397935:+@chr19:14397703:14397804:+@chr19:14398061:14398161:+	SE	protein_coding	chr19:14397804-14397888:14397935-14398061:+	NMD_ex	0.191299	NMD	ENSG00000123146
ADGRE5	ADGRE5_chr19:14396341:14396473:+@chr19:14390978:14391079:+@chr19:14397076:14397176:+	SE	protein_coding	chr19:14391079-14396341:14396473-14397076:+	ORF_preserving	-0.0841416	Non-NMD	ENSG00000123146
ADGRE5	ADGRE5_chr19:14396341:14396473:+@chr19:14390978:14391079:+@chr19:14397657:14397757:+	SE	protein_coding	chr19:14391079-14396341:14396473-14397657:+	ORF_preserving	-0.0841416	Non-NMD	ENSG00000123146
ADGRE5	ADGRE5_chr19:14397076:14397223:+@chr19:14396372:14396473:+@chr19:14397657:14397757:+	SE	protein_coding	chr19:14396473-14397076:14397223-14397657:+	ORF_preserving	-0.0999808	Non-NMD	ENSG00000123146
ADGRF1	ADGRF1_chr6:47016616:47016768:-@chr6:47014743:47014844:-@chr6:47020730:47020830:-	SE	protein_coding	chr6:47014844-47016616:47016768-47020730:-	NMD_ex	0.175089	NMD	ENSG00000153292
ADGRF1	ADGRF1_chr6:47027703:47027761:-@chr6:47025902:47026003:-@chr6:47028992:47029092:-	SE	protein_coding	chr6:47026003-47027703:47027761-47028992:-	NMD_ex	-0.0427373	Non-NMD	ENSG00000153292
ADGRF1	ADGRF1_chr6:47028992:47029104:-@chr6:47027660:47027761:-@chr6:47042190:47042290:-	SE	protein_coding	chr6:47027761-47028992:47029104-47042190:-	Start_codon	Inf	Non-NMD	ENSG00000153292
ADGRF1	ADGRF1_chr6:47016616:47020497:-@chr6:47014743:47014844:-@chr6:47020730:47020830:-	SE	protein_coding	chr6:47014844-47016616:47020497-47020730:-	#N/A	#N/A	#N/A	ENSG00000153292
ADGRF1	ADGRF1_chr6:47028992:47029104:-@chr6:47025902:47026003:-@chr6:47042190:47042290:-	SE	protein_coding	chr6:47026003-47028992:47029104-47042190:-	#N/A	#N/A	#N/A	ENSG00000153292
ADGRF1	ADGRF1_chr6:47018479:47018582:-@chr6:47016667:47016768:-@chr6:47020730:47020830:-	SE	protein_coding	chr6:47016768-47018479:47018582-47020730:-	NMD_in	0.207538	NMD	ENSG00000153292
ADGRF1	ADGRF1_chr6:47027703:47027761:-@chr6:47025902:47026003:-@chr6:47042190:47042290:-	SE	protein_coding	chr6:47026003-47027703:47027761-47042190:-	#N/A	#N/A	#N/A	ENSG00000153292
ADGRG1	ADGRG1_chr16:57641586:57641708:+@chr16:57619780:57619881:+@chr16:57650252:57650352:+	SE	protein_coding	chr16:57619881-57641586:57641708-57650252:+	5UTR	Inf	Non-NMD	ENSG00000205336
ADGRG1	ADGRG1_chr16:57641590:57641708:+@chr16:57619780:57619881:+@chr16:57650252:57650352:+	SE	protein_coding	chr16:57619881-57641590:57641708-57650252:+	5UTR	Inf	Non-NMD	ENSG00000205336
ADGRG1	ADGRG1_chr16:57641590:57641708:+@chr16:57620035:57620136:+@chr16:57650252:57650352:+	SE	protein_coding	chr16:57620136-57641590:57641708-57650252:+	5UTR	Inf	Non-NMD	ENSG00000205336
ADGRG1	ADGRG1_chr16:57641586:57641708:+@chr16:57620035:57620136:+@chr16:57650252:57650352:+	SE	protein_coding	chr16:57620136-57641586:57641708-57650252:+	5UTR	Inf	Non-NMD	ENSG00000205336
ADGRG1	ADGRG1_chr16:57621690:57621845:+@chr16:57620035:57620136:+@chr16:57650252:57650352:+	SE	protein_coding	chr16:57620136-57621690:57621845-57650252:+	5UTR	Inf	Non-NMD	ENSG00000205336
ADGRG1	ADGRG1_chr16:57641590:57641708:+@chr16:57621294:57621395:+@chr16:57650252:57650352:+	SE	protein_coding	chr16:57621395-57641590:57641708-57650252:+	5UTR	Inf	Non-NMD	ENSG00000205336
ADGRG1	ADGRG1_chr16:57641590:57641708:+@chr16:57627666:57627767:+@chr16:57650252:57650352:+	SE	protein_coding	chr16:57627767-57641590:57641708-57650252:+	5UTR	Inf	Non-NMD	ENSG00000205336
ADGRG1	ADGRG1_chr16:57628659:57628802:+@chr16:57628306:57628407:+@chr16:57650252:57650352:+	SE	protein_coding	chr16:57628407-57628659:57628802-57650252:+	5UTR	Inf	Non-NMD	ENSG00000205336
ADGRG1	ADGRG1_chr16:57641590:57641708:+@chr16:57628306:57628407:+@chr16:57650252:57650352:+	SE	protein_coding	chr16:57628407-57641590:57641708-57650252:+	5UTR	Inf	Non-NMD	ENSG00000205336
ADGRG1	ADGRG1_chr16:57628636:57628802:+@chr16:57628306:57628407:+@chr16:57641590:57641690:+	SE	protein_coding	chr16:57628407-57628636:57628802-57641590:+	5UTR	Inf	Non-NMD	ENSG00000205336
ADGRG1	ADGRG1_chr16:57641590:57641708:+@chr16:57628701:57628802:+@chr16:57650252:57650352:+	SE	protein_coding	chr16:57628802-57641590:57641708-57650252:+	5UTR	Inf	Non-NMD	ENSG00000205336
ADGRG1	ADGRG1_chr16:57628636:57628802:+@chr16:57628306:57628407:+@chr16:57650252:57650352:+	SE	protein_coding	chr16:57628407-57628636:57628802-57650252:+	5UTR	Inf	Non-NMD	ENSG00000205336
ADGRG1	ADGRG1_chr16:57641590:57641708:+@chr16:57628727:57628828:+@chr16:57650252:57650352:+	SE	protein_coding	chr16:57628828-57641590:57641708-57650252:+	5UTR	Inf	Non-NMD	ENSG00000205336
ADGRG1	ADGRG1_chr16:57641586:57641708:+@chr16:57628701:57628802:+@chr16:57650252:57650352:+	SE	protein_coding	chr16:57628802-57641586:57641708-57650252:+	5UTR	Inf	Non-NMD	ENSG00000205336
ADGRG1	ADGRG1_chr16:57641586:57641708:+@chr16:57631166:57631267:+@chr16:57650252:57650352:+	SE	protein_coding	chr16:57631267-57641586:57641708-57650252:+	5UTR	Inf	Non-NMD	ENSG00000205336
ADGRG1	ADGRG1_chr16:57641590:57641708:+@chr16:57631166:57631267:+@chr16:57650252:57650352:+	SE	protein_coding	chr16:57631267-57641590:57641708-57650252:+	5UTR	Inf	Non-NMD	ENSG00000205336
ADGRG1	ADGRG1_chr16:57641590:57641708:+@chr16:57639569:57639670:+@chr16:57650252:57650352:+	SE	protein_coding	chr16:57639670-57641590:57641708-57650252:+	5UTR	Inf	Non-NMD	ENSG00000205336
ADGRG1	ADGRG1_chr16:57647966:57648000:+@chr16:57646911:57647012:+@chr16:57650252:57650352:+	SE	protein_coding	chr16:57647012-57647966:57648000-57650252:+	5UTR	Inf	Non-NMD	ENSG00000205336
ADGRG1	ADGRG1_chr16:57647915:57648000:+@chr16:57646911:57647012:+@chr16:57650252:57650352:+	SE	protein_coding	chr16:57647012-57647915:57648000-57650252:+	5UTR	Inf	Non-NMD	ENSG00000205336
ADGRG2	ADGRG2_chrX:18994895:18995048:-@chrX:18990947:18991048:-@chrX:18996050:18996150:-	SE	protein_coding	chrX:18991048-18994895:18995048-18996050:-	ORF_preserving	0.113406	Non-NMD	ENSG00000173698
ADGRG2	ADGRG2_chrX:19033612:19033654:-@chrX:19030936:19031037:-@chrX:19035941:19036041:-	SE	protein_coding	chrX:19031037-19033612:19033654-19035941:-	ORF_preserving	-0.0017566	Non-NMD	ENSG00000173698
ADGRG2	ADGRG2_chrX:19037466:19037490:-@chrX:19035876:19035977:-@chrX:19037588:19037688:-	SE	protein_coding	chrX:19035977-19037466:19037490-19037588:-	ORF_preserving	0.320396	Non-NMD	ENSG00000173698
ADGRG2	ADGRG2_chrX:19037588:19037636:-@chrX:19037389:19037490:-@chrX:19040188:19040288:-	SE	protein_coding	chrX:19037490-19037588:19037636-19040188:-	ORF_preserving	-0.0017566	Non-NMD	ENSG00000173698
ADGRG2	ADGRG2_chrX:19037466:19037490:-@chrX:19035876:19035977:-@chrX:19040188:19040288:-	SE	protein_coding	chrX:19035977-19037466:19037490-19040188:-	ORF_preserving	-0.0245891	Non-NMD	ENSG00000173698
ADGRG2	ADGRG2_chrX:19037597:19037636:-@chrX:19037389:19037490:-@chrX:19040188:19040288:-	SE	protein_coding	chrX:19037490-19037597:19037636-19040188:-	ORF_preserving	-0.0017566	Non-NMD	ENSG00000173698
ADGRG2	ADGRG2_chrX:19037588:19037636:-@chrX:19035876:19035977:-@chrX:19040188:19040288:-	SE	protein_coding	chrX:19035977-19037588:19037636-19040188:-	ORF_preserving	0.319846	Non-NMD	ENSG00000173698
ADGRG3	ADGRG3_chr16:57674588:57674649:+@chr16:57673367:57673468:+@chr16:57676199:57676299:+	SE	protein_coding	chr16:57673468-57674588:57674649-57676199:+	NMD_in	0.357925	NMD	ENSG00000182885
ADGRG3	ADGRG3_chr16:57676199:57676338:+@chr16:57673367:57673468:+@chr16:57678169:57678269:+	SE	protein_coding	chr16:57673468-57676199:57676338-57678169:+	NMD_ex	0.282891	NMD	ENSG00000182885
ADGRG3	ADGRG3_chr16:57683931:57684212:+@chr16:57680516:57680617:+@chr16:57684389:57684489:+	SE	protein_coding	chr16:57680617-57683931:57684212-57684389:+	NMD_ex	0.404367	NMD	ENSG00000182885
ADGRG4	ADGRG4_chrX:136322777:136323392:+@chrX:136308746:136308847:+@chrX:136344391:136344491:+	SE	protein_coding	chrX:136308847-136322777:136323392-136344391:+	ORF_preserving	-0.472179	Non-NMD	ENSG00000156920
ADGRG5	ADGRG5_chr16:57570417:57570535:+@chr16:57568023:57568124:+@chr16:57574814:57574914:+	SE	protein_coding	chr16:57568124-57570417:57570535-57574814:+	ORF_changing	0.530929	Non-NMD	ENSG00000159618
ADGRG6	ADGRG6_chr6:142383759:142383843:+@chr6:142381918:142382019:+@chr6:142390257:142390357:+	SE	protein_coding	chr6:142382019-142383759:142383843-142390257:+	ORF_preserving	0.292951	Non-NMD	ENSG00000112414
ADGRG6	ADGRG6_chr6:142440907:142440953:+@chr6:142438263:142438364:+@chr6:142443336:142443436:+	SE	protein_coding	chr6:142438364-142440907:142440953-142443336:+	ORF_changing	0.138693	Non-NMD	ENSG00000112414
ADGRG6	ADGRG6_chr6:142405342:142405391:+@chr6:142403872:142403973:+@chr6:142405687:142405787:+	SE	protein_coding	chr6:142403973-142405342:142405391-142405687:+	NMD_in	0.365907	NMD	ENSG00000112414
ADGRL1	ADGRL1_chr19:14152132:14152150:-@chr19:14151514:14151615:-@chr19:14152308:14152408:-	SE	protein_coding	chr19:14151615-14152132:14152150-14152308:-	ORF_preserving	0.466604	Non-NMD	ENSG00000072071
ADGRL1	ADGRL1_chr19:14160592:14160696:-@chr19:14160196:14160297:-@chr19:14161311:14161411:-	SE	protein_coding	chr19:14160297-14160592:14160696-14161311:-	NMD_ex	0.159183	NMD	ENSG00000072071
ADGRL1	ADGRL1_chr19:14167015:14167030:-@chr19:14163305:14163406:-@chr19:14170681:14170781:-	SE	protein_coding	chr19:14163406-14167015:14167030-14170681:-	ORF_preserving	0.564858	Non-NMD	ENSG00000072071
ADGRL1	ADGRL1_chr19:14152132:14152222:-@chr19:14151514:14151615:-@chr19:14152308:14152408:-	SE	protein_coding	chr19:14151615-14152132:14152222-14152308:-	#N/A	#N/A	#N/A	ENSG00000072071
ADGRL1	ADGRL1_chr19:14164620:14164705:-@chr19:14163305:14163406:-@chr19:14167015:14167115:-	SE	protein_coding	chr19:14163406-14164620:14164705-14167015:-	NMD_in	0.304577	NMD	ENSG00000072071
ADGRL2	ADGRL2_chr1:81414170:81414351:+@chr1:81306408:81306509:+@chr1:81445020:81445120:+	SE	protein_coding	chr1:81306509-81414170:81414351-81445020:+	#N/A	#N/A	#N/A	ENSG00000117114
ADGRL2	ADGRL2_chr1:81326716:81326775:+@chr1:81306408:81306509:+@chr1:81414170:81414270:+	SE	protein_coding	chr1:81306509-81326716:81326775-81414170:+	#N/A	#N/A	#N/A	ENSG00000117114
ADGRL2	ADGRL2_chr1:81580875:81580980:+@chr1:81444988:81445089:+@chr1:81761810:81761910:+	SE	protein_coding	chr1:81445089-81580875:81580980-81761810:+	5UTR	Inf	Non-NMD	ENSG00000117114
ADGRL2	ADGRL2_chr1:81942033:81942045:+@chr1:81936736:81936837:+@chr1:81942968:81943068:+	SE	protein_coding	chr1:81936837-81942033:81942045-81942968:+	ORF_preserving	-0.0540301	Non-NMD	ENSG00000117114
ADGRL2	ADGRL2_chr1:81986900:81987029:+@chr1:81985254:81985355:+@chr1:81990390:81990490:+	SE	protein_coding	chr1:81985355-81986900:81987029-81990390:+	ORF_preserving	0.0301113	Non-NMD	ENSG00000117114
ADGRL2	ADGRL2_chr1:81980794:81980839:+@chr1:81979859:81979960:+@chr1:81981807:81981907:+	SE	protein_coding	chr1:81979960-81980794:81980839-81981807:+	ORF_preserving	-0.0574628	Non-NMD	ENSG00000117114
ADGRL2	ADGRL2_chr1:81952986:81953025:+@chr1:81952041:81952142:+@chr1:81955876:81955976:+	SE	protein_coding	chr1:81952142-81952986:81953025-81955876:+	ORF_preserving	0.0648975	Non-NMD	ENSG00000117114
ADGRL2	ADGRL2_chr1:81985258:81985355:+@chr1:81984610:81984711:+@chr1:81990390:81990490:+	SE	protein_coding	chr1:81984711-81985258:81985355-81990390:+	ORF_changing	-0.0291061	Non-NMD	ENSG00000117114
ADGRL2	ADGRL2_chr1:81579299:81579380:+@chr1:81444988:81445089:+@chr1:81580875:81580975:+	SE	protein_coding	chr1:81445089-81579299:81579380-81580875:+	5UTR	Inf	Non-NMD	ENSG00000117114
ADGRL2	ADGRL2_chr1:81981123:81981150:+@chr1:81980738:81980839:+@chr1:81981807:81981907:+	SE	protein_coding	chr1:81980839-81981123:81981150-81981807:+	ORF_preserving	-0.121712	Non-NMD	ENSG00000117114
ADGRL2	ADGRL2_chr1:81987259:81987341:+@chr1:81985254:81985355:+@chr1:81990390:81990490:+	SE	protein_coding	chr1:81985355-81987259:81987341-81990390:+	ORF_changing	0.347108	Non-NMD	ENSG00000117114
ADGRL2	ADGRL2_chr1:81989656:81989695:+@chr1:81986928:81987029:+@chr1:81990390:81990490:+	SE	protein_coding	chr1:81987029-81989656:81989695-81990390:+	ORF_changing	0.0771666	Non-NMD	ENSG00000117114
ADGRL2	ADGRL2_chr1:81989656:81989709:+@chr1:81987240:81987341:+@chr1:81990390:81990490:+	SE	protein_coding	chr1:81987341-81989656:81989709-81990390:+	NMD_in	0.232369	NMD	ENSG00000117114
ADGRL2	ADGRL2_chr1:81941192:81942045:+@chr1:81936736:81936837:+@chr1:81942968:81943068:+	SE	protein_coding	chr1:81936837-81941192:81942045-81942968:+	NMD_in	0.248407	NMD	ENSG00000117114
ADGRL2	ADGRL2_chr1:81989656:81989709:+@chr1:81986928:81987029:+@chr1:81990390:81990490:+	SE	protein_coding	chr1:81987029-81989656:81989709-81990390:+	ORF_changing	0.0816996	Non-NMD	ENSG00000117114
ADGRL2	ADGRL2_chr1:81987868:81987886:+@chr1:81986928:81987029:+@chr1:81990390:81990490:+	SE	protein_coding	chr1:81987029-81987868:81987886-81990390:+	ORF_preserving	-0.0505489	Non-NMD	ENSG00000117114
ADGRL2	ADGRL2_chr1:81811842:81811923:+@chr1:81800967:81801068:+@chr1:81836884:81836984:+	SE	protein_coding	chr1:81801068-81811842:81811923-81836884:+	5UTR	Inf	Non-NMD	ENSG00000117114
ADGRL2	ADGRL2_chr1:81987288:81987341:+@chr1:81985254:81985355:+@chr1:81990390:81990490:+	SE	protein_coding	chr1:81985355-81987288:81987341-81990390:+	ORF_changing	-0.00838746	Non-NMD	ENSG00000117114
ADGRL3	ADGRL3_chr4:61517314:61517518:+@chr4:61497247:61497348:+@chr4:61587226:61587326:+	SE	protein_coding	chr4:61497348-61517314:61517518-61587226:+	ORF_preserving	-0.297965	Non-NMD	ENSG00000150471
ADGRL3	ADGRL3_chr4:61912718:61912757:+@chr4:61909644:61909745:+@chr4:61934839:61934939:+	SE	protein_coding	chr4:61909745-61912718:61912757-61934839:+	ORF_preserving	-0.211011	Non-NMD	ENSG00000150471
ADGRL3	ADGRL3_chr4:62028854:62028881:+@chr4:61998164:61998265:+@chr4:62031441:62031541:+	SE	protein_coding	chr4:61998265-62028854:62028881-62031441:+	ORF_preserving	-0.389616	Non-NMD	ENSG00000150471
ADGRL3	ADGRL3_chr4:62068165:62068183:+@chr4:62044448:62044549:+@chr4:62070108:62070208:+	SE	protein_coding	chr4:62044549-62068165:62068183-62070108:+	ORF_preserving	0.22059	Non-NMD	ENSG00000150471
ADGRL3	ADGRL3_chr4:62068165:62068217:+@chr4:62044448:62044549:+@chr4:62070108:62070208:+	SE	protein_coding	chr4:62044549-62068165:62068217-62070108:+	ORF_changing	-0.0353105	Non-NMD	ENSG00000150471
ADGRL3	ADGRL3_chr4:62063504:62063633:+@chr4:62044448:62044549:+@chr4:62068165:62068265:+	SE	protein_coding	chr4:62044549-62063504:62063633-62068165:+	ORF_preserving	-0.111212	Non-NMD	ENSG00000150471
ADGRL3	ADGRL3_chr4:62068165:62068217:+@chr4:62063532:62063633:+@chr4:62070108:62070208:+	SE	protein_coding	chr4:62063633-62068165:62068217-62070108:+	ORF_changing	-0.131697	Non-NMD	ENSG00000150471
ADGRL3	ADGRL3_chr4:62063504:62063633:+@chr4:62044448:62044549:+@chr4:62070108:62070208:+	SE	protein_coding	chr4:62044549-62063504:62063633-62070108:+	ORF_preserving	0.0151725	Non-NMD	ENSG00000150471
ADGRL3-AS1	ADGRL3-AS1_chr4:62155941:62156041:-@chr4:62136655:62136756:-@chr4:62157322:62157422:-	SE	lncRNA	chr4:62136756-62155941:62156041-62157322:-	#N/A	#N/A	#N/A	ENSG00000248692
ADGRL3-AS1	ADGRL3-AS1_chr4:62127046:62127087:-@chr4:62120188:62120289:-@chr4:62136665:62136765:-	SE	lncRNA	chr4:62120289-62127046:62127087-62136665:-	#N/A	#N/A	#N/A	ENSG00000248692
ADGRL3-AS1	ADGRL3-AS1_chr4:62161746:62161863:-@chr4:62157284:62157385:-@chr4:62165513:62165613:-	SE	lncRNA	chr4:62157385-62161746:62161863-62165513:-	#N/A	#N/A	#N/A	ENSG00000248692
ADGRL4	ADGRL4_chr1:78921612:78921786:-@chr1:78920285:78920386:-@chr1:78926885:78926985:-	SE	protein_coding	chr1:78920386-78921612:78921786-78926885:-	ORF_preserving	-0.2908	Non-NMD	ENSG00000162618
ADGRL4	ADGRL4_chr1:78926885:78927091:-@chr1:78921685:78921786:-@chr1:78936294:78936394:-	SE	protein_coding	chr1:78921786-78926885:78927091-78936294:-	NMD_ex	0.256828	NMD	ENSG00000162618
ADGRL4	ADGRL4_chr1:79005069:79005219:-@chr1:78946325:78946426:-@chr1:79095482:79095582:-	SE	protein_coding	chr1:78946426-79005069:79005219-79095482:-	Start_codon	Inf	Non-NMD	ENSG00000162618
ADGRL4	ADGRL4_chr1:78921612:78921805:-@chr1:78920285:78920386:-@chr1:78926885:78926985:-	SE	protein_coding	chr1:78920386-78921612:78921805-78926885:-	NMD_in	0.438981	NMD	ENSG00000162618
ADGRL4	ADGRL4_chr1:79005069:79005219:-@chr1:78946325:78946426:-@chr1:79025166:79025266:-	SE	protein_coding	chr1:78946426-79005069:79005219-79025166:-	Start_codon	Inf	Non-NMD	ENSG00000162618
ADGRL4	ADGRL4_chr1:79023738:79023798:-@chr1:79005118:79005219:-@chr1:79025166:79025266:-	SE	protein_coding	chr1:79005219-79023738:79023798-79025166:-	5UTR	Inf	Non-NMD	ENSG00000162618
ADGRL4	ADGRL4_chr1:79023656:79023798:-@chr1:79005118:79005219:-@chr1:79025166:79025266:-	SE	protein_coding	chr1:79005219-79023656:79023798-79025166:-	5UTR	Inf	Non-NMD	ENSG00000162618
ADGRV1	ADGRV1_chr5:90619085:90619181:+@chr5:90617852:90617953:+@chr5:90622596:90622696:+	SE	protein_coding	chr5:90617953-90619085:90619181-90622596:+	ORF_preserving	-0.261166	Non-NMD	ENSG00000164199
ADGRV1	ADGRV1_chr5:90683585:90684195:+@chr5:90681353:90681454:+@chr5:90685779:90685879:+	SE	protein_coding	chr5:90681454-90683585:90684195-90685779:+	NMD_ex	0.324734	NMD	ENSG00000164199
ADGRV1	ADGRV1_chr5:90756453:90756630:+@chr5:90755084:90755185:+@chr5:90756978:90757078:+	SE	protein_coding	chr5:90755185-90756453:90756630-90756978:+	ORF_preserving	-0.34251	Non-NMD	ENSG00000164199
ADGRV1	ADGRV1_chr5:91150029:91150221:+@chr5:91102239:91102340:+@chr5:91153220:91153320:+	SE	protein_coding	chr5:91102340-91150029:91150221-91153220:+	ORF_preserving	-0.150365	Non-NMD	ENSG00000164199
ADGRV1	ADGRV1_chr5:90672802:90672897:+@chr5:90672621:90672722:+@chr5:90674053:90674153:+	SE	protein_coding	chr5:90672722-90672802:90672897-90674053:+	NMD_in	0.23234	NMD	ENSG00000164199
ADGRV1	ADGRV1_chr5:90825814:90825853:+@chr5:90823495:90823596:+@chr5:90828943:90829043:+	SE	protein_coding	chr5:90823596-90825814:90825853-90828943:+	NMD_in	0.0510972	Non-NMD	ENSG00000164199
ADGRV1	ADGRV1_chr5:90850685:90850876:+@chr5:90848720:90848821:+@chr5:90853283:90853383:+	SE	protein_coding	chr5:90848821-90850685:90850876-90853283:+	NMD_in	0.0767953	Non-NMD	ENSG00000164199
ADGRV1	ADGRV1_chr5:91153220:91153398:+@chr5:91102239:91102340:+@chr5:91163781:91163881:+	SE	protein_coding	chr5:91102340-91153220:91153398-91163781:+	ORF_changing	0.184496	Non-NMD	ENSG00000164199
ADGRV1	ADGRV1_chr5:91092619:91092673:+@chr5:91091691:91091792:+@chr5:91102218:91102318:+	SE	protein_coding	chr5:91091792-91092619:91092673-91102218:+	#N/A	#N/A	#N/A	ENSG00000164199
ADH1B	ADH1B_chr4:99320792:99320914:-@chr4:99318785:99318886:-@chr4:99321313:99321413:-	SE	protein_coding	chr4:99318886-99320792:99320914-99321313:-	NMD_in	0.25383	NMD	ENSG00000196616
ADH1C	ADH1C_chr4:99347744:99347846:-@chr4:99347043:99347144:-@chr4:99352657:99352757:-	SE	protein_coding	chr4:99347144-99347744:99347846-99352657:-	5UTR	-0.196302	Non-NMD	ENSG00000248144
ADH1C	ADH1C_chr4:99351012:99351132:-@chr4:99347745:99347846:-@chr4:99352657:99352757:-	SE	protein_coding	chr4:99347846-99351012:99351132-99352657:-	NMD_in	0.209381	NMD	ENSG00000248144
ADH4	ADH4_chr4:99127208:99127344:-@chr4:99126631:99126732:-@chr4:99131503:99131603:-	SE	protein_coding	chr4:99126732-99127208:99127344-99131503:-	NMD_ex	0.290606	NMD	ENSG00000198099
ADH4	ADH4_chr4:99143165:99143305:-@chr4:99142679:99142780:-@chr4:99144204:99144304:-	SE	protein_coding	chr4:99142780-99143165:99143305-99144204:-	Start_codon	0.167092	Non-NMD	ENSG00000198099
ADH4	ADH4_chr4:99143043:99143071:-@chr4:99142679:99142780:-@chr4:99143165:99143265:-	SE	protein_coding	chr4:99142780-99143043:99143071-99143165:-	NMD_in	0.0782603	Non-NMD	ENSG00000198099
ADH4	ADH4_chr4:99143165:99143379:-@chr4:99142679:99142780:-@chr4:99144204:99144304:-	SE	protein_coding	chr4:99142780-99143165:99143379-99144204:-	Start_codon	0.288469	Non-NMD	ENSG00000198099
ADH5	ADH5_chr4:99081974:99082116:-@chr4:99081351:99081452:-@chr4:99085114:99085214:-	SE	protein_coding	chr4:99081452-99081974:99082116-99085114:-	NMD_ex	0.187604	NMD	ENSG00000197894
ADH5	ADH5_chr4:99082001:99082116:-@chr4:99081351:99081452:-@chr4:99085114:99085214:-	SE	protein_coding	chr4:99081452-99082001:99082116-99085114:-	NMD_ex	0.20046	NMD	ENSG00000197894
ADH5	ADH5_chr4:99079819:99079991:-@chr4:99076822:99076923:-@chr4:99081364:99081464:-	SE	protein_coding	chr4:99076923-99079819:99079991-99081364:-	NMD_in	0.175828	NMD	ENSG00000197894
ADH5	ADH5_chr4:99085413:99085633:-@chr4:99085115:99085216:-@chr4:99088688:99088788:-	SE	protein_coding	chr4:99085216-99085413:99085633-99088688:-	NMD_in	0.00474777	Non-NMD	ENSG00000197894
ADH6	ADH6_chr4:99210081:99210298:-@chr4:99208827:99208928:-@chr4:99210414:99210514:-	SE	protein_coding	chr4:99208928-99210081:99210298-99210414:-	NMD_ex	0.198269	NMD	ENSG00000172955
ADH6	ADH6_chr4:99213605:99213747:-@chr4:99210401:99210502:-@chr4:99216160:99216260:-	SE	protein_coding	chr4:99210502-99213605:99213747-99216160:-	NMD_ex	0.00259807	Non-NMD	ENSG00000172955
ADH6	ADH6_chr4:99207445:99207581:-@chr4:99204962:99205063:-@chr4:99208667:99208767:-	SE	protein_coding	chr4:99205063-99207445:99207581-99208667:-	NMD_ex	0.0436342	Non-NMD	ENSG00000172955
ADH7	ADH7_chr4:99432618:99432731:-@chr4:99429532:99429633:-@chr4:99435215:99435315:-	SE	protein_coding	chr4:99429633-99432618:99432731-99435215:-	NMD_in	0.0923976	Non-NMD	ENSG00000196344
ADHFE1	ADHFE1_chr8:66439235:66439305:+@chr8:66432474:66432575:+@chr8:66440161:66440261:+	SE	protein_coding	chr8:66432575-66439235:66439305-66440161:+	NMD_in	0.211221	NMD	ENSG00000147576
ADHFE1	ADHFE1_chr8:66442797:66442844:+@chr8:66440098:66440199:+@chr8:66444366:66444466:+	SE	protein_coding	chr8:66440199-66442797:66442844-66444366:+	NMD_ex	-0.0716345	Non-NMD	ENSG00000147576
ADHFE1	ADHFE1_chr8:66445217:66445414:+@chr8:66444647:66444748:+@chr8:66447263:66447363:+	SE	protein_coding	chr8:66444748-66445217:66445414-66447263:+	NMD_ex	0.395288	NMD	ENSG00000147576
ADHFE1	ADHFE1_chr8:66440161:66440199:+@chr8:66432474:66432575:+@chr8:66442797:66442897:+	SE	protein_coding	chr8:66432575-66440161:66440199-66442797:+	NMD_ex	0.0169505	Non-NMD	ENSG00000147576
ADHFE1	ADHFE1_chr8:66440161:66440199:+@chr8:66432474:66432575:+@chr8:66444366:66444466:+	SE	protein_coding	chr8:66432575-66440161:66440199-66444366:+	5UTR	0.0982574	Non-NMD	ENSG00000147576
ADHFE1	ADHFE1_chr8:66447263:66447341:+@chr8:66444647:66444748:+@chr8:66448864:66448964:+	SE	protein_coding	chr8:66444748-66447263:66447341-66448864:+	ORF_changing	0.498828	Non-NMD	ENSG00000147576
ADHFE1	ADHFE1_chr8:66442797:66442844:+@chr8:66432474:66432575:+@chr8:66444366:66444466:+	SE	protein_coding	chr8:66432575-66442797:66442844-66444366:+	5UTR	0.0982574	Non-NMD	ENSG00000147576
ADHFE1	ADHFE1_chr8:66444366:66444420:+@chr8:66432474:66432575:+@chr8:66444593:66444693:+	SE	protein_coding	chr8:66432575-66444366:66444420-66444593:+	Start_codon	-0.105879	Non-NMD	ENSG00000147576
ADIPOQ	ADIPOQ_chr3:186845556:186845607:+@chr3:186842648:186842749:+@chr3:186853050:186853150:+	SE	protein_coding	chr3:186842749-186845556:186845607-186853050:+	5UTR	Inf	Non-NMD	ENSG00000181092
ADIPOR1	ADIPOR1_chr1:202954240:202954307:-@chr1:202951063:202951164:-@chr1:202958184:202958284:-	SE	protein_coding	chr1:202951164-202954240:202954307-202958184:-	5UTR	Inf	Non-NMD	ENSG00000159346
ADIRF	ADIRF_chr10:86970199:86970262:+@chr10:86968504:86968605:+@chr10:86970475:86970575:+	SE	protein_coding	chr10:86968605-86970199:86970262-86970475:+	ORF_preserving	0.10697	Non-NMD	ENSG00000148671
ADK	ADK_chr10:74224537:74224591:+@chr10:74200737:74200838:+@chr10:74314666:74314766:+	SE	protein_coding	chr10:74200838-74224537:74224591-74314666:+	5UTR	-0.109411	Non-NMD	ENSG00000156110
ADK	ADK_chr10:74600378:74600493:+@chr10:74589216:74589317:+@chr10:74670182:74670282:+	SE	protein_coding	chr10:74589317-74600378:74600493-74670182:+	NMD_ex	-0.0752111	Non-NMD	ENSG00000156110
ADK	ADK_chr10:74525255:74525426:+@chr10:74398478:74398579:+@chr10:74589281:74589381:+	SE	protein_coding	chr10:74398579-74525255:74525426-74589281:+	ORF_preserving	-0.297309	Non-NMD	ENSG00000156110
ADK	ADK_chr10:74680411:74680514:+@chr10:74670168:74670269:+@chr10:74708320:74708420:+	SE	protein_coding	chr10:74670269-74680411:74680514-74708320:+	NMD_in	0.140779	NMD	ENSG00000156110
ADK	ADK_chr10:74174415:74174618:+@chr10:74151242:74151343:+@chr10:74200763:74200863:+	SE	protein_coding	chr10:74151343-74174415:74174618-74200763:+	NMD_in	0.224724	NMD	ENSG00000156110
ADK	ADK_chr10:74670182:74670269:+@chr10:74589216:74589317:+@chr10:74708320:74708420:+	SE	protein_coding	chr10:74589317-74670182:74670269-74708320:+	ORF_preserving	0.335737	Non-NMD	ENSG00000156110
ADK	ADK_chr10:74527759:74528093:+@chr10:74525325:74525426:+@chr10:74589281:74589381:+	SE	protein_coding	chr10:74525426-74527759:74528093-74589281:+	NMD_in	0.361801	NMD	ENSG00000156110
ADK	ADK_chr10:74339144:74339240:+@chr10:74314644:74314745:+@chr10:74394140:74394240:+	SE	protein_coding	chr10:74314745-74339144:74339240-74394140:+	NMD_in	0.103119	Non-NMD	ENSG00000156110
ADK	ADK_chr10:74242737:74243033:+@chr10:74224490:74224591:+@chr10:74314666:74314766:+	SE	protein_coding	chr10:74224591-74242737:74243033-74314666:+	NMD_in	0.316394	NMD	ENSG00000156110
ADK	ADK_chr10:74686698:74686820:+@chr10:74670168:74670269:+@chr10:74708320:74708420:+	SE	protein_coding	chr10:74670269-74686698:74686820-74708320:+	ORF_changing	0.00845602	Non-NMD	ENSG00000156110
ADNP	ADNP_chr20:50904765:50904849:-@chr20:50903900:50904001:-@chr20:50928650:50928750:-	SE	protein_coding	chr20:50904001-50904765:50904849-50928650:-	5UTR	Inf	Non-NMD	ENSG00000101126
ADNP	ADNP_chr20:50918738:50918781:-@chr20:50903900:50904001:-@chr20:50928650:50928750:-	SE	protein_coding	chr20:50904001-50918738:50918781-50928650:-	NMD_ex	0.155515	NMD	ENSG00000101126
ADNP	ADNP_chr20:50903888:50904001:-@chr20:50902008:50902109:-@chr20:50928650:50928750:-	SE	protein_coding	chr20:50902109-50903888:50904001-50928650:-	Start_codon	Inf	Non-NMD	ENSG00000101126
ADNP	ADNP_chr20:50928650:50928825:-@chr20:50903900:50904001:-@chr20:50930825:50930925:-	SE	protein_coding	chr20:50904001-50928650:50928825-50930825:-	5UTR	Inf	Non-NMD	ENSG00000101126
ADNP	ADNP_chr20:50903888:50904001:-@chr20:50902008:50902109:-@chr20:50930825:50930925:-	SE	protein_coding	chr20:50902109-50903888:50904001-50930825:-	Start_codon	Inf	Non-NMD	ENSG00000101126
ADNP-AS1	ADNP-AS1_chr20:50933723:50933827:+@chr20:50931348:50931449:+@chr20:50944356:50944456:+	SE	lncRNA	chr20:50931449-50933723:50933827-50944356:+	#N/A	#N/A	#N/A	ENSG00000259456
ADNP-AS1	ADNP-AS1_chr20:50933719:50933827:+@chr20:50931348:50931449:+@chr20:50944356:50944456:+	SE	lncRNA	chr20:50931449-50933719:50933827-50944356:+	#N/A	#N/A	#N/A	ENSG00000259456
ADNP2	ADNP2_chr18:80133691:80133806:+@chr18:80133091:80133192:+@chr18:80135611:80135711:+	SE	protein_coding	chr18:80133192-80133691:80133806-80135611:+	ORF_changing	0.199128	Non-NMD	ENSG00000101544
ADORA1	ADORA1_chr1:203128277:203128432:+@chr1:203127827:203127928:+@chr1:203128784:203128884:+	SE	protein_coding	chr1:203127928-203128277:203128432-203128784:+	5UTR	Inf	Non-NMD	ENSG00000163485
ADORA1	ADORA1_chr1:203128784:203129182:+@chr1:203128331:203128432:+@chr1:203165260:203165360:+	SE	protein_coding	chr1:203128432-203128784:203129182-203165260:+	Start_codon	Inf	Non-NMD	ENSG00000163485
ADORA2A	ADORA2A_chr22:24431533:24431634:+@chr22:24423856:24423957:+@chr22:24433130:24433230:+	SE	protein_coding	chr22:24423957-24431533:24431634-24433130:+	5UTR	Inf	Non-NMD	ENSG00000128271
ADORA2A	ADORA2A_chr22:24432620:24432726:+@chr22:24424455:24424556:+@chr22:24433130:24433230:+	SE	protein_coding	chr22:24424556-24432620:24432726-24433130:+	5UTR	Inf	Non-NMD	ENSG00000128271
ADORA2A	ADORA2A_chr22:24432620:24432726:+@chr22:24432267:24432368:+@chr22:24433130:24433230:+	SE	protein_coding	chr22:24432368-24432620:24432726-24433130:+	5UTR	Inf	Non-NMD	ENSG00000128271
ADORA2A-AS1	ADORA2A-AS1_chr22:24460452:24460771:-@chr22:24442039:24442140:-@chr22:24471767:24471867:-	SE	lncRNA	chr22:24442140-24460452:24460771-24471767:-	#N/A	#N/A	#N/A	ENSG00000178803
ADORA2A-AS1	ADORA2A-AS1_chr22:24471767:24471895:-@chr22:24460670:24460771:-@chr22:24474982:24475082:-	SE	lncRNA	chr22:24460771-24471767:24471895-24474982:-	#N/A	#N/A	#N/A	ENSG00000178803
ADORA2A-AS1	ADORA2A-AS1_chr22:24439293:24439567:-@chr22:24438657:24438758:-@chr22:24441991:24442091:-	SE	lncRNA	chr22:24438758-24439293:24439567-24441991:-	#N/A	#N/A	#N/A	ENSG00000178803
ADORA2A-AS1	ADORA2A-AS1_chr22:24452210:24452328:-@chr22:24442039:24442140:-@chr22:24460452:24460552:-	SE	lncRNA	chr22:24442140-24452210:24452328-24460452:-	#N/A	#N/A	#N/A	ENSG00000178803
ADPGK	ADPGK_chr15:72756250:72756447:-@chr15:72755553:72755654:-@chr15:72760406:72760506:-	SE	protein_coding	chr15:72755654-72756250:72756447-72760406:-	NMD_ex	0.330439	NMD	ENSG00000159322
ADPGK	ADPGK_chr15:72771782:72771845:-@chr15:72760426:72760527:-@chr15:72774871:72774971:-	SE	protein_coding	chr15:72760527-72771782:72771845-72774871:-	ORF_changing	0.337643	Non-NMD	ENSG00000159322
ADPGK	ADPGK_chr15:72755981:72756161:-@chr15:72755553:72755654:-@chr15:72756250:72756350:-	SE	protein_coding	chr15:72755654-72755981:72756161-72756250:-	NMD_in	0.369294	NMD	ENSG00000159322
ADPGK	ADPGK_chr15:72774871:72775097:-@chr15:72771744:72771845:-@chr15:72783245:72783345:-	SE	protein_coding	chr15:72771845-72774871:72775097-72783245:-	NMD_in	0.325174	NMD	ENSG00000159322
ADPGK	ADPGK_chr15:72755555:72755654:-@chr15:72752794:72752895:-@chr15:72760406:72760506:-	SE	protein_coding	chr15:72752895-72755555:72755654-72760406:-	NMD_in	0.626191	NMD	ENSG00000159322
ADPGK	ADPGK_chr15:72774871:72775097:-@chr15:72760426:72760527:-@chr15:72783458:72783558:-	SE	protein_coding	chr15:72760527-72774871:72775097-72783458:-	NMD_ex	0.398116	NMD	ENSG00000159322
ADPGK	ADPGK_chr15:72771782:72771845:-@chr15:72760426:72760527:-@chr15:72783245:72783345:-	SE	protein_coding	chr15:72760527-72771782:72771845-72783245:-	ORF_changing	0.547896	Non-NMD	ENSG00000159322
ADPRH	ADPRH_chr3:119580484:119580636:+@chr3:119579750:119579851:+@chr3:119582133:119582233:+	SE	protein_coding	chr3:119579851-119580484:119580636-119582133:+	5UTR	Inf	Non-NMD	ENSG00000144843
ADPRH	ADPRH_chr3:119580550:119580636:+@chr3:119579750:119579851:+@chr3:119582133:119582233:+	SE	protein_coding	chr3:119579851-119580550:119580636-119582133:+	5UTR	Inf	Non-NMD	ENSG00000144843
ADPRH	ADPRH_chr3:119582133:119582467:+@chr3:119579750:119579851:+@chr3:119586284:119586384:+	SE	protein_coding	chr3:119579851-119582133:119582467-119586284:+	Start_codon	Inf	Non-NMD	ENSG00000144843
ADRM1	ADRM1_chr20:62304460:62304577:+@chr20:62303680:62303781:+@chr20:62306196:62306296:+	SE	protein_coding	chr20:62303781-62304460:62304577-62306196:+	ORF_preserving	0.077921	Non-NMD	ENSG00000130706
ADSL	ADSL_chr22:40353072:40353117:+@chr22:40349934:40350035:+@chr22:40354247:40354347:+	SE	protein_coding	chr22:40350035-40353072:40353117-40354247:+	ORF_preserving	-0.202033	Non-NMD	ENSG00000239900
ADSL	ADSL_chr22:40354247:40354327:+@chr22:40353016:40353117:+@chr22:40358863:40358963:+	SE	protein_coding	chr22:40353117-40354247:40354327-40358863:+	NMD_ex	0.417224	NMD	ENSG00000239900
ADSL	ADSL_chr22:40364879:40365056:+@chr22:40364264:40364365:+@chr22:40366435:40366535:+	SE	protein_coding	chr22:40364365-40364879:40365056-40366435:+	ORF_preserving	-0.0367024	Non-NMD	ENSG00000239900
ADSL	ADSL_chr22:40366435:40366498:+@chr22:40364955:40365056:+@chr22:40367468:40367568:+	SE	protein_coding	chr22:40365056-40366435:40366498-40367468:+	ORF_preserving	0.0853784	Non-NMD	ENSG00000239900
ADSL	ADSL_chr22:40354247:40354327:+@chr22:40349934:40350035:+@chr22:40358863:40358963:+	SE	protein_coding	chr22:40350035-40354247:40354327-40358863:+	NMD_ex	0.497357	NMD	ENSG00000239900
ADSL	ADSL_chr22:40373345:40373535:+@chr22:40366397:40366498:+@chr22:40387218:40387318:+	SE	protein_coding	chr22:40366498-40373345:40373535-40387218:+	NMD_in	0.392338	NMD	ENSG00000239900
ADSL	ADSL_chr22:40353332:40353419:+@chr22:40349934:40350035:+@chr22:40354247:40354347:+	SE	protein_coding	chr22:40350035-40353332:40353419-40354247:+	ORF_preserving	0.200566	Non-NMD	ENSG00000239900
ADSL	ADSL_chr22:40353072:40353117:+@chr22:40349934:40350035:+@chr22:40358863:40358963:+	SE	protein_coding	chr22:40350035-40353072:40353117-40358863:+	ORF_preserving	0.396419	Non-NMD	ENSG00000239900
ADSL	ADSL_chr22:40353072:40353117:+@chr22:40349934:40350035:+@chr22:40353332:40353432:+	SE	protein_coding	chr22:40350035-40353072:40353117-40353332:+	ORF_preserving	-0.200588	Non-NMD	ENSG00000239900
ADSL	ADSL_chr22:40353332:40353419:+@chr22:40353016:40353117:+@chr22:40354247:40354347:+	SE	protein_coding	chr22:40353117-40353332:40353419-40354247:+	5UTR	-0.0489356	Non-NMD	ENSG00000239900
ADSL	ADSL_chr22:40361272:40363071:+@chr22:40360391:40360492:+@chr22:40364275:40364375:+	SE	protein_coding	chr22:40360492-40361272:40363071-40364275:+	NMD_in	0.61004	NMD	ENSG00000239900
ADTRP	ADTRP_chr6:11717308:11717414:-@chr6:11714411:11714512:-@chr6:11723348:11723448:-	SE	protein_coding	chr6:11714512-11717308:11717414-11723348:-	ORF_changing	0.120461	Non-NMD	ENSG00000111863
ADTRP	ADTRP_chr6:11770030:11770084:-@chr6:11768282:11768383:-@chr6:11778606:11778706:-	SE	protein_coding	chr6:11768383-11770030:11770084-11778606:-	ORF_preserving	-0.0914959	Non-NMD	ENSG00000111863
ADTRP	ADTRP_chr6:11770030:11770089:-@chr6:11768282:11768383:-@chr6:11778606:11778706:-	SE	protein_coding	chr6:11768383-11770030:11770089-11778606:-	NMD_in	0.191031	NMD	ENSG00000111863
AEBP2	AEBP2_chr12:19514670:19514784:+@chr12:19512364:19512465:+@chr12:19518086:19518186:+	SE	protein_coding	chr12:19512465-19514670:19514784-19518086:+	ORF_preserving	0.128957	Non-NMD	ENSG00000139154
AEBP2	AEBP2_chr12:19515420:19515434:+@chr12:19514683:19514784:+@chr12:19518086:19518186:+	SE	protein_coding	chr12:19514784-19515420:19515434-19518086:+	ORF_changing	0.0784926	Non-NMD	ENSG00000139154
AFAP1	AFAP1_chr4:7781375:7781627:-@chr4:7778775:7778876:-@chr4:7786193:7786293:-	SE	protein_coding	chr4:7778876-7781375:7781627-7786193:-	ORF_preserving	0.169739	Non-NMD	ENSG00000196526
AFAP1L1	AFAP1L1_chr5:149335593:149335722:+@chr5:149332772:149332873:+@chr5:149340006:149340106:+	SE	protein_coding	chr5:149332873-149335593:149335722-149340006:+	ORF_preserving	0.310061	Non-NMD	ENSG00000157510
AFAP1L1	AFAP1L1_chr5:149304270:149304320:+@chr5:149302425:149302526:+@chr5:149306305:149306405:+	SE	protein_coding	chr5:149302526-149304270:149304320-149306305:+	NMD_in	0.385045	NMD	ENSG00000157510
AFAP1L2	AFAP1L2_chr10:114319561:114319645:-@chr10:114315664:114315765:-@chr10:114323170:114323270:-	SE	protein_coding	chr10:114315765-114319561:114319645-114323170:-	ORF_preserving	0.162415	Non-NMD	ENSG00000169129
AFAP1L2	AFAP1L2_chr10:114398850:114398904:-@chr10:114340630:114340731:-@chr10:114404439:114404539:-	SE	protein_coding	chr10:114340731-114398850:114398904-114404439:-	ORF_preserving	0.0269324	Non-NMD	ENSG00000169129
AFAP1L2	AFAP1L2_chr10:114393483:114393578:-@chr10:114340630:114340731:-@chr10:114404439:114404539:-	SE	protein_coding	chr10:114340731-114393483:114393578-114404439:-	NMD_in	0.223262	NMD	ENSG00000169129
AFDN	AFDN_chr6:167913402:167913423:+@chr6:167911388:167911489:+@chr6:167914167:167914267:+	SE	protein_coding	chr6:167911489-167913402:167913423-167914167:+	ORF_preserving	-0.140459	Non-NMD	ENSG00000130396
AFDN	AFDN_chr6:167893861:167893906:+@chr6:167890928:167891029:+@chr6:167896877:167896977:+	SE	protein_coding	chr6:167891029-167893861:167893906-167896877:+	ORF_preserving	-0.169803	Non-NMD	ENSG00000130396
AFDN	AFDN_chr6:167954457:167954493:+@chr6:167952086:167952187:+@chr6:167962432:167962532:+	SE	protein_coding	chr6:167952187-167954457:167954493-167962432:+	ORF_preserving	0.18331	Non-NMD	ENSG00000130396
AFDN	AFDN_chr6:167954460:167954493:+@chr6:167952086:167952187:+@chr6:167962432:167962532:+	SE	protein_coding	chr6:167952187-167954460:167954493-167962432:+	ORF_preserving	0.18331	Non-NMD	ENSG00000130396
AFF1	AFF1_chr4:87046165:87046286:+@chr4:86948470:86948571:+@chr4:87046694:87046794:+	SE	protein_coding	chr4:86948571-87046165:87046286-87046694:+	NMD_ex	0.14328	NMD	ENSG00000172493
AFF1	AFF1_chr4:87089983:87090070:+@chr4:87084063:87084164:+@chr4:87091792:87091892:+	SE	protein_coding	chr4:87084164-87089983:87090070-87091792:+	Start_codon	0.138258	Non-NMD	ENSG00000172493
AFF2	AFF2_chrX:148837646:148837733:+@chrX:148809819:148809920:+@chrX:148842965:148843065:+	SE	protein_coding	chrX:148809920-148837646:148837733-148842965:+	ORF_preserving	0.10994	Non-NMD	ENSG00000155966
AFF2	AFF2_chrX:148729501:148729587:+@chrX:148719130:148719231:+@chrX:148809875:148809975:+	SE	protein_coding	chrX:148719231-148729501:148729587-148809875:+	NMD_in	0.338846	NMD	ENSG00000155966
AFF2	AFF2_chrX:148880759:148880906:+@chrX:148843332:148843433:+@chrX:148885888:148885988:+	SE	protein_coding	chrX:148843433-148880759:148880906-148885888:+	NMD_in	0.230807	NMD	ENSG00000155966
AFF3	AFF3_chr2:100105503:100105583:-@chr2:100104417:100104518:-@chr2:100129223:100129323:-	SE	protein_coding	chr2:100104518-100105503:100105583-100129223:-	5UTR	Inf	Non-NMD	ENSG00000144218
AFF3	AFF3_chr2:100129223:100129306:-@chr2:100105482:100105583:-@chr2:100142483:100142583:-	SE	protein_coding	chr2:100105583-100129223:100129306-100142483:-	5UTR	Inf	Non-NMD	ENSG00000144218
AFF3	AFF3_chr2:99580600:99580728:-@chr2:99578350:99578451:-@chr2:99582797:99582897:-	SE	protein_coding	chr2:99578451-99580600:99580728-99582797:-	NMD_in	0.288069	NMD	ENSG00000144218
AFF3	AFF3_chr2:100011496:100011571:-@chr2:100008831:100008932:-@chr2:100104401:100104501:-	SE	protein_coding	chr2:100008932-100011496:100011571-100104401:-	ORF_preserving	0.00115669	Non-NMD	ENSG00000144218
AFF3	AFF3_chr2:100112385:100112524:-@chr2:100105482:100105583:-@chr2:100129223:100129323:-	SE	protein_coding	chr2:100105583-100112385:100112524-100129223:-	5UTR	Inf	Non-NMD	ENSG00000144218
AFF3	AFF3_chr2:100063125:100063249:-@chr2:100011470:100011571:-@chr2:100104401:100104501:-	SE	protein_coding	chr2:100011571-100063125:100063249-100104401:-	NMD_in	0.146608	NMD	ENSG00000144218
AFF4	AFF4_chr5:132898229:132898392:-@chr5:132897139:132897240:-@chr5:132899103:132899203:-	SE	protein_coding	chr5:132897240-132898229:132898392-132899103:-	NMD_ex	0.198054	NMD	ENSG00000072364
AFF4	AFF4_chr5:132927120:132927207:-@chr5:132904303:132904404:-@chr5:132932177:132932277:-	SE	protein_coding	chr5:132904404-132927120:132927207-132932177:-	ORF_preserving	0.00992117	Non-NMD	ENSG00000072364
AFG1L	AFG1L_chr6:108344774:108344861:+@chr6:108323947:108324048:+@chr6:108346987:108347087:+	SE	protein_coding	chr6:108324048-108344774:108344861-108346987:+	NMD_in	0.491004	NMD	ENSG00000135537
AFG1L	AFG1L_chr6:108401995:108402054:+@chr6:108366231:108366332:+@chr6:108447213:108447313:+	SE	protein_coding	chr6:108366332-108401995:108402054-108447213:+	NMD_ex	0.347542	NMD	ENSG00000135537
AFG1L	AFG1L_chr6:108510211:108510352:+@chr6:108477191:108477292:+@chr6:108519696:108519796:+	SE	protein_coding	chr6:108477292-108510211:108510352-108519696:+	ORF_preserving	0.109288	Non-NMD	ENSG00000135537
AFG3L1P	AFG3L1P_chr16:89977638:89977802:+@chr16:89972664:89972765:+@chr16:89978809:89978909:+	SE	transcribed_unitary_pseudogene	chr16:89972765-89977638:89977802-89978809:+	#N/A	#N/A	#N/A	ENSG00000223959
AFG3L1P	AFG3L1P_chr16:89988851:89988951:+@chr16:89984498:89984599:+@chr16:89990865:89990965:+	SE	transcribed_unitary_pseudogene	chr16:89984599-89988851:89988951-89990865:+	#N/A	#N/A	#N/A	ENSG00000223959
AFG3L1P	AFG3L1P_chr16:89977677:89977802:+@chr16:89972664:89972765:+@chr16:89978809:89978909:+	SE	transcribed_unitary_pseudogene	chr16:89972765-89977677:89977802-89978809:+	#N/A	#N/A	#N/A	ENSG00000223959
AFG3L1P	AFG3L1P_chr16:89978809:89978878:+@chr16:89977701:89977802:+@chr16:89980241:89980341:+	SE	transcribed_unitary_pseudogene	chr16:89977802-89978809:89978878-89980241:+	#N/A	#N/A	#N/A	ENSG00000223959
AFG3L1P	AFG3L1P_chr16:89977604:89977802:+@chr16:89972664:89972765:+@chr16:89978809:89978909:+	SE	transcribed_unitary_pseudogene	chr16:89972765-89977604:89977802-89978809:+	#N/A	#N/A	#N/A	ENSG00000223959
AFG3L1P	AFG3L1P_chr16:89991228:89991383:+@chr16:89990902:89991003:+@chr16:89992720:89992820:+	SE	transcribed_unitary_pseudogene	chr16:89991003-89991228:89991383-89992720:+	#N/A	#N/A	#N/A	ENSG00000223959
AFG3L2	AFG3L2_chr18:12356693:12356831:-@chr18:12353057:12353158:-@chr18:12358669:12358769:-	SE	protein_coding	chr18:12353158-12356693:12356831-12358669:-	ORF_preserving	0.0859541	Non-NMD	ENSG00000141385
AFG3L2	AFG3L2_chr18:12363781:12363856:-@chr18:12359950:12360051:-@chr18:12366964:12367064:-	SE	protein_coding	chr18:12360051-12363781:12363856-12366964:-	ORF_preserving	0.333835	Non-NMD	ENSG00000141385
AFG3L2	AFG3L2_chr18:12367275:12367382:-@chr18:12367016:12367117:-@chr18:12370848:12370948:-	SE	protein_coding	chr18:12367117-12367275:12367382-12370848:-	NMD_ex	0.213286	NMD	ENSG00000141385
AFG3L2	AFG3L2_chr18:12366964:12367117:-@chr18:12363755:12363856:-@chr18:12370848:12370948:-	SE	protein_coding	chr18:12363856-12366964:12367117-12370848:-	ORF_changing	0.278687	Non-NMD	ENSG00000141385
AFG3L2	AFG3L2_chr18:12346778:12346900:-@chr18:12344146:12344247:-@chr18:12348272:12348372:-	SE	protein_coding	chr18:12344247-12346778:12346900-12348272:-	NMD_in	0.195598	NMD	ENSG00000141385
AFMID	AFMID_chr17:78202498:78202603:+@chr17:78190959:78191060:+@chr17:78202702:78202802:+	SE	protein_coding	chr17:78191060-78202498:78202603-78202702:+	ORF_preserving	0.129085	Non-NMD	ENSG00000183077
AFMID	AFMID_chr17:78204655:78204741:+@chr17:78202650:78202751:+@chr17:78204827:78204927:+	SE	protein_coding	chr17:78202751-78204655:78204741-78204827:+	NMD_ex	0.287894	NMD	ENSG00000183077
AFMID	AFMID_chr17:78192636:78192785:+@chr17:78190959:78191060:+@chr17:78202498:78202598:+	SE	protein_coding	chr17:78191060-78192636:78192785-78202498:+	NMD_in	0.3274	NMD	ENSG00000183077
AFMID	AFMID_chr17:78205439:78205518:+@chr17:78202650:78202751:+@chr17:78205945:78206045:+	SE	protein_coding	chr17:78202751-78205439:78205518-78205945:+	NMD_in	0.602584	NMD	ENSG00000183077
AFMID	AFMID_chr17:78205602:78205753:+@chr17:78205417:78205518:+@chr17:78205945:78206045:+	SE	protein_coding	chr17:78205518-78205602:78205753-78205945:+	ORF_changing	0.380836	Non-NMD	ENSG00000183077
AFMID	AFMID_chr17:78205602:78205738:+@chr17:78205417:78205518:+@chr17:78205945:78206045:+	SE	protein_coding	chr17:78205518-78205602:78205738-78205945:+	ORF_changing	0.398757	Non-NMD	ENSG00000183077
AFMID	AFMID_chr17:78204827:78204900:+@chr17:78202650:78202751:+@chr17:78205945:78206045:+	SE	protein_coding	chr17:78202751-78204827:78204900-78205945:+	ORF_changing	0.447649	Non-NMD	ENSG00000183077
AFP	AFP_chr4:73434469:73434610:+@chr4:73431182:73431283:+@chr4:73437159:73437259:+	SE	protein_coding	chr4:73431283-73434469:73434610-73437159:+	#N/A	#N/A	#N/A	ENSG00000081051
AFP	AFP_chr4:73455235:73455290:+@chr4:73453796:73453897:+@chr4:73455630:73455730:+	SE	protein_coding	chr4:73453897-73455235:73455290-73455630:+	ORF_changing	0.137854	Non-NMD	ENSG00000081051
AFTPH	AFTPH_chr2:64572945:64573068:+@chr2:64569578:64569679:+@chr2:64579485:64579585:+	SE	protein_coding	chr2:64569679-64572945:64573068-64579485:+	ORF_preserving	-0.230361	Non-NMD	ENSG00000119844
AFTPH	AFTPH_chr2:64581189:64581273:+@chr2:64579445:64579546:+@chr2:64585421:64585521:+	SE	protein_coding	chr2:64579546-64581189:64581273-64585421:+	ORF_preserving	0.0707366	Non-NMD	ENSG00000119844
AFTPH	AFTPH_chr2:64579485:64579546:+@chr2:64572967:64573068:+@chr2:64585421:64585521:+	SE	protein_coding	chr2:64573068-64579485:64579546-64585421:+	NMD_ex	0.323776	NMD	ENSG00000119844
AFTPH	AFTPH_chr2:64581099:64581273:+@chr2:64579445:64579546:+@chr2:64585421:64585521:+	SE	protein_coding	chr2:64579546-64581099:64581273-64585421:+	ORF_preserving	-0.120546	Non-NMD	ENSG00000119844
AFTPH	AFTPH_chr2:64579485:64581273:+@chr2:64572967:64573068:+@chr2:64585421:64585521:+	SE	protein_coding	chr2:64573068-64579485:64581273-64585421:+	ORF_changing	0.440019	Non-NMD	ENSG00000119844
AGA	AGA_chr4:177436275:177436351:-@chr4:177434388:177434489:-@chr4:177437404:177437504:-	SE	protein_coding	chr4:177434489-177436275:177436351-177437404:-	NMD_ex	0.575018	NMD	ENSG00000038002
AGA	AGA_chr4:177439575:177439688:-@chr4:177438756:177438857:-@chr4:177440272:177440372:-	SE	protein_coding	chr4:177438857-177439575:177439688-177440272:-	NMD_ex	0.277027	NMD	ENSG00000038002
AGA	AGA_chr4:177436297:177436351:-@chr4:177434380:177434481:-@chr4:177437404:177437504:-	SE	protein_coding	chr4:177434481-177436297:177436351-177437404:-	#N/A	#N/A	#N/A	ENSG00000038002
AGAP1	AGAP1_chr2:235930764:235930923:+@chr2:235908805:235908906:+@chr2:235968461:235968561:+	SE	protein_coding	chr2:235908906-235930764:235930923-235968461:+	ORF_preserving	0.0828626	Non-NMD	ENSG00000157985
AGAP1	AGAP1_chr2:236014804:236014879:+@chr2:235968522:235968623:+@chr2:236036560:236036660:+	SE	protein_coding	chr2:235968623-236014804:236014879-236036560:+	ORF_preserving	0.202914	Non-NMD	ENSG00000157985
AGAP1	AGAP1_chr2:235718380:235718392:+@chr2:235717543:235717644:+@chr2:235740962:235741062:+	SE	protein_coding	chr2:235717644-235718380:235718392-235740962:+	ORF_preserving	-0.141924	Non-NMD	ENSG00000157985
AGAP2	AGAP2_chr12:57728317:57728377:-@chr12:57727984:57728085:-@chr12:57729638:57729738:-	SE	protein_coding	chr12:57728085-57728317:57728377-57729638:-	ORF_preserving	0.431293	Non-NMD	ENSG00000135439
AGAP3	AGAP3_chr7:151138142:151138313:+@chr7:151134467:151134568:+@chr7:151139978:151140078:+	SE	protein_coding	chr7:151134568-151138142:151138313-151139978:+	ORF_preserving	0.0402393	Non-NMD	ENSG00000133612
AGAP3	AGAP3_chr7:151119986:151120145:+@chr7:151118531:151118632:+@chr7:151122724:151122824:+	SE	protein_coding	chr7:151118632-151119986:151120145-151122724:+	ORF_preserving	0.208084	Non-NMD	ENSG00000133612
AGAP3	AGAP3_chr7:151120519:151120745:+@chr7:151120044:151120145:+@chr7:151122724:151122824:+	SE	protein_coding	chr7:151120145-151120519:151120745-151122724:+	NMD_in	0.577596	NMD	ENSG00000133612
AGAP3	AGAP3_chr7:151120519:151120567:+@chr7:151120044:151120145:+@chr7:151122724:151122824:+	SE	protein_coding	chr7:151120145-151120519:151120567-151122724:+	ORF_preserving	0.191006	Non-NMD	ENSG00000133612
AGAP3	AGAP3_chr7:151120519:151120745:+@chr7:151120044:151120145:+@chr7:151123793:151123893:+	SE	protein_coding	chr7:151120145-151120519:151120745-151123793:+	NMD_in	0.467528	NMD	ENSG00000133612
AGAP3	AGAP3_chr7:151139978:151140116:+@chr7:151134467:151134568:+@chr7:151141897:151141997:+	SE	protein_coding	chr7:151134568-151139978:151140116-151141897:+	ORF_preserving	0.0428706	Non-NMD	ENSG00000133612
AGAP4	AGAP4_chr10:45841652:45841687:-@chr10:45834015:45834116:-@chr10:45844325:45844425:-	SE	protein_coding	chr10:45834116-45841652:45841687-45844325:-	NMD_ex	-0.0874882	Non-NMD	ENSG00000188234
AGAP4	AGAP4_chr10:45846686:45846755:-@chr10:45844293:45844394:-@chr10:45847124:45847224:-	SE	protein_coding	chr10:45844394-45846686:45846755-45847124:-	ORF_preserving	-0.177223	Non-NMD	ENSG00000188234
AGAP5	AGAP5_chr10:73697094:73697163:-@chr10:73694703:73694804:-@chr10:73697532:73697632:-	SE	protein_coding	chr10:73694804-73697094:73697163-73697532:-	ORF_preserving	-0.177223	Non-NMD	ENSG00000172650
AGAP5	AGAP5_chr10:73681007:73681341:-@chr10:73680005:73680106:-@chr10:73682693:73682793:-	SE	protein_coding	chr10:73680106-73681007:73681341-73682693:-	NMD_in	0.266698	NMD	ENSG00000172650
AGAP6	AGAP6_chr10:49989307:49989376:+@chr10:49988837:49988938:+@chr10:49991675:49991775:+	SE	protein_coding	chr10:49988938-49989307:49989376-49991675:+	ORF_preserving	-0.177223	Non-NMD	ENSG00000204149
AGAP6	AGAP6_chr10:49994394:49994429:+@chr10:49991643:49991744:+@chr10:50001995:50002095:+	SE	protein_coding	chr10:49991744-49994394:49994429-50001995:+	NMD_ex	-0.0909034	Non-NMD	ENSG00000204149
AGAP6	AGAP6_chr10:50008499:50008588:+@chr10:50007975:50008076:+@chr10:50008710:50008810:+	SE	protein_coding	chr10:50008076-50008499:50008588-50008710:+	ORF_changing	0.210705	Non-NMD	ENSG00000204149
AGAP6	AGAP6_chr10:50001602:50001746:+@chr10:49994328:49994429:+@chr10:50001995:50002095:+	SE	protein_coding	chr10:49994429-50001602:50001746-50001995:+	NMD_in	-0.000164016	Non-NMD	ENSG00000204149
AGBL1	AGBL1_chr15:86556222:86556285:+@chr15:86554436:86554537:+@chr15:86674272:86674372:+	SE	protein_coding	chr15:86554537-86556222:86556285-86674272:+	ORF_preserving	-0.0237997	Non-NMD	ENSG00000273540
AGBL1-AS1	AGBL1-AS1_chr15:86299735:86299881:-@chr15:86296973:86297074:-@chr15:86304911:86305011:-	SE	lncRNA	chr15:86297074-86299735:86299881-86304911:-	#N/A	#N/A	#N/A	ENSG00000260125
AGBL1-AS1	AGBL1-AS1_chr15:86312131:86312382:-@chr15:86304983:86305084:-@chr15:86316729:86316829:-	SE	lncRNA	chr15:86305084-86312131:86312382-86316729:-	#N/A	#N/A	#N/A	ENSG00000260125
AGBL2	AGBL2_chr11:47677270:47677401:-@chr11:47668806:47668907:-@chr11:47679972:47680072:-	SE	protein_coding	chr11:47668907-47677270:47677401-47679972:-	NMD_ex	0.230557	NMD	ENSG00000165923
AGBL2	AGBL2_chr11:47685892:47686049:-@chr11:47681994:47682095:-@chr11:47690075:47690175:-	SE	protein_coding	chr11:47682095-47685892:47686049-47690075:-	NMD_ex	0.277937	NMD	ENSG00000165923
AGBL2	AGBL2_chr11:47705520:47705634:-@chr11:47704627:47704728:-@chr11:47705863:47705963:-	SE	protein_coding	chr11:47704728-47705520:47705634-47705863:-	ORF_preserving	-0.0784094	Non-NMD	ENSG00000165923
AGBL2	AGBL2_chr11:47705863:47705917:-@chr11:47704627:47704728:-@chr11:47710376:47710476:-	SE	protein_coding	chr11:47704728-47705863:47705917-47710376:-	ORF_preserving	0.122309	Non-NMD	ENSG00000165923
AGBL2	AGBL2_chr11:47710697:47710902:-@chr11:47710410:47710511:-@chr11:47714283:47714383:-	SE	protein_coding	chr11:47710511-47710697:47710902-47714283:-	NMD_in	0.198216	NMD	ENSG00000165923
AGBL2	AGBL2_chr11:47714074:47714146:-@chr11:47710410:47710511:-@chr11:47714283:47714383:-	SE	protein_coding	chr11:47710511-47714074:47714146-47714283:-	NMD_in	0.260301	NMD	ENSG00000165923
AGBL3	AGBL3_chr7:134993492:134993678:+@chr7:134989209:134989310:+@chr7:135017051:135017151:+	SE	protein_coding	chr7:134989310-134993492:134993678-135017051:+	ORF_preserving	-0.188984	Non-NMD	ENSG00000146856
AGBL3	AGBL3_chr7:135051021:135051154:+@chr7:135045810:135045911:+@chr7:135059168:135059268:+	SE	protein_coding	chr7:135045911-135051021:135051154-135059168:+	NMD_in	0.269494	NMD	ENSG00000146856
AGBL5	AGBL5_chr2:27069047:27069094:+@chr2:27068643:27068744:+@chr2:27069572:27069672:+	SE	protein_coding	chr2:27068744-27069047:27069094-27069572:+	NMD_in	0.154246	NMD	ENSG00000084693
AGBL5	AGBL5_chr2:27052332:27052543:+@chr2:27051692:27051793:+@chr2:27052912:27053012:+	SE	protein_coding	chr2:27051793-27052332:27052543-27052912:+	5UTR	Inf	Non-NMD	ENSG00000084693
AGER	AGER_chr6:32181605:32181632:-@chr6:32181376:32181477:-@chr6:32182246:32182346:-	SE	protein_coding	chr6:32181477-32181605:32181632-32182246:-	ORF_preserving	0.162662	Non-NMD	ENSG00000204305
AGFG1	AGFG1_chr2:227532137:227532209:+@chr2:227531109:227531210:+@chr2:227533548:227533648:+	SE	protein_coding	chr2:227531210-227532137:227532209-227533548:+	ORF_preserving	0.0616788	Non-NMD	ENSG00000173744
AGFG1	AGFG1_chr2:227531090:227531210:+@chr2:227524814:227524915:+@chr2:227533548:227533648:+	SE	protein_coding	chr2:227524915-227531090:227531210-227533548:+	ORF_preserving	-0.016216	Non-NMD	ENSG00000173744
AGFG1	AGFG1_chr2:227550058:227550106:+@chr2:227536892:227536993:+@chr2:227551958:227552058:+	SE	protein_coding	chr2:227536993-227550058:227550106-227551958:+	ORF_preserving	-0.0141473	Non-NMD	ENSG00000173744
AGFG2	AGFG2_chr7:100556593:100556626:+@chr7:100555634:100555735:+@chr7:100562258:100562358:+	SE	protein_coding	chr7:100555735-100556593:100556626-100562258:+	ORF_preserving	0.277554	Non-NMD	ENSG00000106351
AGK	AGK_chr7:141555452:141555567:+@chr7:141551333:141551434:+@chr7:141593145:141593245:+	SE	protein_coding	chr7:141551434-141555452:141555567-141593145:+	Start_codon	Inf	Non-NMD	ENSG00000006530
AGK	AGK_chr7:141593145:141593185:+@chr7:141555466:141555567:+@chr7:141596561:141596661:+	SE	protein_coding	chr7:141555567-141593145:141593185-141596561:+	NMD_ex	0.116532	Non-NMD	ENSG00000006530
AGK	AGK_chr7:141633900:141633980:+@chr7:141621700:141621801:+@chr7:141636959:141637059:+	SE	protein_coding	chr7:141621801-141633900:141633980-141636959:+	NMD_ex	0.22256	NMD	ENSG00000006530
AGK	AGK_chr7:141562106:141562110:+@chr7:141555466:141555567:+@chr7:141593145:141593245:+	SE	protein_coding	chr7:141555567-141562106:141562110-141593145:+	NMD_ex_in	-0.0703747	Non-NMD	ENSG00000006530
AGK	AGK_chr7:141641247:141641398:+@chr7:141636916:141637017:+@chr7:141641810:141641910:+	SE	protein_coding	chr7:141637017-141641247:141641398-141641810:+	NMD_ex	0.0724588	Non-NMD	ENSG00000006530
AGK	AGK_chr7:141593145:141593185:+@chr7:141555466:141555567:+@chr7:141594674:141594774:+	SE	protein_coding	chr7:141555567-141593145:141593185-141594674:+	5UTR	0.444308	Non-NMD	ENSG00000006530
AGK	AGK_chr7:141594674:141594928:+@chr7:141593084:141593185:+@chr7:141596561:141596661:+	SE	protein_coding	chr7:141593185-141594674:141594928-141596561:+	NMD_in	0.282785	NMD	ENSG00000006530
AGK	AGK_chr7:141555463:141555567:+@chr7:141551333:141551434:+@chr7:141593145:141593245:+	SE	protein_coding	chr7:141551434-141555463:141555567-141593145:+	Start_codon	Inf	Non-NMD	ENSG00000006530
AGK	AGK_chr7:141600491:141600557:+@chr7:141596540:141596641:+@chr7:141601204:141601304:+	SE	protein_coding	chr7:141596641-141600491:141600557-141601204:+	NMD_in	0.293499	NMD	ENSG00000006530
AGK	AGK_chr7:141624179:141624296:+@chr7:141621700:141621801:+@chr7:141633900:141634000:+	SE	protein_coding	chr7:141621801-141624179:141624296-141633900:+	NMD_in	0.14941	NMD	ENSG00000006530
AGK	AGK_chr7:141594674:141594928:+@chr7:141555466:141555567:+@chr7:141596561:141596661:+	SE	protein_coding	chr7:141555567-141594674:141594928-141596561:+	Start_codon	0.317151	Non-NMD	ENSG00000006530
AGK	AGK_chr7:141555452:141555567:+@chr7:141551398:141551499:+@chr7:141593145:141593245:+	SE	protein_coding	chr7:141551499-141555452:141555567-141593145:+	Start_codon	Inf	Non-NMD	ENSG00000006530
AGK-DT	AGK-DT_chr7:141547331:141547400:-@chr7:141531142:141531243:-@chr7:141551143:141551243:-	SE	lncRNA	chr7:141531243-141547331:141547400-141551143:-	#N/A	#N/A	#N/A	ENSG00000261570
AGL	AGL_chr1:99852560:99852703:+@chr1:99851023:99851124:+@chr1:99861502:99861602:+	SE	protein_coding	chr1:99851124-99852560:99852703-99861502:+	NMD_in	0.294345	NMD	ENSG00000162688
AGO1	AGO1_chr1:35893673:35893810:+@chr1:35893177:35893278:+@chr1:35894036:35894136:+	SE	protein_coding	chr1:35893278-35893673:35893810-35894036:+	NMD_ex	0.259828	NMD	ENSG00000092847
AGO1	AGO1_chr1:35906934:35907119:+@chr1:35902236:35902337:+@chr1:35913841:35913941:+	SE	protein_coding	chr1:35902337-35906934:35907119-35913841:+	NMD_ex	0.256638	NMD	ENSG00000092847
AGO1	AGO1_chr1:35917946:35918070:+@chr1:35917626:35917727:+@chr1:35918321:35918421:+	SE	protein_coding	chr1:35917727-35917946:35918070-35918321:+	NMD_in	0.179953	NMD	ENSG00000092847
AGO1	AGO1_chr1:35893591:35893810:+@chr1:35893177:35893278:+@chr1:35894036:35894136:+	SE	protein_coding	chr1:35893278-35893591:35893810-35894036:+	Other	0.429754	Non-NMD	ENSG00000092847
AGO2	AGO2_chr8:140535467:140535569:-@chr8:140532514:140532615:-@chr8:140539319:140539419:-	SE	protein_coding	chr8:140532615-140535467:140535569-140539319:-	ORF_preserving	-0.0968608	Non-NMD	ENSG00000123908
AGO2	AGO2_chr8:140585118:140585311:-@chr8:140572831:140572932:-@chr8:140635484:140635584:-	SE	protein_coding	chr8:140572932-140585118:140585311-140635484:-	NMD_ex	0.316579	NMD	ENSG00000123908
AGO3	AGO3_chr1:35966954:35967075:+@chr1:35945762:35945863:+@chr1:35972023:35972123:+	SE	protein_coding	chr1:35945863-35966954:35967075-35972023:+	NMD_ex	-0.0220748	Non-NMD	ENSG00000126070
AGO3	AGO3_chr1:36005718:36005858:+@chr1:36004374:36004475:+@chr1:36008689:36008789:+	SE	protein_coding	chr1:36004475-36005718:36005858-36008689:+	NMD_in	0.225722	NMD	ENSG00000126070
AGO3	AGO3_chr1:35973374:35973511:+@chr1:35972131:35972232:+@chr1:36004340:36004440:+	SE	protein_coding	chr1:35972232-35973374:35973511-36004340:+	NMD_ex	0.331666	NMD	ENSG00000126070
AGPAT2	AGPAT2_chr9:136676584:136676680:-@chr9:136674706:136674807:-@chr9:136676960:136677060:-	SE	protein_coding	chr9:136674807-136676584:136676680-136676960:-	ORF_preserving	0.28163	Non-NMD	ENSG00000169692
AGPAT3	AGPAT3_chr21:43954549:43955242:+@chr21:43948228:43948329:+@chr21:43959633:43959733:+	SE	protein_coding	chr21:43948329-43954549:43955242-43959633:+	5UTR	Inf	Non-NMD	ENSG00000160216
AGPAT3	AGPAT3_chr21:43948153:43948329:+@chr21:43946957:43947058:+@chr21:43959633:43959733:+	SE	protein_coding	chr21:43947058-43948153:43948329-43959633:+	5UTR	Inf	Non-NMD	ENSG00000160216
AGPAT3	AGPAT3_chr21:43960631:43960779:+@chr21:43959758:43959859:+@chr21:43967945:43968045:+	SE	protein_coding	chr21:43959859-43960631:43960779-43967945:+	NMD_in	-0.00955591	Non-NMD	ENSG00000160216
AGPAT4	AGPAT4_chr6:161166247:161166417:-@chr6:161154209:161154310:-@chr6:161232035:161232135:-	SE	protein_coding	chr6:161154310-161166247:161166417-161232035:-	NMD_ex	0.284767	NMD	ENSG00000026652
AGPAT4	AGPAT4_chr6:161165576:161165713:-@chr6:161154209:161154310:-@chr6:161166247:161166347:-	SE	protein_coding	chr6:161154310-161165576:161165713-161166247:-	NMD_in	0.264375	NMD	ENSG00000026652
AGPAT5	AGPAT5_chr8:6724869:6724939:+@chr8:6708786:6708887:+@chr8:6730710:6730810:+	SE	protein_coding	chr8:6708887-6724869:6724939-6730710:+	NMD_ex	0.395504	NMD	ENSG00000155189
AGPAT5	AGPAT5_chr8:6755050:6755174:+@chr8:6747727:6747828:+@chr8:6757162:6757262:+	SE	protein_coding	chr8:6747828-6755050:6755174-6757162:+	ORF_changing	0.23819	Non-NMD	ENSG00000155189
AGPS	AGPS_chr2:177468415:177468524:+@chr2:177461917:177462018:+@chr2:177482058:177482158:+	SE	protein_coding	chr2:177462018-177468415:177468524-177482058:+	NMD_ex	0.300271	NMD	ENSG00000018510
AGPS	AGPS_chr2:177505505:177505575:+@chr2:177499629:177499730:+@chr2:177507969:177508069:+	SE	protein_coding	chr2:177499730-177505505:177505575-177507969:+	NMD_ex	0.154616	NMD	ENSG00000018510
AGPS	AGPS_chr2:177432985:177433124:+@chr2:177420257:177420358:+@chr2:177434326:177434426:+	SE	protein_coding	chr2:177420358-177432985:177433124-177434326:+	NMD_in	0.188713	NMD	ENSG00000018510
AGPS	AGPS_chr2:177442119:177442235:+@chr2:177440935:177441036:+@chr2:177442406:177442506:+	SE	protein_coding	chr2:177441036-177442119:177442235-177442406:+	NMD_in	0.277037	NMD	ENSG00000018510
AGPS	AGPS_chr2:177464720:177464879:+@chr2:177461917:177462018:+@chr2:177468415:177468515:+	SE	protein_coding	chr2:177462018-177464720:177464879-177468415:+	NMD_in	0.243898	NMD	ENSG00000018510
AGPS	AGPS_chr2:177551362:177551582:+@chr2:177523704:177523805:+@chr2:177558751:177558851:+	SE	protein_coding	chr2:177523805-177551362:177551582-177558751:+	ORF_changing	0.25332	Non-NMD	ENSG00000018510
AGPS	AGPS_chr2:177395588:177395678:+@chr2:177393023:177393124:+@chr2:177420268:177420368:+	SE	protein_coding	chr2:177393124-177395588:177395678-177420268:+	5UTR	Inf	Non-NMD	ENSG00000018510
AGPS	AGPS_chr2:177481571:177481631:+@chr2:177476646:177476747:+@chr2:177482058:177482158:+	SE	protein_coding	chr2:177476747-177481571:177481631-177482058:+	#N/A	#N/A	#N/A	ENSG00000018510
AGR3	AGR3_chr7:16878509:16878645:-@chr7:16873742:16873843:-@chr7:16881943:16882043:-	SE	protein_coding	chr7:16873843-16878509:16878645-16881943:-	Start_codon	Inf	Non-NMD	ENSG00000173467
AGRN	AGRN_chr1:1051031:1051043:+@chr1:1050736:1050837:+@chr1:1051252:1051352:+	SE	protein_coding	chr1:1050837-1051031:1051043-1051252:+	ORF_preserving	-0.154496	Non-NMD	ENSG00000188157
AGT	AGT_chr1:230709106:230709426:-@chr1:230706099:230706200:-@chr1:230709994:230710094:-	SE	protein_coding	chr1:230706200-230709106:230709426-230709994:-	NMD_in	0.27702	NMD	ENSG00000135744
AGT	AGT_chr1:230713282:230713369:-@chr1:230710752:230710853:-@chr1:230714085:230714185:-	SE	protein_coding	chr1:230710853-230713282:230713369-230714085:-	5UTR	Inf	Non-NMD	ENSG00000135744
AGTPBP1	AGTPBP1_chr9:85660935:85660973:-@chr9:85657542:85657643:-@chr9:85669484:85669584:-	SE	protein_coding	chr9:85657643-85660935:85660973-85669484:-	NMD_ex	0.113579	Non-NMD	ENSG00000135049
AGTPBP1	AGTPBP1_chr9:85678334:85678398:-@chr9:85677481:85677582:-@chr9:85681267:85681367:-	SE	protein_coding	chr9:85677582-85678334:85678398-85681267:-	NMD_ex	0.21893	NMD	ENSG00000135049
AGTPBP1	AGTPBP1_chr9:85712501:85712566:-@chr9:85692712:85692813:-@chr9:85741774:85741874:-	SE	protein_coding	chr9:85692813-85712501:85712566-85741774:-	Start_codon	0.277355	Non-NMD	ENSG00000135049
AGTR1	AGTR1_chr3:148730179:148730237:+@chr3:148698026:148698127:+@chr3:148740988:148741088:+	SE	protein_coding	chr3:148698127-148730179:148730237-148740988:+	5UTR	Inf	Non-NMD	ENSG00000144891
AGTR1	AGTR1_chr3:148707943:148708027:+@chr3:148698026:148698127:+@chr3:148740988:148741088:+	SE	protein_coding	chr3:148698127-148707943:148708027-148740988:+	5UTR	Inf	Non-NMD	ENSG00000144891
AGTR1	AGTR1_chr3:148731190:148731316:+@chr3:148730408:148730509:+@chr3:148740988:148741088:+	SE	protein_coding	chr3:148730509-148731190:148731316-148740988:+	5UTR	Inf	Non-NMD	ENSG00000144891
AGTR1	AGTR1_chr3:148730337:148730509:+@chr3:148730136:148730237:+@chr3:148740988:148741088:+	SE	protein_coding	chr3:148730237-148730337:148730509-148740988:+	5UTR	Inf	Non-NMD	ENSG00000144891
AGTR2	AGTR2_chrX:116170967:116171027:+@chrX:116170715:116170816:+@chrX:116172245:116172345:+	SE	protein_coding	chrX:116170816-116170967:116171027-116172245:+	5UTR	Inf	Non-NMD	ENSG00000180772
AGTRAP	AGTRAP_chr1:11745987:11746223:+@chr1:11745736:11745837:+@chr1:11747439:11747539:+	SE	protein_coding	chr1:11745837-11745987:11746223-11747439:+	NMD_in	0.357222	NMD	ENSG00000177674
AGTRAP	AGTRAP_chr1:11746126:11746223:+@chr1:11745736:11745837:+@chr1:11747439:11747539:+	SE	protein_coding	chr1:11745837-11746126:11746223-11747439:+	ORF_changing	0.0806271	Non-NMD	ENSG00000177674
AGTRAP	AGTRAP_chr1:11745802:11745837:+@chr1:11736134:11736235:+@chr1:11747439:11747539:+	SE	protein_coding	chr1:11736235-11745802:11745837-11747439:+	ORF_changing	0.128536	Non-NMD	ENSG00000177674
AGTRAP	AGTRAP_chr1:11747439:11747545:+@chr1:11745736:11745837:+@chr1:11748414:11748514:+	SE	protein_coding	chr1:11745837-11747439:11747545-11748414:+	ORF_changing	0.209124	Non-NMD	ENSG00000177674
AGTRAP	AGTRAP_chr1:11745929:11746223:+@chr1:11745736:11745837:+@chr1:11747439:11747539:+	SE	protein_coding	chr1:11745837-11745929:11746223-11747439:+	NMD_in	0.353615	NMD	ENSG00000177674
AGTRAP	AGTRAP_chr1:11744532:11744568:+@chr1:11736134:11736235:+@chr1:11745802:11745902:+	SE	protein_coding	chr1:11736235-11744532:11744568-11745802:+	ORF_preserving	0.063847	Non-NMD	ENSG00000177674
AGXT	AGXT_chr2:240873977:240874062:+@chr2:240872948:240873049:+@chr2:240875108:240875208:+	SE	protein_coding	chr2:240873049-240873977:240874062-240875108:+	NMD_ex	0.357842	NMD	ENSG00000172482
AGXT2	AGXT2_chr5:35040574:35040663:-@chr5:35039407:35039508:-@chr5:35047804:35047904:-	SE	protein_coding	chr5:35039508-35040574:35040663-35047804:-	NMD_ex	0.396173	NMD	ENSG00000113492
AHCTF1	AHCTF1_chr1:246865254:246865333:-@chr1:246864015:246864116:-@chr1:246867243:246867343:-	SE	protein_coding	chr1:246864116-246865254:246865333-246867243:-	NMD_in	0.584314	NMD	ENSG00000153207
AHCTF1	AHCTF1_chr1:246842693:246842776:-@chr1:246840897:246840998:-@chr1:246843794:246843894:-	SE	protein_coding	chr1:246840998-246842693:246842776-246843794:-	ORF_changing	0.0485082	Non-NMD	ENSG00000153207
AHCTF1	AHCTF1_chr1:246843794:246843928:-@chr1:246842675:246842776:-@chr1:246849614:246849714:-	SE	protein_coding	chr1:246842776-246843794:246843928-246849614:-	NMD_ex	0.344185	NMD	ENSG00000153207
AHCTF1	AHCTF1_chr1:246851904:246852038:-@chr1:246851341:246851442:-@chr1:246853090:246853190:-	SE	protein_coding	chr1:246851442-246851904:246852038-246853090:-	NMD_in	0.453574	NMD	ENSG00000153207
AHDC1	AHDC1_chr1:27558304:27558530:-@chr1:27553084:27553185:-@chr1:27558705:27558805:-	SE	protein_coding	chr1:27553185-27558304:27558530-27558705:-	5UTR	Inf	Non-NMD	ENSG00000126705
AHDC1	AHDC1_chr1:27558304:27558530:-@chr1:27553189:27553290:-@chr1:27558705:27558805:-	SE	protein_coding	chr1:27553290-27558304:27558530-27558705:-	5UTR	Inf	Non-NMD	ENSG00000126705
AHDC1	AHDC1_chr1:27558304:27558530:-@chr1:27553203:27553304:-@chr1:27558705:27558805:-	SE	protein_coding	chr1:27553304-27558304:27558530-27558705:-	5UTR	Inf	Non-NMD	ENSG00000126705
AHI1	AHI1_chr6:135290422:135290525:-@chr6:135285546:135285647:-@chr6:135300499:135300599:-	SE	protein_coding	chr6:135285647-135290422:135290525-135300499:-	ORF_changing	0.153327	Non-NMD	ENSG00000135541
AHI1	AHI1_chr6:135323161:135323320:-@chr6:135318515:135318616:-@chr6:135358131:135358231:-	SE	protein_coding	chr6:135318616-135323161:135323320-135358131:-	NMD_in	0.445546	NMD	ENSG00000135541
AHI1	AHI1_chr6:135428628:135428759:-@chr6:135427206:135427307:-@chr6:135429881:135429981:-	SE	protein_coding	chr6:135427307-135428628:135428759-135429881:-	NMD_ex	0.106653	Non-NMD	ENSG00000135541
AHI1	AHI1_chr6:135429881:135430000:-@chr6:135428658:135428759:-@chr6:135431207:135431307:-	SE	protein_coding	chr6:135428759-135429881:135430000-135431207:-	NMD_ex	0.157087	NMD	ENSG00000135541
AHI1	AHI1_chr6:135323161:135323324:-@chr6:135318515:135318616:-@chr6:135358131:135358231:-	SE	protein_coding	chr6:135318616-135323161:135323324-135358131:-	NMD_ex	0.0108476	Non-NMD	ENSG00000135541
AHI1	AHI1_chr6:135405734:135405856:-@chr6:135404876:135404977:-@chr6:135411347:135411447:-	SE	protein_coding	chr6:135404977-135405734:135405856-135411347:-	NMD_in	0.18323	NMD	ENSG00000135541
AHI1	AHI1_chr6:135433026:135433256:-@chr6:135431213:135431314:-@chr6:135438374:135438474:-	SE	protein_coding	chr6:135431314-135433026:135433256-135438374:-	NMD_ex	0.277141	NMD	ENSG00000135541
AHI1	AHI1_chr6:135447007:135447160:-@chr6:135442613:135442714:-@chr6:135448289:135448389:-	SE	protein_coding	chr6:135442714-135447007:135447160-135448289:-	ORF_preserving	-0.225677	Non-NMD	ENSG00000135541
AHI1	AHI1_chr6:135456188:135456373:-@chr6:135455825:135455926:-@chr6:135457493:135457593:-	SE	protein_coding	chr6:135455926-135456188:135456373-135457493:-	NMD_in	0.273406	NMD	ENSG00000135541
AHI1	AHI1_chr6:135467580:135467634:-@chr6:135466272:135466373:-@chr6:135490622:135490722:-	SE	protein_coding	chr6:135466373-135467580:135467634-135490622:-	ORF_preserving	-0.0444409	Non-NMD	ENSG00000135541
AHI1	AHI1_chr6:135457493:135457713:-@chr6:135455825:135455926:-@chr6:135463124:135463224:-	SE	protein_coding	chr6:135455926-135457493:135457713-135463124:-	NMD_ex	0.287216	NMD	ENSG00000135541
AHI1	AHI1_chr6:135495312:135495898:-@chr6:135492190:135492291:-@chr6:135497187:135497287:-	SE	protein_coding	chr6:135492291-135495312:135495898-135497187:-	5UTR	Inf	Non-NMD	ENSG00000135541
AHI1	AHI1_chr6:135495538:135495709:-@chr6:135492190:135492291:-@chr6:135495813:135495913:-	SE	protein_coding	chr6:135492291-135495538:135495709-135495813:-	5UTR	Inf	Non-NMD	ENSG00000135541
AHI1	AHI1_chr6:135495813:135495898:-@chr6:135495608:135495709:-@chr6:135497187:135497287:-	SE	protein_coding	chr6:135495709-135495813:135495898-135497187:-	5UTR	Inf	Non-NMD	ENSG00000135541
AHI1	AHI1_chr6:135497187:135497249:-@chr6:135495797:135495898:-@chr6:135497582:135497682:-	SE	protein_coding	chr6:135495898-135497187:135497249-135497582:-	5UTR	Inf	Non-NMD	ENSG00000135541
AHI1	AHI1_chr6:135495813:135495898:-@chr6:135495608:135495709:-@chr6:135497582:135497682:-	SE	protein_coding	chr6:135495709-135495813:135495898-135497582:-	5UTR	Inf	Non-NMD	ENSG00000135541
AHI1	AHI1_chr6:135297431:135297492:-@chr6:135290424:135290525:-@chr6:135300499:135300599:-	SE	protein_coding	chr6:135290525-135297431:135297492-135300499:-	NMD_in	0.348324	NMD	ENSG00000135541
AHI1	AHI1_chr6:135495813:135495898:-@chr6:135492190:135492291:-@chr6:135497187:135497287:-	SE	protein_coding	chr6:135492291-135495813:135495898-135497187:-	5UTR	Inf	Non-NMD	ENSG00000135541
AHI1	AHI1_chr6:135301407:135302841:-@chr6:135300457:135300558:-@chr6:135318518:135318618:-	SE	protein_coding	chr6:135300558-135301407:135302841-135318518:-	NMD_in	0.16251	NMD	ENSG00000135541
AHI1	AHI1_chr6:135301407:135302817:-@chr6:135300457:135300558:-@chr6:135318518:135318618:-	SE	protein_coding	chr6:135300558-135301407:135302817-135318518:-	NMD_in	0.16251	NMD	ENSG00000135541
AHI1	AHI1_chr6:135346674:135346796:-@chr6:135323223:135323324:-@chr6:135358131:135358231:-	SE	protein_coding	chr6:135323324-135346674:135346796-135358131:-	NMD_in	0.101326	Non-NMD	ENSG00000135541
AHI1	AHI1_chr6:135302711:135302817:-@chr6:135300457:135300558:-@chr6:135318518:135318618:-	SE	protein_coding	chr6:135300558-135302711:135302817-135318518:-	NMD_in	0.0602116	Non-NMD	ENSG00000135541
AHI1	AHI1_chr6:135497187:135497249:-@chr6:135492190:135492291:-@chr6:135497582:135497682:-	SE	protein_coding	chr6:135492291-135497187:135497249-135497582:-	5UTR	Inf	Non-NMD	ENSG00000135541
AHI1	AHI1_chr6:135301407:135301504:-@chr6:135300457:135300558:-@chr6:135302711:135302811:-	SE	protein_coding	chr6:135300558-135301407:135301504-135302711:-	3UTR	0.394034	Non-NMD	ENSG00000135541
AHI1	AHI1_chr6:135302669:135302817:-@chr6:135300457:135300558:-@chr6:135318518:135318618:-	SE	protein_coding	chr6:135300558-135302669:135302817-135318518:-	NMD_in	0.0538164	Non-NMD	ENSG00000135541
AHI1	AHI1_chr6:135318518:135318616:-@chr6:135300457:135300558:-@chr6:135358131:135358231:-	SE	protein_coding	chr6:135300558-135318518:135318616-135358131:-	NMD_in	0.501398	NMD	ENSG00000135541
AHI1	AHI1_chr6:135467750:135467946:-@chr6:135467533:135467634:-@chr6:135490622:135490722:-	SE	protein_coding	chr6:135467634-135467750:135467946-135490622:-	NMD_in	0.219771	NMD	ENSG00000135541
AHI1	AHI1_chr6:135495538:135495709:-@chr6:135492190:135492291:-@chr6:135497187:135497287:-	SE	protein_coding	chr6:135492291-135495538:135495709-135497187:-	5UTR	Inf	Non-NMD	ENSG00000135541
AHI1	AHI1_chr6:135497187:135497249:-@chr6:135495608:135495709:-@chr6:135497582:135497682:-	SE	protein_coding	chr6:135495709-135497187:135497249-135497582:-	5UTR	Inf	Non-NMD	ENSG00000135541
AHI1	AHI1_chr6:135290733:135290754:-@chr6:135290424:135290525:-@chr6:135300499:135300599:-	SE	protein_coding	chr6:135290525-135290733:135290754-135300499:-	ORF_preserving	0.0543775	Non-NMD	ENSG00000135541
AHI1	AHI1_chr6:135286398:135286548:-@chr6:135285546:135285647:-@chr6:135290422:135290522:-	SE	protein_coding	chr6:135285647-135286398:135286548-135290422:-	NMD_in	0.189842	NMD	ENSG00000135541
AHI1	AHI1_chr6:135301407:135301539:-@chr6:135300457:135300558:-@chr6:135302711:135302811:-	SE	protein_coding	chr6:135300558-135301407:135301539-135302711:-	3UTR	0.430282	Non-NMD	ENSG00000135541
AHI1	AHI1_chr6:135315901:135316040:-@chr6:135311197:135311298:-@chr6:135318518:135318618:-	SE	protein_coding	chr6:135311298-135315901:135316040-135318518:-	ORF_changing	0.201876	Non-NMD	ENSG00000135541
AHI1	AHI1_chr6:135311988:135312778:-@chr6:135311197:135311298:-@chr6:135318518:135318618:-	SE	protein_coding	chr6:135311298-135311988:135312778-135318518:-	NMD_in	0.459662	NMD	ENSG00000135541
AHI1	AHI1_chr6:135495538:135495709:-@chr6:135492190:135492291:-@chr6:135497582:135497682:-	SE	protein_coding	chr6:135492291-135495538:135495709-135497582:-	5UTR	Inf	Non-NMD	ENSG00000135541
AHI1	AHI1_chr6:135368868:135369033:-@chr6:135358086:135358187:-@chr6:135394775:135394875:-	SE	protein_coding	chr6:135358187-135368868:135369033-135394775:-	NMD_in	0.162455	NMD	ENSG00000135541
AHI1	AHI1_chr6:135435156:135435232:-@chr6:135433155:135433256:-@chr6:135438374:135438474:-	SE	protein_coding	chr6:135433256-135435156:135435232-135438374:-	NMD_in	0.399873	NMD	ENSG00000135541
AHI1	AHI1_chr6:135447007:135447124:-@chr6:135442613:135442714:-@chr6:135448289:135448389:-	SE	protein_coding	chr6:135442714-135447007:135447124-135448289:-	ORF_preserving	0.277308	Non-NMD	ENSG00000135541
AHI1-DT	AHI1-DT_chr6:135518592:135518830:+@chr6:135497899:135498000:+@chr6:135642192:135642292:+	SE	lncRNA	chr6:135498000-135518592:135518830-135642192:+	#N/A	#N/A	#N/A	ENSG00000231028
AHI1-DT	AHI1-DT_chr6:135672293:135672429:+@chr6:135642175:135642276:+@chr6:135689622:135689722:+	SE	lncRNA	chr6:135642276-135672293:135672429-135689622:+	#N/A	#N/A	#N/A	ENSG00000231028
AHI1-DT	AHI1-DT_chr6:135776737:135776777:+@chr6:135689635:135689736:+@chr6:135809846:135809946:+	SE	lncRNA	chr6:135689736-135776737:135776777-135809846:+	#N/A	#N/A	#N/A	ENSG00000231028
AHI1-DT	AHI1-DT_chr6:135715821:135715946:+@chr6:135689635:135689736:+@chr6:135809846:135809946:+	SE	lncRNA	chr6:135689736-135715821:135715946-135809846:+	#N/A	#N/A	#N/A	ENSG00000231028
AHI1-DT	AHI1-DT_chr6:135499351:135499441:+@chr6:135498416:135498517:+@chr6:135518592:135518692:+	SE	lncRNA	chr6:135498517-135499351:135499441-135518592:+	#N/A	#N/A	#N/A	ENSG00000231028
AHI1-DT	AHI1-DT_chr6:135518592:135518642:+@chr6:135497899:135498000:+@chr6:135642192:135642292:+	SE	lncRNA	chr6:135498000-135518592:135518642-135642192:+	#N/A	#N/A	#N/A	ENSG00000231028
AHI1-DT	AHI1-DT_chr6:135498403:135498517:+@chr6:135497899:135498000:+@chr6:135642192:135642292:+	SE	lncRNA	chr6:135498000-135498403:135498517-135642192:+	#N/A	#N/A	#N/A	ENSG00000231028
AHI1-DT	AHI1-DT_chr6:135504815:135504874:+@chr6:135497899:135498000:+@chr6:135518592:135518692:+	SE	lncRNA	chr6:135498000-135504815:135504874-135518592:+	#N/A	#N/A	#N/A	ENSG00000231028
AHI1-DT	AHI1-DT_chr6:135498403:135498517:+@chr6:135497899:135498000:+@chr6:135518592:135518692:+	SE	lncRNA	chr6:135498000-135498403:135498517-135518592:+	#N/A	#N/A	#N/A	ENSG00000231028
AHNAK	AHNAK_chr11:62491731:62491831:-@chr11:62433790:62433891:-@chr11:62535002:62535102:-	SE	protein_coding	chr11:62433891-62491731:62491831-62535002:-	ORF_changing	0.0751642	Non-NMD	ENSG00000124942
AHNAK	AHNAK_chr11:62536238:62536287:-@chr11:62535997:62536098:-@chr11:62536468:62536568:-	SE	protein_coding	chr11:62536098-62536238:62536287-62536468:-	5UTR	Inf	Non-NMD	ENSG00000124942
AHSA1	AHSA1_chr14:77468456:77468508:+@chr14:77468083:77468184:+@chr14:77469076:77469176:+	SE	protein_coding	chr14:77468184-77468456:77468508-77469076:+	ORF_changing	0.200945	Non-NMD	ENSG00000100591
AHSA2P	AHSA2P_chr2:61183546:61183662:+@chr2:61181304:61181405:+@chr2:61184711:61184811:+	SE	transcribed_unitary_pseudogene	chr2:61181405-61183546:61183662-61184711:+	#N/A	#N/A	#N/A	ENSG00000173209
AHSA2P	AHSA2P_chr2:61185979:61186081:+@chr2:61185517:61185618:+@chr2:61186445:61186545:+	SE	transcribed_unitary_pseudogene	chr2:61185618-61185979:61186081-61186445:+	#N/A	#N/A	#N/A	ENSG00000173209
AHSA2P	AHSA2P_chr2:61185838:61185865:+@chr2:61185517:61185618:+@chr2:61186445:61186545:+	SE	transcribed_unitary_pseudogene	chr2:61185618-61185838:61185865-61186445:+	#N/A	#N/A	#N/A	ENSG00000173209
AICDA	AICDA_chr12:8604806:8604892:-@chr12:8604236:8604337:-@chr12:8605214:8605314:-	SE	protein_coding	chr12:8604337-8604806:8604892-8605214:-	ORF_changing	0.180953	Non-NMD	ENSG00000111732
AICDA	AICDA_chr12:8604806:8604922:-@chr12:8604236:8604337:-@chr12:8605214:8605314:-	SE	protein_coding	chr12:8604337-8604806:8604922-8605214:-	ORF_changing	0.12994	Non-NMD	ENSG00000111732
AICDA	AICDA_chr12:8604806:8605485:-@chr12:8604236:8604337:-@chr12:8606864:8606964:-	SE	protein_coding	chr12:8604337-8604806:8605485-8606864:-	NMD_in	0.674781	NMD	ENSG00000111732
AICDA	AICDA_chr12:8607631:8607729:-@chr12:8606911:8607012:-@chr12:8612759:8612859:-	SE	protein_coding	chr12:8607012-8607631:8607729-8612759:-	Start_codon	0.197304	Non-NMD	ENSG00000111732
AICDA	AICDA_chr12:8605214:8605485:-@chr12:8604236:8604337:-@chr12:8606864:8606964:-	SE	protein_coding	chr12:8604337-8605214:8605485-8606864:-	ORF_changing	0.291341	Non-NMD	ENSG00000111732
AIDA	AIDA_chr1:222670132:222670250:-@chr1:222669888:222669989:-@chr1:222673312:222673412:-	SE	protein_coding	chr1:222669989-222670132:222670250-222673312:-	ORF_changing	0.176675	Non-NMD	ENSG00000186063
AIDA	AIDA_chr1:222711378:222711545:-@chr1:222703116:222703217:-@chr1:222712207:222712307:-	SE	protein_coding	chr1:222703217-222711378:222711545-222712207:-	NMD_in	0.0602394	Non-NMD	ENSG00000186063
AIF1L	AIF1L_chr9:131106187:131106265:+@chr9:131096762:131096863:+@chr9:131111596:131111696:+	SE	protein_coding	chr9:131096863-131106187:131106265-131111596:+	ORF_preserving	0.21046	Non-NMD	ENSG00000126878
AIF1L	AIF1L_chr9:131107897:131108165:+@chr9:131096762:131096863:+@chr9:131111596:131111696:+	SE	protein_coding	chr9:131096863-131107897:131108165-131111596:+	NMD_in	0.310332	NMD	ENSG00000126878
AIFM1	AIFM1_chrX:130136044:130136185:-@chrX:130133354:130133455:-@chrX:130136642:130136742:-	SE	protein_coding	chrX:130133455-130136044:130136185-130136642:-	ORF_preserving	-0.234111	Non-NMD	ENSG00000156709
AIFM1	AIFM1_chrX:130140532:130140617:-@chrX:130139770:130139871:-@chrX:130145478:130145578:-	SE	protein_coding	chrX:130139871-130140532:130140617-130145478:-	NMD_ex	0.411085	NMD	ENSG00000156709
AIFM1	AIFM1_chrX:130155155:130155286:-@chrX:130149467:130149568:-@chrX:130165550:130165650:-	SE	protein_coding	chrX:130149568-130155155:130155286-130165550:-	NMD_ex	0.220192	NMD	ENSG00000156709
AIFM1	AIFM1_chrX:130136044:130136181:-@chrX:130133354:130133455:-@chrX:130136642:130136742:-	SE	protein_coding	chrX:130133455-130136044:130136181-130136642:-	#N/A	#N/A	#N/A	ENSG00000156709
AIFM1	AIFM1_chrX:130156460:130156603:-@chrX:130149467:130149568:-@chrX:130165550:130165650:-	SE	protein_coding	chrX:130149568-130156460:130156603-130165550:-	NMD_ex	0.198903	NMD	ENSG00000156709
AIFM1	AIFM1_chrX:130137322:130137525:-@chrX:130137084:130137185:-@chrX:130138592:130138692:-	SE	protein_coding	chrX:130137185-130137322:130137525-130138592:-	NMD_in	0.253112	NMD	ENSG00000156709
AIFM1	AIFM1_chrX:130136047:130136185:-@chrX:130133354:130133455:-@chrX:130136642:130136742:-	SE	protein_coding	chrX:130133455-130136047:130136185-130136642:-	ORF_preserving	-0.193874	Non-NMD	ENSG00000156709
AIFM1	AIFM1_chrX:130155155:130155187:-@chrX:130149467:130149568:-@chrX:130156460:130156560:-	SE	protein_coding	chrX:130149568-130155155:130155187-130156460:-	NMD_in	0.173598	NMD	ENSG00000156709
AIFM1	AIFM1_chrX:130155155:130155286:-@chrX:130149467:130149568:-@chrX:130156460:130156560:-	SE	protein_coding	chrX:130149568-130155155:130155286-130156460:-	NMD_in	0.173578	NMD	ENSG00000156709
AIFM1	AIFM1_chrX:130156460:130156603:-@chrX:130155185:130155286:-@chrX:130165550:130165650:-	SE	protein_coding	chrX:130155286-130156460:130156603-130165550:-	NMD_in	0.274909	NMD	ENSG00000156709
AIFM3	AIFM3_chr22:20973757:20973867:+@chr22:20973419:20973520:+@chr22:20974062:20974162:+	SE	protein_coding	chr22:20973520-20973757:20973867-20974062:+	NMD_ex_in	0.176151	NMD	ENSG00000183773
AIFM3	AIFM3_chr22:20977699:20977776:+@chr22:20976994:20977095:+@chr22:20977887:20977987:+	SE	protein_coding	chr22:20977095-20977699:20977776-20977887:+	NMD_ex	0.186155	NMD	ENSG00000183773
AIFM3	AIFM3_chr22:20980746:20980767:+@chr22:20980023:20980124:+@chr22:20980991:20981091:+	SE	protein_coding	chr22:20980124-20980746:20980767-20980991:+	ORF_preserving	0.0438109	Non-NMD	ENSG00000183773
AIFM3	AIFM3_chr22:20966505:20966546:+@chr22:20965106:20965207:+@chr22:20967804:20967904:+	SE	protein_coding	chr22:20965207-20966505:20966546-20967804:+	5UTR	Inf	Non-NMD	ENSG00000183773
AIFM3	AIFM3_chr22:20977705:20977776:+@chr22:20976994:20977095:+@chr22:20977887:20977987:+	SE	protein_coding	chr22:20977095-20977705:20977776-20977887:+	NMD_ex	0.16877	NMD	ENSG00000183773
AIG1	AIG1_chr6:143136834:143136990:+@chr6:143060965:143061066:+@chr6:143165081:143165181:+	SE	protein_coding	chr6:143061066-143136834:143136990-143165081:+	ORF_preserving	0.0234805	Non-NMD	ENSG00000146416
AIG1	AIG1_chr6:143186669:143186815:+@chr6:143165082:143165183:+@chr6:143187628:143187728:+	SE	protein_coding	chr6:143165183-143186669:143186815-143187628:+	NMD_in	0.128762	Non-NMD	ENSG00000146416
AIM2	AIM2_chr1:159122238:159122377:-@chr1:159073418:159073519:-@chr1:159123519:159123619:-	SE	protein_coding	chr1:159073519-159122238:159122377-159123519:-	5UTR	Inf	Non-NMD	ENSG00000163568
AIMP1	AIMP1_chr4:106328075:106328243:+@chr4:106327463:106327564:+@chr4:106331671:106331771:+	SE	protein_coding	chr4:106327564-106328075:106328243-106331671:+	Start_codon	-0.0762673	Non-NMD	ENSG00000164022
AIMP1	AIMP1_chr4:106324984:106325118:+@chr4:106316493:106316594:+@chr4:106327450:106327550:+	SE	protein_coding	chr4:106316594-106324984:106325118-106327450:+	Start_codon	Inf	Non-NMD	ENSG00000164022
AIMP1	AIMP1_chr4:106320865:106321451:+@chr4:106316493:106316594:+@chr4:106324984:106325084:+	SE	protein_coding	chr4:106316594-106320865:106321451-106324984:+	5UTR	Inf	Non-NMD	ENSG00000164022
AIMP1	AIMP1_chr4:106324984:106325118:+@chr4:106321350:106321451:+@chr4:106327450:106327550:+	SE	protein_coding	chr4:106321451-106324984:106325118-106327450:+	Start_codon	Inf	Non-NMD	ENSG00000164022
AIMP1	AIMP1_chr4:106320797:106320889:+@chr4:106316493:106316594:+@chr4:106324984:106325084:+	SE	protein_coding	chr4:106316594-106320797:106320889-106324984:+	5UTR	Inf	Non-NMD	ENSG00000164022
AIMP1	AIMP1_chr4:106338779:106338965:+@chr4:106336936:106337037:+@chr4:106347525:106347625:+	SE	protein_coding	chr4:106337037-106338779:106338965-106347525:+	NMD_in	0.319851	NMD	ENSG00000164022
AIMP1	AIMP1_chr4:106321176:106321451:+@chr4:106320788:106320889:+@chr4:106324984:106325084:+	SE	protein_coding	chr4:106320889-106321176:106321451-106324984:+	5UTR	Inf	Non-NMD	ENSG00000164022
AIMP2	AIMP2_chr7:6015145:6015352:+@chr7:6009397:6009498:+@chr7:6017813:6017913:+	SE	protein_coding	chr7:6009498-6015145:6015352-6017813:+	ORF_preserving	0.384852	Non-NMD	ENSG00000106305
AIMP2	AIMP2_chr7:6012678:6013140:+@chr7:6009397:6009498:+@chr7:6015145:6015245:+	SE	protein_coding	chr7:6009498-6012678:6013140-6015145:+	NMD_in	0.571519	NMD	ENSG00000106305
AIP	AIP_chr11:67487005:67487185:+@chr11:67483156:67483257:+@chr11:67489266:67489366:+	SE	protein_coding	chr11:67483257-67487005:67487185-67489266:+	ORF_preserving	0.104609	Non-NMD	ENSG00000110711
AIP	AIP_chr11:67489266:67489455:+@chr11:67487084:67487185:+@chr11:67490037:67490137:+	SE	protein_coding	chr11:67487185-67489266:67489455-67490037:+	ORF_preserving	0.100945	Non-NMD	ENSG00000110711
AIP	AIP_chr11:67487005:67487185:+@chr11:67483156:67483257:+@chr11:67490037:67490137:+	SE	protein_coding	chr11:67483257-67487005:67487185-67490037:+	ORF_preserving	0.361881	Non-NMD	ENSG00000110711
AIP	AIP_chr11:67489266:67489455:+@chr11:67483156:67483257:+@chr11:67490037:67490137:+	SE	protein_coding	chr11:67483257-67489266:67489455-67490037:+	ORF_preserving	0.361881	Non-NMD	ENSG00000110711
AIPL1	AIPL1_chr17:6428317:6428506:-@chr17:6426956:6427057:-@chr17:6433918:6434018:-	SE	protein_coding	chr17:6427057-6428317:6428506-6433918:-	ORF_preserving	0.300708	Non-NMD	ENSG00000129221
AIPL1	AIPL1_chr17:6433918:6434098:-@chr17:6428405:6428506:-@chr17:6435008:6435108:-	SE	protein_coding	chr17:6428506-6433918:6434098-6435008:-	ORF_preserving	0.0766332	Non-NMD	ENSG00000129221
AIPL1	AIPL1_chr17:6433918:6434062:-@chr17:6428405:6428506:-@chr17:6435008:6435108:-	SE	protein_coding	chr17:6428506-6433918:6434062-6435008:-	ORF_preserving	0.403543	Non-NMD	ENSG00000129221
AIPL1	AIPL1_chr17:6433918:6434032:-@chr17:6428405:6428506:-@chr17:6435008:6435108:-	SE	protein_coding	chr17:6428506-6433918:6434032-6435008:-	ORF_preserving	0.314338	Non-NMD	ENSG00000129221
AIRE	AIRE_chr21:44289227:44289416:+@chr21:44288357:44288458:+@chr21:44289656:44289756:+	SE	protein_coding	chr21:44288458-44289227:44289416-44289656:+	NMD_in	0.480671	NMD	ENSG00000160224
AJUBA	AJUBA_chr14:22975706:22975844:-@chr14:22975003:22975104:-@chr14:22976455:22976555:-	SE	protein_coding	chr14:22975104-22975706:22975844-22976455:-	NMD_in	0.335363	NMD	ENSG00000129474
AK1	AK1_chr9:127872689:127872853:-@chr9:127871838:127871939:-@chr9:127873025:127873125:-	SE	protein_coding	chr9:127871939-127872689:127872853-127873025:-	NMD_ex	0.175641	NMD	ENSG00000106992
AK2	AK2_chr1:33021366:33021461:-@chr1:33014493:33014594:-@chr1:33021592:33021692:-	SE	protein_coding	chr1:33014594-33021366:33021461-33021592:-	NMD_ex	0.136296	NMD	ENSG00000004455
AK2	AK2_chr1:33024441:33024567:-@chr1:33021602:33021703:-@chr1:33036735:33036835:-	SE	protein_coding	chr1:33021703-33024441:33024567-33036735:-	ORF_preserving	-0.129024	Non-NMD	ENSG00000004455
AK2	AK2_chr1:33031543:33031661:-@chr1:33024466:33024567:-@chr1:33036735:33036835:-	SE	protein_coding	chr1:33024567-33031543:33031661-33036735:-	NMD_in	-0.070259	Non-NMD	ENSG00000004455
AK2	AK2_chr1:33012073:33012122:-@chr1:33010732:33010833:-@chr1:33013206:33013306:-	SE	protein_coding	chr1:33010833-33012073:33012122-33013206:-	ORF_changing	0.254043	Non-NMD	ENSG00000004455
AK2	AK2_chr1:33011447:33011710:-@chr1:33010732:33010833:-@chr1:33012073:33012173:-	SE	protein_coding	chr1:33010833-33011447:33011710-33012073:-	NMD_in	0.456028	NMD	ENSG00000004455
AK2	AK2_chr1:33019866:33020161:-@chr1:33014493:33014594:-@chr1:33021366:33021466:-	SE	protein_coding	chr1:33014594-33019866:33020161-33021366:-	NMD_in	0.352689	NMD	ENSG00000004455
AK3	AK3_chr9:4722505:4722625:-@chr9:4719206:4719307:-@chr9:4740936:4741036:-	SE	protein_coding	chr9:4719307-4722505:4722625-4740936:-	ORF_preserving	0.0259127	Non-NMD	ENSG00000147853
AK6	AK6_chr5:69366502:69366595:-@chr5:69355852:69355953:-@chr5:69369462:69369562:-	SE	protein_coding	chr5:69355953-69366502:69366595-69369462:-	ORF_preserving	0.0298443	Non-NMD	ENSG00000085231
AK8	AK8_chr9:132875114:132875199:-@chr9:132866852:132866953:-@chr9:132878171:132878271:-	SE	protein_coding	chr9:132866953-132875114:132875199-132878171:-	NMD_ex	0.584847	NMD	ENSG00000165695
AK8	AK8_chr9:132874339:132874439:-@chr9:132866852:132866953:-@chr9:132875114:132875214:-	SE	protein_coding	chr9:132866953-132874339:132874439-132875114:-	NMD_in	0.453316	NMD	ENSG00000165695
AK9	AK9_chr6:109641517:109641616:-@chr6:109633222:109633323:-@chr6:109644613:109644713:-	SE	protein_coding	chr6:109633323-109641517:109641616-109644613:-	ORF_preserving	-0.155411	Non-NMD	ENSG00000155085
AK9	AK9_chr6:109675628:109675756:-@chr6:109674160:109674261:-@chr6:109690471:109690571:-	SE	protein_coding	chr6:109674261-109675628:109675756-109690471:-	Start_codon	Inf	Non-NMD	ENSG00000155085
AKAP1	AKAP1_chr17:57116110:57116261:+@chr17:57114535:57114636:+@chr17:57116859:57116959:+	SE	protein_coding	chr17:57114636-57116110:57116261-57116859:+	NMD_ex	0.0645628	Non-NMD	ENSG00000121057
AKAP1	AKAP1_chr17:57086372:57086537:+@chr17:57085973:57086074:+@chr17:57105440:57105540:+	SE	protein_coding	chr17:57086074-57086372:57086537-57105440:+	5UTR	Inf	Non-NMD	ENSG00000121057
AKAP1	AKAP1_chr17:57096590:57096763:+@chr17:57085973:57086074:+@chr17:57105440:57105540:+	SE	protein_coding	chr17:57086074-57096590:57096763-57105440:+	5UTR	Inf	Non-NMD	ENSG00000121057
AKAP1	AKAP1_chr17:57107945:57108048:+@chr17:57107077:57107178:+@chr17:57110024:57110124:+	SE	protein_coding	chr17:57107178-57107945:57108048-57110024:+	NMD_in	0.112418	Non-NMD	ENSG00000121057
AKAP1	AKAP1_chr17:57101593:57101730:+@chr17:57096662:57096763:+@chr17:57105440:57105540:+	SE	protein_coding	chr17:57096763-57101593:57101730-57105440:+	5UTR	Inf	Non-NMD	ENSG00000121057
AKAP1	AKAP1_chr17:57120249:57120293:+@chr17:57118943:57119044:+@chr17:57121278:57121378:+	SE	protein_coding	chr17:57119044-57120249:57120293-57121278:+	#N/A	#N/A	#N/A	ENSG00000121057
AKAP10	AKAP10_chr17:19924407:19924517:-@chr17:19920017:19920118:-@chr17:19931804:19931904:-	SE	protein_coding	chr17:19920118-19924407:19924517-19931804:-	NMD_ex	0.339259	NMD	ENSG00000108599
AKAP10	AKAP10_chr17:19931804:19931978:-@chr17:19924416:19924517:-@chr17:19936285:19936385:-	SE	protein_coding	chr17:19924517-19931804:19931978-19936285:-	ORF_preserving	0.0834078	Non-NMD	ENSG00000108599
AKAP10	AKAP10_chr17:19940886:19941010:-@chr17:19939748:19939849:-@chr17:19941825:19941925:-	SE	protein_coding	chr17:19939849-19940886:19941010-19941825:-	NMD_ex	0.427097	NMD	ENSG00000108599
AKAP10	AKAP10_chr17:19924407:19924512:-@chr17:19920017:19920118:-@chr17:19931804:19931904:-	SE	protein_coding	chr17:19920118-19924407:19924512-19931804:-	#N/A	#N/A	#N/A	ENSG00000108599
AKAP10	AKAP10_chr17:19967918:19968034:-@chr17:19962921:19963022:-@chr17:19968413:19968513:-	SE	protein_coding	chr17:19963022-19967918:19968034-19968413:-	NMD_in	0.0613285	Non-NMD	ENSG00000108599
AKAP13	AKAP13_chr15:85658536:85658590:+@chr15:85655686:85655787:+@chr15:85664562:85664662:+	SE	protein_coding	chr15:85655787-85658536:85658590-85664562:+	ORF_preserving	0.246087	Non-NMD	ENSG00000170776
AKAP13	AKAP13_chr15:85662387:85662453:+@chr15:85655686:85655787:+@chr15:85664562:85664662:+	SE	protein_coding	chr15:85655787-85662387:85662453-85664562:+	ORF_preserving	0.0455987	Non-NMD	ENSG00000170776
AKAP13	AKAP13_chr15:85480872:85481026:+@chr15:85380697:85380798:+@chr15:85485709:85485809:+	SE	protein_coding	chr15:85380798-85480872:85481026-85485709:+	5UTR	Inf	Non-NMD	ENSG00000170776
AKAP13	AKAP13_chr15:85658536:85658590:+@chr15:85655686:85655787:+@chr15:85662387:85662487:+	SE	protein_coding	chr15:85655787-85658536:85658590-85662387:+	ORF_preserving	-0.0754585	Non-NMD	ENSG00000170776
AKAP13	AKAP13_chr15:85662387:85662453:+@chr15:85658489:85658590:+@chr15:85664562:85664662:+	SE	protein_coding	chr15:85658590-85662387:85662453-85664562:+	ORF_preserving	0.272073	Non-NMD	ENSG00000170776
AKAP14	AKAP14_chrX:119914698:119914878:+@chrX:119903485:119903586:+@chrX:119919910:119920010:+	SE	protein_coding	chrX:119903586-119914698:119914878-119919910:+	ORF_preserving	0.233497	Non-NMD	ENSG00000186471
AKAP17A	AKAP17A_chrX:1600137:1600207:+@chrX:1599331:1599432:+@chrX:1600658:1600758:+	SE	protein_coding	chrX:1599432-1600137:1600207-1600658:+	NMD_in	0.386665	NMD	ENSG00000197976
AKAP17A	AKAP17A_chrY:1600137:1600207:+@chrY:1599331:1599432:+@chrY:1600658:1600758:+	SE	protein_coding	chrY:1599432-1600137:1600207-1600658:+	NMD_in	0.386665	NMD	ENSG00000197976
AKAP3	AKAP3_chr12:4641898:4642004:-@chr12:4638095:4638196:-@chr12:4645054:4645154:-	SE	protein_coding	chr12:4638196-4641898:4642004-4645054:-	5UTR	Inf	Non-NMD	ENSG00000111254
AKAP3	AKAP3_chr12:4641898:4642033:-@chr12:4638095:4638196:-@chr12:4645054:4645154:-	SE	protein_coding	chr12:4638196-4641898:4642033-4645054:-	5UTR	Inf	Non-NMD	ENSG00000111254
AKAP6	AKAP6_chr14:32821401:32824815:+@chr14:32773792:32773893:+@chr14:32829847:32829947:+	SE	protein_coding	chr14:32773893-32821401:32824815-32829847:+	ORF_changing	0.156493	Non-NMD	ENSG00000151320
AKAP6	AKAP6_chr14:32401997:32402141:+@chr14:32329307:32329408:+@chr14:32433459:32433559:+	SE	protein_coding	chr14:32329408-32401997:32402141-32433459:+	5UTR	Inf	Non-NMD	ENSG00000151320
AKAP6	AKAP6_chr14:32628036:32628098:+@chr14:32616905:32617006:+@chr14:32678310:32678410:+	SE	protein_coding	chr14:32617006-32628036:32628098-32678310:+	#N/A	#N/A	#N/A	ENSG00000151320
AKAP7	AKAP7_chr6:131169112:131169273:+@chr6:131165116:131165217:+@chr6:131199460:131199560:+	SE	protein_coding	chr6:131165217-131169112:131169273-131199460:+	NMD_ex	0.200769	NMD	ENSG00000118507
AKAP7	AKAP7_chr6:131199460:131199573:+@chr6:131169172:131169273:+@chr6:131219660:131219760:+	SE	protein_coding	chr6:131169273-131199460:131199573-131219660:+	NMD_ex	0.368991	NMD	ENSG00000118507
AKAP7	AKAP7_chr6:131253036:131253105:+@chr6:131250515:131250616:+@chr6:131281529:131281629:+	SE	protein_coding	chr6:131250616-131253036:131253105-131281529:+	ORF_preserving	0.162924	Non-NMD	ENSG00000118507
AKAP8	AKAP8_chr19:15373785:15374065:-@chr19:15373239:15373340:-@chr19:15374602:15374702:-	SE	protein_coding	chr19:15373340-15373785:15374065-15374602:-	NMD_ex	0.45737	NMD	ENSG00000105127
AKAP8	AKAP8_chr19:15376975:15377014:-@chr19:15374534:15374635:-@chr19:15379712:15379812:-	SE	protein_coding	chr19:15374635-15376975:15377014-15379712:-	ORF_preserving	0.318545	Non-NMD	ENSG00000105127
AKAP8	AKAP8_chr19:15369066:15369224:-@chr19:15368221:15368322:-@chr19:15370145:15370245:-	SE	protein_coding	chr19:15368322-15369066:15369224-15370145:-	NMD_in	0.19154	NMD	ENSG00000105127
AKAP8L	AKAP8L_chr19:15403474:15403715:-@chr19:15401502:15401603:-@chr19:15404009:15404109:-	SE	protein_coding	chr19:15401603-15403474:15403715-15404009:-	Start_codon	0.426697	Non-NMD	ENSG00000011243
AKAP8L	AKAP8L_chr19:15404009:15404042:-@chr19:15403614:15403715:-@chr19:15410519:15410619:-	SE	protein_coding	chr19:15403715-15404009:15404042-15410519:-	5UTR	-0.018294	Non-NMD	ENSG00000011243
AKAP8L	AKAP8L_chr19:15398629:15398766:-@chr19:15397754:15397855:-@chr19:15399301:15399401:-	SE	protein_coding	chr19:15397855-15398629:15398766-15399301:-	NMD_in	0.228623	NMD	ENSG00000011243
AKAP8L	AKAP8L_chr19:15403474:15403555:-@chr19:15401502:15401603:-@chr19:15403657:15403757:-	SE	protein_coding	chr19:15401603-15403474:15403555-15403657:-	ORF_preserving	0.470327	Non-NMD	ENSG00000011243
AKAP8L	AKAP8L_chr19:15403657:15403715:-@chr19:15403454:15403555:-@chr19:15404009:15404109:-	SE	protein_coding	chr19:15403555-15403657:15403715-15404009:-	NMD_ex	0.339203	NMD	ENSG00000011243
AKAP8L	AKAP8L_chr19:15403474:15403555:-@chr19:15401502:15401603:-@chr19:15404009:15404109:-	SE	protein_coding	chr19:15401603-15403474:15403555-15404009:-	5UTR	0.514845	Non-NMD	ENSG00000011243
AKAP8L	AKAP8L_chr19:15403657:15403715:-@chr19:15401502:15401603:-@chr19:15404009:15404109:-	SE	protein_coding	chr19:15401603-15403657:15403715-15404009:-	NMD_ex	0.392935	NMD	ENSG00000011243
AKAP8L	AKAP8L_chr19:15403652:15403715:-@chr19:15403454:15403555:-@chr19:15404009:15404109:-	SE	protein_coding	chr19:15403555-15403652:15403715-15404009:-	ORF_preserving	0.422323	Non-NMD	ENSG00000011243
AKAP8L	AKAP8L_chr19:15399831:15399984:-@chr19:15399309:15399410:-@chr19:15400294:15400394:-	SE	protein_coding	chr19:15399410-15399831:15399984-15400294:-	NMD_in	0.276594	NMD	ENSG00000011243
AKAP8L	AKAP8L_chr19:15398629:15398703:-@chr19:15397754:15397855:-@chr19:15399301:15399401:-	SE	protein_coding	chr19:15397855-15398629:15398703-15399301:-	NMD_in	0.379609	NMD	ENSG00000011243
AKAP8L	AKAP8L_chr19:15398629:15398731:-@chr19:15397754:15397855:-@chr19:15399301:15399401:-	SE	protein_coding	chr19:15397855-15398629:15398731-15399301:-	NMD_in	0.148864	NMD	ENSG00000011243
AKAP9	AKAP9_chr7:91973710:91973968:+@chr7:91941046:91941147:+@chr7:91980288:91980388:+	SE	protein_coding	chr7:91941147-91973710:91973968-91980288:+	ORF_preserving	-0.421228	Non-NMD	ENSG00000127914
AKAP9	AKAP9_chr7:91992157:91992211:+@chr7:91980232:91980333:+@chr7:91992884:91992984:+	SE	protein_coding	chr7:91980333-91992157:91992211-91992884:+	ORF_preserving	-0.317115	Non-NMD	ENSG00000127914
AKAP9	AKAP9_chr7:92031511:92031604:+@chr7:92029890:92029991:+@chr7:92038418:92038518:+	SE	protein_coding	chr7:92029991-92031511:92031604-92038418:+	ORF_preserving	-0.392655	Non-NMD	ENSG00000127914
AKAP9	AKAP9_chr7:92042045:92042186:+@chr7:92040797:92040898:+@chr7:92042667:92042767:+	SE	protein_coding	chr7:92040898-92042045:92042186-92042667:+	ORF_preserving	-0.448747	Non-NMD	ENSG00000127914
AKAP9	AKAP9_chr7:92063461:92063500:+@chr7:92062385:92062486:+@chr7:92065230:92065330:+	SE	protein_coding	chr7:92062486-92063461:92063500-92065230:+	ORF_preserving	-0.352293	Non-NMD	ENSG00000127914
AKAP9	AKAP9_chr7:92070029:92070206:+@chr7:92066445:92066546:+@chr7:92070904:92071004:+	SE	protein_coding	chr7:92066546-92070029:92070206-92070904:+	ORF_preserving	-0.474917	Non-NMD	ENSG00000127914
AKAP9	AKAP9_chr7:92105677:92105763:+@chr7:92102725:92102826:+@chr7:92107292:92107392:+	SE	protein_coding	chr7:92102826-92105677:92105763-92107292:+	NMD_ex	0.197252	NMD	ENSG00000127914
AKAP9	AKAP9_chr7:91979435:91979574:+@chr7:91973867:91973968:+@chr7:91980288:91980388:+	SE	protein_coding	chr7:91973968-91979435:91979574-91980288:+	NMD_in	0.189176	NMD	ENSG00000127914
AKAP9	AKAP9_chr7:92070029:92070182:+@chr7:92066445:92066546:+@chr7:92070904:92071004:+	SE	protein_coding	chr7:92066546-92070029:92070182-92070904:+	ORF_preserving	-0.469055	Non-NMD	ENSG00000127914
AKAP9	AKAP9_chr7:92102593:92102826:+@chr7:92100955:92101056:+@chr7:92107292:92107392:+	SE	protein_coding	chr7:92101056-92102593:92102826-92107292:+	NMD_in	0.310544	NMD	ENSG00000127914
AKAP9	AKAP9_chr7:92107292:92107422:+@chr7:92102725:92102826:+@chr7:92108493:92108593:+	SE	protein_coding	chr7:92102826-92107292:92107422-92108493:+	NMD_in	0.216197	NMD	ENSG00000127914
AKAP9	AKAP9_chr7:92108493:92108633:+@chr7:92102725:92102826:+@chr7:92110121:92110221:+	SE	protein_coding	chr7:92102826-92108493:92108633-92110121:+	ORF_changing	-0.179824	Non-NMD	ENSG00000127914
AKAP9	AKAP9_chr7:92092673:92092928:+@chr7:92089428:92089529:+@chr7:92093096:92093196:+	SE	protein_coding	chr7:92089529-92092673:92092928-92093096:+	NMD_in	0.140287	NMD	ENSG00000127914
AKAP9	AKAP9_chr7:91970472:91970508:+@chr7:91941046:91941147:+@chr7:91973710:91973810:+	SE	protein_coding	chr7:91941147-91970472:91970508-91973710:+	ORF_preserving	-0.317115	Non-NMD	ENSG00000127914
AKAP9	AKAP9_chr7:91980872:91980958:+@chr7:91980232:91980333:+@chr7:91992157:91992257:+	SE	protein_coding	chr7:91980333-91980872:91980958-91992157:+	NMD_in	0.273642	NMD	ENSG00000127914
AKAP9	AKAP9_chr7:92043281:92043377:+@chr7:92042670:92042771:+@chr7:92045007:92045107:+	SE	protein_coding	chr7:92042771-92043281:92043377-92045007:+	ORF_preserving	-0.36008	Non-NMD	ENSG00000127914
AKAP9	AKAP9_chr7:92095510:92095656:+@chr7:92095072:92095173:+@chr7:92096688:92096788:+	SE	protein_coding	chr7:92095173-92095510:92095656-92096688:+	NMD_in	0.0764649	Non-NMD	ENSG00000127914
AKIP1	AKIP1_chr11:8917286:8917367:+@chr11:8914829:8914930:+@chr11:8919336:8919436:+	SE	protein_coding	chr11:8914930-8917286:8917367-8919336:+	ORF_preserving	0.176903	Non-NMD	ENSG00000166452
AKIP1	AKIP1_chr11:8912452:8912533:+@chr11:8911570:8911671:+@chr11:8914825:8914925:+	SE	protein_coding	chr11:8911671-8912452:8912533-8914825:+	Start_codon	0.0774126	Non-NMD	ENSG00000166452
AKIRIN1	AKIRIN1_chr1:38998170:38998311:+@chr1:38991499:38991600:+@chr1:39000971:39001071:+	SE	protein_coding	chr1:38991600-38998170:38998311-39000971:+	ORF_preserving	-0.0597163	Non-NMD	ENSG00000174574
AKIRIN1	AKIRIN1_chr1:39000971:39001106:+@chr1:38998210:38998311:+@chr1:39003346:39003446:+	SE	protein_coding	chr1:38998311-39000971:39001106-39003346:+	ORF_preserving	0.178883	Non-NMD	ENSG00000174574
AKIRIN1	AKIRIN1_chr1:39003346:39003418:+@chr1:39001005:39001106:+@chr1:39004044:39004144:+	SE	protein_coding	chr1:39001106-39003346:39003418-39004044:+	ORF_preserving	0.174536	Non-NMD	ENSG00000174574
AKNA	AKNA_chr9:114368199:114368246:-@chr9:114367596:114367697:-@chr9:114368438:114368538:-	SE	protein_coding	chr9:114367697-114368199:114368246-114368438:-	NMD_in	0.187777	NMD	ENSG00000106948
AKNAD1	AKNAD1_chr1:108820544:108820626:-@chr1:108817076:108817177:-@chr1:108823369:108823469:-	SE	protein_coding	chr1:108817177-108820544:108820626-108823369:-	NMD_ex	0.410627	NMD	ENSG00000162641
AKNAD1	AKNAD1_chr1:108834446:108834528:-@chr1:108830549:108830650:-@chr1:108834928:108835028:-	SE	protein_coding	chr1:108830650-108834446:108834528-108834928:-	NMD_ex	0.351748	NMD	ENSG00000162641
AKNAD1	AKNAD1_chr1:108834928:108835056:-@chr1:108830549:108830650:-@chr1:108837549:108837649:-	SE	protein_coding	chr1:108830650-108834928:108835056-108837549:-	NMD_in	0.199541	NMD	ENSG00000162641
AKR1A1	AKR1A1_chr1:45552435:45552563:+@chr1:45551054:45551155:+@chr1:45561788:45561888:+	SE	protein_coding	chr1:45551155-45552435:45552563-45561788:+	5UTR	Inf	Non-NMD	ENSG00000117448
AKR1A1	AKR1A1_chr1:45568484:45568684:+@chr1:45568076:45568177:+@chr1:45568926:45569026:+	SE	protein_coding	chr1:45568177-45568484:45568684-45568926:+	NMD_ex	0.459388	NMD	ENSG00000117448
AKR1A1	AKR1A1_chr1:45561788:45561878:+@chr1:45551054:45551155:+@chr1:45566568:45566668:+	SE	protein_coding	chr1:45551155-45561788:45561878-45566568:+	Start_codon	Inf	Non-NMD	ENSG00000117448
AKR1C2	AKR1C2_chr10:4999199:4999277:-@chr10:4998646:4998747:-@chr10:5000549:5000649:-	SE	protein_coding	chr10:4998747-4999199:4999277-5000549:-	ORF_preserving	0.0997856	Non-NMD	ENSG00000151632
AKR1C3	AKR1C3_chr10:5081681:5081885:+@chr10:5080800:5080901:+@chr10:5096409:5096509:+	SE	protein_coding	chr10:5080901-5081681:5081885-5096409:+	#N/A	#N/A	#N/A	ENSG00000196139
AKR1C3	AKR1C3_chr10:5080745:5080901:+@chr10:5077876:5077977:+@chr10:5096409:5096509:+	SE	protein_coding	chr10:5077977-5080745:5080901-5096409:+	NMD_in	0.223375	NMD	ENSG00000196139
AKR1C3	AKR1C3_chr10:5077899:5077977:+@chr10:5048794:5048895:+@chr10:5096409:5096509:+	SE	protein_coding	chr10:5048895-5077899:5077977-5096409:+	Start_codon	0.577633	Non-NMD	ENSG00000196139
AKR1C8	AKR1C8_chr10:5158599:5158709:-@chr10:5157699:5157800:-@chr10:5159882:5159982:-	SE	protein_coding	chr10:5157800-5158599:5158709-5159882:-	NMD_ex	0.22303	NMD	ENSG00000264006
AKR1C8	AKR1C8_chr10:5161711:5161767:-@chr10:5160788:5160889:-@chr10:5161855:5161955:-	SE	protein_coding	chr10:5160889-5161711:5161767-5161855:-	NMD_in	0.246276	NMD	ENSG00000264006
AKR1D1	AKR1D1_chr7:138105306:138105429:+@chr7:138097842:138097943:+@chr7:138106607:138106707:+	SE	protein_coding	chr7:138097943-138105306:138105429-138106607:+	ORF_preserving	-0.0494469	Non-NMD	ENSG00000122787
AKR1D1	AKR1D1_chr7:138107198:138107311:+@chr7:138106616:138106717:+@chr7:138107414:138107514:+	SE	protein_coding	chr7:138106717-138107198:138107311-138107414:+	NMD_in	0.43978	NMD	ENSG00000122787
AKR1D1	AKR1D1_chr7:138113689:138113772:+@chr7:138107479:138107580:+@chr7:138116619:138116719:+	SE	protein_coding	chr7:138107580-138113689:138113772-138116619:+	ORF_changing	0.153714	Non-NMD	ENSG00000122787
AKR1D1	AKR1D1_chr7:138088600:138088768:+@chr7:138076510:138076611:+@chr7:138091767:138091867:+	SE	protein_coding	chr7:138076611-138088600:138088768-138091767:+	ORF_preserving	-0.149221	Non-NMD	ENSG00000122787
AKR1E2	AKR1E2_chr10:4824961:4825038:+@chr10:4786659:4786760:+@chr10:4830674:4830774:+	SE	protein_coding	chr10:4786760-4824961:4825038-4830674:+	Start_codon	Inf	Non-NMD	ENSG00000165568
AKR1E2	AKR1E2_chr10:4833349:4833466:+@chr10:4830741:4830842:+@chr10:4835674:4835774:+	SE	protein_coding	chr10:4830842-4833349:4833466-4835674:+	Start_codon	0.0195239	Non-NMD	ENSG00000165568
AKR1E2	AKR1E2_chr10:4830674:4830842:+@chr10:4826262:4826363:+@chr10:4833349:4833449:+	SE	protein_coding	chr10:4826363-4830674:4830842-4833349:+	ORF_preserving	0.0604225	Non-NMD	ENSG00000165568
AKR1E2	AKR1E2_chr10:4837458:4837581:+@chr10:4835708:4835809:+@chr10:4842420:4842520:+	SE	protein_coding	chr10:4835809-4837458:4837581-4842420:+	ORF_preserving	0.0623423	Non-NMD	ENSG00000165568
AKR7A2	AKR7A2_chr1:19307313:19307410:-@chr1:19307000:19307101:-@chr1:19308157:19308257:-	SE	protein_coding	chr1:19307101-19307313:19307410-19308157:-	NMD_ex	0.231498	NMD	ENSG00000053371
AKR7A2	AKR7A2_chr1:19308157:19308262:-@chr1:19307309:19307410:-@chr1:19308454:19308554:-	SE	protein_coding	chr1:19307410-19308157:19308262-19308454:-	ORF_preserving	0.0464328	Non-NMD	ENSG00000053371
AKR7A2	AKR7A2_chr1:19307001:19307101:-@chr1:19306046:19306147:-@chr1:19308157:19308257:-	SE	protein_coding	chr1:19306147-19307001:19307101-19308157:-	#N/A	#N/A	#N/A	ENSG00000053371
AKT1	AKT1_chr14:104793126:104793304:-@chr14:104792621:104792722:-@chr14:104795483:104795583:-	SE	protein_coding	chr14:104792722-104793126:104793304-104795483:-	5UTR	Inf	Non-NMD	ENSG00000142208
AKT1	AKT1_chr14:104793126:104793210:-@chr14:104792621:104792722:-@chr14:104795483:104795583:-	SE	protein_coding	chr14:104792722-104793126:104793210-104795483:-	5UTR	Inf	Non-NMD	ENSG00000142208
AKT1	AKT1_chr14:104771721:104771816:-@chr14:104770746:104770847:-@chr14:104772364:104772464:-	SE	protein_coding	chr14:104770847-104771721:104771816-104772364:-	NMD_in	0.531186	NMD	ENSG00000142208
AKT2	AKT2_chr19:40236256:40236385:-@chr19:40236003:40236104:-@chr19:40237968:40238068:-	SE	protein_coding	chr19:40236104-40236256:40236385-40237968:-	ORF_preserving	0.131923	Non-NMD	ENSG00000105221
AKT2	AKT2_chr19:40240044:40240110:-@chr19:40238872:40238973:-@chr19:40241937:40242037:-	SE	protein_coding	chr19:40238973-40240044:40240110-40241937:-	ORF_preserving	0.089015	Non-NMD	ENSG00000105221
AKT2	AKT2_chr19:40265221:40265351:-@chr19:40256953:40257054:-@chr19:40285180:40285280:-	SE	protein_coding	chr19:40257054-40265221:40265351-40285180:-	Start_codon	Inf	Non-NMD	ENSG00000105221
AKT2	AKT2_chr19:40265258:40265351:-@chr19:40256953:40257054:-@chr19:40285180:40285280:-	SE	protein_coding	chr19:40257054-40265258:40265351-40285180:-	5UTR	Inf	Non-NMD	ENSG00000105221
AKT2	AKT2_chr19:40234448:40234571:-@chr19:40233850:40233951:-@chr19:40235044:40235144:-	SE	protein_coding	chr19:40233951-40234448:40234571-40235044:-	ORF_changing	0.257022	Non-NMD	ENSG00000105221
AKT2	AKT2_chr19:40236237:40236385:-@chr19:40236003:40236104:-@chr19:40237968:40238068:-	SE	protein_coding	chr19:40236104-40236237:40236385-40237968:-	NMD_in	0.207781	NMD	ENSG00000105221
AKT2	AKT2_chr19:40240044:40240121:-@chr19:40238872:40238973:-@chr19:40241937:40242037:-	SE	protein_coding	chr19:40238973-40240044:40240121-40241937:-	#N/A	#N/A	#N/A	ENSG00000105221
AKT2	AKT2_chr19:40244318:40244414:-@chr19:40242586:40242687:-@chr19:40255157:40255257:-	SE	protein_coding	chr19:40242687-40244318:40244414-40255157:-	NMD_in	0.186864	NMD	ENSG00000105221
AKT2	AKT2_chr19:40282216:40282304:-@chr19:40265250:40265351:-@chr19:40284863:40284963:-	SE	protein_coding	chr19:40265351-40282216:40282304-40284863:-	5UTR	Inf	Non-NMD	ENSG00000105221
AKT2	AKT2_chr19:40265221:40265351:-@chr19:40256953:40257054:-@chr19:40266205:40266305:-	SE	protein_coding	chr19:40257054-40265221:40265351-40266205:-	Start_codon	Inf	Non-NMD	ENSG00000105221
AKT3	AKT3_chr1:243613670:243613739:-@chr1:243572947:243573048:-@chr1:243615095:243615195:-	SE	protein_coding	chr1:243573048-243613670:243613739-243615095:-	ORF_preserving	0.0253678	Non-NMD	ENSG00000117020
AKT3	AKT3_chr1:243695590:243695716:-@chr1:243664782:243664883:-@chr1:243843124:243843224:-	SE	protein_coding	chr1:243664883-243695590:243695716-243843124:-	ORF_preserving	0.00256042	Non-NMD	ENSG00000117020
AKT3	AKT3_chr1:243843124:243843282:-@chr1:243695615:243695716:-@chr1:243850039:243850139:-	SE	protein_coding	chr1:243695716-243843124:243843282-243850039:-	Start_codon	Inf	Non-NMD	ENSG00000117020
AKT3	AKT3_chr1:243504347:243505334:-@chr1:243499685:243499786:-@chr1:243512323:243512423:-	SE	protein_coding	chr1:243499786-243504347:243505334-243512323:-	NMD_in	0.484764	NMD	ENSG00000117020
AKT3	AKT3_chr1:243504387:243505334:-@chr1:243499685:243499786:-@chr1:243512323:243512423:-	SE	protein_coding	chr1:243499786-243504387:243505334-243512323:-	NMD_in	0.484764	NMD	ENSG00000117020
AKT3	AKT3_chr1:243564284:243564387:-@chr1:243563747:243563848:-@chr1:243572925:243573025:-	SE	protein_coding	chr1:243563848-243564284:243564387-243572925:-	NMD_in	0.156149	NMD	ENSG00000117020
AKT3	AKT3_chr1:243683196:243683310:-@chr1:243664782:243664883:-@chr1:243695590:243695690:-	SE	protein_coding	chr1:243664883-243683196:243683310-243695590:-	NMD_in	0.132074	NMD	ENSG00000117020
AKTIP	AKTIP_chr16:53501520:53501570:-@chr16:53500228:53500329:-@chr16:53503146:53503246:-	SE	protein_coding	chr16:53500329-53501520:53501570-53503146:-	5UTR	Inf	Non-NMD	ENSG00000166971
AKTIP	AKTIP_chr16:53494838:53494955:-@chr16:53494504:53494605:-@chr16:53495072:53495172:-	SE	protein_coding	chr16:53494605-53494838:53494955-53495072:-	ORF_preserving	-0.0690375	Non-NMD	ENSG00000166971
AKTIP	AKTIP_chr16:53502699:53503044:-@chr16:53500228:53500329:-@chr16:53503146:53503246:-	SE	protein_coding	chr16:53500329-53502699:53503044-53503146:-	5UTR	Inf	Non-NMD	ENSG00000166971
ALAD	ALAD_chr9:113398077:113398124:-@chr9:113393533:113393634:-@chr9:113401211:113401311:-	SE	protein_coding	chr9:113393634-113398077:113398124-113401211:-	5UTR	Inf	Non-NMD	ENSG00000148218
ALAS1	ALAS1_chr3:52208082:52208247:+@chr3:52206650:52206751:+@chr3:52211282:52211382:+	SE	protein_coding	chr3:52206751-52208082:52208247-52211282:+	ORF_preserving	0.257605	Non-NMD	ENSG00000023330
ALAS1	ALAS1_chr3:52198671:52198848:+@chr3:52198154:52198255:+@chr3:52199220:52199320:+	SE	protein_coding	chr3:52198255-52198671:52198848-52199220:+	5UTR	Inf	Non-NMD	ENSG00000023330
ALAS1	ALAS1_chr3:52198671:52198848:+@chr3:52198154:52198255:+@chr3:52199209:52199309:+	SE	protein_coding	chr3:52198255-52198671:52198848-52199209:+	5UTR	Inf	Non-NMD	ENSG00000023330
ALAS2	ALAS2_chrX:55013485:55013648:-@chrX:55009242:55009343:-@chrX:55014746:55014846:-	SE	protein_coding	chrX:55009343-55013485:55013648-55014746:-	ORF_changing	0.158975	Non-NMD	ENSG00000158578
ALAS2	ALAS2_chrX:55021051:55021274:-@chrX:55020403:55020504:-@chrX:55024717:55024817:-	SE	protein_coding	chrX:55020504-55021051:55021274-55024717:-	NMD_ex	0.536111	NMD	ENSG00000158578
ALAS2	ALAS2_chrX:55027750:55027857:-@chrX:55025914:55026015:-@chrX:55030941:55031041:-	SE	protein_coding	chrX:55026015-55027750:55027857-55030941:-	Start_codon	Inf	Non-NMD	ENSG00000158578
ALAS2	ALAS2_chrX:55023756:55023867:-@chrX:55021173:55021274:-@chrX:55024717:55024817:-	SE	protein_coding	chrX:55021274-55023756:55023867-55024717:-	ORF_preserving	0.248	Non-NMD	ENSG00000158578
ALAS2	ALAS2_chrX:55025819:55026015:-@chrX:55024739:55024840:-@chrX:55030941:55031041:-	SE	protein_coding	chrX:55024840-55025819:55026015-55030941:-	Start_codon	Inf	Non-NMD	ENSG00000158578
ALB	ALB_chr4:73405115:73405173:+@chr4:73404305:73404406:+@chr4:73406628:73406728:+	SE	protein_coding	chr4:73404406-73405115:73405173-73406628:+	NMD_ex	0.193717	NMD	ENSG00000163631
ALB	ALB_chr4:73408593:73408805:+@chr4:73406660:73406761:+@chr4:73409354:73409454:+	SE	protein_coding	chr4:73406761-73408593:73408805-73409354:+	NMD_ex_in	0.293392	NMD	ENSG00000163631
ALB	ALB_chr4:73417530:73417669:+@chr4:73416252:73416353:+@chr4:73418087:73418187:+	SE	protein_coding	chr4:73416353-73417530:73417669-73418087:+	NMD_ex	0.221889	NMD	ENSG00000163631
ALB	ALB_chr4:73420253:73420321:+@chr4:73419538:73419639:+@chr4:73421091:73421191:+	SE	protein_coding	chr4:73419639-73420253:73420321-73421091:+	ORF_changing	0.115915	Non-NMD	ENSG00000163631
ALB	ALB_chr4:73405120:73405173:+@chr4:73404305:73404406:+@chr4:73406628:73406728:+	SE	protein_coding	chr4:73404406-73405120:73405173-73406628:+	5UTR	Inf	Non-NMD	ENSG00000163631
ALB	ALB_chr4:73406628:73406761:+@chr4:73404305:73404406:+@chr4:73409354:73409454:+	SE	protein_coding	chr4:73404406-73406628:73406761-73409354:+	Start_codon	0.407057	Non-NMD	ENSG00000163631
ALB	ALB_chr4:73405115:73405173:+@chr4:73404305:73404406:+@chr4:73409354:73409454:+	SE	protein_coding	chr4:73404406-73405115:73405173-73409354:+	NMD_ex	0.361831	NMD	ENSG00000163631
ALB	ALB_chr4:73420792:73420948:+@chr4:73420220:73420321:+@chr4:73421091:73421191:+	SE	protein_coding	chr4:73420321-73420792:73420948-73421091:+	NMD_in	0.31908	NMD	ENSG00000163631
ALCAM	ALCAM_chr3:105552143:105552182:+@chr3:105550158:105550259:+@chr3:105552467:105552567:+	SE	protein_coding	chr3:105550259-105552143:105552182-105552467:+	ORF_preserving	0.199026	Non-NMD	ENSG00000170017
ALDH16A1	ALDH16A1_chr19:49461883:49462036:+@chr19:49461699:49461800:+@chr19:49462569:49462669:+	SE	protein_coding	chr19:49461800-49461883:49462036-49462569:+	ORF_preserving	-0.0465915	Non-NMD	ENSG00000161618
ALDH16A1	ALDH16A1_chr19:49458959:49459086:+@chr19:49458487:49458588:+@chr19:49459669:49459769:+	SE	protein_coding	chr19:49458588-49458959:49459086-49459669:+	NMD_ex	0.333138	NMD	ENSG00000161618
ALDH16A1	ALDH16A1_chr19:49459669:49459848:+@chr19:49453320:49453421:+@chr19:49460821:49460921:+	SE	protein_coding	chr19:49453421-49459669:49459848-49460821:+	NMD_in	0.41811	NMD	ENSG00000161618
ALDH16A1	ALDH16A1_chr19:49458485:49458588:+@chr19:49453320:49453421:+@chr19:49459669:49459769:+	SE	protein_coding	chr19:49453421-49458485:49458588-49459669:+	ORF_changing	0.268601	Non-NMD	ENSG00000161618
ALDH1A2	ALDH1A2_chr15:57992704:57992818:-@chr15:57965726:57965827:-@chr15:57992944:57993044:-	SE	protein_coding	chr15:57965827-57992704:57992818-57992944:-	ORF_preserving	0.0541888	Non-NMD	ENSG00000128918
ALDH1A2	ALDH1A2_chr15:58010648:58010778:-@chr15:57995038:57995139:-@chr15:58013857:58013957:-	SE	protein_coding	chr15:57995139-58010648:58010778-58013857:-	NMD_ex	0.322273	NMD	ENSG00000128918
ALDH1A2	ALDH1A2_chr15:58058011:58058108:-@chr15:58014180:58014281:-@chr15:58065533:58065633:-	SE	protein_coding	chr15:58014281-58058011:58058108-58065533:-	Start_codon	0.334631	Non-NMD	ENSG00000128918
ALDH1A2	ALDH1A2_chr15:58107318:58107468:-@chr15:58014180:58014281:-@chr15:58138446:58138546:-	SE	protein_coding	chr15:58014281-58107318:58107468-58138446:-	5UTR	Inf	Non-NMD	ENSG00000128918
ALDH1A2	ALDH1A2_chr15:58225613:58225771:-@chr15:58138471:58138572:-@chr15:58279173:58279273:-	SE	protein_coding	chr15:58138572-58225613:58225771-58279173:-	#N/A	#N/A	#N/A	ENSG00000128918
ALDH1A2	ALDH1A2_chr15:58246134:58246302:-@chr15:58225670:58225771:-@chr15:58279173:58279273:-	SE	protein_coding	chr15:58225771-58246134:58246302-58279173:-	#N/A	#N/A	#N/A	ENSG00000128918
ALDH1A2	ALDH1A2_chr15:58258141:58258239:-@chr15:58257454:58257555:-@chr15:58331178:58331278:-	SE	protein_coding	chr15:58257555-58258141:58258239-58331178:-	#N/A	#N/A	#N/A	ENSG00000128918
ALDH1A3	ALDH1A3_chr15:100892509:100892639:+@chr15:100887611:100887712:+@chr15:100892944:100893044:+	SE	protein_coding	chr15:100887712-100892509:100892639-100892944:+	NMD_ex	0.392728	NMD	ENSG00000184254
ALDH1A3-AS1	ALDH1A3-AS1_chr15:100917887:100918213:-@chr15:100915879:100915980:-@chr15:100918803:100918903:-	SE	lncRNA	chr15:100915980-100917887:100918213-100918803:-	#N/A	#N/A	#N/A	ENSG00000259583
ALDH1B1	ALDH1B1_chr9:38394476:38394565:+@chr9:38392706:38392807:+@chr9:38395739:38395839:+	SE	protein_coding	chr9:38392807-38394476:38394565-38395739:+	5UTR	Inf	Non-NMD	ENSG00000137124
ALDH1L1	ALDH1L1_chr3:126114556:126114656:-@chr3:126112779:126112880:-@chr3:126118004:126118104:-	SE	protein_coding	chr3:126112880-126114556:126114656-126118004:-	NMD_ex	0.158479	NMD	ENSG00000144908
ALDH1L1	ALDH1L1_chr3:126158404:126158639:-@chr3:126157407:126157508:-@chr3:126160852:126160952:-	SE	protein_coding	chr3:126157508-126158404:126158639-126160852:-	NMD_ex	0.219404	NMD	ENSG00000144908
ALDH1L1	ALDH1L1_chr3:126131383:126131534:-@chr3:126130192:126130293:-@chr3:126135534:126135634:-	SE	protein_coding	chr3:126130293-126131383:126131534-126135534:-	NMD_ex	0.315105	NMD	ENSG00000144908
ALDH1L1	ALDH1L1_chr3:126159382:126159566:-@chr3:126158538:126158639:-@chr3:126160852:126160952:-	SE	protein_coding	chr3:126158639-126159382:126159566-126160852:-	NMD_in	0.204809	NMD	ENSG00000144908
ALDH2	ALDH2_chr12:111799905:111800063:+@chr12:111798141:111798242:+@chr12:111803858:111803958:+	SE	protein_coding	chr12:111798242-111799905:111800063-111803858:+	NMD_ex	0.218454	NMD	ENSG00000111275
ALDH2	ALDH2_chr12:111783157:111783298:+@chr12:111781921:111782022:+@chr12:111785266:111785366:+	SE	protein_coding	chr12:111782022-111783157:111783298-111785266:+	ORF_preserving	0.181469	Non-NMD	ENSG00000111275
ALDH2	ALDH2_chr12:111775604:111775720:+@chr12:111766995:111767096:+@chr12:111781917:111782017:+	SE	protein_coding	chr12:111767096-111775604:111775720-111781917:+	NMD_in	0.318774	NMD	ENSG00000111275
ALDH3A1	ALDH3A1_chr17:19738995:19739095:-@chr17:19738352:19738453:-@chr17:19739507:19739607:-	SE	protein_coding	chr17:19738453-19738995:19739095-19739507:-	NMD_ex	0.256111	NMD	ENSG00000108602
ALDH3A1	ALDH3A1_chr17:19744967:19745134:-@chr17:19743362:19743463:-@chr17:19748258:19748358:-	SE	protein_coding	chr17:19743463-19744967:19745134-19748258:-	Start_codon	Inf	Non-NMD	ENSG00000108602
ALDH3A2	ALDH3A2_chr17:19651546:19651778:+@chr17:19649023:19649124:+@chr17:19652546:19652646:+	SE	protein_coding	chr17:19649124-19651546:19651778-19652546:+	NMD_ex	0.279579	NMD	ENSG00000072210
ALDH3A2	ALDH3A2_chr17:19657744:19657862:+@chr17:19656473:19656574:+@chr17:19661126:19661226:+	SE	protein_coding	chr17:19656574-19657744:19657862-19661126:+	NMD_ex	0.106816	Non-NMD	ENSG00000072210
ALDH3A2	ALDH3A2_chr17:19664947:19665047:+@chr17:19663398:19663499:+@chr17:19671720:19671820:+	SE	protein_coding	chr17:19663499-19664947:19665047-19671720:+	NMD_ex	0.273122	NMD	ENSG00000072210
ALDH3A2	ALDH3A2_chr17:19671720:19671956:+@chr17:19664946:19665047:+@chr17:19675557:19675657:+	SE	protein_coding	chr17:19665047-19671720:19671956-19675557:+	ORF_changing	0.259281	Non-NMD	ENSG00000072210
ALDH3A2	ALDH3A2_chr17:19671720:19671956:+@chr17:19664946:19665047:+@chr17:19685274:19685374:+	SE	protein_coding	chr17:19665047-19671720:19671956-19685274:+	ORF_changing	0.267861	Non-NMD	ENSG00000072210
ALDH3A2	ALDH3A2_chr17:19671720:19671956:+@chr17:19664946:19665047:+@chr17:19675495:19675595:+	SE	protein_coding	chr17:19665047-19671720:19671956-19675495:+	ORF_changing	0.315802	Non-NMD	ENSG00000072210
ALDH3A2	ALDH3A2_chr17:19673150:19673275:+@chr17:19671855:19671956:+@chr17:19675557:19675657:+	SE	protein_coding	chr17:19671956-19673150:19673275-19675557:+	ORF_changing	0.265447	Non-NMD	ENSG00000072210
ALDH3A2	ALDH3A2_chr17:19656365:19656574:+@chr17:19652531:19652632:+@chr17:19661126:19661226:+	SE	protein_coding	chr17:19652632-19656365:19656574-19661126:+	NMD_in	0.432353	NMD	ENSG00000072210
ALDH3A2	ALDH3A2_chr17:19655280:19655387:+@chr17:19652531:19652632:+@chr17:19656365:19656465:+	SE	protein_coding	chr17:19652632-19655280:19655387-19656365:+	NMD_in	0.107703	Non-NMD	ENSG00000072210
ALDH3A2	ALDH3A2_chr17:19657720:19657862:+@chr17:19656473:19656574:+@chr17:19661126:19661226:+	SE	protein_coding	chr17:19656574-19657720:19657862-19661126:+	NMD_ex	0.348299	NMD	ENSG00000072210
ALDH3A2	ALDH3A2_chr17:19673150:19673275:+@chr17:19671855:19671956:+@chr17:19675495:19675595:+	SE	protein_coding	chr17:19671956-19673150:19673275-19675495:+	3UTR	0.361224	Non-NMD	ENSG00000072210
ALDH3A2	ALDH3A2_chr17:19673199:19673275:+@chr17:19671855:19671956:+@chr17:19675495:19675595:+	SE	protein_coding	chr17:19671956-19673199:19673275-19675495:+	3UTR	0.519856	Non-NMD	ENSG00000072210
ALDH3A2	ALDH3A2_chr17:19673206:19673275:+@chr17:19671855:19671956:+@chr17:19675557:19675657:+	SE	protein_coding	chr17:19671956-19673206:19673275-19675557:+	NMD_in	0.416112	NMD	ENSG00000072210
ALDH3B1	ALDH3B1_chr11:68018526:68018637:+@chr11:68015358:68015459:+@chr11:68018772:68018872:+	SE	protein_coding	chr11:68015459-68018526:68018637-68018772:+	ORF_preserving	0.182491	Non-NMD	ENSG00000006534
ALDH3B1	ALDH3B1_chr11:68019714:68019796:+@chr11:68019154:68019255:+@chr11:68021484:68021584:+	SE	protein_coding	chr11:68019255-68019714:68019796-68021484:+	NMD_ex	0.319992	NMD	ENSG00000006534
ALDH3B2	ALDH3B2_chr11:67667472:67667635:-@chr11:67666915:67667016:-@chr11:67674435:67674535:-	SE	protein_coding	chr11:67667016-67667472:67667635-67674435:-	5UTR	Inf	Non-NMD	ENSG00000132746
ALDH3B2	ALDH3B2_chr11:67671062:67671325:-@chr11:67667534:67667635:-@chr11:67681175:67681275:-	SE	protein_coding	chr11:67667635-67671062:67671325-67681175:-	5UTR	Inf	Non-NMD	ENSG00000132746
ALDH3B2	ALDH3B2_chr11:67674435:67674606:-@chr11:67667534:67667635:-@chr11:67674692:67674792:-	SE	protein_coding	chr11:67667635-67674435:67674606-67674692:-	5UTR	Inf	Non-NMD	ENSG00000132746
ALDH4A1	ALDH4A1_chr1:18876314:18876467:-@chr1:18875402:18875503:-@chr1:18877207:18877307:-	SE	protein_coding	chr1:18875503-18876314:18876467-18877207:-	ORF_preserving	0.176199	Non-NMD	ENSG00000159423
ALDH4A1	ALDH4A1_chr1:18886463:18886511:-@chr1:18885527:18885628:-@chr1:18889361:18889461:-	SE	protein_coding	chr1:18885628-18886463:18886511-18889361:-	ORF_preserving	0.0285383	Non-NMD	ENSG00000159423
ALDH5A1	ALDH5A1_chr6:24515166:24515310:+@chr6:24504884:24504985:+@chr6:24520400:24520500:+	SE	protein_coding	chr6:24504985-24515166:24515310-24520400:+	ORF_preserving	-0.0210051	Non-NMD	ENSG00000112294
ALDH5A1	ALDH5A1_chr6:24502522:24502606:+@chr6:24495249:24495350:+@chr6:24503262:24503362:+	SE	protein_coding	chr6:24495350-24502522:24502606-24503262:+	ORF_preserving	0.331846	Non-NMD	ENSG00000112294
ALDH5A1	ALDH5A1_chr6:24511829:24511868:+@chr6:24504884:24504985:+@chr6:24515166:24515266:+	SE	protein_coding	chr6:24504985-24511829:24511868-24515166:+	ORF_preserving	0.115577	Non-NMD	ENSG00000112294
ALDH5A1	ALDH5A1_chr6:24515124:24515310:+@chr6:24504884:24504985:+@chr6:24520400:24520500:+	SE	protein_coding	chr6:24504985-24515124:24515310-24520400:+	#N/A	#N/A	#N/A	ENSG00000112294
ALDH5A1	ALDH5A1_chr6:24502522:24502763:+@chr6:24495249:24495350:+@chr6:24503262:24503362:+	SE	protein_coding	chr6:24495350-24502522:24502763-24503262:+	NMD_in	0.727818	NMD	ENSG00000112294
ALDH6A1	ALDH6A1_chr14:74072536:74072611:-@chr14:74072263:74072364:-@chr14:74074954:74075054:-	SE	protein_coding	chr14:74072364-74072536:74072611-74074954:-	ORF_preserving	-0.0384032	Non-NMD	ENSG00000119711
ALDH7A1	ALDH7A1_chr5:126552020:126552137:-@chr5:126550192:126550293:-@chr5:126554286:126554386:-	SE	protein_coding	chr5:126550293-126552020:126552137-126554286:-	ORF_preserving	-0.0452003	Non-NMD	ENSG00000164904
ALDH7A1	ALDH7A1_chr5:126568258:126568356:-@chr5:126561023:126561124:-@chr5:126570781:126570881:-	SE	protein_coding	chr5:126561124-126568258:126568356-126570781:-	NMD_ex	0.252694	NMD	ENSG00000164904
ALDH7A1	ALDH7A1_chr5:126582850:126582974:-@chr5:126577110:126577211:-@chr5:126583931:126584031:-	SE	protein_coding	chr5:126577211-126582850:126582974-126583931:-	NMD_ex	0.130159	Non-NMD	ENSG00000164904
ALDH7A1	ALDH7A1_chr5:126583931:126584012:-@chr5:126582873:126582974:-@chr5:126592663:126592763:-	SE	protein_coding	chr5:126582974-126583931:126584012-126592663:-	ORF_preserving	-0.196528	Non-NMD	ENSG00000164904
ALDH7A1	ALDH7A1_chr5:126592663:126592729:-@chr5:126583911:126584012:-@chr5:126593350:126593450:-	SE	protein_coding	chr5:126584012-126592663:126592729-126593350:-	ORF_preserving	-0.245783	Non-NMD	ENSG00000164904
ALDH7A1	ALDH7A1_chr5:126593350:126593404:-@chr5:126592628:126592729:-@chr5:126595006:126595106:-	SE	protein_coding	chr5:126592729-126593350:126593404-126595006:-	ORF_preserving	-0.303983	Non-NMD	ENSG00000164904
ALDH7A1	ALDH7A1_chr5:126594107:126594267:-@chr5:126593303:126593404:-@chr5:126595006:126595106:-	SE	protein_coding	chr5:126593404-126594107:126594267-126595006:-	NMD_in	0.103179	Non-NMD	ENSG00000164904
ALDH7A1	ALDH7A1_chr5:126582850:126582974:-@chr5:126577110:126577211:-@chr5:126595006:126595106:-	SE	protein_coding	chr5:126577211-126582850:126582974-126595006:-	NMD_ex	0.414846	NMD	ENSG00000164904
ALDH7A1	ALDH7A1_chr5:126582104:126582149:-@chr5:126577110:126577211:-@chr5:126582850:126582950:-	SE	protein_coding	chr5:126577211-126582104:126582149-126582850:-	ORF_preserving	-0.32179	Non-NMD	ENSG00000164904
ALDH7A1	ALDH7A1_chr5:126593350:126593447:-@chr5:126592628:126592729:-@chr5:126595006:126595106:-	SE	protein_coding	chr5:126592729-126593350:126593447-126595006:-	NMD_in	0.336949	NMD	ENSG00000164904
ALDH7A1	ALDH7A1_chr5:126583931:126584012:-@chr5:126582873:126582974:-@chr5:126595006:126595106:-	SE	protein_coding	chr5:126582974-126583931:126584012-126595006:-	ORF_preserving	0.19327	Non-NMD	ENSG00000164904
ALDH7A1	ALDH7A1_chr5:126594107:126594267:-@chr5:126593346:126593447:-@chr5:126595006:126595106:-	SE	protein_coding	chr5:126593447-126594107:126594267-126595006:-	ORF_changing	0.329847	Non-NMD	ENSG00000164904
ALDH7A1	ALDH7A1_chr5:126584362:126584495:-@chr5:126583911:126584012:-@chr5:126592663:126592763:-	SE	protein_coding	chr5:126584012-126584362:126584495-126592663:-	NMD_in	0.0528562	Non-NMD	ENSG00000164904
ALDH7A1	ALDH7A1_chr5:126564457:126564592:-@chr5:126561023:126561124:-@chr5:126568258:126568358:-	SE	protein_coding	chr5:126561124-126564457:126564592-126568258:-	NMD_in	0.288346	NMD	ENSG00000164904
ALDH7A1	ALDH7A1_chr5:126592663:126592729:-@chr5:126583911:126584012:-@chr5:126595006:126595106:-	SE	protein_coding	chr5:126584012-126592663:126592729-126595006:-	ORF_preserving	0.112501	Non-NMD	ENSG00000164904
ALDH7A1	ALDH7A1_chr5:126593350:126593404:-@chr5:126583911:126584012:-@chr5:126595006:126595106:-	SE	protein_coding	chr5:126584012-126593350:126593404-126595006:-	ORF_preserving	0.0158259	Non-NMD	ENSG00000164904
ALDH8A1	ALDH8A1_chr6:134929053:134929215:-@chr6:134918766:134918867:-@chr6:134932775:134932875:-	SE	protein_coding	chr6:134918867-134929053:134929215-134932775:-	ORF_preserving	0.290666	Non-NMD	ENSG00000118514
ALDH8A1	ALDH8A1_chr6:134939265:134939415:-@chr6:134932931:134933032:-@chr6:134942408:134942508:-	SE	protein_coding	chr6:134933032-134939265:134939415-134942408:-	ORF_preserving	0.0173115	Non-NMD	ENSG00000118514
ALDH8A1	ALDH8A1_chr6:134940180:134940221:-@chr6:134939314:134939415:-@chr6:134942408:134942508:-	SE	protein_coding	chr6:134939415-134940180:134940221-134942408:-	NMD_in	0.29597	NMD	ENSG00000118514
ALDOA	ALDOA_chr16:30065875:30065927:+@chr16:30064404:30064505:+@chr16:30067233:30067333:+	SE	protein_coding	chr16:30064505-30065875:30065927-30067233:+	5UTR	0.203123	Non-NMD	ENSG00000149925
ALDOA	ALDOA_chr16:30069305:30069389:+@chr16:30068877:30068978:+@chr16:30069498:30069598:+	SE	protein_coding	chr16:30068978-30069305:30069389-30069498:+	ORF_preserving	0.04025	Non-NMD	ENSG00000149925
ALDOA	ALDOA_chr16:30065875:30065927:+@chr16:30064683:30064784:+@chr16:30067233:30067333:+	SE	protein_coding	chr16:30064784-30065875:30065927-30067233:+	5UTR	Inf	Non-NMD	ENSG00000149925
ALDOA	ALDOA_chr16:30066884:30067038:+@chr16:30065826:30065927:+@chr16:30067233:30067333:+	SE	protein_coding	chr16:30065927-30066884:30067038-30067233:+	Start_codon	Inf	Non-NMD	ENSG00000149925
ALDOB	ALDOB_chr9:101435708:101435762:-@chr9:101430796:101430897:-@chr9:101442263:101442363:-	SE	protein_coding	chr9:101430897-101435708:101435762-101442263:-	5UTR	Inf	Non-NMD	ENSG00000136872
ALDOC	ALDOC_chr17:28574493:28574577:-@chr17:28574140:28574241:-@chr17:28574695:28574795:-	SE	protein_coding	chr17:28574241-28574493:28574577-28574695:-	ORF_preserving	0.0838154	Non-NMD	ENSG00000109107
ALDOC	ALDOC_chr17:28575964:28576020:-@chr17:28575443:28575544:-@chr17:28576800:28576900:-	SE	protein_coding	chr17:28575544-28575964:28576020-28576800:-	5UTR	Inf	Non-NMD	ENSG00000109107
ALDOC	ALDOC_chr17:28575964:28576017:-@chr17:28575443:28575544:-@chr17:28576800:28576900:-	SE	protein_coding	chr17:28575544-28575964:28576017-28576800:-	5UTR	Inf	Non-NMD	ENSG00000109107
ALG1	ALG1_chr16:5077906:5078017:+@chr16:5077433:5077534:+@chr16:5078756:5078856:+	SE	protein_coding	chr16:5077534-5077906:5078017-5078756:+	ORF_changing	-0.0594397	Non-NMD	ENSG00000033011
ALG1	ALG1_chr16:5079063:5079106:+@chr16:5078777:5078878:+@chr16:5079747:5079847:+	SE	protein_coding	chr16:5078878-5079063:5079106-5079747:+	NMD_in	0.0597319	Non-NMD	ENSG00000033011
ALG1	ALG1_chr16:5080945:5081056:+@chr16:5079706:5079807:+@chr16:5082558:5082658:+	SE	protein_coding	chr16:5079807-5080945:5081056-5082558:+	ORF_changing	0.0157442	Non-NMD	ENSG00000033011
ALG1	ALG1_chr16:5079063:5079102:+@chr16:5078777:5078878:+@chr16:5079747:5079847:+	SE	protein_coding	chr16:5078878-5079063:5079102-5079747:+	ORF_changing	-0.0512377	Non-NMD	ENSG00000033011
ALG1	ALG1_chr16:5075387:5075536:+@chr16:5042866:5042967:+@chr16:5077444:5077544:+	SE	protein_coding	chr16:5042967-5075387:5075536-5077444:+	Start_codon	Inf	Non-NMD	ENSG00000033011
ALG1	ALG1_chr16:5079065:5079102:+@chr16:5078777:5078878:+@chr16:5079747:5079847:+	SE	protein_coding	chr16:5078878-5079065:5079102-5079747:+	NMD_in	0.0244463	Non-NMD	ENSG00000033011
ALG11	ALG11_chr13:52015782:52017685:+@chr13:52012361:52012462:+@chr13:52018912:52019012:+	SE	protein_coding	chr13:52012462-52015782:52017685-52018912:+	NMD_in	0.273141	NMD	ENSG00000253710
ALG11	ALG11_chr13:52018912:52019143:+@chr13:52012361:52012462:+@chr13:52024005:52024105:+	SE	protein_coding	chr13:52012462-52018912:52019143-52024005:+	ORF_preserving	0.233169	Non-NMD	ENSG00000253710
ALG11	ALG11_chr13:52018912:52019143:+@chr13:52012361:52012462:+@chr13:52028318:52028418:+	SE	protein_coding	chr13:52012462-52018912:52019143-52028318:+	ORF_preserving	0.204925	Non-NMD	ENSG00000253710
ALG11	ALG11_chr13:52018912:52019147:+@chr13:52012361:52012462:+@chr13:52024005:52024105:+	SE	protein_coding	chr13:52012462-52018912:52019147-52024005:+	NMD_in	0.404581	NMD	ENSG00000253710
ALG11	ALG11_chr13:52024005:52024937:+@chr13:52012361:52012462:+@chr13:52028318:52028418:+	SE	protein_coding	chr13:52012462-52024005:52024937-52028318:+	ORF_changing	0.221377	Non-NMD	ENSG00000253710
ALG11	ALG11_chr13:52024005:52024937:+@chr13:52019042:52019143:+@chr13:52028318:52028418:+	SE	protein_coding	chr13:52019143-52024005:52024937-52028318:+	ORF_changing	0.212738	Non-NMD	ENSG00000253710
ALG11	ALG11_chr13:52023712:52023779:+@chr13:52019042:52019143:+@chr13:52024005:52024105:+	SE	protein_coding	chr13:52019143-52023712:52023779-52024005:+	NMD_in	0.447336	NMD	ENSG00000253710
ALG11	ALG11_chr13:52024585:52024937:+@chr13:52019042:52019143:+@chr13:52028318:52028418:+	SE	protein_coding	chr13:52019143-52024585:52024937-52028318:+	NMD_in	0.285092	NMD	ENSG00000253710
ALG13	ALG13_chrX:111689086:111689197:+@chrX:111685002:111685103:+@chrX:111711674:111711774:+	SE	protein_coding	chrX:111685103-111689086:111689197-111711674:+	NMD_in	0.400493	NMD	ENSG00000101901
ALG13	ALG13_chrX:111723797:111723898:+@chrX:111720069:111720170:+@chrX:111724933:111725033:+	SE	protein_coding	chrX:111720170-111723797:111723898-111724933:+	NMD_ex	0.356557	NMD	ENSG00000101901
ALG13	ALG13_chrX:111730524:111730580:+@chrX:111730326:111730427:+@chrX:111735050:111735150:+	SE	protein_coding	chrX:111730427-111730524:111730580-111735050:+	NMD_ex	0.158468	NMD	ENSG00000101901
ALG13	ALG13_chrX:111721602:111721711:+@chrX:111720069:111720170:+@chrX:111722792:111722892:+	SE	protein_coding	chrX:111720170-111721602:111721711-111722792:+	NMD_ex	0.371765	NMD	ENSG00000101901
ALG13	ALG13_chrX:111722792:111722857:+@chrX:111721610:111721711:+@chrX:111723797:111723897:+	SE	protein_coding	chrX:111721711-111722792:111722857-111723797:+	NMD_ex	0.423588	NMD	ENSG00000101901
ALG13	ALG13_chrX:111744667:111744904:+@chrX:111736778:111736879:+@chrX:111752789:111752889:+	SE	protein_coding	chrX:111736879-111744667:111744904-111752789:+	NMD_ex	0.0586239	Non-NMD	ENSG00000101901
ALG13	ALG13_chrX:111716952:111717004:+@chrX:111713196:111713297:+@chrX:111717845:111717945:+	SE	protein_coding	chrX:111713297-111716952:111717004-111717845:+	NMD_in	0.233065	NMD	ENSG00000101901
ALG13	ALG13_chrX:111686136:111686174:+@chrX:111685002:111685103:+@chrX:111687886:111687986:+	SE	protein_coding	chrX:111685103-111686136:111686174-111687886:+	NMD_ex	0.11387	Non-NMD	ENSG00000101901
ALG13	ALG13_chrX:111689086:111689197:+@chrX:111685002:111685103:+@chrX:111708026:111708126:+	SE	protein_coding	chrX:111685103-111689086:111689197-111708026:+	NMD_in	0.185453	NMD	ENSG00000101901
ALG13	ALG13_chrX:111708026:111708393:+@chrX:111689096:111689197:+@chrX:111708964:111709064:+	SE	protein_coding	chrX:111689197-111708026:111708393-111708964:+	NMD_in	0.647648	NMD	ENSG00000101901
ALG13	ALG13_chrX:111722792:111722857:+@chrX:111720069:111720170:+@chrX:111723797:111723897:+	SE	protein_coding	chrX:111720170-111722792:111722857-111723797:+	NMD_in	0.46336	NMD	ENSG00000101901
ALG13	ALG13_chrX:111721602:111721711:+@chrX:111720069:111720170:+@chrX:111723797:111723897:+	SE	protein_coding	chrX:111720170-111721602:111721711-111723797:+	NMD_in	0.423443	NMD	ENSG00000101901
ALG1L2	ALG1L2_chr3:130092405:130092444:+@chr3:130092121:130092222:+@chr3:130093100:130093200:+	SE	protein_coding	chr3:130092222-130092405:130092444-130093100:+	ORF_preserving	0.125419	Non-NMD	ENSG00000251287
ALG1L9P	ALG1L9P_chr11:71802857:71802972:-@chr11:71795153:71795254:-@chr11:71807592:71807692:-	SE	lncRNA	chr11:71795254-71802857:71802972-71807592:-	#N/A	#N/A	#N/A	ENSG00000248671
ALG2	ALG2_chr9:99220978:99221137:-@chr9:99218735:99218836:-@chr9:99221546:99221646:-	SE	protein_coding	chr9:99218836-99220978:99221137-99221546:-	NMD_in	0.17312	NMD	ENSG00000119523
ALG3	ALG3_chr3:184245197:184245358:-@chr3:184244620:184244721:-@chr3:184245467:184245567:-	SE	protein_coding	chr3:184244721-184245197:184245358-184245467:-	NMD_ex	0.211219	NMD	ENSG00000214160
ALG3	ALG3_chr3:184245712:184245812:-@chr3:184245514:184245615:-@chr3:184248744:184248844:-	SE	protein_coding	chr3:184245615-184245712:184245812-184248744:-	NMD_ex	0.116206	Non-NMD	ENSG00000214160
ALG3	ALG3_chr3:184245712:184245812:-@chr3:184245514:184245615:-@chr3:184248781:184248881:-	SE	protein_coding	chr3:184245615-184245712:184245812-184248781:-	ORF_changing	0.207305	Non-NMD	ENSG00000214160
ALG3	ALG3_chr3:184245467:184245615:-@chr3:184245257:184245358:-@chr3:184248781:184248881:-	SE	protein_coding	chr3:184245358-184245467:184245615-184248781:-	#N/A	#N/A	#N/A	ENSG00000214160
ALG5	ALG5_chr13:36952513:36952599:-@chr13:36949956:36950057:-@chr13:36965574:36965674:-	SE	protein_coding	chr13:36950057-36952513:36952599-36965574:-	ORF_changing	0.156501	Non-NMD	ENSG00000120697
ALG5	ALG5_chr13:36965574:36965726:-@chr13:36952498:36952599:-@chr13:36971976:36972076:-	SE	protein_coding	chr13:36952599-36965574:36965726-36971976:-	NMD_ex	0.0457713	Non-NMD	ENSG00000120697
ALG5	ALG5_chr13:36971976:36972036:-@chr13:36965625:36965726:-@chr13:36985626:36985726:-	SE	protein_coding	chr13:36965726-36971976:36972036-36985626:-	ORF_preserving	0.00277032	Non-NMD	ENSG00000120697
ALG5	ALG5_chr13:36985626:36985740:-@chr13:36971935:36972036:-@chr13:36989483:36989583:-	SE	protein_coding	chr13:36972036-36985626:36985740-36989483:-	ORF_preserving	-0.0568149	Non-NMD	ENSG00000120697
ALG5	ALG5_chr13:36989483:36989576:-@chr13:36985639:36985740:-@chr13:36993603:36993703:-	SE	protein_coding	chr13:36985740-36989483:36989576-36993603:-	ORF_preserving	-0.189254	Non-NMD	ENSG00000120697
ALG5	ALG5_chr13:36994988:36995035:-@chr13:36993571:36993672:-@chr13:36995424:36995524:-	SE	protein_coding	chr13:36993672-36994988:36995035-36995424:-	NMD_ex	0.0825236	Non-NMD	ENSG00000120697
ALG5	ALG5_chr13:36999591:36999644:-@chr13:36995495:36995596:-@chr13:36999931:37000031:-	SE	protein_coding	chr13:36995596-36999591:36999644-36999931:-	5UTR	Inf	Non-NMD	ENSG00000120697
ALG5	ALG5_chr13:36971976:36972036:-@chr13:36952498:36952599:-@chr13:36985626:36985726:-	SE	protein_coding	chr13:36952599-36971976:36972036-36985626:-	ORF_preserving	0.432115	Non-NMD	ENSG00000120697
ALG5	ALG5_chr13:36995424:36995596:-@chr13:36993571:36993672:-@chr13:36999234:36999334:-	SE	protein_coding	chr13:36993672-36995424:36995596-36999234:-	NMD_in	0.204601	NMD	ENSG00000120697
ALG5	ALG5_chr13:36967671:36967807:-@chr13:36965625:36965726:-@chr13:36971976:36972076:-	SE	protein_coding	chr13:36965726-36967671:36967807-36971976:-	NMD_in	0.213573	NMD	ENSG00000120697
ALG5	ALG5_chr13:36975760:36975853:-@chr13:36971935:36972036:-@chr13:36985626:36985726:-	SE	protein_coding	chr13:36972036-36975760:36975853-36985626:-	ORF_preserving	-0.0687471	Non-NMD	ENSG00000120697
ALG5	ALG5_chr13:36994988:36995035:-@chr13:36993571:36993672:-@chr13:36995426:36995526:-	SE	protein_coding	chr13:36993672-36994988:36995035-36995426:-	ORF_changing	0.213335	Non-NMD	ENSG00000120697
ALG5	ALG5_chr13:36965574:36965726:-@chr13:36952498:36952599:-@chr13:36985626:36985726:-	SE	protein_coding	chr13:36952599-36965574:36965726-36985626:-	NMD_ex	0.456934	NMD	ENSG00000120697
ALG5	ALG5_chr13:36994988:36995596:-@chr13:36993571:36993672:-@chr13:36999234:36999334:-	SE	protein_coding	chr13:36993672-36994988:36995596-36999234:-	NMD_in	0.262149	NMD	ENSG00000120697
ALG5	ALG5_chr13:36995426:36995596:-@chr13:36993571:36993672:-@chr13:36999234:36999334:-	SE	protein_coding	chr13:36993672-36995426:36995596-36999234:-	NMD_in	0.207996	NMD	ENSG00000120697
ALG6	ALG6_chr1:63396512:63396597:+@chr1:63370958:63371059:+@chr1:63402253:63402353:+	SE	protein_coding	chr1:63371059-63396512:63396597-63402253:+	NMD_ex	0.350121	NMD	ENSG00000088035
ALG6	ALG6_chr1:63375265:63375388:+@chr1:63370958:63371059:+@chr1:63396512:63396612:+	SE	protein_coding	chr1:63371059-63375265:63375388-63396512:+	NMD_in	0.219529	NMD	ENSG00000088035
ALG6	ALG6_chr1:63411681:63411806:+@chr1:63411230:63411331:+@chr1:63411925:63412025:+	SE	protein_coding	chr1:63411331-63411681:63411806-63411925:+	NMD_in	0.296111	NMD	ENSG00000088035
ALG8	ALG8_chr11:78103979:78104052:-@chr11:78101094:78101195:-@chr11:78104355:78104455:-	SE	protein_coding	chr11:78101195-78103979:78104052-78104355:-	ORF_changing	0.188818	Non-NMD	ENSG00000159063
ALG8	ALG8_chr11:78104355:78104453:-@chr11:78103951:78104052:-@chr11:78106806:78106906:-	SE	protein_coding	chr11:78104052-78104355:78104453-78106806:-	NMD_ex	0.0862262	Non-NMD	ENSG00000159063
ALG8	ALG8_chr11:78109441:78109581:-@chr11:78106845:78106946:-@chr11:78112649:78112749:-	SE	protein_coding	chr11:78106946-78109441:78109581-78112649:-	NMD_ex	0.0682844	Non-NMD	ENSG00000159063
ALG8	ALG8_chr11:78124020:78124214:-@chr11:78121073:78121174:-@chr11:78127357:78127457:-	SE	protein_coding	chr11:78121174-78124020:78124214-78127357:-	Start_codon	-0.14715	Non-NMD	ENSG00000159063
ALG8	ALG8_chr11:78127357:78127436:-@chr11:78124113:78124214:-@chr11:78139493:78139593:-	SE	protein_coding	chr11:78124214-78127357:78127436-78139493:-	NMD_ex	0.0120141	Non-NMD	ENSG00000159063
ALG8	ALG8_chr11:78102873:78102948:-@chr11:78101094:78101195:-@chr11:78103979:78104079:-	SE	protein_coding	chr11:78101195-78102873:78102948-78103979:-	NMD_in	0.257663	NMD	ENSG00000159063
ALG8	ALG8_chr11:78106806:78106912:-@chr11:78104352:78104453:-@chr11:78112649:78112749:-	SE	protein_coding	chr11:78104453-78106806:78106912-78112649:-	NMD_ex	0.328126	NMD	ENSG00000159063
ALG8	ALG8_chr11:78135229:78135347:-@chr11:78127335:78127436:-@chr11:78139493:78139593:-	SE	protein_coding	chr11:78127436-78135229:78135347-78139493:-	NMD_in	0.00547684	Non-NMD	ENSG00000159063
ALG8	ALG8_chr11:78109441:78109581:-@chr11:78106811:78106912:-@chr11:78112649:78112749:-	SE	protein_coding	chr11:78106912-78109441:78109581-78112649:-	NMD_in	0.138853	NMD	ENSG00000159063
ALG8	ALG8_chr11:78124024:78124214:-@chr11:78121073:78121174:-@chr11:78127357:78127457:-	SE	protein_coding	chr11:78121174-78124024:78124214-78127357:-	Start_codon	0.319251	Non-NMD	ENSG00000159063
ALG8	ALG8_chr11:78127357:78127436:-@chr11:78124113:78124214:-@chr11:78138709:78138809:-	SE	protein_coding	chr11:78124214-78127357:78127436-78138709:-	5UTR	Inf	Non-NMD	ENSG00000159063
ALG8	ALG8_chr11:78135229:78135347:-@chr11:78127335:78127436:-@chr11:78138709:78138809:-	SE	protein_coding	chr11:78127436-78135229:78135347-78138709:-	5UTR	Inf	Non-NMD	ENSG00000159063
ALG8	ALG8_chr11:78129118:78129251:-@chr11:78127335:78127436:-@chr11:78135229:78135329:-	SE	protein_coding	chr11:78127436-78129118:78129251-78135229:-	5UTR	Inf	Non-NMD	ENSG00000159063
ALG8	ALG8_chr11:78114705:78114798:-@chr11:78114291:78114392:-@chr11:78119181:78119281:-	SE	protein_coding	chr11:78114392-78114705:78114798-78119181:-	ORF_preserving	-0.105486	Non-NMD	ENSG00000159063
ALG8	ALG8_chr11:78106806:78106946:-@chr11:78104352:78104453:-@chr11:78112649:78112749:-	SE	protein_coding	chr11:78104453-78106806:78106946-78112649:-	ORF_changing	0.390828	Non-NMD	ENSG00000159063
ALG8	ALG8_chr11:78112649:78112770:-@chr11:78106845:78106946:-@chr11:78113885:78113985:-	SE	protein_coding	chr11:78106946-78112649:78112770-78113885:-	NMD_in	0.351035	NMD	ENSG00000159063
ALG8	ALG8_chr11:78134027:78135347:-@chr11:78127335:78127436:-@chr11:78139493:78139593:-	SE	protein_coding	chr11:78127436-78134027:78135347-78139493:-	NMD_in	0.177965	NMD	ENSG00000159063
ALG8	ALG8_chr11:78137241:78137645:-@chr11:78127335:78127436:-@chr11:78139493:78139593:-	SE	protein_coding	chr11:78127436-78137241:78137645-78139493:-	NMD_in	0.1722	NMD	ENSG00000159063
ALG8	ALG8_chr11:78127357:78127439:-@chr11:78124113:78124214:-@chr11:78139493:78139593:-	SE	protein_coding	chr11:78124214-78127357:78127439-78139493:-	NMD_ex	0.700065	NMD	ENSG00000159063
ALG8	ALG8_chr11:78127357:78127436:-@chr11:78124113:78124214:-@chr11:78138705:78138805:-	SE	protein_coding	chr11:78124214-78127357:78127436-78138705:-	5UTR	Inf	Non-NMD	ENSG00000159063
ALG8	ALG8_chr11:78106628:78106714:-@chr11:78104352:78104453:-@chr11:78106806:78106906:-	SE	protein_coding	chr11:78104453-78106628:78106714-78106806:-	NMD_in	0.255492	NMD	ENSG00000159063
ALG8	ALG8_chr11:78138705:78138767:-@chr11:78124113:78124214:-@chr11:78139493:78139593:-	SE	protein_coding	chr11:78124214-78138705:78138767-78139493:-	5UTR	Inf	Non-NMD	ENSG00000159063
ALG8	ALG8_chr11:78107716:78107764:-@chr11:78106845:78106946:-@chr11:78109441:78109541:-	SE	protein_coding	chr11:78106946-78107716:78107764-78109441:-	ORF_preserving	-0.0933527	Non-NMD	ENSG00000159063
ALG8	ALG8_chr11:78138709:78138767:-@chr11:78127335:78127436:-@chr11:78139493:78139593:-	SE	protein_coding	chr11:78127436-78138709:78138767-78139493:-	NMD_in	-0.0267886	Non-NMD	ENSG00000159063
ALG8	ALG8_chr11:78103386:78103461:-@chr11:78101094:78101195:-@chr11:78103979:78104079:-	SE	protein_coding	chr11:78101195-78103386:78103461-78103979:-	ORF_preserving	0.216994	Non-NMD	ENSG00000159063
ALG8	ALG8_chr11:78114703:78114798:-@chr11:78114291:78114392:-@chr11:78119181:78119281:-	SE	protein_coding	chr11:78114392-78114703:78114798-78119181:-	NMD_in	0.176963	NMD	ENSG00000159063
ALG8	ALG8_chr11:78137241:78137645:-@chr11:78135246:78135347:-@chr11:78139493:78139593:-	SE	protein_coding	chr11:78135347-78137241:78137645-78139493:-	5UTR	Inf	Non-NMD	ENSG00000159063
ALG9	ALG9_chr11:111853648:111853736:-@chr11:111853384:111853485:-@chr11:111857601:111857701:-	SE	protein_coding	chr11:111853485-111853648:111853736-111857601:-	NMD_ex	0.4065	NMD	ENSG00000086848
ALG9	ALG9_chr11:111857601:111857737:-@chr11:111853635:111853736:-@chr11:111860546:111860646:-	SE	protein_coding	chr11:111853736-111857601:111857737-111860546:-	NMD_ex_in	0.326514	NMD	ENSG00000086848
ALG9	ALG9_chr11:111865180:111865251:-@chr11:111860534:111860635:-@chr11:111868601:111868701:-	SE	protein_coding	chr11:111860635-111865180:111865251-111868601:-	NMD_ex_in	0.41179	NMD	ENSG00000086848
ALG9	ALG9_chr11:111870231:111870370:-@chr11:111868635:111868736:-@chr11:111871351:111871451:-	SE	protein_coding	chr11:111868736-111870231:111870370-111871351:-	NMD_ex_in	0.019356	Non-NMD	ENSG00000086848
ALG9	ALG9_chr11:111788440:111788569:-@chr11:111786419:111786520:-@chr11:111809642:111809742:-	SE	protein_coding	chr11:111786520-111788440:111788569-111809642:-	3UTR	0.304231	Non-NMD	ENSG00000086848
ALG9	ALG9_chr11:111805093:111805315:-@chr11:111786419:111786520:-@chr11:111809642:111809742:-	SE	protein_coding	chr11:111786520-111805093:111805315-111809642:-	NMD_in	0.480211	NMD	ENSG00000086848
ALG9	ALG9_chr11:111798093:111798195:-@chr11:111786419:111786520:-@chr11:111809642:111809742:-	SE	protein_coding	chr11:111786520-111798093:111798195-111809642:-	NMD_in	0.275801	NMD	ENSG00000086848
ALG9	ALG9_chr11:111870227:111870370:-@chr11:111868635:111868736:-@chr11:111871351:111871451:-	SE	protein_coding	chr11:111868736-111870227:111870370-111871351:-	ORF_changing	0.375031	Non-NMD	ENSG00000086848
ALK	ALK_chr2:29224617:29224678:-@chr2:29223427:29223528:-@chr2:29225460:29225560:-	SE	protein_coding	chr2:29223528-29224617:29224678-29225460:-	NMD_in	0.486989	NMD	ENSG00000171094
ALKAL1	ALKAL1_chr8:52538430:52538507:-@chr8:52534499:52534600:-@chr8:52539830:52539930:-	SE	protein_coding	chr8:52534600-52538430:52538507-52539830:-	ORF_changing	0.351053	Non-NMD	ENSG00000196711
ALKBH1	ALKBH1_chr14:77694737:77694900:-@chr14:77679869:77679970:-@chr14:77704368:77704468:-	SE	protein_coding	chr14:77679970-77694737:77694900-77704368:-	NMD_ex	0.206443	NMD	ENSG00000100601
ALKBH2	ALKBH2_chr12:109090008:109090207:-@chr12:109088411:109088512:-@chr12:109092506:109092606:-	SE	protein_coding	chr12:109088512-109090008:109090207-109092506:-	ORF_changing	0.377567	Non-NMD	ENSG00000189046
ALKBH3	ALKBH3_chr11:43883982:43884017:+@chr11:43883087:43883188:+@chr11:43886605:43886705:+	SE	protein_coding	chr11:43883188-43883982:43884017-43886605:+	NMD_ex	-0.0196863	Non-NMD	ENSG00000166199
ALKBH3	ALKBH3_chr11:43897194:43897354:+@chr11:43889727:43889828:+@chr11:43901515:43901615:+	SE	protein_coding	chr11:43889828-43897194:43897354-43901515:+	ORF_changing	0.248948	Non-NMD	ENSG00000166199
ALKBH3	ALKBH3_chr11:43892040:43892129:+@chr11:43889727:43889828:+@chr11:43901515:43901615:+	SE	protein_coding	chr11:43889828-43892040:43892129-43901515:+	NMD_ex	0.35098	NMD	ENSG00000166199
ALKBH3	ALKBH3_chr11:43901515:43901725:+@chr11:43889727:43889828:+@chr11:43919037:43919137:+	SE	protein_coding	chr11:43889828-43901515:43901725-43919037:+	#N/A	#N/A	#N/A	ENSG00000166199
ALKBH3-AS1	ALKBH3-AS1_chr11:43919585:43919662:-@chr11:43912383:43912484:-@chr11:43920385:43920485:-	SE	lncRNA	chr11:43912484-43919585:43919662-43920385:-	#N/A	#N/A	#N/A	ENSG00000244926
ALKBH3-AS1	ALKBH3-AS1_chr11:43916668:43916921:-@chr11:43912383:43912484:-@chr11:43919585:43919685:-	SE	lncRNA	chr11:43912484-43916668:43916921-43919585:-	#N/A	#N/A	#N/A	ENSG00000244926
ALKBH6	ALKBH6_chr19:36010893:36011045:-@chr19:36010582:36010683:-@chr19:36011403:36011503:-	SE	protein_coding	chr19:36010683-36010893:36011045-36011403:-	ORF_changing	0.495108	Non-NMD	ENSG00000239382
ALKBH6	ALKBH6_chr19:36013020:36013089:-@chr19:36011363:36011464:-@chr19:36013343:36013443:-	SE	protein_coding	chr19:36011464-36013020:36013089-36013343:-	ORF_preserving	0.314959	Non-NMD	ENSG00000239382
ALKBH6	ALKBH6_chr19:36013343:36013422:-@chr19:36012988:36013089:-@chr19:36014174:36014274:-	SE	protein_coding	chr19:36013089-36013343:36013422-36014174:-	Start_codon	Inf	Non-NMD	ENSG00000239382
ALKBH6	ALKBH6_chr19:36010893:36011065:-@chr19:36010582:36010683:-@chr19:36011403:36011503:-	SE	protein_coding	chr19:36010683-36010893:36011065-36011403:-	#N/A	#N/A	#N/A	ENSG00000239382
ALKBH6	ALKBH6_chr19:36010893:36011077:-@chr19:36010582:36010683:-@chr19:36011403:36011503:-	SE	protein_coding	chr19:36010683-36010893:36011077-36011403:-	#N/A	#N/A	#N/A	ENSG00000239382
ALKBH6	ALKBH6_chr19:36013513:36013588:-@chr19:36013321:36013422:-@chr19:36014174:36014274:-	SE	protein_coding	chr19:36013422-36013513:36013588-36014174:-	5UTR	Inf	Non-NMD	ENSG00000239382
ALKBH6	ALKBH6_chr19:36013327:36013422:-@chr19:36012988:36013089:-@chr19:36014174:36014274:-	SE	protein_coding	chr19:36013089-36013327:36013422-36014174:-	5UTR	Inf	Non-NMD	ENSG00000239382
ALKBH8	ALKBH8_chr11:107549752:107549823:-@chr11:107532305:107532406:-@chr11:107551807:107551907:-	SE	protein_coding	chr11:107532406-107549752:107549823-107551807:-	NMD_ex	0.350353	NMD	ENSG00000137760
ALMS1	ALMS1_chr2:73426452:73426553:+@chr2:73424801:73424902:+@chr2:73432197:73432297:+	SE	protein_coding	chr2:73424902-73426452:73426553-73432197:+	NMD_ex	0.137995	NMD	ENSG00000116127
ALMS1	ALMS1_chr2:73489633:73491498:+@chr2:73455194:73455295:+@chr2:73519774:73519874:+	SE	protein_coding	chr2:73455295-73489633:73491498-73519774:+	NMD_ex	0.339049	NMD	ENSG00000116127
ALMS1	ALMS1_chr2:73534823:73534949:+@chr2:73519915:73520016:+@chr2:73550266:73550366:+	SE	protein_coding	chr2:73520016-73534823:73534949-73550266:+	ORF_preserving	-0.233658	Non-NMD	ENSG00000116127
ALMS1	ALMS1_chr2:73550266:73550437:+@chr2:73534848:73534949:+@chr2:73557219:73557319:+	SE	protein_coding	chr2:73534949-73550266:73550437-73557219:+	ORF_preserving	-0.299116	Non-NMD	ENSG00000116127
ALMS1	ALMS1_chr2:73601194:73601436:+@chr2:73600780:73600881:+@chr2:73602184:73602284:+	SE	protein_coding	chr2:73600881-73601194:73601436-73602184:+	NMD_ex	0.0561619	Non-NMD	ENSG00000116127
ALMS1	ALMS1_chr2:73408621:73408747:+@chr2:73386091:73386192:+@chr2:73419122:73419222:+	SE	protein_coding	chr2:73386192-73408621:73408747-73419122:+	ORF_preserving	-0.233658	Non-NMD	ENSG00000116127
ALMS1	ALMS1_chr2:73605135:73605213:+@chr2:73603203:73603304:+@chr2:73608474:73608574:+	SE	protein_coding	chr2:73603304-73605135:73605213-73608474:+	NMD_in	0.476832	NMD	ENSG00000116127
ALMS1	ALMS1_chr2:73593748:73593887:+@chr2:73573323:73573424:+@chr2:73599400:73599500:+	SE	protein_coding	chr2:73573424-73593748:73593887-73599400:+	NMD_in	0.0487459	Non-NMD	ENSG00000116127
ALMS1	ALMS1_chr2:73489633:73490158:+@chr2:73455194:73455295:+@chr2:73519774:73519874:+	SE	protein_coding	chr2:73455295-73489633:73490158-73519774:+	#N/A	#N/A	#N/A	ENSG00000116127
ALMS1	ALMS1_chr2:73603930:73603991:+@chr2:73603203:73603304:+@chr2:73608474:73608574:+	SE	protein_coding	chr2:73603304-73603930:73603991-73608474:+	NMD_in	0.375637	NMD	ENSG00000116127
ALOX12-AS1	ALOX12-AS1_chr17:7009795:7009889:-@chr17:6880961:6881062:-@chr17:7012195:7012295:-	SE	lncRNA	chr17:6881062-7009795:7009889-7012195:-	#N/A	#N/A	#N/A	ENSG00000215067
ALOX12-AS1	ALOX12-AS1_chr17:7010058:7010137:-@chr17:7009788:7009889:-@chr17:7012195:7012295:-	SE	lncRNA	chr17:7009889-7010058:7010137-7012195:-	#N/A	#N/A	#N/A	ENSG00000215067
ALOX12-AS1	ALOX12-AS1_chr17:7009795:7009889:-@chr17:7002519:7002620:-@chr17:7012195:7012295:-	SE	lncRNA	chr17:7002620-7009795:7009889-7012195:-	#N/A	#N/A	#N/A	ENSG00000215067
ALOX12B	ALOX12B_chr17:8079395:8079539:-@chr17:8077092:8077193:-@chr17:8079768:8079868:-	SE	protein_coding	chr17:8077193-8079395:8079539-8079768:-	ORF_preserving	0.350952	Non-NMD	ENSG00000179477
ALOX12P2	ALOX12P2_chr17:6894317:6894513:+@chr17:6891974:6892075:+@chr17:6894883:6894983:+	SE	lncRNA	chr17:6892075-6894317:6894513-6894883:+	#N/A	#N/A	#N/A	ENSG00000291084
ALOX12P2	ALOX12P2_chr17:6894317:6894519:+@chr17:6891974:6892075:+@chr17:6894883:6894983:+	SE	lncRNA	chr17:6892075-6894317:6894519-6894883:+	#N/A	#N/A	#N/A	ENSG00000291084
ALOX12P2	ALOX12P2_chr17:6898203:6898290:+@chr17:6896662:6896763:+@chr17:6898528:6898628:+	SE	lncRNA	chr17:6896763-6898203:6898290-6898528:+	#N/A	#N/A	#N/A	ENSG00000291084
ALOX15	ALOX15_chr17:4638580:4638684:-@chr17:4638276:4638377:-@chr17:4638849:4638949:-	SE	protein_coding	chr17:4638377-4638580:4638684-4638849:-	NMD_ex	0.296019	NMD	ENSG00000161905
ALOX15B	ALOX15B_chr17:8046667:8046754:+@chr17:8045585:8045686:+@chr17:8046906:8047006:+	SE	protein_coding	chr17:8045686-8046667:8046754-8046906:+	ORF_preserving	-0.0866913	Non-NMD	ENSG00000179593
ALOX5	ALOX5_chr10:45444115:45444286:+@chr10:45443727:45443828:+@chr10:45445507:45445607:+	SE	protein_coding	chr10:45443828-45444115:45444286-45445507:+	ORF_preserving	0.0450405	Non-NMD	ENSG00000012779
ALPK1	ALPK1_chr4:112430447:112432581:+@chr4:112429152:112429253:+@chr4:112435147:112435247:+	SE	protein_coding	chr4:112429253-112430447:112432581-112435147:+	NMD_ex	0.236535	NMD	ENSG00000073331
ALPK1	ALPK1_chr4:112302338:112302485:+@chr4:112297368:112297469:+@chr4:112315800:112315900:+	SE	protein_coding	chr4:112297469-112302338:112302485-112315800:+	5UTR	Inf	Non-NMD	ENSG00000073331
ALPK1	ALPK1_chr4:112382397:112382552:+@chr4:112377797:112377898:+@chr4:112411826:112411926:+	SE	protein_coding	chr4:112377898-112382397:112382552-112411826:+	NMD_ex_in	0.160656	NMD	ENSG00000073331
ALPK1	ALPK1_chr4:112302338:112302408:+@chr4:112297368:112297469:+@chr4:112315800:112315900:+	SE	protein_coding	chr4:112297469-112302338:112302408-112315800:+	5UTR	Inf	Non-NMD	ENSG00000073331
ALPK1	ALPK1_chr4:112343011:112343173:+@chr4:112315751:112315852:+@chr4:112377677:112377777:+	SE	protein_coding	chr4:112315852-112343011:112343173-112377677:+	5UTR	Inf	Non-NMD	ENSG00000073331
ALPK2	ALPK2_chr18:58545013:58545218:-@chr18:58544574:58544675:-@chr18:58578813:58578913:-	SE	protein_coding	chr18:58544675-58545013:58545218-58578813:-	#N/A	#N/A	#N/A	ENSG00000198796
ALPL	ALPL_chr1:21561096:21561212:+@chr1:21560644:21560745:+@chr1:21563109:21563209:+	SE	protein_coding	chr1:21560745-21561096:21561212-21563109:+	NMD_ex_in	0.0738584	Non-NMD	ENSG00000162551
ALPL	ALPL_chr1:21553977:21554142:+@chr1:21509416:21509517:+@chr1:21560625:21560725:+	SE	protein_coding	chr1:21509517-21553977:21554142-21560625:+	Start_codon	Inf	Non-NMD	ENSG00000162551
ALPL	ALPL_chr1:21573664:21573799:+@chr1:21570273:21570374:+@chr1:21575732:21575832:+	SE	protein_coding	chr1:21570374-21573664:21573799-21575732:+	ORF_preserving	0.210595	Non-NMD	ENSG00000162551
ALS2	ALS2_chr2:201706845:201707022:-@chr2:201705360:201705461:-@chr2:201707868:201707968:-	SE	protein_coding	chr2:201705461-201706845:201707022-201707868:-	ORF_preserving	-0.372451	Non-NMD	ENSG00000003393
ALS2	ALS2_chr2:201715671:201715839:-@chr2:201711007:201711108:-@chr2:201718076:201718176:-	SE	protein_coding	chr2:201711108-201715671:201715839-201718076:-	ORF_preserving	-0.425045	Non-NMD	ENSG00000003393
ALS2	ALS2_chr2:201727704:201727775:-@chr2:201727177:201727278:-@chr2:201728511:201728611:-	SE	protein_coding	chr2:201727278-201727704:201727775-201728511:-	NMD_ex	0.371939	NMD	ENSG00000003393
ALS2	ALS2_chr2:201741673:201741854:-@chr2:201738634:201738735:-@chr2:201744257:201744357:-	SE	protein_coding	chr2:201738735-201741673:201741854-201744257:-	NMD_ex	0.247343	NMD	ENSG00000003393
ALS2	ALS2_chr2:201716589:201716687:-@chr2:201715738:201715839:-@chr2:201718076:201718176:-	SE	protein_coding	chr2:201715839-201716589:201716687-201718076:-	NMD_in	0.254439	NMD	ENSG00000003393
ALS2	ALS2_chr2:201727211:201727775:-@chr2:201726765:201726866:-@chr2:201728511:201728611:-	SE	protein_coding	chr2:201726866-201727211:201727775-201728511:-	NMD_in	0.32991	NMD	ENSG00000003393
ALS2	ALS2_chr2:201756827:201756929:-@chr2:201754570:201754671:-@chr2:201757401:201757501:-	SE	protein_coding	chr2:201754671-201756827:201756929-201757401:-	ORF_preserving	-0.361203	Non-NMD	ENSG00000003393
ALS2	ALS2_chr2:201719985:201720128:-@chr2:201718109:201718210:-@chr2:201723042:201723142:-	SE	protein_coding	chr2:201718210-201719985:201720128-201723042:-	NMD_in	0.260724	NMD	ENSG00000003393
ALS2	ALS2_chr2:201727700:201727775:-@chr2:201727177:201727278:-@chr2:201728511:201728611:-	SE	protein_coding	chr2:201727278-201727700:201727775-201728511:-	ORF_changing	0.558753	Non-NMD	ENSG00000003393
ALS2	ALS2_chr2:201738978:201739068:-@chr2:201738634:201738735:-@chr2:201741673:201741773:-	SE	protein_coding	chr2:201738735-201738978:201739068-201741673:-	NMD_in	0.323054	NMD	ENSG00000003393
ALS2	ALS2_chr2:201727211:201727278:-@chr2:201726765:201726866:-@chr2:201728511:201728611:-	SE	protein_coding	chr2:201726866-201727211:201727278-201728511:-	NMD_in	0.342415	NMD	ENSG00000003393
ALS2	ALS2_chr2:201741570:201741854:-@chr2:201738634:201738735:-@chr2:201744257:201744357:-	SE	protein_coding	chr2:201738735-201741570:201741854-201744257:-	ORF_changing	0.60713	Non-NMD	ENSG00000003393
ALS2	ALS2_chr2:201716589:201716711:-@chr2:201715738:201715839:-@chr2:201718076:201718176:-	SE	protein_coding	chr2:201715839-201716589:201716711-201718076:-	NMD_in	0.267774	NMD	ENSG00000003393
ALS2	ALS2_chr2:201715671:201715836:-@chr2:201711007:201711108:-@chr2:201718076:201718176:-	SE	protein_coding	chr2:201711108-201715671:201715836-201718076:-	ORF_preserving	-0.280858	Non-NMD	ENSG00000003393
ALS2	ALS2_chr2:201744257:201744429:-@chr2:201738634:201738735:-@chr2:201746565:201746665:-	SE	protein_coding	chr2:201738735-201744257:201744429-201746565:-	ORF_changing	0.396897	Non-NMD	ENSG00000003393
ALS2	ALS2_chr2:201765652:201765827:-@chr2:201761717:201761818:-@chr2:201767228:201767328:-	SE	protein_coding	chr2:201761818-201765652:201765827-201767228:-	NMD_in	0.0866395	Non-NMD	ENSG00000003393
ALS2	ALS2_chr2:201778440:201778487:-@chr2:201768844:201768945:-@chr2:201780876:201780976:-	SE	protein_coding	chr2:201768945-201778440:201778487-201780876:-	5UTR	Inf	Non-NMD	ENSG00000003393
ALS2	ALS2_chr2:201765790:201765827:-@chr2:201761717:201761818:-@chr2:201767228:201767328:-	SE	protein_coding	chr2:201761818-201765790:201765827-201767228:-	NMD_in	0.0197163	Non-NMD	ENSG00000003393
ALS2	ALS2_chr2:201779978:201780083:-@chr2:201768844:201768945:-@chr2:201780876:201780976:-	SE	protein_coding	chr2:201768945-201779978:201780083-201780876:-	5UTR	Inf	Non-NMD	ENSG00000003393
ALYREF	ALYREF_chr17:81889782:81889969:-@chr17:81889228:81889329:-@chr17:81890688:81890788:-	SE	protein_coding	chr17:81889329-81889782:81889969-81890688:-	NMD_in	0.362396	NMD	ENSG00000183684
AMACR	AMACR_chr5:34004573:34004734:-@chr5:33998726:33998827:-@chr5:34005755:34005855:-	SE	protein_coding	chr5:33998827-34004573:34004734-34005755:-	NMD_ex	0.00121036	Non-NMD	ENSG00000242110
AMACR	AMACR_chr5:34004573:34004734:-@chr5:33998726:33998827:-@chr5:34005755:34005855:-	SE	protein_coding	chr5:33998827-34004573:34004734-34005755:-	NMD_ex	0.00121036	Non-NMD	ENSG00000242110
AMACR	AMACR_chr5:33993947:33994120:-@chr5:33989401:33989502:-@chr5:33998640:33998740:-	SE	protein_coding	chr5:33989502-33993947:33994120-33998640:-	NMD_in	0.174393	NMD	ENSG00000242110
AMACR	AMACR_chr5:33994077:33994120:-@chr5:33989401:33989502:-@chr5:33998640:33998740:-	SE	protein_coding	chr5:33989502-33994077:33994120-33998640:-	NMD_in	0.095591	Non-NMD	ENSG00000242110
AMBRA1	AMBRA1_chr11:46410275:46410368:-@chr11:46408605:46408706:-@chr11:46417912:46418012:-	SE	protein_coding	chr11:46408706-46410275:46410368-46417912:-	ORF_preserving	0.257359	Non-NMD	ENSG00000110497
AMBRA1	AMBRA1_chr11:46508190:46508370:-@chr11:46494103:46494204:-@chr11:46512726:46512826:-	SE	protein_coding	chr11:46494204-46508190:46508370-46512726:-	ORF_preserving	0.176632	Non-NMD	ENSG00000110497
AMBRA1	AMBRA1_chr11:46512726:46512813:-@chr11:46508269:46508370:-@chr11:46541944:46542044:-	SE	protein_coding	chr11:46508370-46512726:46512813-46541944:-	ORF_preserving	0.288028	Non-NMD	ENSG00000110497
AMBRA1	AMBRA1_chr11:46547112:46547296:-@chr11:46545675:46545776:-@chr11:46547816:46547916:-	SE	protein_coding	chr11:46545776-46547112:46547296-46547816:-	NMD_ex	0.279049	NMD	ENSG00000110497
AMBRA1	AMBRA1_chr11:46549019:46549051:-@chr11:46548399:46548500:-@chr11:46593827:46593927:-	SE	protein_coding	chr11:46548500-46549019:46549051-46593827:-	5UTR	Inf	Non-NMD	ENSG00000110497
AMD1	AMD1_chr6:110892160:110892203:+@chr6:110875114:110875215:+@chr6:110892298:110892398:+	SE	protein_coding	chr6:110875215-110892160:110892203-110892298:+	NMD_in	0.154101	NMD	ENSG00000123505
AMD1	AMD1_chr6:110887504:110887591:+@chr6:110875114:110875215:+@chr6:110888856:110888956:+	SE	protein_coding	chr6:110875215-110887504:110887591-110888856:+	5UTR	0.156201	Non-NMD	ENSG00000123505
AMDHD1	AMDHD1_chr12:95954910:95954975:+@chr12:95952722:95952823:+@chr12:95956684:95956784:+	SE	protein_coding	chr12:95952823-95954910:95954975-95956684:+	Start_codon	0.458973	Non-NMD	ENSG00000139344
AMDHD2	AMDHD2_chr16:2527560:2527615:+@chr16:2521022:2521123:+@chr16:2527772:2527872:+	SE	protein_coding	chr16:2521123-2527560:2527615-2527772:+	NMD_ex	0.2225	NMD	ENSG00000162066
AMDHD2	AMDHD2_chr16:2527772:2527985:+@chr16:2527514:2527615:+@chr16:2528059:2528159:+	SE	protein_coding	chr16:2527615-2527772:2527985-2528059:+	5UTR	0.175807	Non-NMD	ENSG00000162066
AMDHD2	AMDHD2_chr16:2520768:2520905:+@chr16:2520440:2520541:+@chr16:2520983:2521083:+	SE	protein_coding	chr16:2520541-2520768:2520905-2520983:+	NMD_ex	0.149467	NMD	ENSG00000162066
AMDHD2	AMDHD2_chr16:2528649:2528718:+@chr16:2528458:2528559:+@chr16:2528993:2529093:+	SE	protein_coding	chr16:2528559-2528649:2528718-2528993:+	ORF_preserving	0.411551	Non-NMD	ENSG00000162066
AMDHD2	AMDHD2_chr16:2527572:2527615:+@chr16:2521022:2521123:+@chr16:2527772:2527872:+	SE	protein_coding	chr16:2521123-2527572:2527615-2527772:+	NMD_ex	0.392255	NMD	ENSG00000162066
AMELX	AMELX_chrX:11296778:11296826:+@chrX:11294741:11294842:+@chrX:11298235:11298335:+	SE	protein_coding	chrX:11294842-11296778:11296826-11298235:+	ORF_preserving	0.212361	Non-NMD	ENSG00000125363
AMELX	AMELX_chrX:11298102:11298144:+@chrX:11296725:11296826:+@chrX:11298235:11298335:+	SE	protein_coding	chrX:11296826-11298102:11298144-11298235:+	ORF_preserving	0.212361	Non-NMD	ENSG00000125363
AMELY	AMELY_chrY:6868867:6868909:-@chrY:6868675:6868776:-@chrY:6870005:6870105:-	SE	protein_coding	chrY:6868776-6868867:6868909-6870005:-	ORF_preserving	0.230411	Non-NMD	ENSG00000099721
AMFR	AMFR_chr16:56389184:56389375:-@chr16:56385921:56386022:-@chr16:56401732:56401832:-	SE	protein_coding	chr16:56386022-56389184:56389375-56401732:-	NMD_ex	0.46442	NMD	ENSG00000159461
AMFR	AMFR_chr16:56388757:56388853:-@chr16:56385921:56386022:-@chr16:56389184:56389284:-	SE	protein_coding	chr16:56386022-56388757:56388853-56389184:-	ORF_preserving	0.208458	Non-NMD	ENSG00000159461
AMH	AMH_chr19:2250336:2250479:+@chr19:2249643:2249744:+@chr19:2250651:2250751:+	SE	protein_coding	chr19:2249744-2250336:2250479-2250651:+	ORF_changing	0.560153	Non-NMD	ENSG00000104899
AMHR2	AMHR2_chr12:53428895:53429010:+@chr12:53425818:53425919:+@chr12:53429452:53429552:+	SE	protein_coding	chr12:53425919-53428895:53429010-53429452:+	Start_codon	0.190918	Non-NMD	ENSG00000135409
AMIGO2	AMIGO2_chr12:47079141:47079248:-@chr12:47078964:47079065:-@chr12:47079461:47079561:-	SE	protein_coding	chr12:47079065-47079141:47079248-47079461:-	5UTR	Inf	Non-NMD	ENSG00000139211
AMIGO2	AMIGO2_chr12:47079146:47079248:-@chr12:47078964:47079065:-@chr12:47079461:47079561:-	SE	protein_coding	chr12:47079065-47079146:47079248-47079461:-	5UTR	Inf	Non-NMD	ENSG00000139211
AMMECR1	AMMECR1_chrX:110264488:110264599:-@chrX:110216531:110216632:-@chrX:110317598:110317698:-	SE	protein_coding	chrX:110216632-110264488:110264599-110317598:-	ORF_preserving	-0.0645758	Non-NMD	ENSG00000101935
AMMECR1	AMMECR1_chrX:110200769:110200843:-@chrX:110198533:110198634:-@chrX:110200953:110201053:-	SE	protein_coding	chrX:110198634-110200769:110200843-110200953:-	ORF_changing	0.168619	Non-NMD	ENSG00000101935
AMMECR1	AMMECR1_chrX:110317598:110317849:-@chrX:110264498:110264599:-@chrX:110426657:110426757:-	SE	protein_coding	chrX:110264599-110317598:110317849-110426657:-	Start_codon	Inf	Non-NMD	ENSG00000101935
AMMECR1	AMMECR1_chrX:110439889:110439979:-@chrX:110426702:110426803:-@chrX:110440114:110440214:-	SE	protein_coding	chrX:110426803-110439889:110439979-110440114:-	5UTR	Inf	Non-NMD	ENSG00000101935
AMMECR1L	AMMECR1L_chr2:127871248:127871359:-@chr2:127870827:127870928:-@chr2:127873827:127873927:-	SE	protein_coding	chr2:127870928-127871248:127871359-127873827:-	ORF_preserving	0.000351302	Non-NMD	ENSG00000144233
AMMECR1L	AMMECR1L_chr2:127872985:127873077:-@chr2:127871258:127871359:-@chr2:127873827:127873927:-	SE	protein_coding	chr2:127871359-127872985:127873077-127873827:-	NMD_in	0.262947	NMD	ENSG00000144233
AMMECR1L	AMMECR1L_chr2:127865905:127865981:-@chr2:127865104:127865205:-@chr2:127866899:127866999:-	SE	protein_coding	chr2:127865205-127865905:127865981-127866899:-	ORF_changing	0.425608	Non-NMD	ENSG00000144233
AMMECR1L	AMMECR1L_chr2:127867144:127867279:-@chr2:127866895:127866996:-@chr2:127869453:127869553:-	SE	protein_coding	chr2:127866996-127867144:127867279-127869453:-	ORF_changing	0.143506	Non-NMD	ENSG00000144233
AMMECR1L	AMMECR1L_chr2:127865682:127865810:-@chr2:127865104:127865205:-@chr2:127866899:127866999:-	SE	protein_coding	chr2:127865205-127865682:127865810-127866899:-	ORF_changing	0.263895	Non-NMD	ENSG00000144233
AMN1	AMN1_chr12:31709292:31709425:-@chr12:31701906:31702007:-@chr12:31728970:31729070:-	SE	protein_coding	chr12:31702007-31709292:31709425-31728970:-	NMD_ex	0.0610971	Non-NMD	ENSG00000151743
AMN1	AMN1_chr12:31714440:31714631:-@chr12:31709324:31709425:-@chr12:31714881:31714981:-	SE	protein_coding	chr12:31709425-31714440:31714631-31714881:-	5UTR	Inf	Non-NMD	ENSG00000151743
AMN1	AMN1_chr12:31719217:31719356:-@chr12:31714850:31714951:-@chr12:31728970:31729070:-	SE	protein_coding	chr12:31714951-31719217:31719356-31728970:-	5UTR	Inf	Non-NMD	ENSG00000151743
AMN1	AMN1_chr12:31709292:31709425:-@chr12:31701906:31702007:-@chr12:31714881:31714981:-	SE	protein_coding	chr12:31702007-31709292:31709425-31714881:-	Start_codon	Inf	Non-NMD	ENSG00000151743
AMN1	AMN1_chr12:31714881:31714951:-@chr12:31709324:31709425:-@chr12:31728970:31729070:-	SE	protein_coding	chr12:31709425-31714881:31714951-31728970:-	NMD_in	0.216822	NMD	ENSG00000151743
AMOTL1	AMOTL1_chr11:94795010:94795160:+@chr11:94768459:94768560:+@chr11:94799389:94799489:+	SE	protein_coding	chr11:94768560-94795010:94795160-94799389:+	ORF_preserving	0.0545138	Non-NMD	ENSG00000166025
AMOTL2	AMOTL2_chr3:134373515:134373602:-@chr3:134371393:134371494:-@chr3:134373685:134373785:-	SE	protein_coding	chr3:134371494-134373515:134373602-134373685:-	5UTR	Inf	Non-NMD	ENSG00000114019
AMPD1	AMPD1_chr1:114680258:114680478:-@chr1:114679607:114679708:-@chr1:114684198:114684298:-	SE	protein_coding	chr1:114679708-114680258:114680478-114684198:-	NMD_ex	0.776134	NMD	ENSG00000116748
AMPD1	AMPD1_chr1:114693435:114693447:-@chr1:114688640:114688741:-@chr1:114695449:114695549:-	SE	protein_coding	chr1:114688741-114693435:114693447-114695449:-	ORF_preserving	0.297949	Non-NMD	ENSG00000116748
AMPD2	AMPD2_chr1:109625302:109625433:+@chr1:109620177:109620278:+@chr1:109625661:109625761:+	SE	protein_coding	chr1:109620278-109625302:109625433-109625661:+	Start_codon	0.15285	Non-NMD	ENSG00000116337
AMPD2	AMPD2_chr1:109628642:109628806:+@chr1:109628394:109628495:+@chr1:109629108:109629208:+	SE	protein_coding	chr1:109628495-109628642:109628806-109629108:+	NMD_ex	0.142615	NMD	ENSG00000116337
AMPD2	AMPD2_chr1:109629795:109629916:+@chr1:109629389:109629490:+@chr1:109630232:109630332:+	SE	protein_coding	chr1:109629490-109629795:109629916-109630232:+	NMD_ex	0.130572	Non-NMD	ENSG00000116337
AMPD2	AMPD2_chr1:109630682:109630793:+@chr1:109630305:109630406:+@chr1:109630942:109631042:+	SE	protein_coding	chr1:109630406-109630682:109630793-109630942:+	ORF_preserving	0.142887	Non-NMD	ENSG00000116337
AMPD2	AMPD2_chr1:109629799:109629916:+@chr1:109629389:109629490:+@chr1:109630232:109630332:+	SE	protein_coding	chr1:109629490-109629799:109629916-109630232:+	NMD_in	0.222674	NMD	ENSG00000116337
AMPD2	AMPD2_chr1:109620913:109621266:+@chr1:109620177:109620278:+@chr1:109625302:109625402:+	SE	protein_coding	chr1:109620278-109620913:109621266-109625302:+	Start_codon	0.390619	Non-NMD	ENSG00000116337
AMPD2	AMPD2_chr1:109625302:109625433:+@chr1:109621165:109621266:+@chr1:109625661:109625761:+	SE	protein_coding	chr1:109621266-109625302:109625433-109625661:+	NMD_ex	0.240137	NMD	ENSG00000116337
AMPD2	AMPD2_chr1:109628626:109628806:+@chr1:109628394:109628495:+@chr1:109629108:109629208:+	SE	protein_coding	chr1:109628495-109628626:109628806-109629108:+	ORF_changing	0.377256	Non-NMD	ENSG00000116337
AMPD2	AMPD2_chr1:109625661:109625792:+@chr1:109621165:109621266:+@chr1:109626159:109626259:+	SE	protein_coding	chr1:109621266-109625661:109625792-109626159:+	ORF_changing	0.262341	Non-NMD	ENSG00000116337
AMPD2	AMPD2_chr1:109623978:109624089:+@chr1:109621165:109621266:+@chr1:109625302:109625402:+	SE	protein_coding	chr1:109621266-109623978:109624089-109625302:+	NMD_in	0.203244	NMD	ENSG00000116337
AMPD2	AMPD2_chr1:109625302:109625433:+@chr1:109623988:109624089:+@chr1:109625661:109625761:+	SE	protein_coding	chr1:109624089-109625302:109625433-109625661:+	Start_codon	0.45895	Non-NMD	ENSG00000116337
AMPD2	AMPD2_chr1:109622184:109622353:+@chr1:109621165:109621266:+@chr1:109625302:109625402:+	SE	protein_coding	chr1:109621266-109622184:109622353-109625302:+	NMD_in	0.305312	NMD	ENSG00000116337
AMPD2	AMPD2_chr1:109625302:109625433:+@chr1:109621321:109621422:+@chr1:109625661:109625761:+	SE	protein_coding	chr1:109621422-109625302:109625433-109625661:+	#N/A	#N/A	#N/A	ENSG00000116337
AMPD3	AMPD3_chr11:10392281:10392405:+@chr11:10330608:10330709:+@chr11:10410756:10410856:+	SE	protein_coding	chr11:10330709-10392281:10392405-10410756:+	#N/A	#N/A	#N/A	ENSG00000133805
AMPD3	AMPD3_chr11:10478525:10478730:+@chr11:10461639:10461740:+@chr11:10482062:10482162:+	SE	protein_coding	chr11:10461740-10478525:10478730-10482062:+	NMD_ex	0.218772	NMD	ENSG00000133805
AMPH	AMPH_chr7:38417824:38417950:-@chr7:38394113:38394214:-@chr7:38422420:38422520:-	SE	protein_coding	chr7:38394214-38417824:38417950-38422420:-	ORF_preserving	-0.00533853	Non-NMD	ENSG00000078053
AMPH	AMPH_chr7:38429055:38429577:-@chr7:38426885:38426986:-@chr7:38429841:38429941:-	SE	protein_coding	chr7:38426986-38429055:38429577-38429841:-	ORF_preserving	-0.0161312	Non-NMD	ENSG00000078053
AMPH	AMPH_chr7:38420911:38421016:-@chr7:38394113:38394214:-@chr7:38422420:38422520:-	SE	protein_coding	chr7:38394214-38420911:38421016-38422420:-	NMD_in	0.414622	NMD	ENSG00000078053
AMT	AMT_chr3:49417817:49417973:-@chr3:49417617:49417718:-@chr3:49418970:49419070:-	SE	protein_coding	chr3:49417718-49417817:49417973-49418970:-	ORF_preserving	0.237652	Non-NMD	ENSG00000145020
AMT	AMT_chr3:49422103:49422271:-@chr3:49421471:49421572:-@chr3:49422360:49422460:-	SE	protein_coding	chr3:49421572-49422103:49422271-49422360:-	5UTR	0.141916	Non-NMD	ENSG00000145020
AMT	AMT_chr3:49419259:49419405:-@chr3:49419050:49419151:-@chr3:49419709:49419809:-	SE	protein_coding	chr3:49419151-49419259:49419405-49419709:-	NMD_ex	0.256152	NMD	ENSG00000145020
AMT	AMT_chr3:49420210:49420342:-@chr3:49419687:49419788:-@chr3:49421491:49421591:-	SE	protein_coding	chr3:49419788-49420210:49420342-49421491:-	ORF_preserving	0.0340215	Non-NMD	ENSG00000145020
AMT	AMT_chr3:49421491:49421572:-@chr3:49420241:49420342:-@chr3:49422103:49422203:-	SE	protein_coding	chr3:49420342-49421491:49421572-49422103:-	ORF_preserving	0.150559	Non-NMD	ENSG00000145020
AMT	AMT_chr3:49421491:49421572:-@chr3:49419687:49419788:-@chr3:49422103:49422203:-	SE	protein_coding	chr3:49419788-49421491:49421572-49422103:-	ORF_preserving	0.150559	Non-NMD	ENSG00000145020
AMT	AMT_chr3:49422103:49422257:-@chr3:49421471:49421572:-@chr3:49422360:49422460:-	SE	protein_coding	chr3:49421572-49422103:49422257-49422360:-	Start_codon	0.212378	Non-NMD	ENSG00000145020
AMT	AMT_chr3:49418970:49419151:-@chr3:49417617:49417718:-@chr3:49419259:49419359:-	SE	protein_coding	chr3:49417718-49418970:49419151-49419259:-	ORF_changing	0.370776	Non-NMD	ENSG00000145020
AMT	AMT_chr3:49418166:49418228:-@chr3:49417872:49417973:-@chr3:49418970:49419070:-	SE	protein_coding	chr3:49417973-49418166:49418228-49418970:-	NMD_in	0.392031	NMD	ENSG00000145020
AMT	AMT_chr3:49421981:49422049:-@chr3:49421471:49421572:-@chr3:49422360:49422460:-	SE	protein_coding	chr3:49421572-49421981:49422049-49422360:-	NMD_in	0.197097	NMD	ENSG00000145020
AMT	AMT_chr3:49419259:49419335:-@chr3:49419050:49419151:-@chr3:49419709:49419809:-	SE	protein_coding	chr3:49419151-49419259:49419335-49419709:-	ORF_changing	0.559125	Non-NMD	ENSG00000145020
AMT	AMT_chr3:49419259:49419393:-@chr3:49419050:49419151:-@chr3:49419709:49419809:-	SE	protein_coding	chr3:49419151-49419259:49419393-49419709:-	NMD_ex	0.2736	NMD	ENSG00000145020
AMT	AMT_chr3:49419259:49419405:-@chr3:49417617:49417718:-@chr3:49419709:49419809:-	SE	protein_coding	chr3:49417718-49419259:49419405-49419709:-	ORF_changing	0.324022	Non-NMD	ENSG00000145020
AMT	AMT_chr3:49420210:49420342:-@chr3:49419687:49419788:-@chr3:49422103:49422203:-	SE	protein_coding	chr3:49419788-49420210:49420342-49422103:-	ORF_preserving	0.0272362	Non-NMD	ENSG00000145020
AMT	AMT_chr3:49419709:49419788:-@chr3:49419050:49419151:-@chr3:49422103:49422203:-	SE	protein_coding	chr3:49419151-49419709:49419788-49422103:-	NMD_in	0.500774	NMD	ENSG00000145020
AMT	AMT_chr3:49419259:49421572:-@chr3:49419050:49419151:-@chr3:49422103:49422203:-	SE	protein_coding	chr3:49419151-49419259:49421572-49422103:-	NMD_in	0.381547	NMD	ENSG00000145020
AMT	AMT_chr3:49417932:49417973:-@chr3:49417617:49417718:-@chr3:49418970:49419070:-	SE	protein_coding	chr3:49417718-49417932:49417973-49418970:-	ORF_changing	0.259154	Non-NMD	ENSG00000145020
AMT	AMT_chr3:49421959:49422049:-@chr3:49421471:49421572:-@chr3:49422360:49422460:-	SE	protein_coding	chr3:49421572-49421959:49422049-49422360:-	NMD_in	0.139885	NMD	ENSG00000145020
AMY2A	AMY2A_chr1:103619553:103619784:+@chr1:103619007:103619108:+@chr1:103620550:103620650:+	SE	protein_coding	chr1:103619108-103619553:103619784-103620550:+	ORF_preserving	0.390559	Non-NMD	ENSG00000243480
AMY2B	AMY2B_chr1:103565434:103565594:+@chr1:103555008:103555109:+@chr1:103571556:103571656:+	SE	protein_coding	chr1:103555109-103565434:103565594-103571556:+	5UTR	Inf	Non-NMD	ENSG00000240038
AMY2B	AMY2B_chr1:103577489:103577608:+@chr1:103575439:103575540:+@chr1:103577719:103577819:+	SE	protein_coding	chr1:103575540-103577489:103577608-103577719:+	NMD_ex	0.402811	NMD	ENSG00000240038
AMZ1	AMZ1_chr7:2709074:2709244:+@chr7:2708615:2708716:+@chr7:2709639:2709739:+	SE	protein_coding	chr7:2708716-2709074:2709244-2709639:+	ORF_changing	0.214541	Non-NMD	ENSG00000174945
AMZ2	AMZ2_chr17:68250793:68250967:+@chr17:68250369:68250470:+@chr17:68251049:68251149:+	SE	protein_coding	chr17:68250470-68250793:68250967-68251049:+	ORF_preserving	-0.0561674	Non-NMD	ENSG00000196704
AMZ2	AMZ2_chr17:68249010:68249096:+@chr17:68248604:68248705:+@chr17:68250187:68250287:+	SE	protein_coding	chr17:68248705-68249010:68249096-68250187:+	5UTR	Inf	Non-NMD	ENSG00000196704
AMZ2	AMZ2_chr17:68249010:68249096:+@chr17:68248604:68248705:+@chr17:68250359:68250459:+	SE	protein_coding	chr17:68248705-68249010:68249096-68250359:+	NMD_in	0.509987	NMD	ENSG00000196704
AMZ2	AMZ2_chr17:68250793:68250967:+@chr17:68250379:68250480:+@chr17:68251049:68251149:+	SE	protein_coding	chr17:68250480-68250793:68250967-68251049:+	#N/A	#N/A	#N/A	ENSG00000196704
AMZ2P1	AMZ2P1_chr17:64973241:64973517:-@chr17:64972826:64972927:-@chr17:64974554:64974654:-	SE	lncRNA	chr17:64972927-64973241:64973517-64974554:-	#N/A	#N/A	#N/A	ENSG00000291140
AMZ2P1	AMZ2P1_chr17:64973231:64973517:-@chr17:64972826:64972927:-@chr17:64975559:64975659:-	SE	lncRNA	chr17:64972927-64973231:64973517-64975559:-	#N/A	#N/A	#N/A	ENSG00000291140
AMZ2P1	AMZ2P1_chr17:64974554:64974641:-@chr17:64973416:64973517:-@chr17:64975559:64975659:-	SE	lncRNA	chr17:64973517-64974554:64974641-64975559:-	#N/A	#N/A	#N/A	ENSG00000291140
AMZ2P1	AMZ2P1_chr17:64972753:64972927:-@chr17:64972561:64972662:-@chr17:64975559:64975659:-	SE	lncRNA	chr17:64972662-64972753:64972927-64975559:-	#N/A	#N/A	#N/A	ENSG00000291140
AMZ2P1	AMZ2P1_chr17:64973241:64973517:-@chr17:64972826:64972927:-@chr17:64975559:64975659:-	SE	lncRNA	chr17:64972927-64973241:64973517-64975559:-	#N/A	#N/A	#N/A	ENSG00000291140
AMZ2P1	AMZ2P1_chr17:64973576:64973690:-@chr17:64972826:64972927:-@chr17:64974554:64974654:-	SE	lncRNA	chr17:64972927-64973576:64973690-64974554:-	#N/A	#N/A	#N/A	ENSG00000291140
AMZ2P1	AMZ2P1_chr17:64974554:64974641:-@chr17:64973416:64973517:-@chr17:64974950:64975050:-	SE	lncRNA	chr17:64973517-64974554:64974641-64974950:-	#N/A	#N/A	#N/A	ENSG00000291140
AMZ2P1	AMZ2P1_chr17:64973241:64973352:-@chr17:64972826:64972927:-@chr17:64974554:64974654:-	SE	lncRNA	chr17:64972927-64973241:64973352-64974554:-	#N/A	#N/A	#N/A	ENSG00000291140
AMZ2P1	AMZ2P1_chr17:64974554:64974641:-@chr17:64973251:64973352:-@chr17:64975559:64975659:-	SE	lncRNA	chr17:64973352-64974554:64974641-64975559:-	#N/A	#N/A	#N/A	ENSG00000291140
AMZ2P1	AMZ2P1_chr17:64974950:64975046:-@chr17:64973416:64973517:-@chr17:64975559:64975659:-	SE	lncRNA	chr17:64973517-64974950:64975046-64975559:-	#N/A	#N/A	#N/A	ENSG00000291140
AMZ2P1	AMZ2P1_chr17:64973231:64973517:-@chr17:64972826:64972927:-@chr17:64974554:64974654:-	SE	lncRNA	chr17:64972927-64973231:64973517-64974554:-	#N/A	#N/A	#N/A	ENSG00000291140
AMZ2P1	AMZ2P1_chr17:64974950:64975117:-@chr17:64973416:64973517:-@chr17:64975559:64975659:-	SE	lncRNA	chr17:64973517-64974950:64975117-64975559:-	#N/A	#N/A	#N/A	ENSG00000291140
AMZ2P1	AMZ2P1_chr17:64973231:64973352:-@chr17:64972826:64972927:-@chr17:64975559:64975659:-	SE	lncRNA	chr17:64972927-64973231:64973352-64975559:-	#N/A	#N/A	#N/A	ENSG00000291140
ANAPC1	ANAPC1_chr2:111873307:111873408:-@chr2:111872611:111872712:-@chr2:111873612:111873712:-	SE	protein_coding	chr2:111872712-111873307:111873408-111873612:-	NMD_ex	0.300226	NMD	ENSG00000153107
ANAPC10	ANAPC10_chr4:145095984:145096111:-@chr4:145081649:145081750:-@chr4:145098119:145098219:-	SE	protein_coding	chr4:145081750-145095984:145096111-145098119:-	Start_codon	Inf	Non-NMD	ENSG00000164162
ANAPC10	ANAPC10_chr4:145064571:145064692:-@chr4:144995502:144995603:-@chr4:145081659:145081759:-	SE	protein_coding	chr4:144995603-145064571:145064692-145081659:-	ORF_changing	0.00689204	Non-NMD	ENSG00000164162
ANAPC10	ANAPC10_chr4:145097687:145097760:-@chr4:145096010:145096111:-@chr4:145098119:145098219:-	SE	protein_coding	chr4:145096111-145097687:145097760-145098119:-	5UTR	Inf	Non-NMD	ENSG00000164162
ANAPC10	ANAPC10_chr4:144999256:144999294:-@chr4:144995502:144995603:-@chr4:145064571:145064671:-	SE	protein_coding	chr4:144995603-144999256:144999294-145064571:-	ORF_changing	0.030199	Non-NMD	ENSG00000164162
ANAPC10	ANAPC10_chr4:145097494:145097562:-@chr4:145096010:145096111:-@chr4:145097687:145097787:-	SE	protein_coding	chr4:145096111-145097494:145097562-145097687:-	5UTR	Inf	Non-NMD	ENSG00000164162
ANAPC11	ANAPC11_chr17:81893551:81893614:+@chr17:81891740:81891841:+@chr17:81894466:81894566:+	SE	protein_coding	chr17:81891841-81893551:81893614-81894466:+	5UTR	Inf	Non-NMD	ENSG00000141552
ANAPC11	ANAPC11_chr17:81893551:81893614:+@chr17:81891732:81891833:+@chr17:81894466:81894566:+	SE	protein_coding	chr17:81891833-81893551:81893614-81894466:+	5UTR	Inf	Non-NMD	ENSG00000141552
ANAPC11	ANAPC11_chr17:81899241:81899542:+@chr17:81894485:81894586:+@chr17:81899919:81900019:+	SE	protein_coding	chr17:81894586-81899241:81899542-81899919:+	ORF_changing	0.24936	Non-NMD	ENSG00000141552
ANAPC11	ANAPC11_chr17:81893551:81893614:+@chr17:81891762:81891863:+@chr17:81894466:81894566:+	SE	protein_coding	chr17:81891863-81893551:81893614-81894466:+	5UTR	Inf	Non-NMD	ENSG00000141552
ANAPC11	ANAPC11_chr17:81893103:81893187:+@chr17:81891740:81891841:+@chr17:81893551:81893651:+	SE	protein_coding	chr17:81891841-81893103:81893187-81893551:+	5UTR	Inf	Non-NMD	ENSG00000141552
ANAPC11	ANAPC11_chr17:81893551:81893614:+@chr17:81892005:81892106:+@chr17:81894466:81894566:+	SE	protein_coding	chr17:81892106-81893551:81893614-81894466:+	5UTR	Inf	Non-NMD	ENSG00000141552
ANAPC11	ANAPC11_chr17:81899241:81899327:+@chr17:81894485:81894586:+@chr17:81899919:81900019:+	SE	protein_coding	chr17:81894586-81899241:81899327-81899919:+	ORF_changing	0.199588	Non-NMD	ENSG00000141552
ANAPC15	ANAPC15_chr11:72111411:72111496:-@chr11:72111185:72111286:-@chr11:72112649:72112749:-	SE	protein_coding	chr11:72111286-72111411:72111496-72112649:-	5UTR	Inf	Non-NMD	ENSG00000110200
ANAPC15	ANAPC15_chr11:72111441:72111496:-@chr11:72111185:72111286:-@chr11:72112649:72112749:-	SE	protein_coding	chr11:72111286-72111441:72111496-72112649:-	5UTR	Inf	Non-NMD	ENSG00000110200
ANAPC15	ANAPC15_chr11:72111156:72111286:-@chr11:72110502:72110603:-@chr11:72112649:72112749:-	SE	protein_coding	chr11:72110603-72111156:72111286-72112649:-	Start_codon	Inf	Non-NMD	ENSG00000110200
ANAPC16	ANAPC16_chr10:72220053:72220379:+@chr10:72216037:72216138:+@chr10:72223887:72223987:+	SE	protein_coding	chr10:72216138-72220053:72220379-72223887:+	5UTR	Inf	Non-NMD	ENSG00000166295
ANAPC16	ANAPC16_chr10:72230365:72230440:+@chr10:72223955:72224056:+@chr10:72233000:72233100:+	SE	protein_coding	chr10:72224056-72230365:72230440-72233000:+	ORF_preserving	0.258264	Non-NMD	ENSG00000166295
ANAPC5	ANAPC5_chr12:121331346:121331428:-@chr12:121330571:121330672:-@chr12:121335532:121335632:-	SE	protein_coding	chr12:121330672-121331346:121331428-121335532:-	NMD_ex	0.619543	NMD	ENSG00000089053
ANAPC5	ANAPC5_chr12:121347801:121347881:-@chr12:121346904:121347005:-@chr12:121352133:121352233:-	SE	protein_coding	chr12:121347005-121347801:121347881-121352133:-	NMD_ex	0.342289	NMD	ENSG00000089053
ANAPC5	ANAPC5_chr12:121309969:121310011:-@chr12:121309762:121309863:-@chr12:121318276:121318376:-	SE	protein_coding	chr12:121309863-121309969:121310011-121318276:-	NMD_in	0.366945	NMD	ENSG00000089053
ANAPC5	ANAPC5_chr12:121330582:121330672:-@chr12:121328396:121328497:-@chr12:121335532:121335632:-	SE	protein_coding	chr12:121328497-121330582:121330672-121335532:-	#N/A	#N/A	#N/A	ENSG00000089053
ANAPC5	ANAPC5_chr12:121331226:121331428:-@chr12:121330571:121330672:-@chr12:121335532:121335632:-	SE	protein_coding	chr12:121330672-121331226:121331428-121335532:-	#N/A	#N/A	#N/A	ENSG00000089053
ANAPC5	ANAPC5_chr12:121351059:121351203:-@chr12:121347780:121347881:-@chr12:121352133:121352233:-	SE	protein_coding	chr12:121347881-121351059:121351203-121352133:-	ORF_preserving	0.0648318	Non-NMD	ENSG00000089053
ANAPC7	ANAPC7_chr12:110377392:110377617:-@chr12:110376115:110376216:-@chr12:110381751:110381851:-	SE	protein_coding	chr12:110376216-110377392:110377617-110381751:-	ORF_preserving	0.0420556	Non-NMD	ENSG00000196510
ANAPC7	ANAPC7_chr12:110388511:110388623:-@chr12:110387791:110387892:-@chr12:110395100:110395200:-	SE	protein_coding	chr12:110387892-110388511:110388623-110395100:-	NMD_ex	0.202825	NMD	ENSG00000196510
ANAPC7	ANAPC7_chr12:110396265:110396452:-@chr12:110395119:110395220:-@chr12:110403526:110403626:-	SE	protein_coding	chr12:110395220-110396265:110396452-110403526:-	NMD_ex	0.265249	NMD	ENSG00000196510
ANGEL1	ANGEL1_chr14:76804374:76804415:-@chr14:76803811:76803912:-@chr14:76806415:76806515:-	SE	protein_coding	chr14:76803912-76804374:76804415-76806415:-	NMD_in	0.298771	NMD	ENSG00000013523
ANGEL1	ANGEL1_chr14:76810088:76810254:-@chr14:76809542:76809643:-@chr14:76812763:76812863:-	SE	protein_coding	chr14:76809643-76810088:76810254-76812763:-	NMD_in	0.366836	NMD	ENSG00000013523
[truncated: 113,611 more rows]

## Sheet: S6b
Supplemental Table 6b. Human GENCODE v43 AS-NMD prediction
AS.Type	SUPPA.AS	EANMD.Predicted	NMD_in	NMD_in.gene	NMD_in.pLI0.9	NMD_in.pLI0.9.gene	NMD_ex	NMD_ex.gene	NMD_ex.pLI0.9	NMD_ex.pLI0.9.gene	ORF Preserving	ORF Changing
SE	56983	43055	10227	5513	2273	1138	6479	4222	1300	828	10565	4039
A5SS	21677	14545	4090	2801	766	245	551	475	116	100	1644	1069
A3SS	24262	13432	3805	2515	683	457	977	763	204	151	3145	1233
IR	12687	8878	6183	2611	1287	572	87	69	17	6	400	768
Total	115609	79910	24305	13440	5009	2412	8094	5529	1637	1085	15754	7109

## Sheet: Sheet16
UBE4B
TARDBP
PRDM2
DDI2
KDM1A
LYPLA2
GRHL3
MACO1
ARID1A
YTHDF2
EIF3I
LCK
RBBP4
AGO1
AGO3
MACF1
CTPS1
ATP6V0B
NASP
OSBPL9
SGIP1
SH3GLB1
RPL5
MTF2
PTBP2
CEPT1
SYCP1
SETDB1
SNX27
TRIM46
LMNA
NCSTN
ATP1B1
CEP350
SMG7
CDC73
MDM4
NFASC
FBXO28
ACTN2
RYR2
FMN2
UBE2J2
GNB1
PANK4
DNAJC11
RERE
MTOR
ZBTB17
CAPZB
USP48
EYA3
PABPC4
HIVEP3
SLC2A1
TUT4
LRP8
NDC1
JAK1
ANKRD13C
CSDE1
NOTCH2
ARNT
POGZ
RORC
DENND4B
CRTC2
CLK2
ARHGEF2
CCT3
MEF2D
DCAF8
COPA
ARHGAP30
COP1
GLUL
RBBP5
WDR26
SIPA1L2
HNRNPU
AHCTF1
MYT1L
ADAM17
PUM2
MEMO1
SOS1
CALM2
PSME4
CCDC88A
USP34
XPO1
POLR1A
KANSL3
TMEM131
CRACDL
ANAPC1
IWS1
NR4A2
BAZ2B
LRP2
ATF2
SESTD1
STAT1
HECW2
HSPD1
USP37
EPHA4
CUL3
ILKAP
DDX1
NCOA1
RAB10
ZNF512
SPAST
BIRC6
PAPOLG
REL
AFTPH
MEIS1
ARHGAP25
ZNF638
RANBP2
ACTR3
DPP10
PTPN4
GLI2
KIF5C
UBR3
AGPS
ZC3H15
GLS
MOB4
ARPC2
SPEG
PSMD1
UBE2F
ATG4B
SLC6A1
SLC6A6
UBE2E2
RARB
CNOT10
WDR48
CTNNB1
RBM6
RBM5
NISCH
CACNA1D
ROBO2
CD86
SEC61A1
ARMC8
U2SURP
SKIL
PIK3CA
FXR1
EIF4G1
SENP2
EIF4A2
OPA1
SRGAP3
ANKRD28
TOP2B
SETD2
SMARCC1
USP19
TWF2
BAP1
PBRM1
TASOR
ARF4
FOXP1
GSK3B
GATA2
ISY1
PLXND1
TOPBP1
RAB6B
RYK
PIK3CB
COPB2
TFDP2
XRN1
PDCD10
TBL1XR1
TRA2B
ACAP2
UBXN7
DLG1
CTBP1
CRMP1
WDR1
PDS5A
FRYL
G3BP2
CNOT6L
HNRNPD
LIN54
DNAJB14
LEF1
PLRG1
NSD2
ADD1
HTT
UBE2K
LIMCH1
GABRB1
COPS4
NFKB1
ANK2
JADE1
NAA15
ABCE1
EDNRA
RPS3A
TRIM2
TMEM131L
KLHL2
MARCHF6
PDZD2
SKP2
SLC1A3
ZNF131
NNT
DDX4
RGS7BP
ERBIN
PIK3R1
SCAMP1
KCNN2
DMXL1
SNX2
DDX46
KDM3B
CTNNA1
ANKHD1
GRIA1
DOCK2
NPM1
NSD1
TRIM41
CTNND2
MTMR12
ZFR
PRLR
PAIP1
IL6ST
PDE4D
ADAMTS6
FAM169A
ARRDC3
CHD1
LOX
ZNF608
RAPGEF6
IRF1
AFF4
CDC23
ETF1
HSPA9
DIAPH1
DPYSL3
CSNK1A1
CAMK2A
HNRNPH1
FLT4
CDYL
HIVEP1
C6orf136
BRPF3
FOXP4
PTK7
CUL9
TMEM63B
RUNX2
PHF3
SENP6
ZNF292
ESR1
TULP4
KIF13A
GABBR1
BAG6
RXRB
GRM4
USP49
XPO5
SNAP91
CCNC
ATG5
CDK19
REV3L
PTPRK
REPS1
TCP1
PDE10A
EIF3B
SP4
SEPTIN7
AUTS2
GTF2IRD1
PTPN12
DMTF1
ANKIB1
TRRAP
COPS6
PRKAR2B
FOXP2
MET
ST7
ING3
SND1
MKLN1
CUL1
ACTR3B
IGF2BP3
PSMA2
ACHE
RELN
ATXN7L1
NAMPT
FAM131B
PRKAG2
KMT2C
FGFR1
RB1CC1
STAU2
VIRMA
PABPC1
AZIN1
ANGPT1
ATAD2
CYRIB
AGO2
PTK2
INTS10
PPP2R2A
NRG1
MAK16
IKBKB
VDAC3
FNTA
CHD7
YTHDF3
WWP1
INTS8
GRHL2
ADGRB1
SMARCA2
UHRF2
UBAP1
TESK1
CLTA
NTRK2
DAPK1
SPIN1
NCBP1
DAB2IP
RABGAP1
DNM1
PTPA
EHMT1
VCP
PAX5
HNRNPK
PTCH1
ERP44
PHF19
RAB14
DENND1A
GOLGA2
RAPGEF1
TSC1
BRD3
CAMSAP1
ABCA2
LARP4B
NRP1
CUL2
SGMS1
JMJD1C
HERC4
CAMK2G
KCNMA1
GRID1
OGA
ACTR1A
HSPA12A
FGFR2
ZMYND11
GTPBP4
CELF2
SUV39H2
MLLT10
RAB18
RET
MAPK8
HNRNPH3
CCAR1
HK1
SEC24C
KAT6B
HELLS
LCOR
TAF5
ADD3
SHOC2
ATRNL1
PSMD13
BRSK2
PGAP2
RRM1
EIF3F
IPO7
GTF2H1
API5
SERPING1
ZDHHC5
CTNND1
DPF2
PCNX3
NPAS4
GRK2
RPS3
CUL5
KMT2A
HMBS
TBCEL
PKNOX2
VPS26B
NUP98
DENND2B
PSMA1
PAX6
WT1
FBXO3
PHF21A
AMBRA1
CELF1
FNBP4
OSBP
DDB1
CPSF7
GANAB
NXF1
SF1
SYVN1
RELA
KMT5B
RAB6A
RSF1
GAB2
PICALM
DCUN1D5
SIK3
BCL9L
HSPA8
CACNA1C
PHC1
ATF7IP
STRAP
PLEKHA5
STK38L
SPATS2
DIP2B
ACVR1B
ESPL1
COPZ1
LRP1
USP15
MDM2
CCT2
CNOT2
ZDHHC17
NAV3
PLXNC1
HSP90B1
HCFC2
PTPN11
HNF1A
MLXIP
KMT5A
TNFRSF1A
CHD4
LPCAT3
EPS8
SOX5
DENND5B
SLC38A2
HDAC7
KMT2D
ATF7
SARNP
SMARCC2
ANKRD52
CS
PAN2
STAT2
NEMP1
STAT6
R3HDM2
DCTN2
NAP1L1
EEA1
SART3
SVOP
GIT2
NAA25
MED13L
TAOK3
CIT
KDM2B
ZCCHC8
RSRC2
NUP58
POMP
TPP2
TNFSF13B
ARHGEF7
CUL4A
TFDP1
RNF31
G2E3
SCFD1
ARHGAP5
SRP54
PSMA6
PRPF39
ATL1
PSMC6
PSMA3
DAAM1
HIF1A
GPHN
RBM25
PSEN1
YLPM1
PSMC1
CALM1
PAPOLA
CCNK
EVL
YY1
PPP2R5C
DYNC1H1
RCOR1
EIF5
INF2
PACS2
MTA1
PRMT5
PSMB5
HECTD1
BAZ1A
NFKBIA
OTX2
RTN1
PPP2R5E
ACTN1
RPS6KA5
ITPK1
PPP1R13B
PDIA3
USP8
SNX1
KIF23
ARIH1
FBXO22
IREB2
MORF4L1
IQGAP1
FURIN
CHD2
IGF1R
GABRB3
MEIS2
RASGRP1
INO80
TTBK2
TP53BP1
FRMD5
DMXL2
MYO5A
RFX7
ADAM10
SLTM
CSNK1G1
DPP8
RPL4
PARP6
ENSG00000260836
CPEB1
NTRK3
TSC2
UBN1
ATXN2L
MAZ
CORO1A
FUS
GNAO1
RSPRY1
NFATC3
NFAT5
PLCG2
USP10
IRF8
PKD1
ADCY9
USP7
GRIN2A
ZC3H7A
MARF1
XPO6
TBC1D10B
VPS35
CNOT1
CDH8
ATP6V0D1
RANBP10
AP1G1
PITPNA
PRPF8
ANKFY1
CAMTA2
DERL2
DLG4
PHF23
MYH10
COPS3
PHF12
MYO18A
MED1
SMARCE1
DNAJC7
STAT5B
HDAC5
EFTUD2
CDC27
MBTD1
MTMR4
USP32
APPBP2
DDX5
CYTH1
NPLOC4
P4HB
CSNK1D
PAFAH1B1
EIF4A1
MAP2K4
ARHGAP44
NF1
ATP6V0A1
PSME3
NMT1
NPEPPS
UBE2Z
KAT7
XYLT2
LUC7L3
CLTC
VMP1
TLK2
DCAF7
DDX42
PSMC5
PITPNC1
NUP85
RPTOR
USP14
SMCHD1
PTPRM
ANKRD12
GREB1L
RMC1
ASXL3
DCC
MALT1
ZNF236
THOC1
PPP4R1
PTPN2
B4GALT6
NOL4
PIAS2
RPL17
TCF4
AP3D1
MAP2K2
DPP9
SAFB2
LONP1
RANBP3
RFX2
DNMT1
RAVER1
CACNA1A
ADGRL1
WIZ
EPS15L1
FKBP8
SUGP1
MAP4K1
FBL
NUMBL
POU2F2
GSK3A
PRKD2
ZC3H4
ZNF541
PTBP1
DAZAP1
CSNK1G2
PIAS4
CHAF1A
SAFB
ILF3
SMARCA4
MAST1
BABAM1
FCHO1
MAU2
GATAD2A
KMT2B
HNRNPUL1
CLPTM1
RELB
VASP
CALM3
SAE1
PPFIA3
PPP2R1A
CNOT3
TTYH1
BRSK1
PLCB1
POFUT1
ITCH
PHF20
DLGAP4
SLC12A5
ARFGEF2
RAE1
ADNP
HUNK
IFNGR2
ITSN1
MORC3
PKNOX1
PAXBP1
ERG
BRWD1
MICAL3
UFD1
PRR14L
LARGE1
SULT4A1
PLXNB2
SBF1
SEPTIN5
MED15
MTMR3
GTPBP1
EP300
MSL3
OFD1
PPEF1
PDHA1
CNKSR2
SMS
POLA1
GK
CYBB
USP9X
DDX3X
KDM6A
PORCN
WAS
HDAC6
APEX2
MED12
NLGN3
NONO
OGT
ATP7A
PRPS1
ATG4A
ALG13
WDR44
XIAP
STAG2
SLC25A14
INTS6L
MTM1
OPN1LW
DKC1
FANCB
SH3KBP1
RPS6KA3
DMD
RPGR
CASK
GRIPAP1
WDR45
SYP
FOXP3
HUWE1
ALAS2
ARHGEF9
LAS1L
IL2RG
ZMYM3
HDAC8
ATRX
BTK
GLA
RBM41
CUL4B
SMARCA1
AIFM1
MOSPD1
HAUS7
ARHGAP4
HCFC1
IRAK1
G6PD
GAB3
UTY

## Sheet: Sheet15
PUSL1
ATAD3B
ATAD3A
CALML6
PRKCZ
ESPN
THAP3
PER3
CA6
UBE4B
TARDBP
CLCN6
TNFRSF8
TNFRSF1B
VPS13D
PDPN
PRDM2
DDI2
PLEKHM2
TMEM82
CLCNKB
CROCC
CDC42
KDM1A
LYPLA2
GRHL3
RHD
TMEM50A
MACO1
MAN1C1
CNKSR1
ARID1A
THEMIS2
YTHDF2
HCRTR1
TMEM39B
EIF3I
LCK
HDAC1
RBBP4
AGO1
AGO3
SH3D21
DNALI1
MACF1
PPIE
CTPS1
CCDC30
C1orf50
ST3GAL3
ATP6V0B
ARMH1
PLK3
BTBD19
UROD
TOE1
AKR1A1
NASP
RAD54L
NSUN4
FAAH
CYP4B1
CMPK1
SLC5A9
OSBPL9
ZYG11A
SCP2
CPT2
TCEANC2
ACOT11
MROH7
PCSK9
C8A
FGGY
HOOK1
ALG6
UBE2U
CACHD1
RAVER2
SGIP1
MIER1
IL23R
IL12RB2
ACADM
IFI44L
IFI44
SH3GLB1
BTBD8
RPAP2
RPL5
MTF2
CCDC18
PTBP2
SNX7
SLC35A3
ENSG00000283761
TRMT13
CDC14A
AMY2B
GPSM2
ELAPOR1
CYB561D1
AMPD2
GSTM4
GSTM1
CEPT1
CHIA
ATP5PB
DDX20
WNT2B
DCLRE1B
SYCP1
NBPF26
GPR89A
NUDT17
POLR3GL
CHD1L
PDE4DIP
NBPF19
CIART
TARS2
SETDB1
PRUNE1
SNX27
SNAPIN
SLC27A3
HAX1
AQP10
TDRD10
FLAD1
DCST1
ADAM15
SLC50A1
TRIM46
HCN3
MSTO1
RAB25
LMNA
PMF1
BCAN
METTL25B
NTRK1
NCSTN
VANGL2
KLHDC9
PPOX
NDUFS2
DUSP12
ATF6
MPZL1
ATP1B1
C1orf112
GORAB
FMO2
DARS2
TOR3A
AXDND1
CEP350
QSOX1
RGSL1
SMG7
TSEN15
PLA2G4A
CDC73
IGFN1
RNPEP
PPP1R12B
MDM4
NFASC
TMCC2
CDK18
MFSD4A
IL24
CR2
CAMK1G
TRAF3IP3
DTL
NENF
TATDN3
RPS6KC1
SMYD2
KCNK2
LYPLAL1
MARK1
MIA3
FBXO28
DNAH14
PSEN2
GUK1
OBSCN
TSNAX-DISC1
DISC1
NTPCR
TBCE
GPR137B
LGALS8
ACTN2
MTR
RYR2
FMN2
WDR64
EXO1
CATSPERE
EFCAB2
CNST
TNFRSF4
UBE2J2
INTS11
CDK11B
NADK
GNB1
PANK4
CEP104
NPHP4
ICMT
TNFRSF25
NOL9
DNAJC11
RERE
ENO1
DFFA
MASP2
MTOR
MTHFR
ZBTB17
FAM131C
EPHA2
ARHGEF19
CPLANE2
EMC1
AKR7A2
CAPZB
KIF17
USP48
HSPG2
ASAP3
RHCE
UBXN11
CRYBG2
ZNF683
EYA3
MECR
PEF1
SPOCD1
BSDC1
YARS1
AK2
ZMYM6
KIAA0319L
FHL3
PABPC4
TRIT1
PPT1
COL9A2
HIVEP3
ZMYND12
SLC2A1
ELOVL1
ERI3
TMEM53
MUTYH
TESK2
CCDC163
CCDC17
POMGNT1
CYP4A11
PDZK1IP1
TRABD2B
SPATA6
BEND5
TTC39A
EPS15
NRDC
TUT4
LRP8
NDC1
YIPF1
CYB5RL
FYB2
MYSM1
CYP2J2
DOCK7
ITGB3BP
JAK1
DNAI4
C1orf141
DEPDC1
ANKRD13C
PIGK
USP33
ADGRL4
TTLL7
CTBS
ODF2L
SELENOF
GTF2B
HFM1
GLMN
DNTTIP2
FRRS1
DPH5
VAV3
SLC25A24
HENMT1
AKNAD1
CLCC1
CFAP276
GSTM3
LRIF1
DRAM2
ST7L
ENSG00000271810
BCL2L15
AP4B1
BCAS2
AMPD1
CSDE1
SIKE1
NOTCH2
PRKAB2
ACP6
NBPF14
MTMR11
ANP32E
CTSS
ARNT
SEMA6C
SELENBP1
POGZ
RORC
DENND4B
CRTC2
TPM3
PBXIP1
DCST2
MUC1
THBS3
ENTREP3
CLK2
YY1AP1
RIT1
ARHGEF2
CCT3
MEF2D
IQGAP3
IGSF9
DCAF8
PEX19
COPA
ARHGAP30
NR1I3
TMCO1
GPR161
NME7
SLC9C2
COP1
SEC16B
GLUL
EDEM3
KCNT2
PTPN7
UBE2T
CYB5R1
CHIT1
RBBP5
LEMD1
RAB29
PM20D1
CTSE
KCNH1
ANGEL2
PTPN14
EPRS1
TAF1A
TP53BP2
NVL
WDR26
ACBD3
SIPA1L2
PCNX2
TARBP1
RBM34
B3GALNT2
LYST
ERO1B
RGS7
OPN3
HNRNPU
AHCTF1
ZNF695
PXDN
MYT1L
EIPR1
ITGB1BP1
ADAM17
NOL10
E2F6
NBAS
WDR35
PUM2
HS1BP3
LDAH
APOB
ITSN2
DNMT3A
DTNB
HADHA
CGREF1
PREB
SLC5A6
IFT172
TRMT61B
CAPN13
CAPN14
MEMO1
FAM98A
FEZ2
SULT6B1
ATL2
SOS1
CDKL4
MAP4K3
THUMPD2
THADA
LRPPRC
PREPL
SRBD1
PIGF
CALM2
PSME4
CLHC1
MTIF2
CCDC88A
PNPT1
FANCL
USP34
XPO1
WDPCP
NFU1
SNRPG
TEX261
EXOC6B
SFXN5
DUSP11
SLC4A5
LOXL3
M1AP
GCFC2
RETSAT
GGCX
ST3GAL5
POLR1A
CHMP3
MRPS5
ANKRD36C
KANSL3
LMAN2L
ANKRD36B
TMEM131
CRACDL
TSGA10
TXNDC9
CHST10
RFX8
FHL2
UXS1
SEPTIN10
NPHP1
RGPD6
ANAPC1
RGPD8
CKAP2L
SCTR
CYP27C1
ERCC3
IWS1
LIMS2
SMPD4
NCKAP5
LCT
CACNB4
STAM2
NR4A2
CCDC148
BAZ2B
DPP4
SLC38A11
TTC21B
LRP2
CFAP210
METTL5
METTL8
SLC25A12
CHRNA1
CHN1
ATF2
LNPK
PRKRA
FKBP7
SESTD1
ZNF385B
CERKL
OSGEPL1
HIBCH
NEMP2
STAT1
HECW2
PGAP1
ANKRD44
HSPD1
TYW5
CLK1
FLACC1
TMEM237
ALS2
NDUFS1
MDH1B
C2orf80
BARD1
PECR
TMBIM1
USP37
PRKAG3
CFAP65
ABCB6
GLB1L
EPHA4
AP1S3
CUL3
SLC19A3
HJURP
RAB17
ILKAP
PER2
NDUFA10
ANKMY1
MTERF4
DTYMK
ACP1
SNTG2
TRAPPC12
IAH1
TAF1B
DDX1
MFSD2B
NCOA1
RAB10
DRC1
SLC35F6
TMEM214
ABHD1
SNX17
KRTCAP3
GCKR
ZNF512
GPN1
CLIP4
SPAST
SLC30A6
YIPF4
BIRC6
NDUFAF7
ARHGEF33
MTA3
PLEKHH2
SLC3A1
RHOQ
TTC7A
MSH6
ERLEC1
C2orf73
EML6
VRK2
PAPOLG
REL
SANBR
UGP2
AFTPH
CEP68
MEIS1
ETAA1
ARHGAP25
VAX2
ANKRD53
NAGK
ZNF638
ALMS1
STAMBP
DGUOK
MTHFD2
WDR54
INO80B
TTC31
HTRA2
SEMA4F
DNAH6
ELMOD3
SH2D6
USP39
PTCD3
MRPL35
AQP7B
CIAO1
NCAPH
FER1L5
C2orf92
VWA3B
IL1RL1
IL18RAP
SULT1C2
GCC2
RANBP2
CCDC138
RGPD5
ACOXL
MERTK
TMEM87B
RABL2A
ACTR3
DPP10
CFAP221
PTPN4
GLI2
TSN
IMP4
POTEE
RAB3GAP1
R3HDM1
UBXN4
HNMT
KYNU
KIF5C
PKP4
MARCHF7
NOSTRIN
G6PC2
UBR3
MYO3B
ERICH2
GAD1
DCAF17
DYNC1I2
HAT1
METAP1D
PDK1
SCRN3
AGPS
ITGA4
ITPRID2
DNAJC10
NUP35
FSIP2
ZC3H15
ITGAV
ANKAR
PMS1
INPP1
GLS
CCDC150
MOB4
AOX1
CASP10
CASP8
STRADB
CDK15
NOP58
CARF
NBEAL1
CYP20A1
ABI2
PIKFYVE
RPE
SPAG16
ATIC
SMARCAL1
RUFY4
ARPC2
SLC11A1
PLCD4
TTLL4
CYP27A1
WNT6
RETREG2
ZFAND2B
ANKZF1
STK16
SPEG
SLC4A3
ACSL3
COL4A3
PSMD1
ARMC9
PTMA
COPS7B
CHRND
EIF4E2
SAG
SPP2
MLPH
UBE2F
SCLY
ASB1
CAPN10
AGXT
SEPTIN2
ATG4B
CNTN4
TRNT1
SETMAR
LMCD1
MTMR14
CPNE9
OGG1
ARPC4-TTLL3
TTLL3
IL17RE
IL17RC
ENSG00000288550
CRELD1
FANCD2
SLC6A1
ATG7
PPARG
TSEN2
HDAC11
SLC6A6
CAPN7
EAF1
OXNAD1
UBE2E2
RARB
GPD1L
CNOT10
FBXL2
PDCD6IP
ARPP21
STAC
MLH1
DLEC1
SLC22A13
XYLB
WDR48
TTC21A
ZNF621
CTNNB1
VIPR1
ABHD5
TCAIM
ZKSCAN7
KIF15
TGM4
SACM1L
PTH1R
NBEAL2
KLHL18
PTPN23
ATRIP
APEH
RNF123
RBM6
RBM5
SLC38A3
GNAI2
SEMA3B
ABHD14A-ACY1
ACY1
PPM1M
GLYCTK
DNAH1
NISCH
CACNA1D
CACNA2D3
CCDC66
FLNB
PXK
SYNPR
SLC25A26
KBTBD8
ROBO2
ARL13B
ST3GAL6
NIT2
PCNP
NXPE3
DZIP3
TRAT1
ABHD10
CD200
GTPBP8
SIDT1
QTRT2
TIMMDC1
PLA1A
CFAP91
EAF2
CD86
FAM162A
PARP14
SLC49A4
[truncated: 3,423 more rows]

## Sheet: Sheet14
LCK
[truncated: 99 more rows]

[truncated: 13 more sheets: Sheet13, Sheet12, Sheet11, Sheet10, Sheet9, Sheet8, Sheet7, Sheet6, Sheet5, Sheet4, Sheet3, Sheet2, Sheet1]
