# Supplementary material for: Alternative splicing–triggered mRNA decay informs splice-switching targets for neurodevelopmental disorders
Source: J Clin Invest. 2026 Feb 12;136(8):e197271. doi: 10.1172/JCI197271 (PMC13078869; doi:10.1172/JCI197271)
Supplement: Supplemental table 7 [file jci-136-197271-s066.xlsx]

## Sheet: Table S7
Supplemental Table 7. Sequnces of primers and ASOs
Target/Name	Forward/Reverse	Sequence
Gad1	F	tgatcgctccaccaaggttc
Gad1	R	atgagaacaaacacgggtgc
Gria2	F	aggactacggcagaaggagt
Gria2	R	ccagcattgccaaaccaagg
Gria4	F	CAAAGGAGAATGTGGCAGCG
Gria4	R	AAGCCGCCAACCAGAATGTA
Oprl1	F	GGCATTGAGGGGAACTGGAG
Oprl1	R	GCCTGGGCTTTACTGGATGT
Eif4a2	F	ccgtgttctgatcactactgactt
Eif4a2	R	acctttcctcccaaatcgac
Taf1b	F	CGCTGCAGATATCCCCAACA
Taf1b	R	TGCTCTTCTGAAGGTAGCGC
Iqgap1	F	gcattatcgcccagaaacat
Iqgap1	R	cgtcagctctgtggacaaaa
Pdlim7	F	CCCCGAGGTACACTTTTGCA
Pdlim7	R	CGCCAGTCTTCGGTATCCTC
Plekha7	F	ACATTTCCTATGCCCTGGCC
Plekha7	R	CCCACCCCCATAGTACCTGA
Rock1	F	TGCGGGCAAAACTTTTGGAC
Rock1	R	TGGTACAGAAAGCCAACCTTCA
Hps5	F	CACACCAGGAAGAGGAGCAG
Hps5	R	ACACGAGGGGAGATGGAGAA
Invs	F	ACGGTGGTGGATGTCTTGAC
Invs	R	CGAAGGGATCGTTCCAGACT
Snap23	F	ctctgcatctgcccttgtaa
Snap23	R	cggctcggttgcttagatac
Alg13	F	TACTCTTGAAGCAGGAGAT
Alg13	R	CCCAGATTGAAATAGTACTG
Ctnnal1	F	CGAGGGCTGTGCTTGAAAAG
Ctnnal1	R	GCCACTCTCATCCGGTCAAA
Ahi1	F	GTATCGAGACTCCCCTCCGA
Ahi1	R	GTCTGCCCTTACTGAGCGAC
Ripk2	F	AGACATAACTTTCCTTGAGGCTGT
Ripk2	R	TCCTGTGGGGGATGATTTGC
Dffb	F	TGCATCACGTGAGCCAGAAT
Dffb	R	GGATCCGACTCTCACAGCTG
Fhod1	F	CCGTCAGTGGACAGTTCCTG
Fhod1	R	GTCATCTACCGTGGCTCCAG
Akap8	F	ACTTGTGTGACTCCAGGAAGC
Akap8	R	CTGTCAGCTGCTCGGTCC
Lpcat2	F	GGAATCGAGGAGTTTGCGGA
Lpcat2	R	GCCAGGCCGATCACATACTC
Stx3	F	ATCGAGGAAACACGGCTCAA
Stx3	R	GGACGTTGTTGGCCCTTTTC
Stag3	F	ATCCGCGCTATCTGCATTGA
Stag3	R	AATTCCCCTGCAGAAGAGGC
Stxbp2	F	GCGTCATCCGGAGCGTTAAG
Stxbp2	R	CTTCTCCGTGGGACTCAGC
Ap1g2	F	CTGAGCTCTCCGGCATCTTC
Ap1g2	R	GTGCTCCGTGGAGTATCCTG
Cacna1b	F	cgtaaagtgcaccgtcatgt
Cacna1b	R	atcctagggcctcaccactt
Gabbr1	F	cctcctcctttgagggtgtt
Gabbr1	R	cagcagctagtgccagtgag
Hace1	F	GCCTGGGGGTGGAAGTATTC
Hace1	R	TGGATCTTCTCTTTCATAGCCACT
Rnf14	F	AATGTCGGCAGAAGACCTGG
Rnf14	R	CACTCTGCCTCGGTGTTCTT
GRIA2 minigene/CH1131	F	GACGTCCCAGACTACGCT
GRIA2 minigene/CH1131	R	ggcgtggctagagtgcggaagtc
GRIA2 minigene/CH1132	F	gcggaatttacgtaGCGGCCTTA
GRIA2 minigene/CH1132	R	tgcattctttgccaccttcat
GRIA2 minigene/CH1067	F	ccttgcgacaccatgaaagt
GRIA2 minigene/CH438	R	gggggcggaatttacgtaGC
GRIA2/qPCR_1.R2	R	CGAGGTTAACCGCATTTCTTAATGA
GRIA2/qPCR_2.R2	R	TGCAAGATTTACTGGGGTTCTTAATG
GRIA2CH1133	ASO	TGCATTTTCCTTTCCCCAAA
GRIA2CH1134	ASO	TCAAAGTGCATTTTCCTTTC
GRIA2CH1135	ASO	AGAAATTCAAAGTGCATTTT
GRIA2CH1136	ASO	CAAAGAGTTAACTACATAGT
GRIA2CH1137	ASO	GGAATACAAAGAGTTAACTA
GRIA2CH1138	ASO	AAAATAGGAATACAAAGAGT
GRIA2CH1139	ASO	TGTGACTCCACTAAAAAAAA
GRIA2CH1140	ASO	AAATAACAGTGTCTTGAATG
GRIA2CH1141	ASO	ACAAACAAATAACAGTGTCT
GRIA2CH1142	ASO	TCCACAACAAACAAATAACA
GRIA2CH1143	ASO	CTCACATCCACAACAAACAA
GRIA2CH1144	ASO	TACAGCAATGTACTCACATC
GRIA2CH1147	ASO	AAAGGAAAGAGTGCTAATAT
GRIA2CH1148	ASO	GCATAACAAAAAGAAAATAA
GRIA2CH1149	ASO	GGTAGAGCATAACAAAAAGA
GRIA2CH1150	ASO	TAAGGTGGTAGAGCATAACA
GRIA2CH1151	ASO	TGAAACTTTGGGTAAGGTGG
GRIA2CH1152	ASO	GAGATGTGTGCAAAGAAATT
GRIA2CH1153	ASO	TAGTAAAGAGATGTGTGCAA
GRIA2CH1154	ASO	ACTACATAGTAAAGAGATGT
GRIA2CH1155	ASO	AGTTAACTACATAGTAAAGA
GRIA2CH1156	ASO	ACAAACGACAAAATAGGAAT
GRIA2CH1157	ASO	TATTCTACAGCAATGTACTC
GRIA2CH1158	ASO	GGAGTTCTATATTCTACAGC
