# Supplementary material for: Alternative splicing–triggered mRNA decay informs splice-switching targets for neurodevelopmental disorders
Source: J Clin Invest. 2026 Feb 12;136(8):e197271. doi: 10.1172/JCI197271 (PMC13078869; doi:10.1172/JCI197271)
Supplement: Supporting data values [file jci-136-197271-s067.xlsx]

## Sheet: Fig. 1C
∆PSI	∆PSI	∆PSI	∆PSI		Log2FC(TPM)	Log2FC(TPM)	Log2FC(TPM)	Log2FC(TPM)
NMD_in	NMD_ex	ORF preserving	ORF changing		NMD_in	NMD_ex	ORF preserving	ORF changing
0.239029	-0.0960467	-0.120322	-0.128642		0.487048	0.539792	0.333074	0.145745
0.238782	-0.108837	-0.116221	-0.16121		0.661373	0.0307291	0.205524	0.147916
0.130908	-0.164753	-0.292643	0.366085		0.565576	0.795004	0.204251	-0.0866066
0.140824	-0.103122	-0.137764	0.461494		0.253601	0.115892	-0.150746	-1.00168
0.25555	-0.141472	-0.103582			-0.199064	0.581537	-0.742942
0.185889	-0.0872483	0.0871092			0.20288	0.757342	-0.363271
0.143957	-0.146423	-0.189792			0.297066	0.778166	0.927014
0.172791	-0.104249	-0.166435			0.68484	0.555622	-0.075561
0.191952	-0.167556	-0.226737			-0.070533	0.735382	-0.0319069
0.161615	-0.186031	-0.169006			0.108557	-0.541496	-0.757638
0.134885	-0.0961349	-0.0900121			-0.282905	0.467611	0.00398115
0.13021	-0.107768	-0.139857			0.130867	0.341855	-0.241029
0.154092	-0.197027	-0.0979738			0.646776	0.0779121	0.167824
0.203897	-0.205846	-0.163913			0.160915	0.721419	-0.322243
0.174685	-0.126912	-0.185487			1.15607	0.073198	0.0506661
0.138258	-0.143773	-0.152591			0.47371	0.525689	0.679997
0.162915	-0.162163	-0.327986			0.500444	0.122705	-0.219633
0.150793	-0.186461	-0.124195			-0.466703	0.440329	0.845242
0.122498	-0.175152	-0.223261			0.489813	0.26267	-0.235125
0.233881	-0.0894415	-0.198807			0.362227	0.892936	-0.0153732
0.208719	-0.116817	-0.133308			0.780365	0.278152	-0.393185
0.164003	-0.122101	-0.150864			0.867242	0.0956253	0.111054
0.198616	-0.402366	-0.137583			-1.11395	-0.144287	-0.112975
0.206712	-0.185098	-0.119721			0.353397	0.219418	0.198399
0.185558	-0.125681	-0.191724			-0.0413336	-0.000503521	0.167824
0.205648	-0.146832	0.262073			0.168198	0.239577	-0.0662196
0.162995	-0.255716	-0.241482			-0.615004	-0.35173	-0.381545
0.1322	-0.195086	-0.140724			0.68484	0.406131	-0.37556
0.294471	-0.129469	-0.11178			-0.181996	-0.792602	-0.321391
0.161554	-0.102275	-0.293734			0.445395	0.0694917	0.24754
0.130124	-0.242152	-0.370124			1.01935	0.0602719	-1.4337
0.161544	-0.132996	-0.21187			0.314232	0.546643	-0.951083
0.15895	-0.113494	-0.163368			0.332904	-0.451385	-0.0630491
0.179824	-0.123193	-0.167527			-0.289472	0.0457043	-0.255885
0.324765	-0.180603	-0.234622			0.820589	-0.360257	0.315198
0.153126	-0.191137	-0.117678			0.374734	-0.468218	-0.188988
0.196867	-0.156659	-0.179777			0.0708734	0.387657	-0.423726
0.174874	-0.618491	-0.197236			0.160915	0.385972	-0.423726
0.157437	-0.309348	-0.195004			-0.0627611	0.119247	-0.423726
0.243836	-0.14467	-0.201624			-0.572363	-0.158022	-0.0944905
0.168429	-0.100157	0.196688			0.780365	0.47225	-0.177946
0.223793	-0.123232	-0.191336			-0.99469	-0.0630491	0.103755
-0.192576	-0.126452	-0.263349			0.646776	0.57976	0.0422739
	-0.13212	-0.177748				-0.188182	0.224381
	-0.381769	-0.203199				0.516513	0.103512
	-0.0872994	-0.206643				-0.748992	-0.46378
	0.122043	-0.163612				-0.15056	-0.890141
	-0.0870055	-0.156973				0.219944	-0.12863
	-0.134151	-0.132271				0.636413	0.208293
	-0.0956318	-0.228514				0.227872	-0.469068
	-0.369392	0.222323				0.134862	0.155924
	-0.178045	0.205528				-0.239451	-0.393413
	-0.119244	-0.0996908				0.0940075	-0.102841
	-0.169912	0.191793				0.561006	-0.771992
	-0.10868	-0.278642				0.0940075	-0.0392429
	-0.211284	-0.254046				0.451025	0.0174589
	0.629532	-0.194368				-0.409668	0.0541791
	-0.23614	-0.12002				0.516513	0.26372
	-0.198504	-0.203988				-0.20765	-0.331249
	-0.804391	-0.178407				0.842873	0.445075
	-0.135836	-0.292624				0.18295	0.0742249
	-0.084009	-0.143883				0.507049	-0.307969
	-0.128943	-0.145142				0.892936	0.845242
		-0.165417					-0.121887
		-0.177324					-0.0604593
		-0.108623					0.299509
		0.12385					-0.737569
		0.153097					-0.295296
		-0.271472					-0.942835
		-0.0928034					-0.203174
		-0.204878					0.0489987
		-0.171325					-0.562769
		-0.232					-0.705824
		-0.287732					0.0742249
		0.314821					0.164263
		-0.308183					0.766184
		-0.231123					-0.204739
		0.106033					-0.480381
		-0.21275					0.469144
		-0.152314					-1.0431
		-0.198886					-1.0431
		-0.141061					-0.433735
		-0.23454					0.646182
		0.144547					-1.27941
		-0.304276					-0.656099
		-0.213981					-0.0348754
		-0.474946					-0.0432292
		-0.29735					-0.571872
		-0.820261					-0.252334
		-0.208915					0.184578

## Sheet: Fig. 2F
	E11.5_1	E11.5_2	E11.5_3	E18.5_1	E18.5_2	E18.5_3	p
Gad1	91	89	92	11	9	10	1.74741e-07
Gria2	44	48	49	14	15	13	3.53978e-05
Gria4	42	59	66	36	36	33	0.0453728
Oprl1	42	44	37	17	18	17	0.00654622
Eif4a2	44	47	41	5	5	4	0.00139917
Taf1b	70	70	68	41	42	45	0.000231746
Iqgap1	4	4	6	40	41	35	0.00113802
Pdlim7	1	1	0	99	99	100	3.12592e-09
Plekha7	0	0	0	28	23	22	0.00576695
Rock1	0	0	0	39	40	37	0.000519808
Hps5	27	23	32	78	77	79	0.00176861
Invs	4	3	4	17	18	19	0.000143384

## Sheet: Fig. 2G
	Ctrl_1	Ctrl_2	Ctrl_3	CHX_1	CHX_2	CHX_3	p
Gad1	13	12	13	40	41	41	4.81143e-07
Gria2	14	16	12	46	46	45	0.000613841
Gria4	41	35	32	76	74	74	0.00300468
Oprl1	44	28	17	68	57	66	0.0338902
Eif4a2	16	13	9	38	37	37	0.00563826
Taf1b	50	51	49	64	64	63	0.000166842
Snap23	9	7	5	38	36	35	5.88903e-05
Iqgap1	5	5	5	30	29	28	0.000578202
Pdlim7	32	36	40	50	48	55	0.00872456
Plekha7	14	18	17	33	31	23	0.03941
Rock1	20	20	23	39	39	38	0.00140447
Hps5	18	15	17	63	70	70	0.000662386
Invs	25	21	21	53	57	54	6.03249e-05
Alg13	20	30	27	70	72	70	0.00300843
Ctnnal1	44	46	45	58	59	58	0.000180471
Ahi1	13	15	17	60	59	58	6.48152e-05
Ripk2	29	34	37	40	41	48	0.0483015
Dffb	34	32	26	38	42	39	0.0454056
Fhod1	27	29	30	49	43	48	0.00376531
Akap8	40	42	45	53	56	54	0.00425079
Lpcat2	10	4	14	65	70	68	0.000423662

## Sheet: Fig. 5C
∆PSI	∆PSI	∆PSI	∆PSI		Log2FC(TPM)	Log2FC(TPM)	Log2FC(TPM)	Log2FC(TPM)
NMD_in	NMD_ex	ORF preserving	ORF changing		NMD_in	NMD_ex	ORF preserving	ORF changing
0.386076	-0.188669	-0.0619475	-0.168405		3.16141	0.516756	1.91958	0.450779
-0.330198	-0.554174	-0.0755147	-0.374883		0.774742	0.191771	1.03599	1.42892
0.40638	-0.0707212	-0.0389826	-0.355357		1.97311	1.17314	0.0278109	0.368874
0.211307	-0.265708	-0.11297	-0.180695		1.55266	0.557928	1.03644	0.973474
0.0671917	-0.296059	-0.171736	0.262902		0.129223	-0.235207	1.65863	0.675001
-0.0382625	0.138014	-0.389036	0.123017		0.687682	0.379026	0.424225	0.332523
0.235386	-0.292214	-0.0539419	-0.0531182		1.55266	1.00876	0.809551	0.768158
0.381742	-0.190107	0.0960753	0.365975		1.67323	0.937423	0.0793207	0.49905
-0.4917	-0.148319	-0.30167	-0.160483		0.509793	-0.139447	-0.633122	0.649307
0.177532	0.128602	0.192647	-0.384143		0.473174	0.379026	0.684316	0.92297
0.311622	-0.14214	-0.262309	-0.302367		1.58279	-0.139447	0.554375	0.981151
0.206635	-0.135919	-0.0640327	-0.139598		0.241714	1.1308	-0.480968	0.206094
0.125251	-0.262427	-0.108339	-0.135622		0.63572	1.0857	0.172409	-0.140203
0.136607	-0.369062	0.15316	-0.106424		0.496203	1.42539	-1.40912	-0.0827682
0.668236	-0.197324	-0.279484	-0.0676409		0.951936	1.66307	0.459157	0.659983
0.760263	-0.19952	-0.191171	0.0622672		-0.116756	1.10825	0.936898	1.58656
0.173821	-0.171647	0.139604	-0.0596485		1.0112	1.13349	-0.193925	0.46606
0.183551	-0.446485	-0.0674744	0.208277		0.419228	1.34791	0.0600606	0.803419
0.415131	-0.289879	-0.0751544			1.4629	2.01679	0.6985
-0.145959	-0.231902	-0.136008			0.64935	-0.240155	0.133461
0.0500979	-0.31381	-0.201728			0.537182	0.6593	1.17051
0.19109	-0.151211	-0.229033			-0.116202	1.45039	0.936898
0.248681	-0.101804	-0.187222			1.20953	1.03161	1.00156
-0.0921997	-0.445449	-0.126251			0.0512306	1.22503	0.243156
0.222126	-0.215822	-0.188046			0.803499	0.953291	-0.702502
0.19307	-0.213363	-0.2208			0.808078	1.05395	1.21084
0.121989	-0.44417	-0.117819			1.423	1.48337	0.0278109
0.190497	-0.35006	-0.13723			0.528466	1.10888	0.977191
-0.342143	-0.0641886	-0.21744			1.46293	0.678435	1.56777
0.216468	-0.0405858	-0.226885			0.537182	0.809551	0.16467
0.0840103	-0.0997806	-0.0830492			0.575604	2.75974	0.18272
0.587972	-0.491449	-0.291415			1.37226	0.993954	-0.0662798
0.104104	-0.0668565	-0.107537			0.846723	1.97507	0.903955
0.277245	-0.122267	-0.166618			0.537182	0.687809	0.820949
0.134685	-0.0462502	-0.207674			1.10907	0.75361	1.33738
0.190484	-0.166266	-0.216112			0.748759	1.35193	1.54801
0.037295	-0.196725	-0.177121			0.674088	1.03594	1.10032
0.259246	-0.42262	-0.0933699			1.39769	1.25029	0.809551
0.0515079	-0.229792	0.123974			0.330243	0.421568	0.324372
0.339196	-0.115231	-0.234085			0.846723	0.965031	1.73864
0.127665	-0.0712754	-0.298801			0.538026	0.26589	0.817588
0.291683	-0.276014	0.148388			0.900474	0.619314	0.332523
0.257491	-0.264531	-0.138863			0.852777	0.828552	1.1622
-0.0605893	-0.0536161	-0.0811015			0.0278109	0.26589	0.564873
0.110898	-0.223505	0.202604			1.84271	1.24718	1.89037
0.133147	-0.154034	-0.0620725			0.809778	1.42852	0.679741
0.243956	-0.0764208	-0.341959			1.42995	0.73836	1.10389
0.151012	-0.215	-0.296722			0.584541	1.4833	0.86901
0.19189	-0.301645	-0.119458			0.140241	0.114637	0.0889704
-0.425893	-0.167682	-0.20883			1.02558	1.37662	0.450779
0.228488	-0.249505	-0.110401			1.51377	1.29443	0.488571
0.110607	-0.130611	-0.049507			1.01879	1.41398	0.302782
0.185668	-0.648058	-0.244637			1.15799	1.0336	0.459315
0.348202	-0.50888	-0.0979221			1.43048	0.928488	0.604699
0.15265	-0.219093	-0.0908676			0.460778	1.9792	0.610034
-0.167542	-0.567	-0.079599			1.00598	1.95574	1.10657
0.13175	-0.555327	-0.197769			0.304407	0.898873	1.99876
0.1645	-0.256207	-0.215739			0.238943	1.02874	1.03644
0.0902375	-0.0717095	-0.376261			0.456831	0.831115	1.29443
0.0550068	-0.0294174	0.0605855			-0.313764	1.27679	0.747853
0.0660048	-0.206614	-0.217037			0.881543	0.109068	1.21863
-0.209316	-0.336086	-0.113442			1.63752	1.11695	0.111223
0.123035	-0.108481	-0.178937			1.11126	0.914762	0.33965
0.0733535	-0.175946	-0.11878			0.358025	-0.186328	-0.104765
0.15017	-0.337108	-0.123113			0.412186	1.35502	0.814364
-0.140968	-0.150782	-0.211584			1.63752	1.03837	0.671182
0.233171	-0.456706	-0.141556			0.327709	0.462418	0.89843
0.225787	-0.158842	-0.156451			0.477864	-1.23538	1.18184
-0.100332	-0.0779034	-0.209794			0.0124394	1.04727	0.302791
0.260833	-0.20867	-0.216436			1.66307	-0.0746247	0.947406
0.033985	-0.1227	-0.336986			0.639618	1.11396	0.360701
0.072987	-0.171116	0.129718			1.46975	1.50364	0.410509
0.131379	-0.161446	-0.143918			0.831611	0.767722	1.0393
0.269392	-0.257283	-0.0674194			0.327709	0.201554	0.0278109
0.310213	-0.339796	-0.0365415			0.80663	1.40091	1.03837
0.0355718	-0.245605	0.514102			0.911012	0.85426	-0.667354
0.425657	-0.115441	-0.051334			1.24134	0.325877	0.654166
0.105299	-0.349163	0.0936529			0.926853	1.01965	0.325897
0.308491	-0.142178	-0.684814			0.858337	0.85113	-0.426768
-0.345657	-0.246315	-0.194424			1.02558	0.549988	0.798466
-0.470378	0.527177	-0.232225			0.296529	1.06637	0.359042
0.145656	-0.343348	0.0386016			0.855526	0.596562	0.365707
0.0346408	-0.243442	-0.12602			0.884943	0.549988	0.0129085
0.261463	-0.412668	-0.351327			0.889881	1.28931	0.581855
0.0274221	-0.330334	-0.058635			0.83054	0.907342	1.29239
0.0432068	-0.201639	-0.116058			-0.130009	1.20953	-0.522002
0.105306	-0.142762	-0.0834492			1.03836	1.37771	0.977289
0.253582	-0.143706	-0.062174			1.62615	1.46293	-0.17206
0.133883	-0.159328	0.0515647			0.855526	1.22236	1.81102
0.0643867	-0.175966	-0.167195			1.63728	0.935246	0.780389
-0.153643	-0.185415	-0.0574821			0.595432	0.897295	-0.145131
0.0456534	-0.166701	0.159877			0.75042	0.916766	0.212385
0.086143	-0.180297	-0.0507046			0	0.935282	0.18272
0.0775362	-0.156948	0.0952106			0.379269	0.551282	0.506062
0.174851	-0.0993931	-0.0873934			1.35229	0.787445	0.446857
0.0568151	-0.12068	-0.161192			0.587568	1.51769	1.28033
0.152015	-0.287677	-0.222631			0.742312	1.00833	1.51448
0.0550974	-0.0881371	0.148162			1.53873	0.882239	0.941055
0.0548774	-0.145255	-0.227383			0.984718	1.92438	0.208797
0.0440563	-0.139314	0.0315143			0.080584	0.237501	0.692357
0.107146	-0.13952	-0.0475082			0.547052	1.62291	1.74459
0.208071	-0.105955	-0.129865			1.55996	1.04635	0.302791
0.149437	-0.0555018	-0.262858			0.562171	0.429299	0.604173
0.0370726	-0.251351	0.217214			-0.292967	0.17603	-0.472029
0.171853	-0.0950057	-0.184191			1.41248	0.477674	1.67822
0.0728379	-0.238261	-0.11345			0.657587	1.6359	0.812679
0.0767536	-0.265628	-0.246818			0.584541	1.08981	0.63851
0.143391	-0.287037	-0.0583122			0.68375	1.27722	0.18272
0.331755	-0.154532	-0.226637			1.87482	0.613454	0.540171
0.0566129	-0.104743	-0.103399			0.88168	0.237142	0.282678
0.0993217	-0.183701	-0.0994814			1.27679	0.926106	0.611288
0.150302	-0.292269	-0.076563			0.861807	1.17015	1.10231
0.180034	-0.139971	0.106191			0.904496	0.66071	0.137547
0.47785	-0.154419	-0.226926			1.10389	2.40668	1.33612
0.124133	-0.117374	-0.224153			0.694534	1.72867	0.665142
-0.181792	-0.124358	-0.199479			0.641919	0.45004	0.243156
0.0728153	-0.0938048	0.130428			0.201554	0.674088	0.429299
0.138798	-0.311259	-0.0802921			1.06563	0.302048	1.20837
0.235629	-0.27865	-0.0929176			1.62291	-0.157528	0.289573
0.050976	-0.107998	0.11159			1.18932	1.05487	0.232356
-0.105118	-0.249601	-0.280896			0.190266	1.58694	0.948937
0.0803196	-0.194709	-0.369493			1.03062	1.18184	-0.164109
-0.0650997	-0.141896	-0.0978566			-0.218541	0.874718	1.00644
0.125491	-0.234429	-0.555861			1.06458	0.493004	0.373166
0.0264114	-0.195649	-0.315772			0.943668	-0.610495	0.632322
0.407738	-0.209436	-0.200067			0.722396	1.97135	0.411146
0.149745	-0.355813	-0.243161			1.04061	1.38798	0.916945
0.103816	-0.162515	-0.172627			1.40879	1.13943	1.55124
0.0746545	-0.125103	-0.149781			1.63683	0.515191	1.02458
0.176792	-0.186002	-0.291732			0.944412	1.13453	0.489953
0.154247	-0.159308	-0.090641			1.06836	0.608559	1.30835
0.272637	-0.17452	-0.290078			0.983181	0.817687	1.03062
0.406857	-0.103323	-0.134349			1.49961	1.44451	1.42594
0.101466	-0.286389	-0.0887747			0.990584	0.687853	0.227107
0.0810234	-0.115773	-0.314335			1.18932	1.10845	-0.918506
0.112917	-0.509912	0.134826			0.990584	1.23314	-0.346448
0.24601	-0.068524	-0.0789053			-0.0192119	0.308816	0.235789
0.0776319	-0.135892	-0.188528			1.18119	0.743501	0
0.41819	-0.118918	0.565334			1.87482	1.35471	1.57982
0.296117	-0.144983	-0.310386			1.15543	1.05945	1.44659
-0.190237	-0.0641385	0.097222			0.601902	0.616941	0.44844
-0.013	-0.0786122	0.078355			1.4495	1.23649	0.728255
-0.0281422	-0.159179	-0.238699			0.284408	1.53442	0.332503
0.108923	-0.0545058	0.106646			0.809303	1.0478	0.133461
-0.143166	-0.209788	0.618583			1.20579	-0.0447172	0.264089
0.13254	-0.103002				0.694933	0.0776241
0.147777	-0.190187				1.04836	0.303685
0.117918	-0.499409				0.6476	1.08524
0.246622	-0.1212				0.960039	0.215396
0.104171	-0.289123				0.192889	1.35057
0.073518	-0.0950242				1.85678	0.63572
-0.27138	-0.177295				1.33353	0.912155
0.299511	-0.196073				0.775945	1.14846
0.25981	-0.162351				1.95841	1.43516
0.151499	-0.2687				1.54243	1.24791
0.220912	-0.146878				0.108763	0.103951
0.236986	-0.257242				0.214895	0.88015
0.0684453	-0.209796				1.32461	1.50349
0.248022	-0.177815				0.393701	2.01679
0.176228	-0.132127				0.95253	0.368861
0.30227	-0.206911				-0.431039	1.42965
0.0462113	-0.063402				0.161264	0.670548
0.176667	-0.188196				0.881145	0.540652
0.164191	-0.0757454				1.95841	0.47853
-0.2377	-0.087187				1.25882	1.49797
0.122067	-0.12851				3.1721	2.6947
0.0896662	-0.718549				1.34939	1.77186
-0.235892	-0.211405				0.855741	1.07754
0.11914	-0.693122				0.531211	1.21216
0.359775	-0.117601				2.01702	1.8464
0.343071	-0.246943				0.616936	0.889891
0.382707	-0.147683				0.596562	1.69236
0.184947	-0.191388				1.42594	0.445001
0.172676	-0.303177				1.42594	0.598922
0.206103	-0.0984837				-0.0143027	1.12413
	-0.135128					1.18901
	-0.211517					1.2239
	-0.338861					1.09663
	-0.16029					1.56872
	-0.607231					1.1148
	-0.104058					0.949977
	-0.440781					1.24771
	-0.192861					1.31653
	-0.0957508					0.352931
	-0.248673					0.358361
	-0.0297399					0.809551
	-0.279847					0.741359
	-0.204903					0.281608
	-0.0997696					0.64208
	-0.201187					1.01879
	-0.283799					1.2007
	-0.0499213					0.583749
	-0.458783					1.01822
	-0.508705					1.99104
	-0.0855856					1.6213
	-0.116961					0.837675
	-0.129604					0.437125
	-0.261757					1.07257
	-0.264099					1.5113
	-0.0963803					0.519407
	-0.118383					0.60899
	-0.221597					1.35229
	-0.246796					1.02295
	-0.0843634					0.436539
	-0.115087					1.89819
	-0.198669					0.705228
	-0.115324					0.477674
	-0.173037					0.610516
	-0.153769					0.0223157
	-0.162024					0.366046
	-0.160521					0.0379135
	-0.333728					1.97135
	-0.371516					1.85684
	-0.096034					1.93251
	-0.212687					0.89843
	-0.157801					0.44533
	-0.31765					0.617521
	-0.464515					1.03298
	-0.0977528					1.02961
	-0.276071					0.71177
	-0.307774					1.12413
	-0.200715					0.963632
	0.0627866					0.0768137
	-0.12817					1.69313
	-0.0583032					0.1887
	-0.205085					1.06443
	-0.189989					0.639618
	-0.157006					1.11666
	-0.072763					1.16595
	-0.116645					0.935379
	-0.265504					1.06412
	-0.354792					0.921146
	-0.218301					0.889891
	-0.176844					1.24093
	-0.294467					1.4117
	-0.314897					0.657781
	-0.21022					0.796562
	-0.0889941					0.614683
	-0.293268					1.52706
	-0.256958					1.12413
	-0.222965					0.616034
	-0.418781					0.878634
	-0.262631					0.442749
	-0.194027					0.352625
	-0.161809					0.12549
	-0.300421					0.549988
	-0.208744					1.4871
	-0.450187					0.572686
	-0.0832115					0.809303
	-0.338944					1.35665
	-0.418732					1.15003
	-0.326703					1.08743
	-0.0802138					0.812015
	-0.269043					0.38663
	-0.158165					1.17017
	-0.423388					1.74883
	-0.260532					0.8477
	-0.0698521					0.551282
	-0.217994					2.10403
	-0.366435					1.65439
	-0.282715					0.290483
	-0.349348					1.00598
	-0.285154					0.515191
	-0.250521					0.777095
	-0.502195					1.52168
	-0.159891					0.290483
	-0.355267					0.272546
	-0.137553					1.86069
	-0.115834					1.17493
	-0.381016					2.28924
	-0.159985					1.12413
	-0.315057					0.888775
	-0.184885					1.92227
	-0.121658					0.685099
	-0.597659					0.80294
	-0.0431963					0.950803
	-0.116572					0.882239
	-0.280309					1.70982
	-0.457421					1.65856
	-0.394968					1.24637
	-0.120444					0.727726
	-0.271487					1.27522
	-0.124582					1.2771
	-0.382721					1.21534
	-0.103368					1.6359
	-0.321601					3.16141
	-0.393459					0.379269
	-0.137443					1.00598
	-0.174119					0.346902
	-0.229731					1.6477
	-0.152268					0.381242
	-0.111389					1.36131
	-0.258101					1.3005
	-0.155481					1.75831
	-0.114482					0.694012
	-0.363435					2.11876
	-0.146767					1.20953
	-0.210936					0.249437
	-0.145632					0.597526
	-0.17758					1.14447
	-0.113021					0.851467
	-0.397475					1.42304
	-0.257833					1.55266
	0.197313					0.672847
	-0.190155					0.874692
	-0.34494					1.13383
	-0.46988					1.4615
	-0.107794					0.568205
	-0.195078					0.847103
	-0.350778					1.00694
	-0.205807					1.2413
	-0.420388					1.1148
	-0.102962					1.69667
	-0.376894					1.30909
	-0.507043					0.346902
	-0.665716					0.623994
	0.107494					-0.681926
	-0.161438					0.790411
	-0.184537					0.831195
	-0.185075					0.749894
	0.0660896					0.160232

## Sheet: Fig. 6C
Sample	Rel_CHX.NMD_in	Rel_CHX.non_NMD	Pos
CHX	1.01759	0.922708	Ctrl
CHX	0.982409	1.07729	Ctrl
CHX	1.03426	0.918595	Ctrl
CHX	0.965741	1.0814	Ctrl
CHX	1.00666	0.970246	Ctrl
CHX	0.993337	1.02975	Ctrl
CHX	1.00212	1.06376	Ctrl
CHX	0.997877	0.93624	Ctrl
33	0.928678	1.06538	Intron
33	0.999425	0.925009	Intron
33	0.966911	0.948149	Intron
34	0.906269	0.914622	Intron
34	0.999721	0.957534	Intron
34	0.99223	0.907398	Intron
35	0.872433	0.993745	Intron
35	1.02883	0.956298	Intron
35	1.03214	0.943367	Intron
36	0.89742	0.876511	Intron
36	0.972186	0.820737	Intron
36	1.03512	0.931238	Intron
37	1.00193	0.837122	Intron
37	1.14577	0.912192	Intron
37	1.04228	0.90985	Intron
38	1.09217	0.967331	Intron
38	1.04845	0.943572	Intron
38	1.00545	0.914966	Intron
39	1.03697	0.977176	SS
39	0.99889	0.939879	SS
39	0.984631	0.908159	SS
40	0.970727	0.989906	Exon
40	1.00579	0.808685	Exon
40	1.02949	0.938979	Exon
41	0.928898	0.921457	Exon
41	1.05924	0.931571	Exon
41	0.99925	0.956829	Exon
42	0.910608	0.942895	Exon
42	1.00887	0.787828	Exon
42	0.962685	0.941264	Exon
43	0.929277	0.911913	SS
43	1.02195	0.964384	SS
43	0.964454	0.928576	SS
44	0.897965	1.0038	SS
44	1.00944	0.951903	SS
44	0.991734	0.98764	SS
47	0.913863	0.999995	Intron
47	1.06824	0.843303	Intron
47	1.0377	1.02086	Intron
48	0.952411	0.975812	Intron
48	0.981356	0.899607	Intron
48	1.02659	0.98724	Intron
49	1.06674	0.980305	Intron
49	1.00699	0.791345	Intron
49	1.0747	1.00929	Intron
50	1.09348	1.03147	Intron
50	1.02821	0.849927	Intron
50	1.127	0.95915	Intron
51	0.927984	0.997459	Intron
51	0.954229	0.881826	Intron
51	1.0026	0.954925	Intron
52	0.984847	1.02925	Intron
52	0.952314	0.907451	Intron
52	1.01569	0.965056	Intron
53	1.03963	1.00028	Intron
53	0.968109	0.962978	Intron
53	0.998252	1.01401	Intron
54	1.05099	0.966932	Intron
54	0.965371	0.952822	Intron
54	1.11177	0.920385	Intron
55	1.05616	0.987978	Intron
55	0.955908	0.902959	Intron
55	0.980923	1.06344	Intron
56	0.91989	0.984768	Intron
56	0.86465	0.927537	Intron
56	0.922637	0.929279	Intron
57	0.92104	1.02572	Intron
57	1.05789	0.864326	Intron
57	0.942378	0.926043	Intron
58	0.930421	1.10096	Intron
58	0.836859	0.774317	Intron
58	1.513	0.87896	Intron

## Sheet: Fig. 6E
Ctrl	Scramble	1137	1150
33.0349	21.2208	42.9198	47.4757
30.7306	20.1372	45.1638	48.2256
21.1951	21.0403	45.8514	49.4655

## Sheet: Fig. 6F
Group	fc	Cellrep	rep	Target
Ctrl	1.1754	1	1	Exon14a
Ctrl	0.982997	1	2	Exon14a
Ctrl	0.978724	1	3	Exon14a
Ctrl	1.0588	2	1	Exon14a
Ctrl	0.942202	2	2	Exon14a
Ctrl	0.879298	2	3	Exon14a
Ctrl	1.01045	3	1	Exon14a
Ctrl	1.07446	3	2	Exon14a
Ctrl	0.89757	3	3	Exon14a
Scramble	1.27979	1	1	Exon14a
Scramble	1.10919	1	2	Exon14a
Scramble	1.37479	1	3	Exon14a
Scramble	1.66765	2	1	Exon14a
Scramble	1.32807	2	2	Exon14a
Scramble	1.51956	2	3	Exon14a
Scramble	1.69903	3	1	Exon14a
Scramble	1.40419	3	2	Exon14a
Scramble	1.44633	3	3	Exon14a
1137	2.28903	1	1	Exon14a
1137	2.85061	1	2	Exon14a
1137	2.25863	1	3	Exon14a
1137	2.24506	2	1	Exon14a
1137	2.99265	2	2	Exon14a
1137	2.19875	2	3	Exon14a
1137	2.28162	3	1	Exon14a
1137	2.20614	3	2	Exon14a
1137	2.14372	3	3	Exon14a
1150	3.55529	1	1	Exon14a
1150	3.77075	1	2	Exon14a
1150	3.4742	1	3	Exon14a
1150	3.56845	2	1	Exon14a
1150	4.06583	2	2	Exon14a
1150	3.83953	2	3	Exon14a
1150	3.95849	3	1	Exon14a
1150	4.2705	3	2	Exon14a
1150	3.86128	3	3	Exon14a
Ctrl	1.10655	1	1	Exon14b
Ctrl	1.06073	1	2	Exon14b
Ctrl	1.00674	1	3	Exon14b
Ctrl	0.989462	2	1	Exon14b
Ctrl	0.917257	2	2	Exon14b
Ctrl	1.01126	2	3	Exon14b
Ctrl	0.977088	3	1	Exon14b
Ctrl	0.986755	3	2	Exon14b
Ctrl	0.944068	3	3	Exon14b
Scramble	0.906524	1	1	Exon14b
Scramble	0.970284	1	2	Exon14b
Scramble	1.03519	1	3	Exon14b
Scramble	1.03897	2	1	Exon14b
Scramble	1.01388	2	2	Exon14b
Scramble	0.996327	2	3	Exon14b
Scramble	1.04613	3	1	Exon14b
Scramble	1.03698	3	2	Exon14b
Scramble	1.03407	3	3	Exon14b
1137	1.83954	1	1	Exon14b
1137	2.44578	1	2	Exon14b
1137	1.78757	1	3	Exon14b
1137	1.74706	2	1	Exon14b
1137	1.9685	2	2	Exon14b
1137	1.88883	2	3	Exon14b
1137	2.05765	3	1	Exon14b
1137	1.75861	3	2	Exon14b
1137	1.64847	3	3	Exon14b
1150	1.9355	1	1	Exon14b
1150	2.20945	1	2	Exon14b
1150	1.87234	1	3	Exon14b
1150	1.89405	2	1	Exon14b
1150	2.04549	2	2	Exon14b
1150	2.20702	2	3	Exon14b
1150	2.14302	3	1	Exon14b
1150	2.08624	3	2	Exon14b
1150	2.07834	3	3	Exon14b

## Sheet: Fig. S1E
∆PSI	∆PSI	∆PSI	∆PSI		Log2FC(TPM)	Log2FC(TPM)	Log2FC(TPM)	Log2FC(TPM)
NMD_in	NMD_ex	ORF preserving	ORF changing		NMD_in	NMD_ex	ORF preserving	ORF changing
0.0768292	-0.14315	-0.0540607	-0.251178		-0.0888776	0.682844	0.223807	-0.797817
0.201075	-0.132531	-0.0892891	-0.0381644		0.575351	-3.03546	0.85068	0.505832
0.245713	-0.187285	0.183103	-0.0153735		0.778608	0.533306	-1.01913	-0.457607
0.0191814	-0.430978	-0.0620116	-0.716037		1.18763	1.21053	-0.44873	0.484382
0.180699	-0.0236752	0.0010729			0.146272	-0.256197	-1.27041
0.0892442	0	0.0672983			0.746543	0.385019	-0.0794526
0.247564	-0.629201	-0.0798737			-0.518897	0.392293	0.353267
-0.022862	-0.0403622	-0.0869739			1.37765	0.0962707	0.815546
-0.140863	-0.24575	-0.126538			0.647187	0.488994	-0.813812
0.0776989	-0.216039	-0.00902293			-0.0852649	-0.458053	-0.88657
0.326187	-0.324597	-0.142367			0.687583	-0.159749	0.110562
0.135265	-0.0460914	-0.0596844			0.474161	0.0478705	0.81385
-0.168716	-0.268177	-0.0278622			1.4883	0.731014	-0.657211
0.171567	-0.254988	-0.043377			1.44429	0.0735145	0.329289
0.124123	-0.0405301	0.0460466			0.958622	1.69158	-0.741474
0.0827725	-0.180632	-0.481885			-1.06847	-1.30099	-0.42936
-0.161403	-0.201087	-0.145697			1.76316	-0.924967	0.921072
0.0316971	-0.309614	-0.11756			0.0117244	0.316791	-1.13143
0.0813051	-0.184791	-0.0605064			0.147112	0.0383346	0.242647
0.111945	-0.477008	-0.172238			0.0728454	2.09604	0.772519
-0.290336	-0.208888	-0.0295802			-0.0399575	2.15689	0.284754
0.180582	-0.207515	-0.0285743			0.792718	-1.38291	0.451218
0.389409	-0.109014	-0.0262322			0.723465	-0.515504	0.158336
-0.297621	-0.107222	-0.269684			0.265215	1.88714	0.997764
0.00233496	-0.478531	-0.153195			0.243363	0.30896	-0.657211
0.350768	-0.118852	0.039849			0.400723	1.61097	-0.210002
0.0775316	-0.461467	-0.0612256			0.434321	0.609818	0.520516
-0.027565	-0.0638442	0			1.37765	0.683091	0.3086
0.0241686	-0.159902	0.082006			-0.670281	-0.907844	-0.264857
0.268734	-0.0907895	0.138486			0.368588	-0.553633	-0.938738
0.245772	-0.0301779	-0.00766347			0.271328	1.81138	0.199203
0.0813519	0.239568	-0.0639559			0.654404	-0.804597	-0.165349
0.177165	-0.273388	-0.095392			1.85196	-0.440676	-0.177018
-0.0815841	-0.0680121	-0.0946758			-0.19809	0.609221	0.8563
0.185512	-0.261021	-0.32806			1.05049	-1.17153	0.138096
0.0221619	-0.0563897	-0.259797			-0.720064	-0.547096	-0.268255
0.101499	0.0139065	-0.002423			0.53052	0.0152893	-1.31621
0.172537	-0.32731	0.00214985			1.44429	-0.822316	-1.31621
0.442154	0.119618	0.00335874			0.354357	0.42903	-1.31621
0.0695409	0.233043	-0.314209			-0.318602	0.657198	0.159048
-0.290261	-0.281498	-0.0912282			-0.0399575	0.682082	0.1194
-0.0864404	-0.31443	-0.0239662			-0.0366058	-0.177018	0.142051
-0.024147	-0.449862	-0.12133			1.4883	0.724682	0.62919
	-0.0225655	-0.0119179				0.391078	0.378655
	0.0133209	-0.0128216				-0.0724163	0.529296
	-0.214625	-0.530903				-1.91795	0.908904
	0	-0.0138066				-1.06484	-1.23865
	-0.0103902	0.036453				0.941046	0.810998
	-0.214097	-0.0124176				0.480637	0.480126
	-0.122571	0.012614				0.972108	0.100483
	-0.234385	0.156876				0.153604	0.81315
	-0.179454	0.402367				-0.00995805	0.0163747
	-0.127834	-0.0266724				0.0313886	0.294053
	-0.208042	0.046279				0.25237	-0.768197
	-0.0892276	-0.155363				0.0313886	0.331328
	0.434615	-0.0927258				0.752394	-0.97255
	-0.704298	-0.0645572				0.531706	-0.138957
	-0.0188087	-0.050963				-0.0724163	-0.0310479
	0.0257008	-0.0634956				-0.427253	0.147533
		-0.0174073				-0.534786	0.276957
	-0.353834	0.140772				-0.870278	2.458
	-0.113794	-0.151006				-0.326478	0.232359
	-0.537078	-0.103241				2.09604	-1.13143
		-0.0936864					0.760303
		-0.0163631					0.71921
		-0.0154906					0.114547
		-0.207639					1.62282
		0.0146566					1.87602
		-0.0680142					1.0228
		0					-0.235689
		-0.0631397					1.06563
		-0.0346563					0.64379
		-0.0178963					-1.80506
		-0.00769447					2.458
		-0.195937					1.6473
		-0.356164					-0.215932
		-0.00203412					0.842406
		-0.0726368					0.943595
		-0.100471					0.331276
		0.0616126					-0.415521
		-0.50575					-0.415521
		0.068915					0.491384
		-0.0140094					0.0411522
		-0.0168783					-0.176724
		0.26262					0.571245
		0.923197					-0.0902209
		0.337963					0.316099
		0.234981					0.116042
							0.0848736
		-0.265262					1.74928

## Sheet: Fig. S1F
∆PSI	∆PSI	∆PSI	∆PSI		Log2FC(TPM)	Log2FC(TPM)	Log2FC(TPM)	Log2FC(TPM)
NMD_in	NMD_ex	ORF preserving	ORF changing		NMD_in	NMD_ex	ORF preserving	ORF changing
0.116589	-0.153422	-0.0162558	-0.0444594		-0.0831663	0.987595	0.328158	0.697964
0.0547831	-0.173912	0.0190098	0.052442		-0.178161	0.015258	-0.748606	0.101244
0.193238	-0.225757	0.0517763	0		0.473262	-0.141309	0.0331843	-0.0596349
0.159461	-0.404305	0.16141	0.0190459		-0.531874	-0.208904	-0.0578706	-1.03521
-0.128779	-0.0174428	0.0717941			0.241298	0.848106	-1.19316
0.0979369	0	-0.0327252			-0.14416	0.0793782	-0.835627
0.0457605	-0.277495	0.158379			0.471022	0.279493	0.349678
0.197373	0.0113135	0.0552742			-0.366	1.01621	-0.454091
0.132074	-0.155182	0.172682			-0.267219	0.676516	-0.120138
0.0867052	-0.0136813	-0.00221833			0.323862	0.90521	1.03588
-0.0574031	-0.114525	-0.0141329			-0.753603	0.290928	0.221576
0.0618498	-0.0876443	-0.00585453			0.47835	0.130407	-0.536308
0.275728	-0.373689	0.0421887			-0.279835	0.658187	0.233867
0.317085	-0.161878	0.182723			-0.187568	0.851193	0.469909
0.382573	-0.202757	0.21507			0.830225	-0.0931336	0.329874
0.0941073	-0.0712629	0.00439611			0.402926	0.967468	-0.547391
0.196688	0	-0.0861394			0.0498789	-0.0889176	-0.816469
0.282478	-0.218808	0.143731			1.09935	0.801082	0.0746667
0.175985	-0.0951968	0.0425994			0.0814555	0.555761	1.1061
0.0941732	-0.25065	0.19522			0.933698	0.59686	0.23271
-0.0442771	-0.130805	0.00209446			-0.850626	-0.409971	-0.0282505
0.0558477	-0.0205027	0.00609448			-0.18227	0.501238	0.498215
0.220497	0.0229591	0.0596552			0.136212	-0.00850843	-0.969137
0.0809656	-0.258697	-0.00749693			-0.161683	-0.0771547	0.401309
0.0495553	-0.182094	0.161921			0.590702	0.388764	0.233867
0.113464	-0.047905	-0.0333469			1.04528	0.219874	0.720161
0.0229324	-0.153987	0.0827499			0.134514	1.26043	0.404344
0.110461	-0.0764891	-0.00864808			-0.366	-0.952781	-0.625822
0.0386998	-0.153485	0.269279			1.44934	0.784432	0.993045
0.309644	-0.0314465	-0.0457222			0.278034	0.409875	-0.752583
0.269473	-0.000145533	0.0223085			0.0815625	0.0132738	1.23852
0.0824976	-0.251107	0.0174803			-0.437769	-0.128081	0.517673
0.201598	-0.11035	0.0312044			-0.608123	0.226257	0.645194
0.0588702	-0.121298	0.158381			0.876372	-0.268124	-0.518281
0.188203	-0.109468	0.166052			0.065039	0.563935	0.106634
-0.0126052	0.053424	0.0487589			0.0847184	0.184525	0.863894
0.0152987	-0.0203292	-0.0097588			0.841098	0.87471	1.54437
0.213946	-0.0712409	-0.000902157			-0.187568	0.807931	1.54437
0.116689	-0.367742	-0.00119673			0.317905	0.00384683	1.54437
0.00763984	0.00597285	-0.0349678			-0.542908	0.344228	-1.45585
-0.0520711	-0.130159	-0.224113			-0.850626	0.627342	-0.196164
0.105576	-0.00780712	-0.0276148			-0.862247	0.645194	0.641481
-0.133684	-0.5	0.00254822			-0.279835	-2.12959	0.551487
	-0.0172691	0.110926				0.268394	-1.26833
	-0.282606	0.00274943				1.12043	0.0194393
	-0.0556425	0.256969				1.43273	-1.11715
	0.00870386	0.0402928				0.545649	0.162658
	-0.146168	0.0780732				0.0187895	0.297074
	-0.250918	0				-0.297668	-0.197564
	-0.087168	-0.0110016				-0.342975	0.392691
	0.0167483	-0.130308				1.12709	-0.219883
	-0.241377	0.0135737				2.12557	-0.884302
	-0.0848846	0.0742623				0.661247	0.22579
	-0.265124	-0.0415101				0.0822007	-0.851221
	-0.140819	0.154081				0.661247	0.60749
	0.147712	0.094292				-0.325014	0.820199
	-0.028859	0.229788				0.0183637	0.710991
	-0.15054	0.0835906				1.12043	0.250159
	-0.0618133	0.112802				-0.111213	0.296517
	-0.237787	0.000392847				-0.0970004	-0.361334
	-0.104267	0.113817				0.217287	0.838974
	-0.00221551	-0.0280171				0.947526	0.724564
	-0.369174	0.165248				0.59686	0.0746667
		-0.00312115					0.154716
		0.222774					-0.131844
		0.00482395					-0.0715079
		-0.0352304					0.129622
		-0.145953					0.157378
		0.120334					-1.02711
		-0.00397139					-0.679956
		0.110285					-0.0735782
		-0.0122797					0.524415
		0					-0.430091
		-0.0377358					0.838974
		-0.0604767					1.51664
		0.113989					0.37341
		-0.0250043					1.09851
		-0.0295258					-0.0775164
		0					0.30265
		0.199876					-0.312527
		0.169584					-0.312527
		0					0.0127857
		0					-0.024581
		0					-0.279758
		0.0793853					-1.38392
		-0.0916639					-0.185665
		-0.471218					1.67672
		0.0392145					0.69197
							-0.945469
		0.252908					0.326393

## Sheet: Fig. S1G
∆PSI	∆PSI	∆PSI	∆PSI		Log2FC(TPM)	Log2FC(TPM)	Log2FC(TPM)	Log2FC(TPM)
NMD_in	NMD_ex	ORF preserving	ORF changing		NMD_in	NMD_ex	ORF preserving	ORF changing
0.144149	-0.130873	-0.0635462	-0.141426		0.105001	0.736743	0.295013	0.0152975
0.16488	-0.138426	-0.0621667	-0.0489774		0.352854	-0.996491	0.102533	0.251664
0.189953	-0.192598	-0.0192543	0.116904		0.605815	0.395667	-0.260566	-0.201283
0.106489	-0.312802	-0.0127885	-0.0784988		0.303118	0.372505	-0.219115	-0.517503
0.10249	-0.0608634	-0.0102385			0.0628353	0.391149	-1.06884
0.124357	-0.0290828	0.0405608			0.268421	0.407246	-0.426117
0.145761	-0.35104	-0.0370959			0.0830635	0.483317	0.54332
0.115767	-0.0444325	-0.066045			0.565495	0.556035	0.0952978
0.0610541	-0.189496	-0.0601978			0.103145	0.633631	-0.321952
0.108673	-0.138584	-0.0600823			0.115718	-0.0314463	-0.202776
0.134556	-0.178419	-0.0821705			-0.116308	0.199597	0.11204
0.109108	-0.0805013	-0.0684652			0.361126	0.173378	0.0121712
0.0870348	-0.279631	-0.0278824			0.618414	0.489038	-0.0851733
0.23085	-0.207571	-0.00818892			0.472547	0.548709	0.158985
0.227127	-0.123399	0.0252099			0.981638	0.557216	-0.120311
0.105046	-0.131889	-0.210027			-0.0639431	0.064054	-0.0989181
0.0660663	-0.121083	-0.186607			0.77116	-0.29706	-0.0383437
0.154989	-0.238294	-0.0326746			0.214789	0.519401	-0.0705082
0.126596	-0.151713	-0.0803895			0.23946	0.285588	0.371206
0.146666	-0.272366	-0.0586084			0.456257	1.19528	0.329952
-0.0419645	-0.15217	-0.0535979			-0.0367395	0.675022	-0.0455605
0.133477	-0.116706	-0.0577814			0.492563	-0.262016	0.353496
0.269507	-0.162807	-0.03472			-0.0847576	-0.222766	-0.307925
-0.00331454	-0.183672	-0.132301			0.15231	0.676469	0.532491
0.0791493	-0.262102	-0.0609992			0.264244	0.232407	-0.0851733
0.223293	-0.10453	0.0895251			0.538067	0.69014	0.14798
0.0878198	-0.29039	-0.0733192			-0.0153899	0.506174	0.181105
0.0716986	-0.111806	-0.0497908			0.565495	0.0454807	-0.230927
0.119113	-0.147619	0.0798352			0.19902	-0.305338	0.135599
0.246644	-0.0748369	-0.0669901			0.364006	-0.0247555	-0.48126
0.215123	-0.0908251	-0.118493			0.457414	0.628308	0.00133939
0.108464	-0.0481783	-0.0861153			0.176956	-0.128678	-0.199586
0.179238	-0.165744	-0.075852			0.525581	-0.221935	0.135042
0.0523699	-0.104168	-0.0346071			0.129603	0.128934	0.027378
0.232827	-0.183697	-0.13221			0.645371	-0.322619	0.186643
0.0542276	-0.0647008	-0.109572			-0.0868703	-0.27693	0.13555
0.104555	-0.0543604	-0.0639862			0.48083	0.425886	-0.0651894
0.187119	-0.339014	-0.0653293			0.472547	0.123862	-0.0651894
0.23876	-0.185824	-0.0642807			0.203167	0.184041	-0.0651894
0.107006	0.0314488	-0.1836			-0.477958	0.281135	-0.463765
-0.0579678	-0.170605	-0.0395509			-0.0367395	0.593891	-0.0849033
0.0809763	-0.14849	-0.0809724			-0.631181	0.135042	0.295762
-0.116802	-0.358771	-0.127377			0.618414	-0.275048	0.40765
	-0.0573182	-0.0262466				0.157096	-0.221765
	-0.217018	-0.0710905				0.52151	0.217416
	-0.119189	-0.160192				-0.411404	-0.224009
	0.0435823	-0.0457087				-0.223251	-0.655377
	-0.0811879	-0.014149				0.39326	0.326481
	-0.199722	-0.0482295				0.273127	0.163618
	-0.10179	-0.0756339				0.285669	0.00803537
	-0.195676	0.0829636				0.471852	0.24973
	-0.199625	0.207156				0.625388	-0.420447
	-0.110654	-0.017367				0.262214	0.139001
	-0.214359	0.0655207				0.298526	-0.797137
	-0.112909	-0.0933085				0.262214	0.299858
	0.123681	-0.0841598				0.292802	-0.0449641
	-0.0345416	-0.00971267				0.0468007	0.208738
	-0.135163	-0.0291309				0.52151	0.160943
	-0.0782054	-0.0515607				-0.248705	0.0376004
	-0.521089	-0.0651404				0.0703621	0.120233
	-0.197979	-0.0126783				-0.15668	1.12373
	-0.0666727	-0.107635				0.376032	0.216318
	-0.345065	-0.0277117				1.19528	-0.0705082
		-0.0874081					0.264377
		0.00969567					0.175635
		-0.0397631					0.114183
		-0.0396732					0.33829
		0.00726701					0.579369
		-0.0730508					-0.315714
		-0.0322583					-0.37294
		-0.0525774					0.347018
		-0.0727538					0.201812
		-0.0832987					-0.980324
		-0.111054					1.12373
		0.0194689					1.1094
		-0.183453					0.307887
		-0.0860537					0.578725
		0.0012902					0.128566
		-0.104407					0.36769
		0.0363914					-0.590384
		-0.178351					-0.590384
		-0.0240486					0.0234783
		-0.08285					0.220918
		0.0425561					-0.578632
		0.0125765					-0.489591
		0.205851					-0.103587
		-0.202734					0.649862
		-0.00771819					0.0787133
		-0.820261					-0.370977
		-0.0737564					0.753417

[truncated: 20 more sheets: Fig. S4B, Fig. S4D, Fig. S4E, Fig. S5D, Fig. S5F, Fig. S6B, Fig. S7A, Fig. S7B, Fig. S7C, Fig. S7D, Fig. S7E, Fig. S10F, Fig. S11B, Fig. S12D, Fig. S12E, Fig. S13F, Fig. S13G, Fig. S13H, Fig. S13I, Fig. S13J]
